# Supplementary material for: Identification of Potential Molecular Mechanism Related to Infertile Endometriosis
Source: Front Vet Sci. 2022 Mar 28;9:845709. doi: 10.3389/fvets.2022.845709 (PMC8995652; doi:10.3389/fvets.2022.845709)
Supplement: Supplementary Table 1 — DEGs. [file Table_1.XLSX]

## Sheet: Sheet1
id	logFC	AveExpr	t	P.Value	adj.P.Val	B
PDK2	-4.00432	0.712943	-12.7876	2.17649e-11	2.32651e-07	15.8631
MOB3A	-4.08608	1.05322	-12.697	2.48666e-11	2.32651e-07	15.7438
PRR12	-3.68694	0.622777	-12.3998	3.86921e-11	2.38686e-07	15.3466
ST8SIA4	4.05892	0.684134	12.2166	5.1023e-11	2.38686e-07	15.097
C11orf2	-3.43786	-0.685287	-11.8934	8.37654e-11	3.13484e-07	14.6477
UCP2	-4.15463	0.88579	-11.5187	1.50772e-10	4.70209e-07	14.1116
H1F0	-4.09315	1.03563	-11.4051	1.80678e-10	4.82977e-07	13.9459
TRIM28	-3.46304	-0.668603	-11.3087	2.109e-10	4.93295e-07	13.804
CAPNS1	-3.89695	-0.763025	-11.1986	2.51917e-10	5.23763e-07	13.6407
SPRYD3	-3.15803	0.0524633	-11.0893	3.00914e-10	5.6307e-07	13.4771
SLC6A15	4.18845	0.359426	10.8994	4.11073e-10	5.99643e-07	13.1892
SORBS3	-3.91644	-0.116192	-10.8637	4.36073e-10	5.99643e-07	13.1347
ZNF580	-4.0037	0.565269	-10.8166	4.71469e-10	5.99643e-07	13.0625
STIM1	-4.47924	1.31896	-10.8082	4.7817e-10	5.99643e-07	13.0494
SNRPA	-2.90209	-0.324448	-10.7896	4.93148e-10	5.99643e-07	13.0208
SIPA1L3	2.94021	-0.0058559	10.7611	5.17133e-10	5.99643e-07	12.9769
CALCOCO1	-3.91359	1.43148	-10.7299	5.44781e-10	5.99643e-07	12.9286
RIT2	5.8046	0.794664	10.6017	6.7549e-10	7.0221e-07	12.7291
EPHX1	-4.1161	0.977082	-10.5112	7.87117e-10	7.75186e-07	12.587
INO80E	-3.33209	0.290162	-10.4175	9.23118e-10	8.44243e-07	12.4387
ILK	-3.58134	0.874027	-10.4011	9.49389e-10	8.44243e-07	12.4125
SERPINF1	-4.11426	-0.0143806	-10.375	9.9259e-10	8.44243e-07	12.3711
STUB1	-3.20575	-0.921695	-10.2879	1.15263e-09	9.12689e-07	12.2317
BLOC1S1	-4.28626	0.667233	-10.2405	1.25081e-09	9.12689e-07	12.1554
FIS1	-3.25596	-0.412456	-10.2164	1.30383e-09	9.12689e-07	12.1166
LCAT	-4.44617	2.27526	-10.2047	1.33062e-09	9.12689e-07	12.0976
MLF2	-3.20329	-0.419786	-10.1899	1.36503e-09	9.12689e-07	12.0738
TIMP1	-3.29579	0.181799	-10.1896	1.36572e-09	9.12689e-07	12.0733
GSTA4	-3.03158	0.139787	-10.1262	1.52467e-09	9.83778e-07	11.9704
PTOV1	-2.75713	0.246526	-10.083	1.64385e-09	9.97027e-07	11.9
LINC00305	3.44298	0.0227818	10.0802	1.65177e-09	9.97027e-07	11.8955
WBP1	-3.33276	-0.232978	-10.0421	1.76552e-09	1.03239e-06	11.8331
WNT8A	4.62697	0.365622	9.9956	1.91532e-09	1.08605e-06	11.7569
TMEM132D	4.6169	-0.191533	9.9395	2.1138e-09	1.13715e-06	11.6644
CFHR5	3.7126	0.319058	9.93597	2.127e-09	1.13715e-06	11.6586
IGBP1	-2.77268	-0.157734	-9.9127	2.21605e-09	1.15186e-06	11.6201
IDH3G	-2.99813	-0.291165	-9.85934	2.43521e-09	1.20998e-06	11.5316
JUP	-3.74548	0.756302	-9.85426	2.45721e-09	1.20998e-06	11.5232
OXA1L	-3.52797	-0.37434	-9.83932	2.52312e-09	1.21058e-06	11.4983
DAZ2	3.79693	0.0120037	9.79627	2.72356e-09	1.27408e-06	11.4265
ISL2	4.13875	-0.325679	9.76478	2.88056e-09	1.29398e-06	11.3738
FLJ90680	5.06941	-0.0432139	9.75229	2.94543e-09	1.29398e-06	11.3529
LOC151300	4.36726	-0.0423595	9.74696	2.97356e-09	1.29398e-06	11.344
CFL1	-4.78447	-0.0539979	-9.72677	3.08269e-09	1.29753e-06	11.3101
PLS3	-3.18322	0.396618	-9.71073	3.17233e-09	1.29753e-06	11.2831
GABARAP	-3.07496	-0.846063	-9.70277	3.21782e-09	1.29753e-06	11.2697
DKFZp761P0212	4.53916	-0.0719744	9.68105	3.3454e-09	1.29753e-06	11.2331
C1orf123	-2.63127	-0.197896	-9.67635	3.37373e-09	1.29753e-06	11.2252
SULT1A4	-3.27463	0.0673878	-9.67239	3.39777e-09	1.29753e-06	11.2185
SFTA3	3.89126	-0.449997	9.66107	3.46745e-09	1.29766e-06	11.1994
SLC7A14	3.5052	-0.229179	9.62994	3.66687e-09	1.34538e-06	11.1467
LOC100506242	3.82303	-0.0454275	9.61084	3.79507e-09	1.36564e-06	11.1144
OR2C3	4.02714	0.0315821	9.59101	3.93312e-09	1.38861e-06	11.0807
ZYX	-4.43063	0.453618	-9.54189	4.29789e-09	1.46849e-06	10.9971
PCGF1	-3.13632	0.955172	-9.53952	4.31633e-09	1.46849e-06	10.9931
IFLTD1	4.29761	0.177387	9.51201	4.53682e-09	1.49388e-06	10.9461
KRT16P3	4.61586	-0.689199	9.51033	4.55061e-09	1.49388e-06	10.9432
WFS1	-2.9883	-0.615684	-9.48161	4.7941e-09	1.5008e-06	10.894
PYGO2	-2.80878	0.060986	-9.47556	4.84707e-09	1.5008e-06	10.8837
LOC643441	4.69847	-0.120324	9.46012	4.98504e-09	1.5008e-06	10.8572
CBX2	3.93824	-0.651196	9.45792	5.00503e-09	1.5008e-06	10.8534
ART1	3.48684	0.500985	9.45713	5.01223e-09	1.5008e-06	10.852
HTN1	4.38567	0.224817	9.44322	5.14074e-09	1.5008e-06	10.8281
TMEM54	-4.47905	0.65932	-9.43985	5.17236e-09	1.5008e-06	10.8223
INSRR	3.80341	-0.1114	9.43463	5.22176e-09	1.5008e-06	10.8134
PRPF8	-3.20613	-0.313716	-9.41978	5.36509e-09	1.5008e-06	10.7878
FILIP1L	-4.04081	0.916824	-9.41162	5.44552e-09	1.5008e-06	10.7737
CD81	-3.92504	-0.980636	-9.41077	5.45395e-09	1.5008e-06	10.7723
APBB3	-3.28097	1.26852	-9.37067	5.8686e-09	1.55752e-06	10.703
C11orf68	-2.83802	-0.238802	-9.37007	5.87506e-09	1.55752e-06	10.702
PDCL2	3.84044	0.16958	9.36685	5.90978e-09	1.55752e-06	10.6964
MUM1L1	-4.29394	1.84426	-9.35869	5.99874e-09	1.55901e-06	10.6823
ENAM	4.20722	0.32583	9.33535	6.26091e-09	1.58144e-06	10.6419
TRIM15	3.59787	-0.155149	9.33438	6.2721e-09	1.58144e-06	10.6402
ACTL9	3.25607	0.118082	9.32863	6.33859e-09	1.58144e-06	10.6302
PTCHD2	4.33475	-0.616863	9.31796	6.46396e-09	1.5915e-06	10.6117
CLEC3A	4.46575	0.295746	9.28585	6.85697e-09	1.63574e-06	10.5559
NXF1	-3.90578	0.0572735	-9.28269	6.89694e-09	1.63574e-06	10.5504
LOC100130741	4.20116	-0.52229	9.28194	6.90645e-09	1.63574e-06	10.5491
KRT6B	4.5083	-0.607223	9.26317	7.14942e-09	1.63574e-06	10.5163
AKR1D1	3.96564	0.154872	9.25034	7.3206e-09	1.63574e-06	10.4939
SULT2A1	3.48684	0.173288	9.23655	7.50938e-09	1.63574e-06	10.4698
GRK7	4.39828	0.374973	9.22598	7.65744e-09	1.63574e-06	10.4514
EMP3	-4.04863	1.02345	-9.22325	7.69616e-09	1.63574e-06	10.4466
ERGIC3	-2.99723	-0.273875	-9.22016	7.74023e-09	1.63574e-06	10.4412
C16orf48	-2.68986	-0.407627	-9.21912	7.75512e-09	1.63574e-06	10.4394
GDI1	-3.79413	1.08548	-9.2178	7.77405e-09	1.63574e-06	10.437
FAM100A	-3.49664	1.52096	-9.21679	7.78853e-09	1.63574e-06	10.4353
SALL3	5.64245	0.37881	9.21385	7.831e-09	1.63574e-06	10.4301
MGC39584	3.20664	0.344689	9.21134	7.8675e-09	1.63574e-06	10.4257
RNF17	3.319	0.0415844	9.20243	7.99821e-09	1.64464e-06	10.4101
SLITRK2	3.91001	0.437682	9.19179	8.15736e-09	1.65274e-06	10.3915
PRDM9	3.21044	0.0244102	9.18108	8.32086e-09	1.65274e-06	10.3727
FNDC7	3.99156	-0.222524	9.17458	8.42173e-09	1.65274e-06	10.3612
COL2A1	3.92901	-0.489676	9.17276	8.45015e-09	1.65274e-06	10.3581
REG3G	4.03489	-0.10396	9.167	8.54086e-09	1.65274e-06	10.3479
NCRNA00185	3.93873	0.405653	9.16073	8.64088e-09	1.65274e-06	10.3369
PAR5	4.40627	-0.197228	9.1598	8.65584e-09	1.65274e-06	10.3353
OR11G2	4.50545	0.431284	9.15044	8.80751e-09	1.66279e-06	10.3188
WNT1	2.75418	0.281907	9.14565	8.88623e-09	1.66279e-06	10.3104
KNG1	3.29573	0.0670053	9.13981	8.98317e-09	1.66429e-06	10.3001
KRTAP4-9	4.41162	-0.315068	9.10762	9.53778e-09	1.74972e-06	10.2433
CDY2A	3.90244	0.0800983	9.09832	9.7045e-09	1.75341e-06	10.2269
KRT2	4.10672	0.0837299	9.09606	9.74533e-09	1.75341e-06	10.2229
KCTD4	3.89749	0.034343	9.07414	1.01521e-08	1.80921e-06	10.1841
IL22RA2	4.43061	0.251489	9.06272	1.03709e-08	1.83077e-06	10.1638
CCDC67	3.08705	-0.0849495	9.05061	1.06085e-08	1.84538e-06	10.1424
MYO1H	3.55769	0.200808	9.04817	1.0657e-08	1.84538e-06	10.138
AATF	-2.48794	-0.186267	-9.04354	1.07496e-08	1.84538e-06	10.1298
H1FOO	3.74266	-0.38121	9.0286	1.10545e-08	1.87952e-06	10.1033
ST5	-3.27631	-0.191252	-9.02348	1.11609e-08	1.87952e-06	10.0942
SF3B2	-2.8371	-1.00722	-9.01925	1.12498e-08	1.87952e-06	10.0866
DLX2	3.43687	0.373995	9.00757	1.14989e-08	1.90413e-06	10.0659
PKM2	-3.63484	0.408871	-9.00047	1.1653e-08	1.91046e-06	10.0532
KLK2	2.96938	0.00241578	8.99645	1.17413e-08	1.91046e-06	10.046
LOC100505619	3.44704	-0.0571177	8.9852	1.19918e-08	1.9344e-06	10.026
LOC728743	-4.43998	1.6673	-8.96057	1.25601e-08	2.00459e-06	9.98202
SAA2	4.28354	-0.561779	8.95715	1.26412e-08	2.00459e-06	9.9759
ARHGEF37	-3.07756	0.428719	-8.92732	1.33719e-08	2.0934e-06	9.9225
ZCCHC24	-3.25087	0.604284	-8.92475	1.34367e-08	2.0934e-06	9.91791
LOC100506769	3.82043	-0.300482	8.92081	1.35368e-08	2.0934e-06	9.91085
C16orf73	3.24953	0.0130872	8.90602	1.39201e-08	2.12944e-06	9.88431
DDX39B	-2.59398	0.542418	-8.90308	1.39975e-08	2.12944e-06	9.87904
ARF3	-2.72415	-0.369124	-8.89353	1.42523e-08	2.15073e-06	9.86188
STK31	3.34714	0.596314	8.88671	1.44373e-08	2.1612e-06	9.84963
B3GALT5	3.53634	0.0858538	8.87815	1.46731e-08	2.17907e-06	9.83422
LYZL6	4.56251	-0.0496551	8.86521	1.50368e-08	2.2155e-06	9.81093
YIPF3	-4.38724	1.08882	-8.85115	1.54428e-08	2.24029e-06	9.78559
ADCY8	4.0141	0.0423711	8.85109	1.54445e-08	2.24029e-06	9.78548
TAS2R41	4.58836	-0.0347464	8.82632	1.61875e-08	2.30544e-06	9.74078
CPNE6	2.91036	0.27301	8.81705	1.64748e-08	2.30544e-06	9.72404
HOXC11	4.25539	-0.116321	8.817	1.64765e-08	2.30544e-06	9.72394
DNM1	-3.3245	1.16385	-8.81699	1.64767e-08	2.30544e-06	9.72393
SERPINB13	3.45619	-0.0950019	8.81594	1.65097e-08	2.30544e-06	9.72203
CRIP2	-3.72438	-0.470534	-8.8051	1.68534e-08	2.336e-06	9.70242
HTR5A	3.46757	0.0248868	8.78546	1.74949e-08	2.4071e-06	9.66685
ARL11	2.62195	0.398675	8.77853	1.77274e-08	2.42128e-06	9.65428
GRIN2A	3.23041	0.254538	8.7634	1.82459e-08	2.47403e-06	9.62684
OR2S2	3.15513	-0.159636	8.75413	1.85713e-08	2.48296e-06	9.61
KDM5C	-2.74405	0.346422	-8.74929	1.87436e-08	2.48296e-06	9.60121
TRDN	3.45801	0.178344	8.74682	1.8832e-08	2.48296e-06	9.59672
PCDH15	3.47633	-0.102844	8.74653	1.88424e-08	2.48296e-06	9.59619
HTR4	3.87634	0.220992	8.73964	1.90921e-08	2.48773e-06	9.58366
CDC20B	3.79551	0.121549	8.73187	1.93774e-08	2.48773e-06	9.56953
SYT7	4.03138	-0.31572	8.73121	1.94018e-08	2.48773e-06	9.56833
OIT3	3.97237	0.0323107	8.73038	1.94329e-08	2.48773e-06	9.5668
ERAL1	-3.26595	1.2659	-8.72741	1.95434e-08	2.48773e-06	9.5614
TPH2	3.52116	0.0238177	8.72166	1.97594e-08	2.49163e-06	9.55093
SRY	4.3364	0.0325462	8.71952	1.98404e-08	2.49163e-06	9.54703
KCNQ2	2.87234	-0.0633142	8.71179	2.01359e-08	2.49645e-06	9.53294
MYH7	3.6579	0.183983	8.71154	2.01456e-08	2.49645e-06	9.53249
FLOT2	-2.30787	-0.271868	-8.68926	2.10237e-08	2.58812e-06	9.49183
IFT122	-2.4566	-0.401759	-8.67516	2.15996e-08	2.63986e-06	9.46607
TPP1	-2.86172	0.842389	-8.6686	2.18733e-08	2.63986e-06	9.45406
WFDC13	3.62913	0.18217	8.66663	2.19559e-08	2.63986e-06	9.45047
MYH8	3.6463	-0.164843	8.66461	2.2041e-08	2.63986e-06	9.44678
LOC100507521	3.62129	0.230339	8.66107	2.21916e-08	2.63986e-06	9.44029
LOC57399	3.73785	-0.213013	8.65875	2.22904e-08	2.63986e-06	9.43606
ACCS	-4.38438	0.771783	-8.6427	2.29886e-08	2.70542e-06	9.40665
C19orf53	-3.90637	0.275444	-8.63705	2.32395e-08	2.71377e-06	9.39629
SOX11	3.89014	0.513738	8.63262	2.34385e-08	2.71377e-06	9.38816
NES	-2.90679	-0.139809	-8.63138	2.34946e-08	2.71377e-06	9.38588
TADA3	-2.97963	-0.393794	-8.61723	2.41432e-08	2.77159e-06	9.3599
THBS3	-3.36698	0.222437	-8.59787	2.50604e-08	2.85476e-06	9.32433
HIGD2A	-3.47758	0.744963	-8.59306	2.52939e-08	2.85476e-06	9.31548
TFAP2A	4.31897	-0.111811	8.58818	2.55336e-08	2.85476e-06	9.30649
LOC348761	4.6472	0.326104	8.58815	2.55349e-08	2.85476e-06	9.30644
GUCY2D	3.7044	-0.226281	8.58621	2.56306e-08	2.85476e-06	9.30287
KRT77	3.41732	0.136519	8.58214	2.58327e-08	2.86024e-06	9.29537
FAM163A	3.66509	-0.497639	8.57715	2.60827e-08	2.86417e-06	9.28618
ATP6V0C	-3.43724	-0.244733	-8.57534	2.61743e-08	2.86417e-06	9.28284
KRT73	3.63746	-0.0399791	8.56576	2.6663e-08	2.90069e-06	9.26518
LOC647589	4.23307	-0.606939	8.56051	2.69346e-08	2.91329e-06	9.25551
RHOG	-2.57098	0.608785	-8.55338	2.73086e-08	2.92143e-06	9.24234
TAT	3.75189	0.0419939	8.55014	2.74801e-08	2.92143e-06	9.23637
PTH	3.69937	-0.155046	8.54808	2.75901e-08	2.92143e-06	9.23255
SPDYA	2.92937	0.394866	8.54725	2.76344e-08	2.92143e-06	9.23102
EPHA8	3.69324	0.176763	8.53768	2.81511e-08	2.95287e-06	9.21334
RTN4	-3.26562	-0.0980139	-8.53361	2.83734e-08	2.95287e-06	9.20583
DPYS	3.30725	0.169904	8.53304	2.84051e-08	2.95287e-06	9.20476
SH3BGRL3	-4.06579	0.0915424	-8.51546	2.93889e-08	3.03059e-06	9.17224
LOC643659	3.67914	0.127988	8.51372	2.94883e-08	3.03059e-06	9.16902
DAOA	3.56186	-0.0222736	8.5111	2.96386e-08	3.03059e-06	9.16416
MAGEB6	3.50697	-0.262764	8.50178	3.01791e-08	3.06909e-06	9.1469
KIAA1486	3.17461	0.0181341	8.49009	3.08719e-08	3.12256e-06	9.12523
NME4	-3.61186	-0.131519	-8.48371	3.12573e-08	3.14456e-06	9.11337
TLE2	-4.08102	0.558529	-8.47703	3.16655e-08	3.16858e-06	9.10098
HSFY2	3.95423	0.0651618	8.47037	3.20782e-08	3.19281e-06	9.0886
AES	-3.29736	-0.0917043	-8.46689	3.22959e-08	3.19746e-06	9.08214
LETMD1	-3.05529	-0.162664	-8.44304	3.38307e-08	3.28346e-06	9.03777
NRBP1	-2.38715	-0.348127	-8.44221	3.38852e-08	3.28346e-06	9.03623
TNKS1BP1	-2.72568	0.481276	-8.44074	3.39828e-08	3.28346e-06	9.03349
NLRP7	3.36397	-0.321379	8.43864	3.4122e-08	3.28346e-06	9.02958
OR5AK2	3.86541	0.518768	8.43816	3.41538e-08	3.28346e-06	9.02869
TRPV5	2.72574	0.200484	8.43721	3.42173e-08	3.28346e-06	9.02691
SLIT1	2.67331	0.187164	8.42925	3.47525e-08	3.3178e-06	9.01207
SLCO1A2	3.77242	0.125802	8.4223	3.52264e-08	3.34321e-06	8.99913
LOC400620	4.14135	0.616112	8.41935	3.54303e-08	3.34321e-06	8.99361
ADAM30	3.94624	-0.288478	8.41699	3.55938e-08	3.34321e-06	8.98921
ACSF2	-2.82455	0.622474	-8.41498	3.57333e-08	3.34321e-06	8.98547
TNNI3K	2.60501	0.158484	8.40461	3.64646e-08	3.39465e-06	8.9661
C12orf12	4.05734	-0.231295	8.39698	3.70117e-08	3.41712e-06	8.95186
C4orf6	3.11885	0.553497	8.39616	3.70712e-08	3.41712e-06	8.95032
KLHL1	3.76656	0.26395	8.38883	3.76062e-08	3.44945e-06	8.93662
TSC2	-3.97852	0.523257	-8.37755	3.84454e-08	3.50874e-06	8.91551
YPEL3	-3.97986	0.643223	-8.37513	3.86276e-08	3.50874e-06	8.91099
CNTNAP4	3.47536	0.178929	8.36992	3.9024e-08	3.52762e-06	8.90122
GPR108	-2.95691	0.0590477	-8.36594	3.93288e-08	3.53371e-06	8.89378
RPL13AP17	3.53172	-0.574334	8.36413	3.9469e-08	3.53371e-06	8.89038
AP1M1	-2.35665	0.219806	-8.36076	3.97299e-08	3.54012e-06	8.88407
CTRB1	3.75496	-0.297272	8.35734	3.99973e-08	3.54706e-06	8.87766
PRNT	3.06021	0.218485	8.35087	4.05081e-08	3.57542e-06	8.86552
FLJ33534	3.3956	-0.154266	8.34209	4.12116e-08	3.62043e-06	8.84904
UNC13A	3.06926	-0.0895082	8.33481	4.18039e-08	3.64258e-06	8.83539
DPYSL5	3.96786	0.582719	8.33315	4.19404e-08	3.64258e-06	8.83227
HHIPL2	3.58517	-0.201333	8.33185	4.20477e-08	3.64258e-06	8.82982
SMTN	-3.70882	1.25805	-8.32505	4.26128e-08	3.66547e-06	8.81705
ZIC3	3.86194	-0.126593	8.32396	4.27038e-08	3.66547e-06	8.81501
LOC284801	3.85113	-0.2108	8.31931	4.30955e-08	3.67178e-06	8.80627
LINC00402	3.92073	0.291877	8.31759	4.3242e-08	3.67178e-06	8.80302
TMEM108	2.62855	0.381105	8.31613	4.33659e-08	3.67178e-06	8.80028
MBOAT4	3.58145	-0.127162	8.31235	4.36892e-08	3.67518e-06	8.79317
ELAVL2	3.89485	0.110115	8.31108	4.37989e-08	3.67518e-06	8.79077
SYCP1	2.96379	0.181301	8.29921	4.48329e-08	3.74283e-06	8.76844
SOX1	4.38957	-0.272536	8.29726	4.50051e-08	3.74283e-06	8.76477
TGFB1	-4.65866	1.12398	-8.28758	4.58709e-08	3.77083e-06	8.74653
AGSK1	-4.08194	0.283603	-8.28537	4.60711e-08	3.77083e-06	8.74236
PPT2	-2.39456	-0.0841756	-8.28503	4.61016e-08	3.77083e-06	8.74172
LOC100506630	3.79097	0.411898	8.28452	4.6148e-08	3.77083e-06	8.74076
LOC340073	4.12602	-0.197974	8.27947	4.66088e-08	3.78663e-06	8.73125
LOC100129894	3.91394	0.208677	8.27798	4.6746e-08	3.78663e-06	8.72843
POLR2C	-2.8062	-0.0251374	-8.27355	4.71557e-08	3.79612e-06	8.72008
PMF1	-3.40172	0.648547	-8.27234	4.72689e-08	3.79612e-06	8.71778
PRDM13	5.16084	0.464535	8.26913	4.75686e-08	3.80386e-06	8.71173
CCR3	2.91753	0.360695	8.26128	4.83109e-08	3.84678e-06	8.6969
SLC4A10	3.0312	0.0439436	8.25122	4.92784e-08	3.90719e-06	8.67791
LOC100506389	3.74638	-0.374218	8.24798	4.95951e-08	3.91571e-06	8.67177
SPCS1	-2.99997	-0.773737	-8.23618	5.07643e-08	3.9746e-06	8.64945
KIF1A	2.84259	0.477844	8.2351	5.08725e-08	3.9746e-06	8.64741
REG1P	4.62031	0.575798	8.23213	5.11719e-08	3.9746e-06	8.64179
SPANXN3	3.98338	-0.305355	8.23195	5.11906e-08	3.9746e-06	8.64144
BTLA	3.48122	-0.303108	8.21194	5.32566e-08	4.09366e-06	8.60354
GDF6	3.50521	-0.0517514	8.21162	5.32903e-08	4.09366e-06	8.60293
C2orf78	3.7192	0.15685	8.21076	5.33803e-08	4.09366e-06	8.60131
UBA1	-3.25711	0.65654	-8.20603	5.38831e-08	4.10223e-06	8.59233
GTPBP10	3.84408	-0.2082	8.20558	5.39305e-08	4.10223e-06	8.59149
CETN1	3.74013	0.0979602	8.2025	5.42611e-08	4.11067e-06	8.58563
SELM	-3.64652	1.19876	-8.18863	5.57716e-08	4.20806e-06	8.55932
MYF5	3.29724	-0.020377	8.1847	5.62078e-08	4.21426e-06	8.55185
IRF2BP1	-2.65181	0.418728	-8.18384	5.63042e-08	4.21426e-06	8.55021
SLC22A9	3.23973	-0.0772679	8.18044	5.66854e-08	4.22589e-06	8.54374
WDR87	3.72122	0.441231	8.17835	5.69202e-08	4.22655e-06	8.53978
CES5A	3.87875	0.91239	8.17558	5.72336e-08	4.23303e-06	8.53452
LOC339260	4.09085	0.561905	8.17054	5.78088e-08	4.25873e-06	8.52493
FAM160B2	-3.15747	0.272967	-8.16481	5.84704e-08	4.29058e-06	8.51402
MBD3L2	3.60983	-0.300506	8.15421	5.97133e-08	4.36467e-06	8.49386
TTTY12	3.87734	-0.146222	8.1491	6.03231e-08	4.39209e-06	8.48412
TPPP3	-2.58459	-0.621543	-8.14515	6.07983e-08	4.40953e-06	8.47659
LINC00208	3.30327	-0.0939231	8.13495	6.20441e-08	4.48251e-06	8.45714
LOC100506034	3.64922	-0.0716511	8.13246	6.23523e-08	4.48535e-06	8.45239
FAM194B	4.12696	-0.478586	8.13076	6.25628e-08	4.48535e-06	8.44916
CNTNAP2	3.12014	-0.186869	8.12273	6.35713e-08	4.53964e-06	8.43382
RHOC	-2.68469	-0.665404	-8.12088	6.38053e-08	4.53964e-06	8.4303
MYCNOS	3.72438	-0.774546	8.11618	6.44061e-08	4.54507e-06	8.42131
RFPL4B	3.66955	-0.466395	8.1151	6.45444e-08	4.54507e-06	8.41926
MGAT5	2.55511	-0.148771	8.11411	6.46717e-08	4.54507e-06	8.41737
LOC285389	3.38414	0.0293108	8.11242	6.48893e-08	4.54507e-06	8.41414
DCXR	-4.31995	1.02276	-8.11083	6.50961e-08	4.54507e-06	8.41109
SLC22A11	2.8437	-0.0119054	8.10446	6.59271e-08	4.58598e-06	8.39892
IKZF3	2.876	0.537202	8.10217	6.62281e-08	4.58985e-06	8.39456
CAGE1	3.47311	-0.0890373	8.10021	6.64884e-08	4.59089e-06	8.39079
BSG	-2.52444	-0.137512	-8.0934	6.7397e-08	4.63652e-06	8.37777
CXorf22	3.14528	-0.0252504	8.08907	6.79813e-08	4.65688e-06	8.36949
GUCA1C	3.57569	0.0690126	8.08753	6.81907e-08	4.65688e-06	8.36654
PAH	3.46175	-0.0453544	8.08478	6.85661e-08	4.66548e-06	8.36127
PIEZO2	2.79756	0.1657	8.08058	6.91433e-08	4.67543e-06	8.35323
C9orf84	3.34271	0.365317	8.08008	6.92119e-08	4.67543e-06	8.35228
H19	-3.31713	0.286931	-8.07745	6.9576e-08	4.68289e-06	8.34724
BTN1A1	3.19348	0.41113	8.07568	6.98229e-08	4.68289e-06	8.34384
GRIK4	3.62537	0.323556	8.07329	7.01567e-08	4.68848e-06	8.33927
PKD2L2	2.9882	0.445201	8.06934	7.07123e-08	4.70879e-06	8.3317
CERS4	-3.37172	1.14386	-8.06063	7.19538e-08	4.77447e-06	8.315
CARD18	3.51926	-0.349085	8.05317	7.30351e-08	4.82909e-06	8.30068
SI	3.88554	-0.52636	8.05012	7.34824e-08	4.84156e-06	8.29482
LOXHD1	3.22618	-0.0319136	8.04699	7.39441e-08	4.85488e-06	8.28881
RSPO2	3.14427	-0.128044	8.04447	7.43182e-08	4.86238e-06	8.28397
EPGN	3.49585	-0.0115773	8.04052	7.49077e-08	4.86848e-06	8.27638
CLSTN1	-3.10521	-0.204807	-8.04036	7.49317e-08	4.86848e-06	8.27608
LOC100509541	3.86046	0.0705464	8.03655	7.55045e-08	4.88872e-06	8.26877
TMEM225	3.33314	0.0491805	8.03344	7.59769e-08	4.89799e-06	8.26278
ZIM3	3.44116	-0.00731175	8.03078	7.63819e-08	4.89799e-06	8.25768
FABP12	3.91772	0.305264	8.03045	7.64329e-08	4.89799e-06	8.25704
FAM160A2	-3.00079	0.327063	-8.02691	7.69774e-08	4.91604e-06	8.25022
CTSA	-2.56865	-0.721134	-8.02413	7.74064e-08	4.92663e-06	8.24489
ZNF804B	3.88578	-0.122927	8.02101	7.78916e-08	4.94071e-06	8.23889
LRRN4	3.62531	0.269126	8.0156	7.87416e-08	4.95593e-06	8.22847
SLC25A6	-2.80163	-0.848719	-8.01444	7.8924e-08	4.95593e-06	8.22625
IFNA10	3.10489	0.148111	8.01391	7.90079e-08	4.95593e-06	8.22523
LOC285074	-2.33229	0.629867	-8.01276	7.91911e-08	4.95593e-06	8.223
SPEF1	2.79136	-0.204241	8.00609	8.02574e-08	4.9843e-06	8.21016
XIRP2	3.18043	0.285902	8.00578	8.03077e-08	4.9843e-06	8.20956
DPPA4	3.47483	0.0567443	8.00486	8.0455e-08	4.9843e-06	8.2078
SERPINB5	3.57376	-0.404421	8.00329	8.07099e-08	4.9843e-06	8.20476
ATP6V0CP3	-3.45541	0.982737	-8.00106	8.10717e-08	4.99018e-06	8.20047
TMEM179B	-2.89628	0.640093	-7.9979	8.15868e-08	5.00541e-06	8.19439
MS4A12	3.4481	-0.572826	7.99491	8.20788e-08	5.01915e-06	8.18861
FUK	-2.75493	0.259195	-7.99318	8.23649e-08	5.02023e-06	8.18527
GNB2L1	-3.42439	-0.969501	-7.9893	8.30087e-08	5.02334e-06	8.17779
KRTAP4-6	3.34606	-0.416162	7.98879	8.30936e-08	5.02334e-06	8.17681
RPL29P2	-3.79239	-0.254647	-7.98802	8.32213e-08	5.02334e-06	8.17534
OPRM1	3.316	-0.0545668	7.98489	8.37476e-08	5.03886e-06	8.16928
LOC647107	3.7517	0.177074	7.97931	8.46911e-08	5.06719e-06	8.15852
LOC100130815	5.18186	1.03023	7.9789	8.47602e-08	5.06719e-06	8.15774
FGF5	3.40966	-0.0572048	7.97389	8.56195e-08	5.10088e-06	8.14805
WFDC12	3.86495	-0.740507	7.97244	8.58687e-08	5.10088e-06	8.14526
ASNA1	-3.82688	0.384688	-7.96922	8.64272e-08	5.1178e-06	8.13903
TEX14	3.26847	0.387587	7.96596	8.69958e-08	5.13214e-06	8.13274
CYP19A1	3.09925	0.142277	7.96469	8.72179e-08	5.13214e-06	8.13029
LOC389043	3.77654	-0.0170745	7.95875	8.82653e-08	5.17749e-06	8.11882
PARP6	-3.26844	1.2954	-7.9528	8.93304e-08	5.22359e-06	8.1073
CLCA2	4.08059	0.240057	7.94957	8.9912e-08	5.24123e-06	8.10106
LRAT	3.06853	0.371029	7.94644	9.04804e-08	5.25662e-06	8.09501
IL36RN	3.66515	0.00711416	7.94503	9.07379e-08	5.25662e-06	8.09228
LIN28B	3.29843	-0.345176	7.92804	9.38985e-08	5.42293e-06	8.05938
NRAP	2.9444	0.0662366	7.92065	9.53099e-08	5.4811e-06	8.04504
LOC100653006	3.74727	-0.34406	7.9197	9.54915e-08	5.4811e-06	8.04321
MYL9	-5.45036	1.05555	-7.91749	9.59189e-08	5.48879e-06	8.03892
FKSG29	3.26103	-0.0217621	7.91456	9.64877e-08	5.49736e-06	8.03324
DVL2	-2.30747	-0.301961	-7.91369	9.66563e-08	5.49736e-06	8.03156
GYPB	3.72897	-0.191613	7.91012	9.73562e-08	5.52039e-06	8.02463
OR2T8	3.56849	0.195532	7.90416	9.85347e-08	5.56379e-06	8.01306
CST9L	3.58975	-0.444193	7.90325	9.87162e-08	5.56379e-06	8.01129
CSTT	5.16031	1.04061	7.90109	9.91487e-08	5.57138e-06	8.00709
TEDDM1	3.66207	-0.190139	7.89675	1.00022e-07	5.60023e-06	7.99867
C3P1	3.69712	0.117107	7.89557	1.00261e-07	5.60023e-06	7.99637
SLC6A4	2.76364	0.113433	7.89202	1.00982e-07	5.62375e-06	7.98948
C22orf33	3.61321	-0.0691892	7.88603	1.02212e-07	5.67535e-06	7.97784
APOF	4.02483	-0.0932663	7.88083	1.03293e-07	5.71839e-06	7.96773
MAGEA1	4.37096	0.360498	7.87937	1.03598e-07	5.71839e-06	7.96489
CAPN3	-3.61854	1.72038	-7.8758	1.04349e-07	5.74287e-06	7.95795
MBD6	-2.76336	0.379341	-7.87172	1.05213e-07	5.77347e-06	7.95002
HTR6	4.32275	-0.431643	7.86837	1.0593e-07	5.78189e-06	7.94349
LPHN1	-3.4597	0.161015	-7.86812	1.05985e-07	5.78189e-06	7.943
GJA10	3.68627	-0.162062	7.86628	1.06379e-07	5.78652e-06	7.93943
VN1R2	3.33762	0.18312	7.85608	1.08601e-07	5.89026e-06	7.91955
CD99	-3.35401	-0.230301	-7.85401	1.09056e-07	5.89784e-06	7.91553
MRPL4	-2.66747	0.164211	-7.85001	1.09944e-07	5.92874e-06	7.90773
OLFM3	3.21119	0.289516	7.84457	1.11164e-07	5.97729e-06	7.89712
HNF4G	3.29336	0.440268	7.84001	1.12196e-07	6.01552e-06	7.88823
TAS2R3	3.96491	0.365619	7.83525	1.13286e-07	6.03639e-06	7.87894
DFNA5	-3.7112	0.579708	-7.83452	1.13452e-07	6.03639e-06	7.87752
S100A7A	3.8929	-0.355943	7.83408	1.13553e-07	6.03639e-06	7.87667
MEP1B	3.30843	0.0117796	7.82444	1.15799e-07	6.13832e-06	7.85783
RANBP3L	2.96932	0.273694	7.82214	1.16339e-07	6.14953e-06	7.85336
PEA15	-3.76192	0.492362	-7.81328	1.18452e-07	6.24358e-06	7.83604
CTLA4	3.09075	0.0952906	7.80981	1.19292e-07	6.24499e-06	7.82925
RAC1	-2.93089	-0.166432	-7.80725	1.19913e-07	6.24499e-06	7.82425
IFITM4P	-3.44791	-0.380629	-7.80603	1.2021e-07	6.24499e-06	7.82186
ARL2	-2.82716	-0.513516	-7.80439	1.20612e-07	6.24499e-06	7.81865
PKHD1	3.29644	0.293421	7.80415	1.20671e-07	6.24499e-06	7.81818
PGLYRP4	3.67646	0.198941	7.80399	1.2071e-07	6.24499e-06	7.81787
ACTL8	3.67335	-0.0394513	7.80356	1.20815e-07	6.24499e-06	7.81704
PITX2	3.95967	0.213086	7.79715	1.224e-07	6.3095e-06	7.8045
BAG6	-2.87187	-0.52297	-7.79336	1.23348e-07	6.33336e-06	7.79708
LOC100506050	4.06536	-0.241246	7.7926	1.2354e-07	6.33336e-06	7.79558
SLC22A25	4.23291	0.270725	7.788	1.24701e-07	6.36279e-06	7.78658
SLC17A8	3.30255	-0.173583	7.78763	1.24794e-07	6.36279e-06	7.78586
HS3ST5	3.3058	0.0662236	7.78503	1.25457e-07	6.3792e-06	7.78076
DDX25	4.08558	-0.0279834	7.78103	1.26484e-07	6.40771e-06	7.77292
PNPLA2	-4.13376	0.95649	-7.78018	1.26702e-07	6.40771e-06	7.77126
FN3KRP	-2.46033	-0.515376	-7.77679	1.27581e-07	6.43474e-06	7.76461
SLC17A4	2.81914	0.259221	7.77467	1.28133e-07	6.43574e-06	7.76046
PADI3	3.46447	0.0043397	7.77319	1.28518e-07	6.43574e-06	7.75756
GRAMD3	-2.70566	0.776996	-7.77276	1.28632e-07	6.43574e-06	7.75671
MYO18A	-2.87899	0.503644	-7.76952	1.29483e-07	6.45698e-06	7.75037
LOC151658	3.62807	0.0331152	7.76852	1.29747e-07	6.45698e-06	7.74841
VWA5B1	3.51084	-0.619692	7.7655	1.30548e-07	6.47961e-06	7.74248
CFHR2	3.24739	0.0254105	7.75574	1.33173e-07	6.5924e-06	7.72333
NDUFV1	-2.99302	-0.73711	-7.74932	1.34929e-07	6.66171e-06	7.71072
CCL15	3.37081	0.0464202	7.74137	1.37136e-07	6.74784e-06	7.6951
CRYGC	3.5275	0.00578665	7.74045	1.37395e-07	6.74784e-06	7.69328
HRH3	2.49134	0.244262	7.73155	1.39915e-07	6.83667e-06	7.67579
DEFB106B	3.86004	0.356883	7.73148	1.39934e-07	6.83667e-06	7.67565
HAS2	3.32824	0.336446	7.73016	1.40311e-07	6.83724e-06	7.67306
MLL4	-4.31824	0.335284	-7.72243	1.42545e-07	6.92807e-06	7.65785
BPIFB6	4.26454	-0.851693	7.71627	1.44351e-07	6.99065e-06	7.64573
IDO2	-5.3003	2.74987	-7.7155	1.4458e-07	6.99065e-06	7.64421
LOC100288077	3.80864	0.163105	7.70893	1.46536e-07	7.0617e-06	7.63127
ERCC1	-3.03349	-0.448357	-7.70803	1.46804e-07	7.0617e-06	7.62951
CDK5RAP3	-3.10481	-0.0101211	-7.69673	1.50239e-07	7.20151e-06	7.60724
MRPL54	-3.14125	-0.561766	-7.69332	1.51292e-07	7.20151e-06	7.60051
HSP90AB1	-2.95089	-0.805835	-7.69278	1.51461e-07	7.20151e-06	7.59944
ZNF384	-2.53141	-0.120472	-7.69258	1.51522e-07	7.20151e-06	7.59905
OTOL1	4.30991	-0.147562	7.69214	1.51658e-07	7.20151e-06	7.59818
DEFB126	3.17884	0.243014	7.6909	1.52045e-07	7.20151e-06	7.59573
LOC100507096	3.51547	-0.242755	7.68975	1.52405e-07	7.20151e-06	7.59345
NLRP10	4.30453	0.0740953	7.68587	1.53619e-07	7.2364e-06	7.58581
COL6A2	-4.05438	0.383454	-7.68493	1.53917e-07	7.2364e-06	7.58395
LCE1E	4.51679	0.349793	7.68182	1.549e-07	7.2644e-06	7.57781
SNRPN	-3.04361	-0.673168	-7.67541	1.56948e-07	7.32717e-06	7.56516
TEX28	3.70878	-0.16476	7.67327	1.57638e-07	7.32717e-06	7.56094
IDH3B	-2.34658	-0.359579	-7.67321	1.57659e-07	7.32717e-06	7.56081
NAG18	3.48908	-0.529512	7.67193	1.58072e-07	7.32717e-06	7.55829
BTBD2	-2.38846	0.0578881	-7.66997	1.58708e-07	7.32717e-06	7.55442
PARP12	-2.28279	0.497867	-7.66981	1.58762e-07	7.32717e-06	7.55409
SGCE	-3.64142	0.608048	-7.66914	1.5898e-07	7.32717e-06	7.55277
DEFT1P	4.11709	-0.516859	7.66474	1.60421e-07	7.37543e-06	7.54408
FTSJ3	-3.21027	-0.639377	-7.66147	1.61501e-07	7.4033e-06	7.53762
AASS	-2.70948	0.902948	-7.66051	1.61819e-07	7.4033e-06	7.53572
TFE3	-3.00728	0.889796	-7.65753	1.62813e-07	7.43061e-06	7.52982
C8orf22	3.21973	0.0173876	7.64721	1.66299e-07	7.56063e-06	7.50941
WNT7B	3.54165	0.235831	7.64606	1.66695e-07	7.56063e-06	7.50712
OR2A14	4.632	0.192226	7.64553	1.66874e-07	7.56063e-06	7.50609
TMEM69	-2.66552	0.0431439	-7.64417	1.6734e-07	7.56345e-06	7.5034
TUBB2B	3.87977	-1.50929	7.64154	1.68249e-07	7.5862e-06	7.49818
LOC100289045	3.5706	0.399007	7.63941	1.68985e-07	7.60109e-06	7.49397
PSMC4	-3.46146	0.13749	-7.63791	1.69508e-07	7.6063e-06	7.491
HNRNPUL1	-2.26792	-0.334709	-7.63227	1.71484e-07	7.6438e-06	7.47983
ELF5	2.8478	-0.0478546	7.6322	1.7151e-07	7.6438e-06	7.47969
WDR59	-2.39727	0.527981	-7.63203	1.71569e-07	7.6438e-06	7.47935
PAGE1	4.01033	0.0750176	7.6278	1.73067e-07	7.69225e-06	7.47097
ZNF280D	-3.4611	1.16656	-7.62591	1.73741e-07	7.7039e-06	7.46723
PRAMEF3	2.95121	0.0322233	7.61725	1.76866e-07	7.82392e-06	7.45005
APPL2	-3.7122	0.696626	-7.61075	1.79247e-07	7.91054e-06	7.43716
DEFB125	3.50516	-0.266287	7.60877	1.79982e-07	7.92146e-06	7.43322
LOC100509121	3.74076	-0.614114	7.6078	1.80341e-07	7.92146e-06	7.4313
NRBP2	-3.67341	1.47154	-7.60231	1.8239e-07	7.9895e-06	7.42041
DAAM2	-2.92544	0.571542	-7.60137	1.82744e-07	7.9895e-06	7.41854
LOC200261	4.39483	0.133137	7.59685	1.84456e-07	8.04553e-06	7.40956
NEUROD4	3.89143	-0.181696	7.59098	1.86701e-07	8.11829e-06	7.3979
RBM5	-2.75814	0.143057	-7.59023	1.86991e-07	8.11829e-06	7.3964
ZNF511	-2.15474	-0.487257	-7.58472	1.89125e-07	8.19194e-06	7.38546
NPDC1	-3.4552	-0.910122	-7.58314	1.89743e-07	8.19971e-06	7.38231
ND4	-4.66033	0.541687	-7.58043	1.90807e-07	8.22667e-06	7.37693
S100A11	-4.00265	1.33787	-7.57501	1.92953e-07	8.30009e-06	7.36614
LOC100287813	3.76814	0.777551	7.57264	1.93899e-07	8.32166e-06	7.36143
LY6E	-3.65944	-0.189915	-7.57013	1.94907e-07	8.34575e-06	7.35643
KCNJ8	-3.07656	1.16179	-7.56445	1.97207e-07	8.42495e-06	7.34512
C9orf142	-3.13501	-0.16232	-7.561	1.98618e-07	8.46592e-06	7.33824
MGC2889	3.15191	-0.0891816	7.55937	1.99287e-07	8.47512e-06	7.335
CTDNEP1	-2.26774	0.118997	-7.55614	2.00619e-07	8.49816e-06	7.32858
TGM4	3.22181	-0.0440511	7.55277	2.02024e-07	8.49816e-06	7.32185
FAM26D	4.21534	0.242021	7.55267	2.02067e-07	8.49816e-06	7.32165
BANF1	-3.32379	0.604221	-7.55186	2.02405e-07	8.49816e-06	7.32003
INSM2	3.31455	-0.038463	7.55168	2.02477e-07	8.49816e-06	7.31969
NCAN	3.81248	0.994004	7.5515	2.02553e-07	8.49816e-06	7.31933
OR2V2	3.44455	-0.359985	7.54969	2.03314e-07	8.51098e-06	7.31571
SGCZ	3.54265	-0.278207	7.54648	2.04666e-07	8.54846e-06	7.30932
C20orf173	3.74435	0.0628471	7.53965	2.07581e-07	8.62759e-06	7.29569
CCR4	3.54429	-0.0231973	7.53898	2.07867e-07	8.62759e-06	7.29435
F10	-4.03307	-0.151852	-7.5388	2.07944e-07	8.62759e-06	7.294
IL5RA	2.76525	0.406642	7.53589	2.09199e-07	8.66047e-06	7.2882
CHD2	3.20694	0.29923	7.53084	2.11395e-07	8.73207e-06	7.27812
SPRY2	-2.5359	0.322046	-7.52731	2.12947e-07	8.77679e-06	7.27107
SEC14L3	3.25697	-0.000602627	7.52528	2.13844e-07	8.78613e-06	7.26702
GPR98	2.90376	0.367848	7.52468	2.14113e-07	8.78613e-06	7.26581
POU4F2	3.34555	0.645836	7.52272	2.1498e-07	8.79008e-06	7.26191
KRTAP4-3	4.34608	-0.312583	7.52234	2.15148e-07	8.79008e-06	7.26115
MMD2	3.83254	-0.426149	7.51474	2.18564e-07	8.91018e-06	7.24596
PPP2R5D	-2.80298	-0.147257	-7.51317	2.19277e-07	8.9198e-06	7.24282
FGF11	4.16823	-0.512616	7.50442	2.23289e-07	9.05923e-06	7.22533
KCNJ9	3.20676	-0.341649	7.50304	2.23929e-07	9.05923e-06	7.22257
BUTR1	3.77618	-0.279255	7.50255	2.24157e-07	9.05923e-06	7.22159
CALN1	3.05374	0.244167	7.49844	2.26074e-07	9.11703e-06	7.21337
C22orf36	-3.11126	1.0149	-7.49591	2.27265e-07	9.12817e-06	7.2083
MOCS2	-2.98254	-0.0325729	-7.49534	2.27535e-07	9.12817e-06	7.20716
KRTAP4-7	3.11081	0.0554107	7.49475	2.27814e-07	9.12817e-06	7.20597
CASR	3.84155	0.625628	7.49317	2.2856e-07	9.13849e-06	7.20282
FAM55D	3.53534	0.133341	7.49142	2.29391e-07	9.15215e-06	7.19932
OR2A25	3.24668	-0.103996	7.48612	2.31929e-07	9.20109e-06	7.1887
GNLY	-4.92658	1.86288	-7.486	2.31988e-07	9.20109e-06	7.18846
KRT75	3.05714	-0.53582	7.48578	2.32093e-07	9.20109e-06	7.18802
AMT	-2.52364	0.27563	-7.47869	2.35536e-07	9.31785e-06	7.17382
C18orf15	2.68388	0.474284	7.4773	2.36214e-07	9.32499e-06	7.17104
FABP2	3.79329	-0.385331	7.47259	2.38539e-07	9.39566e-06	7.16159
HRH4	3.25637	-0.489647	7.47164	2.39009e-07	9.39566e-06	7.15969
FLJ40536	3.42495	-0.708643	7.46839	2.40631e-07	9.43467e-06	7.15316
KCNA7	3.61048	-0.171854	7.46748	2.41083e-07	9.43467e-06	7.15135
TSPYL6	3.10035	0.0832864	7.46662	2.41514e-07	9.43467e-06	7.14963
FOXG1	4.40276	0.386102	7.46157	2.44063e-07	9.51439e-06	7.1395
MAGEB18	3.2597	-0.253309	7.45856	2.45597e-07	9.54461e-06	7.13346
ANKHD1-EIF4EBP3	-2.56869	0.409269	-7.45805	2.45858e-07	9.54461e-06	7.13243
C9	4.62313	1.07134	7.45236	2.48783e-07	9.62815e-06	7.12102
OR5AP2	3.79058	-0.105633	7.45187	2.49039e-07	9.62815e-06	7.12002
NARF	-3.31847	0.168585	-7.45036	2.4982e-07	9.63842e-06	7.117
APOD	-6.03454	1.99479	-7.44879	2.5064e-07	9.65014e-06	7.11384
GPR124	-2.51376	-0.285722	-7.44344	2.53448e-07	9.73824e-06	7.10309
CCKAR	4.06615	0.465942	7.44171	2.54359e-07	9.7474e-06	7.09962
PMP2	3.45035	0.231283	7.4407	2.54897e-07	9.7474e-06	7.09759
SYNPR	3.11345	0.241802	7.44003	2.55249e-07	9.7474e-06	7.09625
RIMS1	3.0555	0.0286583	7.43905	2.55774e-07	9.74755e-06	7.09427
TSHZ2	-2.47367	0.713493	-7.43776	2.56458e-07	9.75376e-06	7.09169
PEX5L	3.11321	0.197405	7.43465	2.58125e-07	9.79724e-06	7.08544
PAQR9	3.35774	-0.146296	7.43278	2.59135e-07	9.81566e-06	7.08167
SAP30L	-2.1763	0.332126	-7.43084	2.60182e-07	9.83541e-06	7.07778
PRO2012	3.75487	0.915111	7.42853	2.61438e-07	9.86294e-06	7.07313
OR4C1P	3.25589	-0.0534524	7.42179	2.65136e-07	9.974e-06	7.05957
PPP3R2	3.71879	0.277097	7.42123	2.65448e-07	9.974e-06	7.05844
TECR	-2.81451	-0.395181	-7.4189	2.66741e-07	1.00025e-05	7.05374
CLDN6	3.18759	0.537541	7.4135	2.69761e-07	1.00955e-05	7.04288
AMELX	3.55297	-0.122495	7.41005	2.71708e-07	1.01478e-05	7.03593
LDHAL6A	4.48202	1.12519	7.40911	2.72243e-07	1.01478e-05	7.03403
SCML2	2.68722	0.106094	7.40526	2.74439e-07	1.02093e-05	7.02628
LOC541472	2.5194	-0.322409	7.40078	2.77015e-07	1.02847e-05	7.01726
BPESC1	3.74043	-0.106926	7.39715	2.79119e-07	1.03225e-05	7.00995
SLC18A1	3.79828	-0.525902	7.39647	2.7952e-07	1.03225e-05	7.00857
FGF16	2.92058	-0.0596813	7.39618	2.79688e-07	1.03225e-05	7.00799
MAGEA9	4.22221	-0.511145	7.39057	2.8298e-07	1.04235e-05	6.99669
IQCF5	3.51918	-0.289123	7.38905	2.83881e-07	1.04262e-05	6.99362
UGT2A3	3.65331	-0.426209	7.38857	2.84169e-07	1.04262e-05	6.99264
GLRA2	3.26536	-0.306011	7.38431	2.86706e-07	1.04987e-05	6.98406
OR1A2	3.96638	0.367731	7.38287	2.8757e-07	1.05098e-05	6.98115
OPALIN	3.15946	0.132078	7.37713	2.91045e-07	1.06161e-05	6.96955
FGA	2.85921	0.0891509	7.37389	2.9302e-07	1.06581e-05	6.96302
RPL29	-3.24717	-0.529112	-7.37337	2.93338e-07	1.06581e-05	6.96197
GEMIN7	-2.89672	0.579668	-7.36973	2.95584e-07	1.07189e-05	6.95461
MED12L	3.27562	-0.096609	7.36632	2.97695e-07	1.07746e-05	6.94774
DDC	3.60818	-0.118011	7.3652	2.98396e-07	1.07791e-05	6.94547
TMEM138	-2.47899	0.0188643	-7.36064	3.01255e-07	1.08614e-05	6.93626
LOC126536	3.29302	-0.346961	7.35651	3.0387e-07	1.09219e-05	6.92791
ZNF512	-3.16188	0.0225975	-7.35615	3.04099e-07	1.09219e-05	6.92718
LINC00474	3.57891	-0.0407242	7.35467	3.05045e-07	1.09291e-05	6.92418
GOT1L1	3.14915	-0.422047	7.35401	3.05467e-07	1.09291e-05	6.92284
SAA3P	5.21995	1.16417	7.35288	3.06187e-07	1.09339e-05	6.92057
RBMY1B	3.66788	-0.0215243	7.35039	3.07792e-07	1.09703e-05	6.91552
NPFFR1	3.56578	0.283959	7.3454	3.11025e-07	1.10645e-05	6.90543
NOXRED1	3.77157	0.018292	7.34346	3.12289e-07	1.10883e-05	6.90151
MED15	-2.93398	0.318077	-7.34075	3.14066e-07	1.11303e-05	6.89603
PNLIPRP1	3.60463	-0.144045	7.33696	3.16573e-07	1.11979e-05	6.88835
KLHL30	3.7839	0.0260407	7.33507	3.17828e-07	1.12211e-05	6.88453
COL5A3	-5.04652	1.98015	-7.33294	3.19254e-07	1.12396e-05	6.8802
LINC00311	3.02182	0.400089	7.33249	3.19551e-07	1.12396e-05	6.87931
SLC6A16	-2.82856	1.78899	-7.32994	3.21266e-07	1.1275e-05	6.87414
FAM24A	3.59904	-0.192266	7.3292	3.21765e-07	1.1275e-05	6.87264
LALBA	4.48921	0.835386	7.32733	3.23028e-07	1.12907e-05	6.86885
PIWIL3	3.64363	0.217869	7.32675	3.23419e-07	1.12907e-05	6.86768
OR51B2	3.33587	0.191727	7.32433	3.25066e-07	1.13099e-05	6.86278
SIGMAR1	-3.43213	0.621716	-7.32417	3.25179e-07	1.13099e-05	6.86244
POU1F1	3.33108	0.053576	7.32107	3.27296e-07	1.13553e-05	6.85617
DCTN3	-3.10284	0.267477	-7.32047	3.2771e-07	1.13553e-05	6.85495
FTHL17	-3.57943	-0.817191	-7.31961	3.28303e-07	1.13553e-05	6.85321
DEFA1	3.90476	-0.0631141	7.31812	3.29327e-07	1.13697e-05	6.8502
LOC729121	3.24939	0.152586	7.31571	3.31001e-07	1.13912e-05	6.8453
KIF19	2.27931	-0.0815431	7.31486	3.31592e-07	1.13912e-05	6.84357
ZIC1	3.55594	-0.541926	7.31459	3.31776e-07	1.13912e-05	6.84304
SPIC	3.50079	-0.0569089	7.31331	3.32672e-07	1.13955e-05	6.84043
NRSN1	3.35401	0.235733	7.31267	3.33121e-07	1.13955e-05	6.83913
UBE2I	-2.47198	-0.357194	-7.30736	3.36856e-07	1.14903e-05	6.82836
KCNV1	3.47228	0.0186986	7.30698	3.37119e-07	1.14903e-05	6.8276
SAMD7	3.40895	0.218132	7.30574	3.38e-07	1.14994e-05	6.82508
HFE2	3.5619	-0.352724	7.3003	3.41883e-07	1.15873e-05	6.81404
TTTY21	3.33975	-0.243156	7.29981	3.42234e-07	1.15873e-05	6.81305
NPSA	3.49761	-0.584926	7.29953	3.42441e-07	1.15873e-05	6.81247
LINC00167	2.90472	0.0844674	7.29548	3.45365e-07	1.16651e-05	6.80425
KCNA3	3.12182	-0.13612	7.29419	3.46299e-07	1.16756e-05	6.80164
HCG22	3.94377	-0.217692	7.29247	3.47559e-07	1.16841e-05	6.79813
TAAR9	3.36913	-0.0371518	7.29213	3.47802e-07	1.16841e-05	6.79746
KCNJ6	3.86589	0.100544	7.28963	3.49635e-07	1.17247e-05	6.79238
KCNK10	3.26419	0.311275	7.28782	3.5097e-07	1.17484e-05	6.7887
LRIT2	4.27395	-0.423049	7.28574	3.52507e-07	1.17788e-05	6.78447
CADPS	3.40251	-0.0738562	7.28435	3.53539e-07	1.17922e-05	6.78165
NPHS1	3.2119	-0.174972	7.28215	3.5518e-07	1.18258e-05	6.77717
SLC2A2	3.60241	0.339099	7.27914	3.57433e-07	1.1875e-05	6.77106
ZNF337	-2.9056	0.732073	-7.27849	3.57926e-07	1.1875e-05	6.76973
SLC17A2	3.13766	-0.281429	7.27279	3.62245e-07	1.1997e-05	6.75814
EIF3F	-2.4627	-0.249013	-7.27036	3.64103e-07	1.20373e-05	6.75319
MGC27382	3.43163	-0.297045	7.26667	3.66941e-07	1.21071e-05	6.74569
C10orf90	3.55085	-0.279429	7.26535	3.67961e-07	1.21071e-05	6.74301
FOXH1	2.26184	0.240275	7.2651	3.68155e-07	1.21071e-05	6.7425
LRRTM3	3.16611	0.059249	7.26176	3.7075e-07	1.2171e-05	6.73571
STRA6	-2.88184	0.375128	-7.25989	3.72215e-07	1.21977e-05	6.7319
PON1	3.17421	-0.0284704	7.25636	3.74993e-07	1.22597e-05	6.72471
TLE1	-3.82728	-0.550694	-7.25582	3.75417e-07	1.22597e-05	6.72362
F2RL3	3.356	0.161	7.24829	3.81425e-07	1.24184e-05	6.70827
RPL18A	-3.29204	-1.35209	-7.24807	3.81604e-07	1.24184e-05	6.70782
C10orf116	-3.74639	0.4309	-7.24232	3.86259e-07	1.2548e-05	6.6961
CA6	3.76967	-0.221145	7.24009	3.88072e-07	1.25734e-05	6.69157
B3GALT2	3.24614	-0.224033	7.23972	3.88382e-07	1.25734e-05	6.6908
C12orf74	3.44147	-0.0127304	7.22776	3.98306e-07	1.28724e-05	6.6664
EPHA6	3.73807	0.934224	7.2263	3.99534e-07	1.28898e-05	6.66343
PM20D1	3.71966	-0.32265	7.2246	4.00965e-07	1.29011e-05	6.65997
GSX2	3.8691	0.543771	7.22425	4.01264e-07	1.29011e-05	6.65925
LOC100506546	3.78879	-0.422233	7.22045	4.04498e-07	1.29828e-05	6.65149
KRT38	3.33946	-0.27065	7.21115	4.12523e-07	1.32177e-05	6.6325
BEND4	3.7363	-0.0542914	7.20411	4.18701e-07	1.33927e-05	6.61812
IGF2BP1	3.11076	0.0254541	7.20261	4.2003e-07	1.34067e-05	6.61506
UQCRC1	-2.92309	0.183759	-7.202	4.2057e-07	1.34067e-05	6.61382
MYF6	4.13154	0.923435	7.19729	4.2478e-07	1.35178e-05	6.60419
HKR1	-2.18348	0.590852	-7.18999	4.31395e-07	1.3705e-05	6.58924
DCHS2	2.85581	0.603508	7.1853	4.35693e-07	1.38181e-05	6.57965
RHAG	5.17523	1.26926	7.17981	4.40783e-07	1.39559e-05	6.56842
PRDM16	3.01856	-0.188704	7.17357	4.46644e-07	1.41176e-05	6.55564
SPEM1	3.33869	0.339428	7.16629	4.53592e-07	1.42698e-05	6.54072
TTTY6	3.52906	0.129497	7.16612	4.53752e-07	1.42698e-05	6.54037
ETV3L	3.60445	-0.238757	7.16541	4.54432e-07	1.42698e-05	6.53893
CYSLTR1	2.60834	0.147865	7.16533	4.54511e-07	1.42698e-05	6.53876
SSH3	-2.45932	-0.0643169	-7.16365	4.56136e-07	1.42968e-05	6.53531
DCHS1	-2.95056	0.0192462	-7.16053	4.59159e-07	1.43675e-05	6.52892
FER1L5	2.86939	-0.179274	7.15969	4.59978e-07	1.43691e-05	6.52719
CSN2	3.57674	-0.304116	7.15215	4.67391e-07	1.45725e-05	6.51173
TAS2R4	2.9033	0.343925	7.15149	4.68045e-07	1.45725e-05	6.51037
SERPINB11	3.44595	0.468625	7.14488	4.7465e-07	1.47536e-05	6.49682
LOC100127972	3.41023	0.264066	7.1433	4.76248e-07	1.4775e-05	6.49357
LOC100505876	2.29623	0.0829536	7.14028	4.79313e-07	1.4775e-05	6.48736
TRIM48	3.58994	0.426276	7.13996	4.79632e-07	1.4775e-05	6.48672
LOC284561	3.73039	-0.167334	7.13987	4.79729e-07	1.4775e-05	6.48652
GYPA	3.72733	0.222598	7.13977	4.79825e-07	1.4775e-05	6.48633
SMC1B	3.24467	-0.116034	7.13952	4.80077e-07	1.4775e-05	6.48582
GPRC5D	3.33794	0.464898	7.13808	4.81548e-07	1.4796e-05	6.48286
DPP7	-2.92548	-0.977488	-7.13646	4.83208e-07	1.48226e-05	6.47953
RFX6	3.01713	0.23479	7.13542	4.84279e-07	1.48237e-05	6.47739
AIP	-2.70877	-0.210162	-7.13428	4.85454e-07	1.48237e-05	6.47505
C12orf40	3.54781	0.0828748	7.13323	4.86535e-07	1.48237e-05	6.47289
TBX5	3.88668	-0.0457026	7.1331	4.86672e-07	1.48237e-05	6.47262
OTOR	3.67693	-0.309194	7.13258	4.87205e-07	1.48237e-05	6.47156
MMP13	3.45613	-0.41234	7.1288	4.9113e-07	1.49016e-05	6.4638
WFDC9	3.2649	0.233683	7.12852	4.9142e-07	1.49016e-05	6.46323
CSRP3	3.37651	-0.23737	7.12782	4.92153e-07	1.49016e-05	6.46178
C19orf60	-2.45779	-0.155916	-7.12338	4.96824e-07	1.50187e-05	6.45265
C3orf27	3.0788	0.252173	7.12064	4.99716e-07	1.50817e-05	6.44703
HS3ST4	2.98993	-0.253439	7.11083	5.10249e-07	1.53748e-05	6.42685
KRT27	4.84231	0.0287408	7.10957	5.11622e-07	1.53914e-05	6.42425
FBXO40	3.35826	0.298248	7.10858	5.12693e-07	1.53989e-05	6.42222
OR10R2	3.41552	-0.165906	7.1038	5.17938e-07	1.54944e-05	6.41237
SERINC4	2.80669	0.425168	7.10298	5.18835e-07	1.54944e-05	6.4107
LGALS16	3.552	-0.279198	7.10283	5.19003e-07	1.54944e-05	6.41039
SEMG1	4.49007	-0.146499	7.10266	5.19186e-07	1.54944e-05	6.41005
AFG3L1P	-3.55979	1.07074	-7.10099	5.21037e-07	1.55235e-05	6.4066
ZNF740	3.39456	0.866093	7.10029	5.2182e-07	1.55235e-05	6.40515
DALRD3	-2.97797	0.0382388	-7.09895	5.23304e-07	1.55429e-05	6.4024
OR2T5	3.33825	0.0773424	7.09747	5.24956e-07	1.55673e-05	6.39935
SOX13	-2.56085	0.869595	-7.09442	5.28376e-07	1.56439e-05	6.39307
UCP1	3.049	-0.0391641	7.08957	5.33851e-07	1.57811e-05	6.38309
MEPE	3.02104	-0.0643071	7.0874	5.36324e-07	1.58292e-05	6.37862
LOC100505711	3.72154	0.138518	7.08509	5.38971e-07	1.58822e-05	6.37385
OLFML3	-2.61867	-0.529093	-7.08061	5.44141e-07	1.60094e-05	6.36461
AP2M1	-3.19244	0.125556	-7.07909	5.45902e-07	1.6036e-05	6.36148
DGCR14	-2.18035	-0.228612	-7.07824	5.46891e-07	1.60399e-05	6.35973
DKFZP434H168	3.32667	-0.0228087	7.07718	5.48134e-07	1.60458e-05	6.35754
CRH	4.34871	0.247597	7.0766	5.48809e-07	1.60458e-05	6.35635
C14orf91	3.90462	-0.24962	7.07297	5.53076e-07	1.61453e-05	6.34885
IL20	3.59547	0.438507	7.06984	5.56772e-07	1.62279e-05	6.3424
C5orf47	3.67347	0.159259	7.06876	5.58061e-07	1.62402e-05	6.34016
EIF3E	-3.05295	0.271254	-7.06602	5.61324e-07	1.62926e-05	6.33452
USF1	2.95615	-0.686637	7.06579	5.61604e-07	1.62926e-05	6.33404
BCL2L14	2.6764	0.443352	7.06469	5.6292e-07	1.63055e-05	6.33177
SART1	-3.25507	0.073748	-7.05942	5.69276e-07	1.64641e-05	6.3209
ADAM18	3.59443	0.0601319	7.05829	5.70658e-07	1.64786e-05	6.31856
ZNF362	-2.66364	-0.300685	-7.05722	5.7196e-07	1.64908e-05	6.31635
BPIFA1	3.52592	-0.606349	7.05475	5.74974e-07	1.65522e-05	6.31126
FARSA	-2.1971	-0.700847	-7.05154	5.78933e-07	1.66406e-05	6.30462
PRTN3	3.09618	0.333439	7.04908	5.81975e-07	1.67008e-05	6.29955
SPACA4	2.87064	-0.070022	7.04841	5.82815e-07	1.67008e-05	6.29815
FKBP6	2.81607	-0.139561	7.04725	5.8426e-07	1.67166e-05	6.29575
EN1	3.16524	-0.230531	7.04629	5.85455e-07	1.67252e-05	6.29378
C1orf150	4.25884	-0.500708	7.04045	5.92802e-07	1.69093e-05	6.2817
LOC100291666	3.50537	-0.526001	7.03777	5.96202e-07	1.69804e-05	6.27617
PAPPA2	3.78559	0.123255	7.03419	6.00785e-07	1.70849e-05	6.26875
FAM9C	2.85049	0.19658	7.03207	6.03512e-07	1.71365e-05	6.26437
C19orf43	-3.14265	0.611653	-7.03101	6.04879e-07	1.71492e-05	6.26218
CLRN1	2.86469	0.0887563	7.03016	6.05973e-07	1.71543e-05	6.26043
C1orf49	3.16318	-0.0350343	7.02782	6.0901e-07	1.71857e-05	6.25559
SOX3	2.0571	-0.250562	7.02771	6.09152e-07	1.71857e-05	6.25536
CYC1	-2.82625	-0.438413	-7.02627	6.11038e-07	1.71857e-05	6.25237
KIAA1524	2.75992	0.120592	7.02606	6.11309e-07	1.71857e-05	6.25194
PDXDC2P	-3.39137	1.1759	-7.02574	6.11722e-07	1.71857e-05	6.25129
LOC100131298	3.10054	0.15863	7.02191	6.16755e-07	1.72765e-05	6.24335
MYPN	3.39885	0.0397078	7.02112	6.17793e-07	1.72797e-05	6.24172
FAM71B	3.31109	-0.00486329	7.01789	6.22085e-07	1.73738e-05	6.23502
FUS	-3.33546	-0.669826	-7.01518	6.25697e-07	1.74487e-05	6.22941
FAM71C	3.90483	0.00967108	7.01077	6.31624e-07	1.75877e-05	6.22028
BEST3	2.76084	0.224021	7.00904	6.33968e-07	1.76177e-05	6.2167
CLEC3B	-4.18646	0.912775	-7.00793	6.3548e-07	1.76177e-05	6.21439
ADAM2	4.2028	-0.103306	7.00789	6.35524e-07	1.76177e-05	6.21432
CHAMP1	-3.12735	1.41466	-7.00686	6.3693e-07	1.76305e-05	6.21219
HAS3	2.54398	0.209311	7.00372	6.41219e-07	1.7723e-05	6.20569
GJB5	4.40211	-0.582619	7.0021	6.43457e-07	1.77587e-05	6.20231
COX2	-4.5781	0.0752244	-7.00085	6.4517e-07	1.77797e-05	6.19974
DNMBP	-2.75952	0.772027	-6.9963	6.51491e-07	1.79275e-05	6.1903
MTRNR2L6	-5.01653	-2.04217	-6.98951	6.6103e-07	1.81633e-05	6.17622
TIMP3	-4.8334	1.01401	-6.98489	6.67616e-07	1.82921e-05	6.16662
GPR82	3.48876	0.43547	6.98459	6.68036e-07	1.82921e-05	6.16601
TAGLN	-4.8817	1.36241	-6.98416	6.68651e-07	1.82921e-05	6.16512
LOC152586	3.60248	0.0542348	6.98292	6.7044e-07	1.82937e-05	6.16253
GPR6	3.101	0.440798	6.98276	6.70666e-07	1.82937e-05	6.1622
DDRGK1	-3.15227	-0.795394	-6.97946	6.75429e-07	1.83968e-05	6.15535
TSGA10IP	3.52111	0.310351	6.97797	6.77594e-07	1.84201e-05	6.15225
C9orf57	3.59849	-0.23321	6.97751	6.78252e-07	1.84201e-05	6.15131
TTTY9A	3.64373	-0.501938	6.97206	6.86227e-07	1.85774e-05	6.13999
VSTM2A	3.55156	-0.0825039	6.97185	6.86533e-07	1.85774e-05	6.13956
RPL3L	2.27878	-0.0782148	6.97152	6.87021e-07	1.85774e-05	6.13887
SOX2-OT	3.35184	-0.0919236	6.96856	6.914e-07	1.86315e-05	6.13271
DNAJB3	3.63941	0.107162	6.96796	6.9229e-07	1.86315e-05	6.13147
ZCCHC5	3.57264	0.37837	6.96765	6.92755e-07	1.86315e-05	6.13082
MOGAT2	3.50786	0.0851191	6.96748	6.93006e-07	1.86315e-05	6.13047
ND6	5.37957	-1.01986	6.96506	6.96605e-07	1.87014e-05	6.12545
DDB1	-2.65401	-0.560991	-6.96337	6.99147e-07	1.87427e-05	6.12192
PRO1596	3.49204	-0.379787	6.96181	7.01479e-07	1.87784e-05	6.1187
LOC100506853	3.22393	-0.167774	6.96022	7.03876e-07	1.88156e-05	6.11539
ARHGAP10	-2.32114	-0.270513	-6.95751	7.0799e-07	1.88986e-05	6.10975
RIPPLY1	3.73701	-0.0221283	6.95491	7.11947e-07	1.89771e-05	6.10435
DPPA5	3.02475	0.00518027	6.95394	7.13429e-07	1.89896e-05	6.10233
FAM127A	-3.25064	0.221107	-6.95281	7.15163e-07	1.90087e-05	6.09998
RBMY2FP	3.32588	0.411873	6.95142	7.17304e-07	1.90386e-05	6.09709
PRB1	3.92511	-0.276212	6.94955	7.20185e-07	1.9088e-05	6.0932
DNAH8	3.69543	0.0341001	6.94859	7.21669e-07	1.91003e-05	6.09121
SOCS2	-3.27992	0.199964	-6.94639	7.25087e-07	1.91636e-05	6.08663
MMP24	3.77744	0.11307	6.9443	7.28352e-07	1.92227e-05	6.08228
GLP1R	4.75649	0.515455	6.9419	7.32126e-07	1.92951e-05	6.07727
MYL1	3.37297	0.000603843	6.9406	7.34175e-07	1.93191e-05	6.07456
FLJ40194	3.39836	0.581963	6.94001	7.35099e-07	1.93191e-05	6.07335
LOC100509968	3.88746	-0.0480292	6.9385	7.37493e-07	1.93548e-05	6.0702
PEMT	-3.77914	-0.980847	-6.93317	7.4599e-07	1.95504e-05	6.0591
LOC729911	3.38837	0.00333763	6.93157	7.4855e-07	1.959e-05	6.05578
SLCO1B7	3.54427	-0.399339	6.93077	7.49849e-07	1.95966e-05	6.0541
ING4	-2.41496	-0.373175	-6.92644	7.56866e-07	1.97285e-05	6.04508
USP2	3.71458	0.480494	6.92635	7.57006e-07	1.97285e-05	6.0449
GSC2	3.73527	0.567305	6.92505	7.59133e-07	1.97565e-05	6.04218
HARS	-2.41315	0.036321	-6.91859	7.69744e-07	2.00048e-05	6.02873
MS4A3	3.3763	0.0879922	6.91604	7.73991e-07	2.0067e-05	6.0234
SYT4	4.25297	0.652198	6.91586	7.74284e-07	2.0067e-05	6.02303
C6orf223	3.17235	0.00732503	6.91346	7.78292e-07	2.0143e-05	6.01803
CCRN4L	2.25961	-0.0794018	6.91268	7.79605e-07	2.01491e-05	6.01639
ASB3	-2.67757	-0.0329817	-6.9109	7.82593e-07	2.01985e-05	6.01269
GRM1	3.94648	-0.538769	6.90952	7.84928e-07	2.02308e-05	6.0098
RSAD1	-2.8098	0.0799872	-6.90883	7.86083e-07	2.02327e-05	6.00838
TRPC7	2.57141	0.118086	6.90797	7.87547e-07	2.02426e-05	6.00657
LOC100506229	3.7321	0.139559	6.90511	7.92418e-07	2.03054e-05	6.0006
ADAM5P	3.42206	-0.397584	6.90459	7.933e-07	2.03054e-05	5.99952
PHOX2B	3.14945	0.0823185	6.90436	7.93688e-07	2.03054e-05	5.99905
C1orf81	4.98874	0.732385	6.90395	7.94401e-07	2.03054e-05	5.99818
OCLM	2.7941	-0.0358695	6.90335	7.95419e-07	2.03054e-05	5.99694
LOC100192378	3.34988	0.707982	6.90247	7.96936e-07	2.03164e-05	5.99509
NPFF	-2.33252	0.981889	-6.89509	8.09692e-07	2.06135e-05	5.9797
MGC16075	3.03227	-0.286572	6.89162	8.15771e-07	2.07401e-05	5.97245
CPSF7	-2.90814	0.326042	-6.88891	8.20552e-07	2.08201e-05	5.96679
SETP4	3.54103	-0.15949	6.88858	8.21144e-07	2.08201e-05	5.96609
ANKRD49	-2.36432	0.855252	-6.88637	8.25057e-07	2.0891e-05	5.96148
MAOA	-3.49857	1.40928	-6.88458	8.28247e-07	2.09241e-05	5.95774
ZNF331	-2.95289	0.329807	-6.88438	8.28602e-07	2.09241e-05	5.95733
CDH17	3.29862	-0.141249	6.88262	8.31758e-07	2.09756e-05	5.95364
MRGPRX2	3.80735	0.699707	6.8799	8.36659e-07	2.10708e-05	5.94795
LOC100129858	2.8799	0.248425	6.87206	8.50927e-07	2.13762e-05	5.93156
FMO9P	3.37631	0.175695	6.87198	8.51073e-07	2.13762e-05	5.9314
NDUFS8	-2.86388	-0.284995	-6.86884	8.56851e-07	2.14925e-05	5.92484
GRIN2B	3.54624	-0.10535	6.86779	8.58804e-07	2.14964e-05	5.92263
MAGEA11	4.25441	0.351621	6.86704	8.60184e-07	2.14964e-05	5.92107
SP7	3.26424	-0.553725	6.8669	8.60454e-07	2.14964e-05	5.92077
KCNH5	3.10807	0.24529	6.86477	8.64412e-07	2.15456e-05	5.91632
GFAP	2.88737	-0.30527	6.8646	8.64727e-07	2.15456e-05	5.91597
SPINLW1	3.88111	-0.199277	6.86344	8.66891e-07	2.15557e-05	5.91355
DLX1	2.94981	0.0239361	6.86315	8.67434e-07	2.15557e-05	5.91294
OAZ2	-2.77593	-0.887215	-6.86181	8.6996e-07	2.15898e-05	5.91012
BEND2	3.55269	-0.274676	6.85961	8.74103e-07	2.16637e-05	5.90552
KCNT1	2.5401	0.103712	6.859	8.75254e-07	2.16637e-05	5.90424
RAET1K	3.66526	-0.277475	6.85585	8.81225e-07	2.17827e-05	5.89765
RLN3	4.34771	0.747574	6.85341	8.85883e-07	2.18628e-05	5.89254
TMPRSS11A	2.8131	-0.112313	6.85293	8.86801e-07	2.18628e-05	5.89154
DPP10	3.83351	-0.243964	6.85036	8.91741e-07	2.19556e-05	5.88615
NLRP6	3.17499	0.0137313	6.84858	8.95172e-07	2.20111e-05	5.88243
SPANXB2	2.87681	-0.530192	6.84787	8.96549e-07	2.2016e-05	5.88094
LOC400084	3.50359	-0.153361	6.84712	8.98004e-07	2.20229e-05	5.87937
ADAMTS3	2.64904	0.736704	6.84589	9.00385e-07	2.20271e-05	5.8768
C6orf218	4.93693	0.729619	6.84582	9.00531e-07	2.20271e-05	5.87664
SNX1	-2.45954	-0.49754	-6.84503	9.0206e-07	2.20357e-05	5.875
HTR3E	2.53479	0.584021	6.84414	9.03807e-07	2.20496e-05	5.87312
SRPR	-2.90077	0.44504	-6.84336	9.05338e-07	2.20561e-05	5.87148
OR5P3	3.41737	0.468342	6.8428	9.06431e-07	2.20561e-05	5.87031
SCML4	2.03855	0.420951	6.83831	9.15267e-07	2.22109e-05	5.86091
DYRK4	-2.15828	-0.102794	-6.83784	9.16192e-07	2.22109e-05	5.85993
C1orf65	4.66638	1.07689	6.83776	9.16356e-07	2.22109e-05	5.85976
TRPA1	3.25967	-0.292324	6.83655	9.18751e-07	2.22369e-05	5.85723
SLC25A31	3.83102	-0.573054	6.83492	9.22007e-07	2.22369e-05	5.8538
TPD52L3	3.18695	0.0583863	6.8347	9.22436e-07	2.22369e-05	5.85335
KIAA0319	2.59078	0.38731	6.83426	9.2332e-07	2.22369e-05	5.85242
CCK	2.95807	0.408297	6.83424	9.23368e-07	2.22369e-05	5.85237
CPNE2	-2.90596	-0.301036	-6.83312	9.25597e-07	2.22619e-05	5.85003
WDR45	-2.61707	-0.21194	-6.83172	9.28406e-07	2.23008e-05	5.84709
VRTN	3.58697	0.184386	6.83008	9.31694e-07	2.23511e-05	5.84366
HOXD13	3.95989	0.774184	6.82926	9.33361e-07	2.23624e-05	5.84193
SERPINA13	3.28662	-0.255927	6.82795	9.36011e-07	2.23972e-05	5.83918
GABRG2	2.95576	0.239612	6.82633	9.39289e-07	2.24432e-05	5.83579
TMEM155	3.19913	-0.368395	6.82582	9.40331e-07	2.24432e-05	5.83472
MTMR7	5.05697	1.23505	6.82428	9.43478e-07	2.24896e-05	5.83148
TAAR1	3.56141	0.417142	6.82231	9.47491e-07	2.25565e-05	5.82736
LOC283665	4.90614	1.43922	6.82135	9.49465e-07	2.25748e-05	5.82535
EFCAB3	3.53753	0.324035	6.81229	9.68272e-07	2.29928e-05	5.80633
MMP8	4.31699	0.650999	6.80987	9.73358e-07	2.30376e-05	5.80125
INSM1	3.66827	0.245939	6.80968	9.73774e-07	2.30376e-05	5.80084
TNFRSF13B	3.62556	0.179007	6.80964	9.73853e-07	2.30376e-05	5.80076
MRO	3.39404	0.346938	6.80174	9.90671e-07	2.34059e-05	5.78416
GDF3	3.31566	0.582672	6.79713	1.0006e-06	2.36107e-05	5.77448
TRAPPC9	-2.17918	0.384704	-6.79602	1.00302e-06	2.36283e-05	5.77214
IL2	3.22376	0.0972309	6.79563	1.00388e-06	2.36283e-05	5.77132
C9orf153	3.49905	0.0999877	6.79402	1.00738e-06	2.3681e-05	5.76794
KANK1	-3.06991	0.514336	-6.79273	1.01021e-06	2.36927e-05	5.76522
HSD3B1	2.67128	0.271659	6.79263	1.01041e-06	2.36927e-05	5.76502
MAGEB10	3.09613	-0.234049	6.78778	1.02109e-06	2.39065e-05	5.75483
RNF115	-2.39723	-0.00366646	-6.78734	1.02208e-06	2.39065e-05	5.75389
MIR497HG	-3.09038	1.04236	-6.78585	1.02537e-06	2.39535e-05	5.75077
DEFB119	2.95374	0.0332381	6.77995	1.03858e-06	2.42319e-05	5.73836
NPY2R	3.44611	-0.242095	6.775	1.04981e-06	2.44468e-05	5.72793
TTLL6	3.90539	-0.151423	6.77474	1.05041e-06	2.44468e-05	5.72738
INMT	3.13174	-0.487024	6.77378	1.05259e-06	2.44603e-05	5.72536
GABRG1	3.80335	0.307221	6.77292	1.05456e-06	2.44603e-05	5.72355
SLC9A3R2	-3.16931	0.247729	-6.77277	1.05491e-06	2.44603e-05	5.72323
ZBTB7B	-3.13718	0.85343	-6.76911	1.06332e-06	2.46247e-05	5.71553
PRAMEF8	4.29242	-0.450071	6.76591	1.07072e-06	2.47488e-05	5.7088
MRPS18A	-3.27914	-0.492595	-6.7656	1.07146e-06	2.47488e-05	5.70814
KCNH7	3.13071	0.256756	6.76509	1.07264e-06	2.47488e-05	5.70706
LOC100506317	3.01541	0.069256	6.75884	1.0873e-06	2.5056e-05	5.6939
ACVR1B	2.19691	0.120458	6.75693	1.09183e-06	2.51296e-05	5.68986
LAMA2	-4.14443	0.741428	-6.75538	1.09551e-06	2.51832e-05	5.68661
UTY	3.52593	-0.179797	6.75471	1.09709e-06	2.51887e-05	5.6852
C21orf37	2.44354	0.681778	6.75363	1.09969e-06	2.52173e-05	5.68291
SCN9A	2.79765	0.574533	6.74874	1.11143e-06	2.54553e-05	5.67261
LOC100506955	3.02029	-0.620895	6.74631	1.11731e-06	2.55065e-05	5.66749
CXorf51A	3.20163	0.254557	6.74618	1.11763e-06	2.55065e-05	5.66721
FCRL4	3.21629	0.262361	6.74613	1.11775e-06	2.55065e-05	5.66711
GAPDHS	3.27109	-0.141048	6.74516	1.12011e-06	2.55082e-05	5.66506
MRPL34	-2.31598	-0.622116	-6.74498	1.12055e-06	2.55082e-05	5.66468
POTEKP	-4.15439	-0.611477	-6.7421	1.12759e-06	2.56372e-05	5.65861
PRDM14	3.54957	0.142451	6.74049	1.13154e-06	2.56959e-05	5.65522
FNDC8	3.26081	-0.332147	6.7377	1.13843e-06	2.5821e-05	5.64933
LOC100131195	3.63375	-0.188506	6.73539	1.14418e-06	2.59199e-05	5.64445
UBR2	-2.58081	0.233767	-6.73437	1.14671e-06	2.59458e-05	5.6423
POM121L10P	3.27481	-0.538663	6.72983	1.15811e-06	2.61209e-05	5.63271
AVPI1	-3.34415	1.17272	-6.72952	1.15888e-06	2.61209e-05	5.63206
PP2672	3.48973	-0.435042	6.72943	1.1591e-06	2.61209e-05	5.63187
CDC25B	-3.39764	0.341667	-6.72906	1.16003e-06	2.61209e-05	5.6311
TRIM31	4.05932	0.249789	6.72792	1.16291e-06	2.6129e-05	5.62869
VN1R5	3.31037	0.479637	6.72752	1.16393e-06	2.6129e-05	5.62784
TPH1	2.89819	-0.117069	6.72727	1.16458e-06	2.6129e-05	5.6273
C17orf90	-3.0995	-0.310189	-6.72629	1.16706e-06	2.61515e-05	5.62524
C10orf92	3.54797	-0.307275	6.72577	1.16838e-06	2.61515e-05	5.62414
LOC100131510	2.76307	-0.00897346	6.7238	1.17339e-06	2.62323e-05	5.61999
SOHLH1	3.32116	-0.320908	6.72289	1.17573e-06	2.62534e-05	5.61805
HNMT	-2.26846	0.780144	-6.72172	1.17871e-06	2.62587e-05	5.6156
PHF12	4.82558	0.0706683	6.72125	1.17993e-06	2.62587e-05	5.61459
RNF133	3.6215	-0.174059	6.72115	1.18018e-06	2.62587e-05	5.61439
C18orf26	3.34097	0.312578	6.71911	1.18543e-06	2.63172e-05	5.61008
OTP	3.63704	-0.196953	6.71904	1.18563e-06	2.63172e-05	5.60992
PTGDR2	3.43153	0.0275187	6.71816	1.18789e-06	2.63319e-05	5.60807
LOC100506670	3.03325	-0.610627	6.71763	1.18926e-06	2.63319e-05	5.60695
BCKDK	-2.70388	0.0396006	-6.71691	1.19113e-06	2.63319e-05	5.60543
RTKN	-2.06319	0.137053	-6.71629	1.19275e-06	2.63319e-05	5.60411
IL28B	3.39007	0.215755	6.71594	1.19365e-06	2.63319e-05	5.60338
MRPL10	-2.20786	0.124908	-6.71503	1.19601e-06	2.63319e-05	5.60146
UBE2U	3.30297	-0.456921	6.71499	1.19614e-06	2.63319e-05	5.60136
HUNK	2.75815	0.154964	6.71253	1.20256e-06	2.64422e-05	5.59617
ZNF449	3.36024	0.257023	6.70778	1.21508e-06	2.66861e-05	5.58612
C12orf50	3.00991	0.440217	6.70621	1.21924e-06	2.6746e-05	5.5828
MGC12916	3.12645	-0.177564	6.70426	1.22441e-06	2.68281e-05	5.5787
AIPL1	3.89207	-0.049054	6.69799	1.24126e-06	2.71655e-05	5.56543
TSPEAR	3.5567	0.325988	6.69221	1.25703e-06	2.74784e-05	5.55319
LOC100507390	2.79192	0.127644	6.69139	1.25928e-06	2.74954e-05	5.55146
VN1R4	3.38473	0.217983	6.69056	1.26154e-06	2.75025e-05	5.54971
CATX-1	3.51583	-0.297553	6.6902	1.26254e-06	2.75025e-05	5.54894
TMC3	3.45321	0.0306652	6.68952	1.26442e-06	2.75114e-05	5.5475
LINC00032	3.57688	-0.0969046	6.68756	1.26983e-06	2.7571e-05	5.54335
LOC100131662	3.0105	0.334918	6.68746	1.27011e-06	2.7571e-05	5.54315
DPPA3	2.99828	0.602435	6.68655	1.27264e-06	2.7594e-05	5.54121
INSL6	3.04954	0.431625	6.68597	1.27424e-06	2.75968e-05	5.53999
TTTY2	3.47339	0.579901	6.68513	1.27658e-06	2.76025e-05	5.53821
SPECC1L	-2.235	-0.178508	-6.68452	1.27827e-06	2.76025e-05	5.53693
MST1	-2.52238	0.602376	-6.68429	1.27893e-06	2.76025e-05	5.53643
C16orf46	3.22646	-0.433076	6.68249	1.28396e-06	2.76624e-05	5.53262
HARS2	-2.34187	0.100951	-6.67944	1.29254e-06	2.78001e-05	5.52615
NLGN2	-2.83614	0.435463	-6.67759	1.29776e-06	2.78483e-05	5.52225
LOC255480	3.41122	-0.337562	6.67591	1.30254e-06	2.79138e-05	5.51868
BCORP1	3.69065	-0.0809767	6.67547	1.3038e-06	2.79138e-05	5.51774
NETO1	3.00775	-0.000309118	6.67279	1.31143e-06	2.80451e-05	5.51208
ERP29	-3.23318	-1.49273	-6.67151	1.3151e-06	2.80574e-05	5.50936
GSTM2	-3.94048	0.803084	-6.67055	1.31787e-06	2.80574e-05	5.50733
PEX6	-2.45577	-0.00905449	-6.67052	1.31795e-06	2.80574e-05	5.50726
KIAA1239	3.60868	0.228714	6.67051	1.318e-06	2.80574e-05	5.50723
TTTY4C	3.56034	0.154417	6.66965	1.32046e-06	2.80777e-05	5.50542
TCIRG1	-2.97404	-0.132265	-6.66912	1.32199e-06	2.80783e-05	5.5043
PIWIL1	3.61278	-0.136781	6.66838	1.32413e-06	2.8092e-05	5.50273
TRIM54	3.30989	-0.0644456	6.66639	1.3299e-06	2.81531e-05	5.49851
POMGNT1	-2.76017	-0.24802	-6.66635	1.33002e-06	2.81531e-05	5.49842
C8orf8	3.09747	0.251328	6.66348	1.33837e-06	2.82979e-05	5.49234
CCNL2	-3.867	0.899818	-6.66191	1.34299e-06	2.83635e-05	5.489
DCT	2.63176	0.76425	6.65977	1.34929e-06	2.84644e-05	5.48446
PDZD3	3.06764	0.0499118	6.6572	1.35688e-06	2.85924e-05	5.47901
POLE	3.37369	-0.39078	6.65166	1.3734e-06	2.89078e-05	5.46727
PPP1R14A	-3.77862	1.03966	-6.64997	1.37849e-06	2.89503e-05	5.46368
AQP4	3.11152	-0.0892466	6.64996	1.37851e-06	2.89503e-05	5.46367
SCG3	2.7223	0.069034	6.64908	1.38118e-06	2.89738e-05	5.46179
CYP4Z2P	3.14506	-0.0779289	6.64848	1.38298e-06	2.89791e-05	5.46053
C17orf49	-2.53285	-0.53275	-6.64769	1.38538e-06	2.89829e-05	5.45885
AGXT2	3.06423	0.284111	6.6474	1.38626e-06	2.89829e-05	5.45823
FAM205A	2.8328	0.0758076	6.64564	1.3916e-06	2.90622e-05	5.45449
EYS	4.0968	0.115389	6.6417	1.40365e-06	2.92759e-05	5.44613
LOC100129476	2.88158	0.230618	6.64127	1.40497e-06	2.92759e-05	5.44522
C10orf136	3.69295	0.0360382	6.64058	1.40711e-06	2.92879e-05	5.44374
ALS2CR12	3.06247	0.0224184	6.63923	1.41126e-06	2.93416e-05	5.44088
GLDN	2.71339	0.361567	6.63804	1.41494e-06	2.93856e-05	5.43835
ABCB5	3.41086	0.061655	6.63672	1.41904e-06	2.94381e-05	5.43554
LOC100507033	2.89313	-0.115576	6.63376	1.42825e-06	2.95963e-05	5.42926
ACTA2	-4.47247	1.32751	-6.63155	1.43519e-06	2.96602e-05	5.42456
CERS3	2.94563	0.0146169	6.6313	1.43598e-06	2.96602e-05	5.42403
CNGB3	2.77042	-0.00764997	6.63126	1.43609e-06	2.96602e-05	5.42395
HIST1H2BJ	2.32812	0.0281261	6.62837	1.4452e-06	2.98154e-05	5.41782
SGOL1	2.91155	-0.638374	6.62507	1.45569e-06	2.99709e-05	5.41079
TUFM	-3.11177	-1.22865	-6.62499	1.45594e-06	2.99709e-05	5.41063
MAPK10	-3.7154	1.46128	-6.62332	1.46127e-06	2.99945e-05	5.40708
CER1	3.36668	0.527219	6.62316	1.46179e-06	2.99945e-05	5.40673
C10orf53	2.92134	-0.11377	6.62313	1.4619e-06	2.99945e-05	5.40667
C18orf57	3.55632	-0.0600154	6.62242	1.46416e-06	3.0008e-05	5.40517
LOC100507530	3.52914	-0.0291818	6.61899	1.47521e-06	3.02014e-05	5.39787
FAM160A1	3.02767	-0.00681677	6.61836	1.47725e-06	3.02101e-05	5.39653
ATP5D	-3.07399	0.353512	-6.61562	1.48614e-06	3.03588e-05	5.3907
HORMAD2	3.04055	0.0543191	6.61493	1.48838e-06	3.03715e-05	5.38924
LOC157627	3.06411	-0.109383	6.61335	1.49355e-06	3.04142e-05	5.38587
CCDC27	3.54933	0.0136417	6.6133	1.49373e-06	3.04142e-05	5.38576
GOLGA1	-2.19058	0.723763	-6.61264	1.49589e-06	3.0425e-05	5.38436
LOC646627	3.51952	-0.0930367	6.61213	1.49756e-06	3.0426e-05	5.38327
GPRC6A	3.12782	0.397618	6.61136	1.50007e-06	3.0444e-05	5.38164
NEGR1	2.89346	0.358496	6.60864	1.50904e-06	3.05434e-05	5.37586
LILRA5	3.61137	-0.0782717	6.6086	1.50917e-06	3.05434e-05	5.37577
FRMD8	2.24408	0.0401314	6.60839	1.50987e-06	3.05434e-05	5.37533
SLC19A3	3.41044	0.0254034	6.6065	1.51613e-06	3.0637e-05	5.3713
FOXO4	2.47437	-0.0463243	6.60472	1.52209e-06	3.07241e-05	5.3675
CSNK2B	-2.96542	-0.0271902	-6.60407	1.52424e-06	3.07345e-05	5.36613
C7orf33	3.41992	-0.317152	6.60341	1.52644e-06	3.07458e-05	5.36473
LINC00113	3.75718	0.123238	6.59838	1.54338e-06	3.10535e-05	5.35401
PFDN1	-2.00864	-0.28857	-6.59785	1.54518e-06	3.10563e-05	5.35288
GAGE1	4.01367	0.401857	6.59716	1.54753e-06	3.10702e-05	5.35141
COBRA1	-2.30503	-0.573116	-6.59443	1.5568e-06	3.12228e-05	5.34561
C8orf68	3.89208	-0.255164	6.59291	1.56201e-06	3.12937e-05	5.34237
SLC6A1	3.15563	-0.108642	6.5914	1.5672e-06	3.13199e-05	5.33915
TREML3	3.08296	-0.0572988	6.59035	1.57082e-06	3.13199e-05	5.33691
ANKRD7	2.9744	-0.182304	6.59016	1.57148e-06	3.13199e-05	5.3365
LRP1	-2.5325	0.851603	-6.5901	1.57169e-06	3.13199e-05	5.33637
CHST9-AS1	2.91983	0.323116	6.58923	1.57467e-06	3.13378e-05	5.33453
TMPRSS12	3.89253	-0.101995	6.58887	1.57593e-06	3.13378e-05	5.33375
PAPOLB	3.01564	0.496894	6.58655	1.58396e-06	3.1464e-05	5.32882
PDHA2	3.77825	0.593888	6.58233	1.59871e-06	3.17232e-05	5.31982
SPDYE4	3.32386	-0.0317218	6.58079	1.60414e-06	3.17973e-05	5.31653
C14orf132	-2.6262	-0.350275	-6.57638	1.61971e-06	3.20721e-05	5.30715
DMRT1	3.3297	0.0514406	6.5729	1.63216e-06	3.22843e-05	5.29972
PCDHAC1	3.92801	0.0324011	6.57124	1.63812e-06	3.23393e-05	5.29618
PI4KA	-2.45765	-0.0741886	-6.57106	1.63877e-06	3.23393e-05	5.29579
TRPM1	3.31936	-0.105975	6.57068	1.64012e-06	3.23393e-05	5.29499
C17orf104	3.47239	-0.418556	6.57005	1.64241e-06	3.23503e-05	5.29364
LPIN1	-2.8571	0.946771	-6.5679	1.65018e-06	3.24446e-05	5.28906
RTP3	2.66556	-0.182348	6.56777	1.65067e-06	3.24446e-05	5.28877
ADCY10	2.94666	0.258169	6.56215	1.67115e-06	3.28129e-05	5.27679
DAZL	3.65555	0.426825	6.55766	1.68776e-06	3.31042e-05	5.26719
CXorf59	2.8163	0.884266	6.5564	1.69242e-06	3.31607e-05	5.26452
GPR115	3.18205	0.382712	6.55477	1.69849e-06	3.32309e-05	5.26104
LOC100505701	3.04075	-0.220776	6.55449	1.69955e-06	3.32309e-05	5.26044
KEL	3.10882	-0.332479	6.55354	1.7031e-06	3.32656e-05	5.25841
RBM42	-2.67638	-0.532031	-6.55301	1.70511e-06	3.327e-05	5.25727
LOC100132014	4.07693	-0.660497	6.5524	1.7074e-06	3.32801e-05	5.25596
RRAS	-2.80933	0.718346	-6.55137	1.71126e-06	3.33205e-05	5.25377
HYAL2	-2.2561	-0.80604	-6.54878	1.72102e-06	3.34501e-05	5.24825
C14orf177	3.29404	-0.318183	6.54846	1.72223e-06	3.34501e-05	5.24756
MYH4	3.71522	0.270084	6.54819	1.72327e-06	3.34501e-05	5.24697
ZNRF3	-3.31969	-0.00420071	-6.54666	1.72908e-06	3.35142e-05	5.24371
TGIF2LY	5.11024	0.910833	6.54637	1.73016e-06	3.35142e-05	5.2431
ZDHHC19	3.09221	0.268433	6.54547	1.73361e-06	3.35455e-05	5.24116
IL24	3.42782	-0.388965	6.54458	1.73702e-06	3.35455e-05	5.23926
CALHM3	3.50466	-0.193138	6.54454	1.73715e-06	3.35455e-05	5.23918
LOC100506926	3.35608	0.118762	6.54346	1.74129e-06	3.35908e-05	5.23687
POLR2J	-2.6243	0.19309	-6.53674	1.76722e-06	3.40559e-05	5.22252
LINC00477	3.39805	-0.41072	6.53411	1.77749e-06	3.41768e-05	5.21689
C11orf95	-2.34276	0.0254655	-6.53379	1.77877e-06	3.41768e-05	5.2162
SMYD1	3.11826	0.145122	6.53373	1.77898e-06	3.41768e-05	5.21608
RAB11FIP3	-2.81959	-0.211264	-6.53251	1.78376e-06	3.42335e-05	5.21348
POU3F4	2.53755	0.0787536	6.52987	1.79417e-06	3.4398e-05	5.20782
ASB17	3.5421	0.0840169	6.52868	1.79887e-06	3.44528e-05	5.20528
SSX7	3.37836	-0.249231	6.52769	1.8028e-06	3.44928e-05	5.20317
MKRN1	-2.30328	0.177311	-6.52701	1.80551e-06	3.45095e-05	5.2017
KCNJ10	2.44358	0.312261	6.5238	1.81832e-06	3.47188e-05	5.19484
CNTNAP3	2.38838	-0.400691	6.5227	1.82274e-06	3.47676e-05	5.19248
ABCF1	-2.01211	-0.551849	-6.52138	1.82805e-06	3.48099e-05	5.18966
LOC100131496	2.86824	0.141605	6.52122	1.82867e-06	3.48099e-05	5.18933
ZNF564	-2.92861	0.659688	-6.51722	1.84487e-06	3.50276e-05	5.18076
FLJ40288	3.26815	-0.32781	6.51713	1.84523e-06	3.50276e-05	5.18057
TRIM64	3.91223	0.664456	6.51701	1.84573e-06	3.50276e-05	5.18031
GLG1	-2.09312	-0.382699	-6.51632	1.84854e-06	3.50455e-05	5.17883
TXLNG2P	3.54227	0.0679306	6.51403	1.85788e-06	3.51868e-05	5.17394
FAF1	-2.16772	-0.409183	-6.51166	1.8676e-06	3.52984e-05	5.16887
C11orf49	-3.31807	0.105422	-6.51147	1.86839e-06	3.52984e-05	5.16846
VENTXP1	3.13075	-0.0041467	6.511	1.87033e-06	3.52984e-05	5.16745
PRSS58	3.66859	0.0269773	6.51076	1.87132e-06	3.52984e-05	5.16694
CABP2	2.84548	0.19304	6.50976	1.87546e-06	3.53411e-05	5.16479
LINC00158	2.44241	0.0129355	6.50901	1.87858e-06	3.53642e-05	5.16318
ATXN3L	3.36149	-0.617634	6.50746	1.885e-06	3.54444e-05	5.15986
XKR3	3.3419	0.268094	6.50707	1.88663e-06	3.54444e-05	5.15902
RAF1	-2.26853	0.247366	-6.50321	1.90272e-06	3.57109e-05	5.15077
FBLN2	-4.54233	0.376657	-6.50123	1.91108e-06	3.58139e-05	5.14652
DIO1	3.36431	-0.158311	6.50091	1.91243e-06	3.58139e-05	5.14583
ABCF3	-2.79359	-0.424725	-6.50055	1.91395e-06	3.58139e-05	5.14506
APLF	2.11938	0.736859	6.49866	1.92193e-06	3.58933e-05	5.14102
ALX4	3.71307	0.699528	6.49844	1.92286e-06	3.58933e-05	5.14055
C1orf126	2.82563	0.393347	6.49818	1.92395e-06	3.58933e-05	5.14
KCNJ4	3.61621	-0.0388884	6.49575	1.93431e-06	3.60148e-05	5.13478
SHCBP1L	3.26827	0.0147082	6.49496	1.93767e-06	3.60415e-05	5.13309
SYT12	2.89327	-0.409567	6.4944	1.94009e-06	3.60506e-05	5.13189
OR7G3	4.64055	0.631895	6.49222	1.94943e-06	3.61883e-05	5.12722
NAA10	-2.80197	0.082536	-6.49134	1.95323e-06	3.62135e-05	5.12533
SPTAN1	-3.24945	0.955521	-6.49101	1.95466e-06	3.62135e-05	5.12462
TTTY11	3.73683	-0.10125	6.48704	1.97185e-06	3.64958e-05	5.11611
HSD17B11	-2.85746	0.954683	-6.48566	1.97786e-06	3.65709e-05	5.11316
NT5DC2	-3.25094	-0.498392	-6.48388	1.98564e-06	3.66785e-05	5.10934
CHKB	-2.62006	0.019028	-6.48123	1.9973e-06	3.68574e-05	5.10366
LIPF	3.6647	-0.276683	6.47926	2.00603e-06	3.69822e-05	5.09942
MANBAL	-2.67171	-0.583518	-6.47682	2.01688e-06	3.71456e-05	5.09418
OR52A1	3.0403	0.274127	6.47278	2.03495e-06	3.74415e-05	5.08552
LOC647323	3.77136	-0.228282	6.4721	2.03799e-06	3.74606e-05	5.08407
ACAD11	-3.55111	0.763872	-6.4714	2.04114e-06	3.74733e-05	5.08257
CNBD1	3.36965	0.435573	6.47106	2.04269e-06	3.74733e-05	5.08183
TXN2	-2.4779	-0.577565	-6.47026	2.0463e-06	3.75027e-05	5.08012
MYO7B	2.80225	0.00796566	6.46955	2.04951e-06	3.75248e-05	5.07859
LOC401098	2.94472	-0.300523	6.46808	2.0562e-06	3.75841e-05	5.07543
LOC100287166	3.08211	-0.101987	6.46795	2.05676e-06	3.75841e-05	5.07516
ANKRD60	3.31385	-0.275171	6.46446	2.07271e-06	3.782e-05	5.06766
CRIPAK	-3.56707	1.12462	-6.46424	2.07371e-06	3.782e-05	5.06719
MYT1L	2.91033	-0.439651	6.46185	2.08468e-06	3.79829e-05	5.06206
LOC100128185	3.24167	-0.172041	6.46128	2.08731e-06	3.7994e-05	5.06084
SH3GLB2	-3.49562	0.726839	-6.46063	2.09034e-06	3.80122e-05	5.05943
CHD8	-2.66917	0.167772	-6.45852	2.10009e-06	3.81523e-05	5.05491
FBXL19-AS1	2.71192	0.945636	6.45281	2.12678e-06	3.85997e-05	5.04264
VCL	-2.56467	-0.176104	-6.45235	2.12898e-06	3.86021e-05	5.04164
PRR16	-3.3223	1.07255	-6.45139	2.13348e-06	3.86464e-05	5.03958
SSX1	3.56347	0.133035	6.44853	2.14702e-06	3.87695e-05	5.03344
CSPG5	3.54905	-0.310265	6.44833	2.14796e-06	3.87695e-05	5.03301
RAG1	2.48414	-0.00860016	6.44832	2.148e-06	3.87695e-05	5.03299
SHISA2	2.605	0.0854038	6.4482	2.14857e-06	3.87695e-05	5.03274
BPI	2.95178	0.688135	6.44651	2.15665e-06	3.88779e-05	5.02909
TSHR	2.82737	-0.156867	6.44536	2.16214e-06	3.89393e-05	5.02662
DHX30	-2.22869	-0.445068	-6.44332	2.1719e-06	3.90774e-05	5.02225
ACTG2	-6.08378	2.12676	-6.44274	2.1747e-06	3.90903e-05	5.02099
2021-09-03	3.00149	0.000220589	6.43527	2.21095e-06	3.96865e-05	5.00493
SURF1	-3.07043	-0.093482	-6.43504	2.21211e-06	3.96865e-05	5.00442
USP34	-2.38012	0.725786	-6.43382	2.21808e-06	3.97556e-05	5.0018
PTPN13	-2.74615	0.689194	-6.43233	2.22539e-06	3.98484e-05	4.99861
RBMXL3	3.60982	-0.48515	6.43117	2.23113e-06	3.98863e-05	4.9961
PASD1	2.81431	-0.158653	6.43104	2.23178e-06	3.98863e-05	4.99582
COL6A1	-3.11713	0.0494494	-6.4296	2.23889e-06	3.99754e-05	4.99273
LOC100128079	3.30736	-0.223429	6.42914	2.24117e-06	3.99756e-05	4.99174
DUSP21	3.60575	-0.194807	6.42874	2.24318e-06	3.99756e-05	4.99087
GABRA6	3.51753	-0.103831	6.42073	2.28331e-06	4.06521e-05	4.97364
ANP32B	-3.01801	-0.825443	-6.41951	2.28949e-06	4.07071e-05	4.97102
FAM173A	-2.35383	-0.529929	-6.41927	2.29075e-06	4.07071e-05	4.97048
KIAA0125	3.78963	0.302541	6.41749	2.29979e-06	4.07947e-05	4.96666
TACR3	2.79622	0.392039	6.41744	2.30004e-06	4.07947e-05	4.96655
TP53BP2	-3.07642	0.531523	-6.41696	2.3025e-06	4.07996e-05	4.96551
PADI1	2.6145	0.0559934	6.41298	2.32291e-06	4.11223e-05	4.95694
AP2A2	-2.23894	0.519961	-6.41097	2.33329e-06	4.12448e-05	4.9526
GADD45GIP1	-2.63949	-0.467167	-6.41055	2.33542e-06	4.12448e-05	4.95172
HTN3	4.62201	0.243208	6.41005	2.33801e-06	4.12448e-05	4.95064
SLCO1B1	2.81841	0.67705	6.40993	2.33864e-06	4.12448e-05	4.95038
TRGV7	2.72269	0.453918	6.40944	2.34119e-06	4.12507e-05	4.94932
CD5L	2.72789	-0.035995	6.40817	2.34782e-06	4.13287e-05	4.94657
TRPC5	3.32065	-0.0622476	6.40697	2.35408e-06	4.14e-05	4.94399
SNRNP70	-2.232	-0.407478	-6.4059	2.35966e-06	4.1428e-05	4.94169
MRGPRX3	2.99216	-0.337812	6.40581	2.3601e-06	4.1428e-05	4.9415
LINC00326	3.76543	-0.12937	6.4049	2.36486e-06	4.14636e-05	4.93955
ANXA11	-2.53675	0.143008	-6.40458	2.36656e-06	4.14636e-05	4.93885
KRT26	3.62935	-0.0259261	6.4035	2.37225e-06	4.14993e-05	4.93651
GPR1	3.55773	-0.201993	6.40328	2.37343e-06	4.14993e-05	4.93603
CDCP2	3.23808	-0.374504	6.40293	2.37525e-06	4.14993e-05	4.93528
CLIP2	-3.36373	0.261728	-6.40048	2.38817e-06	4.16794e-05	4.93002
FAM198A	-2.92179	1.10944	-6.40013	2.39002e-06	4.16794e-05	4.92926
ARPP21	3.04891	-0.0676035	6.39908	2.39561e-06	4.17381e-05	4.92699
MRPL41	-3.08915	-0.78028	-6.39637	2.41007e-06	4.19032e-05	4.92115
WFDC8	3.52586	-0.151717	6.39611	2.41147e-06	4.19032e-05	4.92058
BCL2L2	-2.59153	0.16843	-6.39604	2.41181e-06	4.19032e-05	4.92045
NTN4	-2.75139	0.87115	-6.39561	2.41411e-06	4.19043e-05	4.91952
RHBDF1	-2.96449	0.00229282	-6.39296	2.42835e-06	4.2088e-05	4.9138
SLC48A1	-2.13126	0.171227	-6.39281	2.42919e-06	4.2088e-05	4.91346
ANGPTL3	3.7304	-0.383253	6.39069	2.44064e-06	4.22348e-05	4.9089
DPPA2	2.68835	0.211845	6.39041	2.44218e-06	4.22348e-05	4.90829
PRDM2	-2.2281	0.517428	-6.38958	2.44664e-06	4.22729e-05	4.90651
LOC284260	2.67002	0.202748	6.38764	2.45721e-06	4.24163e-05	4.90232
SPP2	3.49676	-0.278635	6.38711	2.4601e-06	4.24271e-05	4.90118
LOC100287216	3.53472	0.285744	6.38638	2.4641e-06	4.24426e-05	4.8996
RRNAD1	-2.3858	0.408187	-6.38611	2.46559e-06	4.24426e-05	4.89901
GAP43	3.33776	0.793197	6.38569	2.46789e-06	4.24426e-05	4.89811
PCDHB13	2.06574	0.222309	6.38529	2.47007e-06	4.24426e-05	4.89725
TEX12	3.14074	-0.0887781	6.38419	2.47613e-06	4.25077e-05	4.89487
MYO3B	3.12194	-0.153315	6.38345	2.48019e-06	4.25384e-05	4.89327
CYLC1	3.45495	0.125748	6.38257	2.48503e-06	4.25822e-05	4.89138
NAGLU	-2.27874	-0.00338087	-6.38147	2.49112e-06	4.26366e-05	4.889
CRYGS	-2.64428	1.41996	-6.38117	2.49276e-06	4.26366e-05	4.88836
STRADA	-2.96097	0.261925	-6.37532	2.52537e-06	4.3155e-05	4.87573
FLJ30679	3.24348	-0.0845325	6.37358	2.53516e-06	4.3242e-05	4.87197
NDUFB7	-2.44829	-0.2988	-6.37303	2.53826e-06	4.3242e-05	4.87079
KCNH6	2.47066	0.0448681	6.37282	2.53942e-06	4.3242e-05	4.87034
GALNTL5	3.42637	-0.0447572	6.37237	2.54197e-06	4.3242e-05	4.86936
LOC339316	4.27739	-0.541721	6.37236	2.54202e-06	4.3242e-05	4.86935
TAS2R40	3.08911	0.454237	6.37076	2.55111e-06	4.33572e-05	4.86588
TACR1	2.93508	0.980986	6.36924	2.5597e-06	4.34638e-05	4.86261
NRG3	2.81951	0.495804	6.36569	2.58003e-06	4.37693e-05	4.85492
PCBD1	-3.15329	-0.288022	-6.36362	2.59191e-06	4.38408e-05	4.85046
KLF16	2.14132	0.20966	6.36336	2.59338e-06	4.38408e-05	4.84991
C15orf55	3.60418	-0.353212	6.36279	2.5967e-06	4.38408e-05	4.84866
LINC00226	3.47416	-0.325997	6.36217	2.6003e-06	4.38408e-05	4.84732
MGC15705	2.41696	0.390335	6.36202	2.60115e-06	4.38408e-05	4.847
C17orf57	3.21763	-0.211966	6.36183	2.60223e-06	4.38408e-05	4.8466
LHFPL1	4.29843	-0.258188	6.3617	2.60299e-06	4.38408e-05	4.84631
TRIM33	-3.01704	-0.0160556	-6.36087	2.60781e-06	4.38826e-05	4.84451
NSUN5	-2.94765	-0.0399385	-6.35943	2.61619e-06	4.39839e-05	4.8414
SLC17A6	3.96566	-0.0946127	6.35838	2.62229e-06	4.4002e-05	4.83913
LGSN	2.64415	0.492737	6.35835	2.62247e-06	4.4002e-05	4.83907
VNN3	2.7858	0.132909	6.35676	2.63172e-06	4.40867e-05	4.83564
PTPN5	3.73856	0.446856	6.35393	2.64837e-06	4.43258e-05	4.82951
PPAP2A	-2.82567	-0.453149	-6.35316	2.65289e-06	4.43619e-05	4.82786
TPM2	-3.70409	0.423986	-6.35224	2.65832e-06	4.4413e-05	4.82587
TERF2	-3.87476	0.491132	-6.3518	2.66094e-06	4.4417e-05	4.82491
SAGE1	3.60954	0.202791	6.34904	2.67731e-06	4.46484e-05	4.81895
IGLV6-57	3.61152	-0.20897	6.34824	2.68207e-06	4.46484e-05	4.81722
IGHD	3.49883	-0.488282	6.34752	2.6864e-06	4.46484e-05	4.81566
CYP2C19	2.9818	0.741858	6.34744	2.68686e-06	4.46484e-05	4.81549
LMO4	-3.47949	-0.543591	-6.34696	2.68973e-06	4.46484e-05	4.81445
CELF5	3.10232	-0.228316	6.34612	2.69478e-06	4.46484e-05	4.81263
LYPD2	3.73118	-0.398335	6.34584	2.69645e-06	4.46484e-05	4.81203
OR52B2	2.56746	0.330155	6.3458	2.6967e-06	4.46484e-05	4.81194
MTNR1B	3.50022	-0.0605902	6.34547	2.69866e-06	4.46484e-05	4.81123
SCUBE3	3.33698	0.529376	6.34168	2.72153e-06	4.4987e-05	4.80303
CHD4	-2.19724	-0.793304	-6.34064	2.72787e-06	4.49919e-05	4.80077
OPN5	3.12588	0.297423	6.3402	2.73051e-06	4.49919e-05	4.79983
FAM9A	3.33662	-0.165794	6.33987	2.73252e-06	4.49919e-05	4.79911
LSP1	-3.72929	0.94891	-6.33912	2.73709e-06	4.49919e-05	4.79749
LOC100509091	3.61088	-0.302932	6.33886	2.73866e-06	4.49919e-05	4.79693
ARFIP2	-2.84097	0.842811	-6.33886	2.73866e-06	4.49919e-05	4.79693
LOC100505663	2.91782	-0.0382955	6.33629	2.75438e-06	4.5182e-05	4.79137
KCNA1	3.33715	0.031759	6.33581	2.75734e-06	4.5182e-05	4.79032
SUPT6H	-2.2402	0.30936	-6.33579	2.75747e-06	4.5182e-05	4.79028
COL4A3	2.83933	0.520133	6.3351	2.7617e-06	4.52117e-05	4.78879
BARHL1	3.00546	0.459512	6.33337	2.77236e-06	4.53465e-05	4.78504
GABRA4	3.59469	0.0482594	6.33258	2.77724e-06	4.53841e-05	4.78333
SLC26A10	-2.61306	1.62999	-6.33221	2.77951e-06	4.53841e-05	4.78254
ISX	2.77574	0.556373	6.33156	2.78353e-06	4.54102e-05	4.78113
C6orf136	-2.13462	0.553525	-6.32919	2.79831e-06	4.55827e-05	4.77599
MYZAP	-3.32514	1.33616	-6.32579	2.81958e-06	4.58782e-05	4.76863
CXorf27	2.88098	0.521768	6.32351	2.83394e-06	4.60718e-05	4.76369
SCAMPER	3.24836	0.460185	6.3219	2.84413e-06	4.61974e-05	4.7602
NBPF3	-2.60514	-0.0340606	-6.32113	2.849e-06	4.62288e-05	4.75854
ANKRD30A	3.93603	-0.384813	6.3207	2.85173e-06	4.62288e-05	4.75761
ADIG	3.61899	-0.0665698	6.32042	2.85348e-06	4.62288e-05	4.75701
ERCC5	-3.04107	0.184591	-6.31997	2.85633e-06	4.6235e-05	4.75604
SLC35F4	3.02471	0.481868	6.31842	2.86624e-06	4.633e-05	4.75267
MCHR2	3.72234	0.181448	6.31803	2.86876e-06	4.633e-05	4.75182
ZNF560	3.43924	-0.0400198	6.31789	2.86962e-06	4.633e-05	4.75153
GRXCR1	3.12087	-0.170181	6.31693	2.87577e-06	4.63891e-05	4.74945
ZPBP2	3.24784	-0.194267	6.31388	2.89539e-06	4.66654e-05	4.74284
SLIT2-IT1	2.99054	0.525587	6.31274	2.90279e-06	4.67386e-05	4.74036
SLC18A3	3.90596	-0.094952	6.31241	2.90493e-06	4.67386e-05	4.73964
CALHM2	-2.9663	0.0829149	-6.31003	2.92033e-06	4.69187e-05	4.7345
GNAT1	3.35554	-0.37315	6.30991	2.92113e-06	4.69187e-05	4.73423
LOC100128176	3.79435	-0.382344	6.30878	2.92852e-06	4.6978e-05	4.73178
TYR	2.96725	0.189422	6.30857	2.92985e-06	4.6978e-05	4.73134
HCRTR2	3.12325	0.502423	6.30592	2.94722e-06	4.72161e-05	4.72559
SLC15A1	3.11971	0.478186	6.3046	2.95593e-06	4.72282e-05	4.72272
CLPTM1	-2.75042	0.171179	-6.30438	2.95738e-06	4.72282e-05	4.72224
TRIML2	3.44034	0.387647	6.30394	2.96031e-06	4.72282e-05	4.72128
RBM46	4.32721	0.850015	6.30394	2.96033e-06	4.72282e-05	4.72128
GPATCH8	-2.59553	1.05618	-6.30389	2.9606e-06	4.72282e-05	4.72119
SLC5A7	3.52085	-0.24382	6.30324	2.96492e-06	4.72458e-05	4.71977
KRT78	3.44314	-0.495191	6.30296	2.96675e-06	4.72458e-05	4.71917
GKN1	2.68013	0.249012	6.29944	2.99014e-06	4.75779e-05	4.71153
PRELID1	-2.56135	-0.0805742	-6.29841	2.99707e-06	4.7604e-05	4.70928
IFNA6	3.94347	0.500522	6.298	2.9998e-06	4.7604e-05	4.7084
C19orf69	2.62045	-0.130156	6.29771	3.00176e-06	4.7604e-05	4.70777
ANKS4B	3.00545	-0.166312	6.29767	3.00196e-06	4.7604e-05	4.7077
FER1L4	3.78599	-0.530889	6.29725	3.0048e-06	4.76086e-05	4.70678
LINC00052	3.18423	0.476395	6.29295	3.03375e-06	4.80268e-05	4.69746
C21orf54	2.73857	0.275343	6.29087	3.04792e-06	4.82103e-05	4.69293
SLC9A10	3.34831	0.00354837	6.28831	3.06536e-06	4.83778e-05	4.68738
OR8K3	3.10082	-0.102117	6.28831	3.06538e-06	4.83778e-05	4.68738
CD80	2.89414	-0.0613016	6.28818	3.06627e-06	4.83778e-05	4.68709
SPINK1	2.48138	0.674406	6.28688	3.0752e-06	4.84777e-05	4.68427
LOC100128818	4.11617	0.0164918	6.28448	3.09172e-06	4.86972e-05	4.67906
SSPO	3.39874	0.63216	6.28407	3.09452e-06	4.86998e-05	4.67818
HCRTR1	2.4169	-0.0166967	6.2837	3.09709e-06	4.86998e-05	4.67737
IFNW1	3.27906	-0.190738	6.28323	3.10032e-06	4.87064e-05	4.67636
MYADML2	2.84144	-0.256358	6.28202	3.10874e-06	4.87374e-05	4.67372
KCNB2	3.21482	-0.255253	6.28185	3.1099e-06	4.87374e-05	4.67336
HERC5	-2.03292	1.17855	-6.28065	3.11823e-06	4.8827e-05	4.67076
OR8D2	3.03085	0.351152	6.2802	3.12137e-06	4.88354e-05	4.66978
C9orf79	2.93927	-0.258115	6.27898	3.12992e-06	4.89052e-05	4.66712
SP8	2.97299	-0.10779	6.27881	3.13106e-06	4.89052e-05	4.66677
C10orf96	2.93762	-0.358425	6.27833	3.13442e-06	4.89168e-05	4.66572
MAST3	-2.47993	0.251494	-6.27795	3.13708e-06	4.89176e-05	4.6649
TP53TG5	2.68996	0.167566	6.27626	3.14896e-06	4.90619e-05	4.66122
RP1	2.88728	0.097805	6.27563	3.15343e-06	4.90895e-05	4.65984
ORF1	3.22356	-0.448495	6.27507	3.15738e-06	4.90895e-05	4.65863
SLC4A11	3.24543	-0.360041	6.27484	3.15895e-06	4.90895e-05	4.65815
FAM71E2	3.92864	-0.205198	6.27452	3.16123e-06	4.90895e-05	4.65744
SERPINB2	2.58223	-0.0594146	6.27288	3.17282e-06	4.91816e-05	4.65388
PALM	-3.25108	-0.0217024	-6.27257	3.17504e-06	4.91816e-05	4.65321
KCNQ4	2.98376	0.585148	6.27172	3.18108e-06	4.92344e-05	4.65136
NXPH2	3.36048	-0.0443628	6.26799	3.20773e-06	4.96058e-05	4.64325
TMC2	2.89522	0.140504	6.26666	3.21722e-06	4.96774e-05	4.64037
CATR1	3.4743	-0.0960767	6.2666	3.21767e-06	4.96774e-05	4.64024
OR4K1	3.97628	0.359204	6.26315	3.24256e-06	5.00066e-05	4.63275
NMBR	2.82739	0.483842	6.26291	3.24434e-06	5.00066e-05	4.63221
OR5P2	3.74713	0.478959	6.26225	3.24911e-06	5.0039e-05	4.63078
MUC12	2.93847	0.182051	6.26084	3.2594e-06	5.01455e-05	4.62771
FABP7	3.18488	-0.127054	6.26056	3.26139e-06	5.01455e-05	4.62712
LOC400943	3.43276	-0.322724	6.25653	3.29097e-06	5.05588e-05	4.61834
VPS52	-2.57857	-0.154894	-6.25587	3.29584e-06	5.05921e-05	4.6169
TP53BP1	-2.15744	0.134594	-6.25518	3.3009e-06	5.06283e-05	4.61541
LHX3	3.35332	-0.427791	6.25378	3.31125e-06	5.07454e-05	4.61236
ABCC12	3.39103	-0.0772072	6.25289	3.31786e-06	5.0805e-05	4.61043
LOC100506234	3.25762	0.286829	6.252	3.32445e-06	5.08644e-05	4.6085
BCAP31	-2.48622	-0.462183	-6.25046	3.33592e-06	5.09981e-05	4.60515
SPANXA1	3.0383	0.180567	6.24695	3.36225e-06	5.13587e-05	4.5975
CHMP1A	-2.04496	-0.453764	-6.24565	3.37205e-06	5.14664e-05	4.59467
PRPSAP2	-2.54472	-0.0906064	-6.24475	3.37882e-06	5.15147e-05	4.59272
APOL1	-2.89067	-0.151554	-6.2445	3.38072e-06	5.15147e-05	4.59218
FCRL5	3.02249	0.880867	6.24211	3.39882e-06	5.17484e-05	4.58698
CNOT3	-3.30518	1.01322	-6.2413	3.40498e-06	5.17824e-05	4.58522
LOC100287803	4.825	0.315591	6.24109	3.40659e-06	5.17824e-05	4.58476
MTNR1A	3.23039	-0.0342031	6.2366	3.441e-06	5.21864e-05	4.57499
CD274	2.95197	0.677754	6.23653	3.44154e-06	5.21864e-05	4.57484
LOC554207	2.96031	0.334406	6.23593	3.4462e-06	5.22148e-05	4.57352
CIRH1A	-2.13435	0.100019	-6.23466	3.45597e-06	5.22827e-05	4.57077
NT5C	-2.64512	-0.566143	-6.23434	3.45847e-06	5.22827e-05	4.57007
GJA9	3.14927	-0.0209944	6.23427	3.45906e-06	5.22827e-05	4.5699
SYT14L	3.3672	-0.0270669	6.23293	3.46938e-06	5.23964e-05	4.567
TTTY23	3.40533	-0.197603	6.22966	3.49496e-06	5.27252e-05	4.55986
KLHDC7A	2.67682	0.720234	6.22942	3.4968e-06	5.27252e-05	4.55935
IQCF1	2.8734	0.328666	6.22815	3.50679e-06	5.28034e-05	4.55658
TAS2R7	3.43951	0.240168	6.22804	3.50762e-06	5.28034e-05	4.55635
TNFRSF10D	3.25854	-0.441192	6.22683	3.51712e-06	5.28972e-05	4.55372
TRIM59	2.28752	-0.165161	6.22653	3.51951e-06	5.28972e-05	4.55306
SCAF1	-2.1721	0.135843	-6.22557	3.52709e-06	5.29368e-05	4.55096
PMPCA	-3.20529	-0.0834755	-6.22527	3.52943e-06	5.29368e-05	4.55032
DSPP	3.60468	0.0529493	6.22512	3.53063e-06	5.29368e-05	4.54999
CDH7	2.89738	0.298704	6.22467	3.53418e-06	5.29476e-05	4.54901
MPG	-2.71837	-0.838218	-6.22386	3.54065e-06	5.30021e-05	4.54723
OR56B1	3.92798	-0.207022	6.22224	3.55353e-06	5.31524e-05	4.5437
C5orf4	-2.95131	0.331696	-6.22	3.57139e-06	5.33769e-05	4.53883
CYP1B1	-2.9285	-0.26476	-6.21836	3.58449e-06	5.35299e-05	4.53527
HR44	3.09287	-0.139586	6.21722	3.59373e-06	5.36061e-05	4.53276
CARKD	-2.92537	0.0107223	-6.21702	3.59532e-06	5.36061e-05	4.53233
CATSPER4	2.91244	0.453019	6.21431	3.61725e-06	5.38901e-05	4.52642
DNHD1	2.22662	0.753134	6.21243	3.63251e-06	5.40743e-05	4.52233
GAFA1	3.35027	0.166724	6.21203	3.63574e-06	5.40794e-05	4.52146
BSCL2	-3.06667	-0.231143	-6.21123	3.64228e-06	5.41337e-05	4.51971
FCRL2	2.79246	0.952947	6.20769	3.67131e-06	5.45218e-05	4.51199
LGALS13	3.1301	-0.0485745	6.20684	3.67828e-06	5.45614e-05	4.51015
PRAMEF16	3.20823	0.11126	6.20666	3.6798e-06	5.45614e-05	4.50975
C15orf43	3.16035	-0.361921	6.20391	3.70257e-06	5.48555e-05	4.50375
ZSWIM2	3.69405	0.243594	6.20241	3.71503e-06	5.49965e-05	4.50048
GLRA1	4.73034	0.144979	6.20187	3.71954e-06	5.50198e-05	4.4993
C6orf58	2.78585	0.452711	6.20016	3.7338e-06	5.51871e-05	4.49558
KCNK18	3.59816	-0.452643	6.19923	3.7416e-06	5.52588e-05	4.49355
PCDHB11	-2.07818	-0.217385	-6.19866	3.74642e-06	5.52667e-05	4.4923
ATP5B	-3.57707	-0.742278	-6.19847	3.74805e-06	5.52667e-05	4.49188
LOC653581	3.35464	-0.323956	6.19635	3.7659e-06	5.54641e-05	4.48725
LOC100130264	3.52647	0.126765	6.19595	3.76929e-06	5.54641e-05	4.48638
SLC5A10	2.90411	-0.138534	6.19582	3.77033e-06	5.54641e-05	4.48611
EIF2D	-2.86409	0.0206626	-6.19146	3.80739e-06	5.59653e-05	4.4766
PABPC1	-2.90672	-0.869183	-6.18777	3.83912e-06	5.63874e-05	4.46853
USP9Y	3.28097	-0.223348	6.18545	3.85917e-06	5.66375e-05	4.46346
DMP1	3.31423	0.330111	6.18494	3.86359e-06	5.66579e-05	4.46235
FLJ45340	-3.45957	0.475513	-6.18327	3.87807e-06	5.68258e-05	4.45871
DPP8	-2.79436	0.589198	-6.18086	3.89912e-06	5.70507e-05	4.45345
ZNF847P	3.3283	-0.202419	6.18053	3.902e-06	5.70507e-05	4.45273
ANKRD57	-2.54601	0.344753	-6.18031	3.90397e-06	5.70507e-05	4.45224
DDI1	3.1864	-0.223034	6.18012	3.90562e-06	5.70507e-05	4.45183
NHLH1	2.68746	0.513179	6.17814	3.92303e-06	5.72604e-05	4.4475
AKR1B1	-2.12866	-0.473863	-6.17705	3.93263e-06	5.73557e-05	4.44512
ELOVL2	3.13265	-0.0184645	6.17614	3.94067e-06	5.73635e-05	4.44314
RP11-165H20.1	3.30118	0.236732	6.17602	3.94175e-06	5.73635e-05	4.44287
LOC51145	2.90512	0.370953	6.17595	3.94236e-06	5.73635e-05	4.44272
ADD2	3.08191	0.0871167	6.17518	3.94915e-06	5.74176e-05	4.44105
ACTN1	-2.61452	-0.399368	-6.17366	3.96271e-06	5.75326e-05	4.43771
BANF2	3.13411	-0.209364	6.1736	3.9632e-06	5.75326e-05	4.43759
TBX22	3.73583	-0.652264	6.17166	3.98051e-06	5.7739e-05	4.43335
DMRTC2	3.53825	-0.164777	6.17084	3.98791e-06	5.78015e-05	4.43155
CSNK2A2	-2.53369	0.117326	-6.1703	3.99272e-06	5.78108e-05	4.43038
NOSIP	-2.34565	-1.01077	-6.17007	3.99473e-06	5.78108e-05	4.42989
TJAP1	-2.29594	0.280027	-6.16782	4.01499e-06	5.80591e-05	4.42497
TMEM43	-3.05649	0.0712262	-6.16713	4.02121e-06	5.80855e-05	4.42346
SGSM2	-2.30623	0.301925	-6.16678	4.02445e-06	5.80855e-05	4.42268
NR6A1	2.36328	0.561395	6.16659	4.02613e-06	5.80855e-05	4.42227
SPERT	3.11049	-0.330457	6.16432	4.04673e-06	5.83377e-05	4.41731
ACSL6	2.80648	-0.0150965	6.16191	4.06873e-06	5.85701e-05	4.41203
LOC150568	3.62004	-0.219506	6.16187	4.06911e-06	5.85701e-05	4.41194
ZPLD1	3.80185	0.5818	6.15957	4.09019e-06	5.88196e-05	4.40692
ZHX3	-3.33408	0.447375	-6.15929	4.09273e-06	5.88196e-05	4.40631
MAS1L	2.49033	-0.101513	6.15777	4.10671e-06	5.89752e-05	4.403
CCDC34	2.83154	0.35571	6.15504	4.132e-06	5.92929e-05	4.39702
GPR128	3.00182	0.131985	6.15466	4.13557e-06	5.92987e-05	4.39619
C10orf67	3.75342	0.112429	6.15273	4.15353e-06	5.95107e-05	4.39197
GNRHR	2.64203	0.0533054	6.15198	4.16057e-06	5.95658e-05	4.39032
SMEK3P	4.07728	-0.211367	6.15123	4.16761e-06	5.9621e-05	4.38868
LOC100132661	2.74197	-0.239034	6.15045	4.17492e-06	5.96799e-05	4.38697
RNASE11	2.72477	0.239762	6.14935	4.18528e-06	5.97368e-05	4.38456
ZNF512B	-2.91675	-0.00414512	-6.14696	4.20781e-06	6.00126e-05	4.37934
C17orf64	2.3172	-0.202452	6.14494	4.22703e-06	6.02407e-05	4.37491
SLC25A17	-2.09485	0.213062	-6.14383	4.23758e-06	6.03452e-05	4.37248
LOC642620	3.71674	0.0509533	6.1425	4.25026e-06	6.04797e-05	4.36958
PSMA8	4.14664	-0.0593312	6.14175	4.25746e-06	6.05361e-05	4.36793
RCE1	-2.5959	0.691239	-6.14024	4.27195e-06	6.06961e-05	4.36463
SYT9	3.09118	0.430687	6.13819	4.29165e-06	6.09013e-05	4.36015
C15orf32	4.46526	0.763655	6.13806	4.2929e-06	6.09013e-05	4.35987
ADHFE1	-2.98666	1.47361	-6.1376	4.2974e-06	6.09096e-05	4.35885
LOC100130078	2.83654	0.0289846	6.13733	4.3e-06	6.09096e-05	4.35826
DDX53	3.19331	0.157856	6.13595	4.31338e-06	6.1053e-05	4.35524
DEFB118	3.38471	0.0522905	6.13452	4.32729e-06	6.12035e-05	4.35211
MRGPRX1	4.60879	0.635217	6.13288	4.34324e-06	6.13827e-05	4.34853
DGAT1	-2.14579	0.0305301	-6.13217	4.35022e-06	6.1435e-05	4.34697
MAP2K1	-2.25668	0.445673	-6.13122	4.35952e-06	6.15198e-05	4.34489
CIC	-3.32044	0.207016	-6.13082	4.36352e-06	6.15299e-05	4.344
SCAP	-2.46123	-0.631666	-6.12872	4.38419e-06	6.17748e-05	4.3394
BSN-AS2	2.67377	0.376094	6.12788	4.39242e-06	6.18442e-05	4.33758
LOC100506865	2.81474	-0.112862	6.127	4.40113e-06	6.19203e-05	4.33565
LINC00238	3.30246	0.285451	6.12659	4.40528e-06	6.1932e-05	4.33473
GPX6	3.45175	-0.125151	6.12562	4.41483e-06	6.20197e-05	4.33263
PHF17	-2.54928	0.990335	-6.12434	4.42765e-06	6.21181e-05	4.3298
GDNF	2.06111	0.260003	6.12425	4.42847e-06	6.21181e-05	4.32962
LOC730183	-2.20995	0.776382	-6.12244	4.44665e-06	6.23264e-05	4.32564
TRPT1	-3.13562	0.265805	-6.12051	4.46594e-06	6.25042e-05	4.32143
LOC100507066	2.85757	-0.266452	6.12051	4.46601e-06	6.25042e-05	4.32141
TTTY15	3.29262	-0.190267	6.11819	4.48937e-06	6.27841e-05	4.31634
LACRT	3.65932	0.452934	6.11738	4.49761e-06	6.28524e-05	4.31455
ZNF513	-2.3142	0.420764	-6.1163	4.50855e-06	6.29582e-05	4.31219
CYP11B2	3.74613	-0.48074	6.11555	4.51617e-06	6.30156e-05	4.31055
NISCH	-2.35229	-0.131075	-6.11395	4.53247e-06	6.31508e-05	4.30705
CHRNA9	3.11658	0.182437	6.11261	4.54619e-06	6.32949e-05	4.3041
C1orf111	3.07103	-0.20445	6.11188	4.55365e-06	6.33516e-05	4.30251
LOC100507280	-3.8723	1.21215	-6.1107	4.56585e-06	6.34742e-05	4.29991
PHKA2	-3.49907	0.483747	-6.10989	4.57413e-06	6.35421e-05	4.29814
MYNN	2.85811	0.581018	6.10767	4.59706e-06	6.37974e-05	4.29328
RFXANK	-2.65489	-0.624076	-6.10745	4.59933e-06	6.37974e-05	4.2928
B4GALT3	-2.6708	-0.406864	-6.10562	4.61838e-06	6.39668e-05	4.28878
GCRG224	2.63449	-0.207334	6.10525	4.62224e-06	6.39729e-05	4.28797
2021-03-04	3.04729	-0.287641	6.10433	4.63186e-06	6.40587e-05	4.28594
MYBL1	2.40192	0.2136	6.10395	4.63579e-06	6.40656e-05	4.28512
JPH3	3.31092	-0.204947	6.1006	4.67097e-06	6.45042e-05	4.27776
EIF2B1	-2.67967	0.115437	-6.09925	4.68523e-06	6.46203e-05	4.2748
KRTAP9-8	3.61841	-0.163293	6.09915	4.68629e-06	6.46203e-05	4.27458
AMZ1	2.86501	0.029979	6.09872	4.69078e-06	6.46347e-05	4.27365
CES1P1	2.77623	0.115839	6.0975	4.70375e-06	6.47657e-05	4.27096
PIK3R5	2.41198	0.785045	6.09621	4.71747e-06	6.48614e-05	4.26813
PRM2	3.68662	0.254187	6.09619	4.71763e-06	6.48614e-05	4.26809
SSBP2	-2.00248	0.815075	-6.0942	4.73893e-06	6.51063e-05	4.26371
FLJ38379	-3.97291	2.18907	-6.09378	4.74337e-06	6.51195e-05	4.2628
PNPLA1	2.99806	-0.140329	6.09215	4.76083e-06	6.52393e-05	4.25923
LRRC15	2.20979	0.172104	6.09201	4.76238e-06	6.52393e-05	4.25891
PTPRM	-3.45068	1.09511	-6.09199	4.76255e-06	6.52393e-05	4.25887
VPS72	-2.01136	-0.410349	-6.09038	4.77988e-06	6.54288e-05	4.25534
CCS	-2.86059	-0.828491	-6.08553	4.83248e-06	6.61005e-05	4.24469
NCAM2	2.8834	0.443299	6.08442	4.84458e-06	6.61692e-05	4.24226
PNMA2	2.633	0.396574	6.08204	4.87076e-06	6.64782e-05	4.23702
SFRP5	3.24081	-0.0627392	6.08081	4.88424e-06	6.65838e-05	4.23433
LDHAL6B	2.83388	0.0197977	6.08069	4.88561e-06	6.65838e-05	4.23406
C19orf56	-2.60587	-0.0714268	-6.07899	4.90435e-06	6.67644e-05	4.23033
PARVB	-2.89774	0.163713	-6.07884	4.906e-06	6.67644e-05	4.23
PNLDC1	2.47917	0.150997	6.07675	4.92921e-06	6.70213e-05	4.22541
TAF10	-2.90334	-0.0776778	-6.0765	4.93204e-06	6.70213e-05	4.22486
RPL4	-3.17965	-1.03132	-6.07559	4.94221e-06	6.70969e-05	4.22285
RILPL1	-2.58954	0.744524	-6.07536	4.94477e-06	6.70969e-05	4.22235
FLG	2.95205	0.402009	6.0738	4.96223e-06	6.7285e-05	4.21892
TTTY7	3.14126	-0.212229	6.07093	4.99446e-06	6.7624e-05	4.21262
SLC25A1	-3.68146	-0.0345709	-6.06854	5.02154e-06	6.78927e-05	4.20736
DMPK	-2.73783	1.07124	-6.06853	5.02156e-06	6.78927e-05	4.20735
ATP1A1	-4.61388	-0.252096	-6.06725	5.03614e-06	6.80051e-05	4.20453
LOC100652818	3.97431	0.379576	6.06708	5.03808e-06	6.80051e-05	4.20416
CTXN3	3.72726	1.43641	6.06684	5.04078e-06	6.80051e-05	4.20364
2021-03-06	-2.84841	0.189657	-6.06571	5.05366e-06	6.81238e-05	4.20115
HYAL4	3.18584	0.378651	6.06542	5.05702e-06	6.81238e-05	4.20051
MAP3K14	-2.65472	0.54809	-6.06512	5.0605e-06	6.81238e-05	4.19984
ARL6IP4	-2.59078	-0.760868	-6.06281	5.08688e-06	6.84135e-05	4.19478
LOC645206	3.6046	-0.152726	6.06259	5.0895e-06	6.84135e-05	4.19428
LOC646938	2.35283	0.260373	6.06228	5.09299e-06	6.84135e-05	4.19361
KLK15	3.30694	-0.251223	6.06131	5.10417e-06	6.85145e-05	4.19148
POTEM	-3.07221	-0.650998	-6.0604	5.11469e-06	6.85328e-05	4.18948
SIM2	2.48007	0.456503	6.06028	5.11613e-06	6.85328e-05	4.1892
TMEM72	2.58701	0.1201	6.06024	5.11652e-06	6.85328e-05	4.18913
HCN1	2.72441	0.225446	6.05935	5.1269e-06	6.85801e-05	4.18716
DUSP27	3.0023	0.0521633	6.05846	5.13719e-06	6.86621e-05	4.18521
HSD17B13	3.22058	0.29461	6.05796	5.14302e-06	6.86777e-05	4.1841
VDAC3	-2.44463	-0.0826842	-6.05773	5.14569e-06	6.86777e-05	4.1836
CR1	2.97013	0.78319	6.05702	5.1539e-06	6.87382e-05	4.18205
UGT1A6	2.15923	0.453544	6.05636	5.16164e-06	6.87496e-05	4.18059
BPY2B	3.33592	-0.0159799	6.05591	5.16685e-06	6.87496e-05	4.1796
LOC100270680	3.42523	-0.379298	6.05572	5.16912e-06	6.87496e-05	4.17918
GATA1	3.12937	-0.418941	6.05557	5.17089e-06	6.87496e-05	4.17884
TECRL	3.39735	0.145159	6.05538	5.17312e-06	6.87496e-05	4.17842
CLDN16	2.70186	0.244077	6.0539	5.19038e-06	6.88993e-05	4.17518
DNASE1L1	-2.1666	0.635376	-6.05379	5.19175e-06	6.88993e-05	4.17493
CABS1	3.62652	0.35015	6.05305	5.20034e-06	6.89603e-05	4.17332
TBX4	3.49426	0.0493976	6.05176	5.21563e-06	6.90692e-05	4.17046
ZNF692	-2.94195	0.65431	-6.05122	5.22194e-06	6.9104e-05	4.16928
LOC100506542	3.32081	0.568797	6.05022	5.23379e-06	6.92117e-05	4.16708
ANKRD52	3.38159	-0.369045	6.04751	5.26593e-06	6.94851e-05	4.16112
CXCR5	2.88881	0.64032	6.04738	5.26752e-06	6.94851e-05	4.16083
GRK1	3.4365	0.246585	6.04706	5.27127e-06	6.94851e-05	4.16014
FAM108A1	-2.33977	-0.0792334	-6.04692	5.27303e-06	6.94851e-05	4.15981
C8orf75	4.03208	0.0779525	6.0464	5.27915e-06	6.95168e-05	4.15868
LOC727849	-3.02337	-0.294307	-6.04462	5.30051e-06	6.97457e-05	4.15475
PIP5K1P1	2.8609	1.14617	6.04433	5.30398e-06	6.97457e-05	4.15412
CXorf61	3.11669	0.150686	6.04124	5.34114e-06	7.01453e-05	4.14733
DUSP15	2.41704	-0.191286	6.04045	5.35077e-06	7.01453e-05	4.14557
GEM	-3.61248	1.87449	-6.04035	5.35195e-06	7.01453e-05	4.14536
KDM3A	-3.04665	0.875859	-6.04029	5.35271e-06	7.01453e-05	4.14522
GOLGB1	-3.54108	0.867019	-6.04025	5.35312e-06	7.01453e-05	4.14515
LOC100506478	3.52874	-0.35459	6.03749	5.38672e-06	7.04869e-05	4.13906
PDE6H	3.34231	0.191106	6.0361	5.40358e-06	7.065e-05	4.13602
CPLX4	3.35443	-0.0740785	6.03567	5.40889e-06	7.065e-05	4.13506
ADAMTS20	3.2012	0.10096	6.03554	5.41051e-06	7.065e-05	4.13477
C8B	2.89762	0.40773	6.03499	5.41722e-06	7.06882e-05	4.13356
CT47A11	2.32885	-0.417284	6.03361	5.43419e-06	7.08603e-05	4.13052
FAM40A	-2.50735	-0.335512	-6.03037	5.47423e-06	7.13327e-05	4.12338
ACMSD	3.21297	0.0046466	6.02998	5.47903e-06	7.13456e-05	4.12252
PCDHB1	3.16785	0.533107	6.02903	5.49075e-06	7.14485e-05	4.12044
CALML5	3.67972	0.1447	6.02643	5.52323e-06	7.18211e-05	4.11471
FAM41C	2.16415	-0.0892385	6.02527	5.53771e-06	7.19595e-05	4.11216
ATP1B4	2.76571	0.30713	6.02445	5.54806e-06	7.20439e-05	4.11034
C9orf128	2.85403	-0.0425544	6.02193	5.57984e-06	7.24063e-05	4.10478
ENO3	-2.85241	1.26208	-6.02135	5.58712e-06	7.24505e-05	4.10352
XKRY2	3.49997	-0.260108	6.02033	5.59997e-06	7.2501e-05	4.10128
BTNL3	3.06361	0.0866503	6.02013	5.60254e-06	7.2501e-05	4.10083
PLCZ1	2.98906	0.0822005	6.02012	5.60263e-06	7.2501e-05	4.10082
RND1	2.44495	0.241007	6.01775	5.63289e-06	7.28422e-05	4.09558
LOC100289094	3.70776	-0.530079	6.01621	5.65248e-06	7.29782e-05	4.0922
GAPDH	-3.47288	-0.980024	-6.01615	5.65333e-06	7.29782e-05	4.09205
C5orf52	3.87153	0.213379	6.01601	5.65511e-06	7.29782e-05	4.09175
FSHB	3.42722	-0.0219737	6.01538	5.66315e-06	7.29964e-05	4.09036
LOC255177	3.31442	0.223418	6.01529	5.66432e-06	7.29964e-05	4.09016
RBM39	-3.29939	0.340054	-6.01464	5.67271e-06	7.30542e-05	4.08872
ULBP3	3.14048	-0.386214	6.01332	5.68962e-06	7.31731e-05	4.08583
LOC100510011	2.47434	0.411442	6.01331	5.68977e-06	7.31731e-05	4.0858
PABPN1	-2.9753	-0.627621	-6.01283	5.69594e-06	7.32022e-05	4.08475
S1PR3	2.51246	0.848823	6.01218	5.70439e-06	7.32465e-05	4.0833
TLR8-AS1	4.40887	0.152607	6.01163	5.71145e-06	7.32507e-05	4.0821
BDNF	3.56862	0.119461	6.00979	5.73531e-06	7.35063e-05	4.07804
MIRLET7BHG	-4.53756	1.22847	-6.00806	5.75787e-06	7.37252e-05	4.07422
ATP13A5	3.0598	-0.266573	6.00788	5.76027e-06	7.37252e-05	4.07382
ARL14	3.17625	-0.0258678	6.0073	5.76784e-06	7.37716e-05	4.07254
HOXB1	3.51319	-0.314766	6.00675	5.77494e-06	7.3812e-05	4.07134
RETN	3.64386	0.0837525	6.00486	5.79982e-06	7.4053e-05	4.06716
COG7	-3.2048	-0.224605	-6.00471	5.80172e-06	7.4053e-05	4.06684
SLC10A2	2.96718	0.680858	6.00404	5.81062e-06	7.41161e-05	4.06535
ACSBG1	2.45533	-0.17139	6.00266	5.82882e-06	7.42976e-05	4.06231
RBM10	-2.50779	-0.806858	-6.00048	5.85769e-06	7.45545e-05	4.0575
GATAD1	-2.67738	0.136511	-6.00035	5.85944e-06	7.45545e-05	4.05721
RPTN	3.76208	0.0785234	6.00006	5.86317e-06	7.45545e-05	4.05659
OR1F1	2.58727	0.831367	5.99993	5.86491e-06	7.45545e-05	4.0563
FEZF2	3.30578	-0.2444	5.99851	5.88385e-06	7.47423e-05	4.05316
PIWIL4	-2.77655	1.71089	-5.99577	5.92048e-06	7.51077e-05	4.04712
GSDMB	-2.11472	0.614529	-5.99489	5.9324e-06	7.52081e-05	4.04517
UBXN1	-2.44802	-0.72299	-5.99221	5.96852e-06	7.56148e-05	4.03926
GPX4	-2.61694	-0.299603	-5.98988	6.00009e-06	7.58512e-05	4.03413
LRRC3C	2.86777	-0.307062	5.98977	6.00167e-06	7.58512e-05	4.03387
GALR1	3.19997	0.560129	5.98971	6.00241e-06	7.58512e-05	4.03375
RNF5	-2.10392	0.0305394	-5.98964	6.0034e-06	7.58512e-05	4.03359
IPO13	-2.46552	0.625519	-5.98771	6.02972e-06	7.61323e-05	4.02933
C3orf24	4.04359	-0.372144	5.98701	6.03936e-06	7.61863e-05	4.02778
MAGEA4	2.7705	0.0491302	5.98681	6.04213e-06	7.61863e-05	4.02733
PRO2214	3.58309	-0.473381	5.98341	6.08887e-06	7.67239e-05	4.01983
CCDC140	3.18694	-0.266989	5.98249	6.10164e-06	7.68331e-05	4.01779
FSCB	2.98988	-0.186393	5.98216	6.10615e-06	7.68382e-05	4.01707
DMTF1	-2.70159	1.43678	-5.98104	6.12165e-06	7.69507e-05	4.01461
POU5F2	2.90409	0.436425	5.98092	6.12332e-06	7.69507e-05	4.01434
AP1G2	-2.05373	0.52656	-5.97994	6.137e-06	7.69813e-05	4.01217
GKN2	3.79717	0.0294906	5.97992	6.13722e-06	7.69813e-05	4.01213
C3orf36	3.39816	-0.260691	5.97986	6.1381e-06	7.69813e-05	4.012
TBL1X	-3.00063	0.842595	-5.97652	6.18479e-06	7.74752e-05	4.00462
MGC15885	3.27203	0.402594	5.97645	6.18576e-06	7.74752e-05	4.00447
IL11RA	-2.37019	0.347538	-5.97404	6.21981e-06	7.78495e-05	3.99913
ZNF91	-3.12903	0.29085	-5.9735	6.2274e-06	7.78925e-05	3.99794
C10orf93	2.53882	-0.00589176	5.973	6.2345e-06	7.79292e-05	3.99683
TBX20	3.54061	-0.0392385	5.9724	6.24295e-06	7.79339e-05	3.99551
LCE3C	2.53944	0.100451	5.97238	6.2432e-06	7.79339e-05	3.99547
ZSWIM7	-2.57437	0.139067	-5.9718	6.25149e-06	7.79852e-05	3.99418
MDS2	3.69721	0.208917	5.97148	6.25605e-06	7.79902e-05	3.99347
AADACL2	4.15224	1.46972	5.97074	6.2665e-06	7.80684e-05	3.99185
TRPV3	2.50986	0.445266	5.9698	6.27992e-06	7.81835e-05	3.98977
MAGEA8	4.1582	1.00103	5.96874	6.295e-06	7.83191e-05	3.98743
MTMR9	-2.08779	0.996043	-5.96831	6.30112e-06	7.83432e-05	3.98649
EXT2	-2.08535	-0.521194	-5.96663	6.32527e-06	7.85913e-05	3.98276
SCAPER	-2.27054	1.24311	-5.9654	6.34298e-06	7.8759e-05	3.98004
MAGED2	-2.86932	-1.20303	-5.96459	6.35464e-06	7.88515e-05	3.97826
TRIML1	3.36018	-0.231782	5.96246	6.38545e-06	7.91813e-05	3.97355
UBXN11	-2.41348	1.09025	-5.96155	6.39864e-06	7.92656e-05	3.97154
TMEM202	2.93839	0.0648798	5.96141	6.40072e-06	7.92656e-05	3.97122
CD200R1	2.0627	0.930009	5.96047	6.41443e-06	7.93828e-05	3.96914
PRAMEF2	4.21915	-0.274594	5.95988	6.42298e-06	7.9436e-05	3.96785
HEPACAM2	2.53933	0.446582	5.95932	6.43114e-06	7.94845e-05	3.96661
C6orf195	3.33058	0.127173	5.95835	6.4453e-06	7.96069e-05	3.96447
FAM71D	2.68053	0.159032	5.95748	6.45807e-06	7.9712e-05	3.96254
HBBP1	2.79889	0.277443	5.95686	6.46727e-06	7.9773e-05	3.96116
HNRNPA2B1	-3.18863	-0.334189	-5.95501	6.49451e-06	8.00382e-05	3.95707
SLC45A2	3.46575	0.43568	5.95481	6.49733e-06	8.00382e-05	3.95665
LYG2	2.4563	0.0670527	5.95446	6.50259e-06	8.00503e-05	3.95586
LOC219731	2.47116	0.798871	5.95307	6.52314e-06	8.02128e-05	3.95279
IQGAP1	-2.32971	0.0740031	-5.95299	6.52437e-06	8.02128e-05	3.9526
CSMD2	2.85377	0.761829	5.9512	6.55093e-06	8.04865e-05	3.94865
NBR2	3.04281	0.0972062	5.9506	6.55979e-06	8.05426e-05	3.94733
AGXT	3.28982	0.244136	5.95015	6.56658e-06	8.0573e-05	3.94633
CCDC70	3.40477	0.00587888	5.94965	6.57398e-06	8.06016e-05	3.94523
TNP2	2.59766	0.821618	5.94942	6.57752e-06	8.06016e-05	3.94471
SMARCB1	-3.34152	0.259375	-5.94797	6.59925e-06	8.08148e-05	3.9415
LHX4	2.96278	-0.214595	5.94668	6.61859e-06	8.09185e-05	3.93865
MBIP	-2.21982	0.517379	-5.94659	6.6199e-06	8.09185e-05	3.93846
BIRC2	-2.81312	0.832057	-5.94633	6.6238e-06	8.09185e-05	3.93788
CLOCK	-4.24707	0.857412	-5.946	6.62888e-06	8.09185e-05	3.93714
IGKV1D-8	4.3499	-0.0693057	5.9458	6.63179e-06	8.09185e-05	3.93671
KAT2A	-3.39434	0.652616	-5.94568	6.63365e-06	8.09185e-05	3.93644
C20orf152	3.49589	-0.215245	5.9451	6.64242e-06	8.09726e-05	3.93515
LINC00165	3.653	-0.176147	5.94475	6.64768e-06	8.0984e-05	3.93438
LOC100507127	2.46373	0.541315	5.94361	6.66486e-06	8.11404e-05	3.93187
LOC100505771	-4.116	0.552407	-5.93814	6.7484e-06	8.21041e-05	3.91975
P2RX6	3.09427	-0.16978	5.93745	6.75887e-06	8.2178e-05	3.91824
UHRF1	3.75674	-0.203642	5.93251	6.83525e-06	8.29988e-05	3.9073
RNASE8	3.28615	-0.23618	5.92971	6.87899e-06	8.34758e-05	3.90109
MAPK8IP3	2.26286	0.568915	5.92916	6.88766e-06	8.35268e-05	3.89987
LHCGR	3.70243	0.0162992	5.92881	6.8931e-06	8.35386e-05	3.8991
EPHB1	2.66124	-0.367129	5.92842	6.89927e-06	8.35593e-05	3.89823
FUT9	2.61235	0.167237	5.9274	6.91519e-06	8.36678e-05	3.89599
FNDC9	3.53744	-0.0340993	5.92728	6.91717e-06	8.36678e-05	3.89571
ABCA6	-3.25833	1.58611	-5.92619	6.93438e-06	8.37677e-05	3.89329
C11orf41	2.56654	0.575474	5.92411	6.96726e-06	8.41105e-05	3.88868
LINC00086	-2.55988	-0.290776	-5.9233	6.98011e-06	8.42113e-05	3.88689
UNQ6975	3.11514	-0.115603	5.92153	7.00827e-06	8.44966e-05	3.88297
ATXN7L3B	-2.30321	-0.185365	-5.92089	7.01839e-06	8.45642e-05	3.88157
LOC100131508	3.75346	0.230125	5.91977	7.03645e-06	8.46813e-05	3.87907
LOC100131864	3.80877	-0.265402	5.91972	7.03717e-06	8.46813e-05	3.87897
LINC00328	2.39443	0.514319	5.91859	7.05525e-06	8.48168e-05	3.87647
TRMT1	-2.58293	-0.0866058	-5.91845	7.05749e-06	8.48168e-05	3.87616
FOXD1	2.40652	0.0670587	5.91627	7.09269e-06	8.51851e-05	3.87132
RBMY1E	3.33563	-0.0770828	5.91598	7.09742e-06	8.51873e-05	3.87067
CIRBP	-2.3242	0.160403	-5.9153	7.10842e-06	8.52561e-05	3.86916
C7orf51	3.24796	0.804952	5.91506	7.11227e-06	8.52561e-05	3.86864
FERMT1	3.30115	0.54795	5.91428	7.12491e-06	8.5353e-05	3.86691
DDX4	2.71241	-0.00813692	5.91382	7.1323e-06	8.53869e-05	3.8659
CAPZB	-2.6153	-0.00563634	-5.91243	7.15493e-06	8.5603e-05	3.86282
CIDEA	3.02514	-0.521513	5.91196	7.16258e-06	8.56397e-05	3.86177
MBD3L1	2.95095	-0.423706	5.91167	7.16728e-06	8.56413e-05	3.86114
DEFB103B	3.04737	-0.26385	5.9098	7.19795e-06	8.59528e-05	3.85698
RGS5	-2.42814	0.810884	-5.90767	7.23301e-06	8.62427e-05	3.85225
SGCG	3.24979	-0.221579	5.90749	7.23591e-06	8.62427e-05	3.85186
SLC12A5	2.9993	-0.300723	5.90736	7.23809e-06	8.62427e-05	3.85157
NKAP	-2.17203	0.124694	-5.9072	7.24066e-06	8.62427e-05	3.85122
RPTOR	-2.88431	0.0330571	-5.9058	7.26375e-06	8.64627e-05	3.84812
ANKRA2	-2.57059	0.661494	-5.90547	7.26933e-06	8.64741e-05	3.84738
PLEKHG4	-2.01477	0.333716	-5.90504	7.27641e-06	8.64843e-05	3.84643
FGF19	3.557	-0.302884	5.90486	7.27944e-06	8.64843e-05	3.84602
ATP6V0B	-3.52465	0.283614	-5.90377	7.29747e-06	8.66436e-05	3.84362
PDYN	4.04955	0.128227	5.90262	7.31656e-06	8.68151e-05	3.84107
RNF175	2.36097	0.247877	5.90231	7.32174e-06	8.68216e-05	3.84038
TCHH	3.50374	0.536455	5.90151	7.33519e-06	8.6926e-05	3.8386
DCC	4.37281	0.0879883	5.90071	7.34845e-06	8.70279e-05	3.83684
FCRL1	2.8182	0.489956	5.8962	7.42446e-06	8.78725e-05	3.82682
FSTL5	2.96074	0.0177383	5.89461	7.45133e-06	8.79972e-05	3.82331
FRMD5	3.28702	-0.0624586	5.89458	7.45196e-06	8.79972e-05	3.82322
CDC16	-3.06042	0.0634076	-5.89427	7.45722e-06	8.79972e-05	3.82254
GPR174	2.84344	0.475995	5.89423	7.45777e-06	8.79972e-05	3.82247
RALY	-2.7078	-0.71779	-5.89419	7.45851e-06	8.79972e-05	3.82237
LOC100506837	3.28763	-0.164172	5.89376	7.46591e-06	8.80291e-05	3.8214
PRICKLE1	-2.89349	-0.708801	-5.89226	7.49148e-06	8.8275e-05	3.81808
IL31	3.32709	0.363646	5.89132	7.5074e-06	8.84004e-05	3.81601
GDPD2	3.29012	0.0633043	5.89108	7.51158e-06	8.84004e-05	3.81547
PNPLA6	-3.57165	0.231894	-5.89068	7.51836e-06	8.84246e-05	3.81459
TARBP2	-2.25093	-0.0737077	-5.88879	7.55083e-06	8.87507e-05	3.8104
GCM2	2.54269	0.657045	5.88796	7.56522e-06	8.8864e-05	3.80854
GJA8	3.76792	0.262497	5.88552	7.60739e-06	8.93033e-05	3.80313
PILRB	-3.0551	0.678283	-5.88476	7.62055e-06	8.93585e-05	3.80145
BPIFB4	3.33971	0.0738345	5.8847	7.62164e-06	8.93585e-05	3.80131
TRPC2	3.19028	-0.0369844	5.881	7.68616e-06	8.99458e-05	3.79311
LOC100268168	3.13518	0.451624	5.88061	7.69304e-06	8.99701e-05	3.79224
ZNF595	-2.10202	0.872337	-5.88016	7.70088e-06	9.00056e-05	3.79124
TLX1	3.33995	-0.557686	5.8787	7.72657e-06	9.02494e-05	3.788
MOBP	2.63241	0.320722	5.87755	7.74696e-06	9.04144e-05	3.78544
SERPINB12	4.26036	0.276228	5.87714	7.75421e-06	9.04144e-05	3.78453
CSNK1D	-2.41948	-0.313686	-5.87708	7.75519e-06	9.04144e-05	3.7844
TRAPPC1	-3.52404	1.31434	-5.87575	7.77884e-06	9.06336e-05	3.78144
LINC00303	3.87426	-0.142307	5.87453	7.80056e-06	9.08302e-05	3.77873
AOC2	3.48672	-0.57578	5.87386	7.81252e-06	9.09128e-05	3.77723
RFX4	2.94022	0.33171	5.87319	7.82433e-06	9.09936e-05	3.77576
NOXA1	-2.64992	-0.240506	-5.87231	7.84014e-06	9.1121e-05	3.7738
SPATA5	2.14047	0.0136428	5.87071	7.8688e-06	9.13973e-05	3.77025
S100A16	-2.89811	-0.352307	-5.86992	7.88304e-06	9.15059e-05	3.76849
IPMK	2.88058	0.184417	5.86928	7.89446e-06	9.15816e-05	3.76708
LEPROT	-3.25498	-0.643736	-5.86768	7.9233e-06	9.18477e-05	3.76353
ADCY1	3.09864	-0.0551259	5.86747	7.92721e-06	9.18477e-05	3.76305
ZBTB12	2.98951	-0.100466	5.86595	7.95472e-06	9.21093e-05	3.75968
APOBEC1	3.22235	-0.342373	5.86554	7.96227e-06	9.21397e-05	3.75875
SERINC3	-2.42546	-0.317176	-5.86403	7.98965e-06	9.23891e-05	3.75541
RGN	-2.68535	0.715406	-5.86381	7.99369e-06	9.23891e-05	3.75492
WNT4	-2.08579	-0.512029	-5.86092	8.04663e-06	9.2916e-05	3.74849
LOC285441	2.75213	0.0228774	5.86078	8.04921e-06	9.2916e-05	3.74818
ZNF429	-2.57565	-0.0400476	-5.85977	8.0678e-06	9.30732e-05	3.74594
LEP	2.68722	0.196265	5.85945	8.0737e-06	9.30838e-05	3.74523
GPR141	3.30705	0.244961	5.85661	8.12624e-06	9.36102e-05	3.73891
SYPL1	-2.19722	0.240158	-5.85644	8.12936e-06	9.36102e-05	3.73854
SLC38A4	2.23526	0.412935	5.85346	8.18488e-06	9.41915e-05	3.73191
GNG5	-2.82181	-0.169752	-5.85072	8.23628e-06	9.47248e-05	3.72582
FLJ37201	3.88434	0.460852	5.84951	8.25896e-06	9.49273e-05	3.72314
PRDM12	3.40081	0.0193762	5.84914	8.26594e-06	9.49333e-05	3.72232
RNF26	-2.17927	-0.261234	-5.84895	8.26963e-06	9.49333e-05	3.72189
LOC100507362	3.45481	-0.562374	5.84792	8.28908e-06	9.50983e-05	3.7196
SULT1B1	2.46663	0.0488337	5.84736	8.29968e-06	9.51615e-05	3.71835
CD300LD	3.33407	-0.22498	5.84691	8.30823e-06	9.52012e-05	3.71735
LINC00161	3.45437	-0.0561441	5.84466	8.35103e-06	9.56331e-05	3.71235
LOC100652849	3.53543	0.715244	5.84363	8.37069e-06	9.57996e-05	3.71006
PCDHGC4	3.37742	-0.749463	5.84329	8.3773e-06	9.58167e-05	3.70929
HOXC13	2.92789	-0.145126	5.8412	8.41735e-06	9.61965e-05	3.70465
C14orf48	3.44189	-0.0797845	5.84102	8.42079e-06	9.61965e-05	3.70425
ELAVL3	2.58035	0.220773	5.83933	8.45341e-06	9.65102e-05	3.70049
FREM3	2.97844	-0.0192585	5.83805	8.47814e-06	9.67335e-05	3.69765
CLEC5A	3.51953	0.019455	5.8363	8.51212e-06	9.7062e-05	3.69375
ACD	-2.17113	0.0257708	-5.83592	8.51944e-06	9.70863e-05	3.69292
MAGEA5	2.7259	-0.134523	5.83418	8.55351e-06	9.72581e-05	3.68903
ANKRD13B	-3.36937	0.412993	-5.83408	8.55531e-06	9.72581e-05	3.68883
MAP6	-3.06052	-0.0232642	-5.83371	8.56267e-06	9.72827e-05	3.68799
C2orf57	3.0374	0.104634	5.83254	8.58563e-06	9.74844e-05	3.68538
BRE	-2.20773	-0.213454	-5.82987	8.63814e-06	9.80212e-05	3.67945
LOC100131564	-3.33362	0.98664	-5.82926	8.65015e-06	9.80979e-05	3.67809
POLB	2.77671	-0.0314991	5.82822	8.67087e-06	9.82547e-05	3.67576
LOC728716	2.97337	0.0338035	5.82803	8.67447e-06	9.82547e-05	3.67536
KCNG2	3.30746	-0.289314	5.8272	8.69096e-06	9.83819e-05	3.67351
HMGN3	-2.38466	-0.000860738	-5.82654	8.70413e-06	9.84316e-05	3.67204
INSL4	3.03109	0.144558	5.82569	8.72108e-06	9.8544e-05	3.67014
ZP4	4.13009	-0.491508	5.82363	8.76235e-06	9.89506e-05	3.66555
TIE1	-3.50731	0.12356	-5.82305	8.77388e-06	9.9021e-05	3.66427
LRRC37A3	-2.90318	0.552872	-5.82036	8.82807e-06	9.9546e-05	3.65828
SPTA1	3.00905	0.0265827	5.82021	8.83104e-06	9.9546e-05	3.65795
PAX3	3.04867	-0.140029	5.81934	8.84863e-06	9.96843e-05	3.65601
PIK3AP1	2.41208	0.795168	5.81735	8.88904e-06	0.000100079	3.65157
C12orf42	2.86804	-0.0434559	5.81434	8.95053e-06	0.00010065	3.64486
SLC17A1	4.39856	-0.0512005	5.81169	9.00484e-06	0.0001012	3.63897
KRTAP17-1	2.79624	-0.249658	5.81021	9.03547e-06	0.000101484	3.63567
DIS3L	-2.16839	0.103843	-5.80901	9.06031e-06	0.000101646	3.633
FRMPD1	2.82931	0.0188	5.80883	9.06414e-06	0.000101646	3.63259
BBS1	-2.03786	0.496251	-5.80839	9.07317e-06	0.000101663	3.63162
LECT2	3.36342	-0.4302	5.808	9.08128e-06	0.000101693	3.63075
TMPRSS15	3.11864	0.0672873	5.80693	9.10348e-06	0.000101881	3.62837
OVCA2	-2.17589	-0.471886	-5.80657	9.11113e-06	0.000101905	3.62755
DEF8	-2.0044	0.173907	-5.80608	9.12133e-06	0.000101958	3.62646
HCG4B	2.42285	0.306843	5.80559	9.13146e-06	0.000101959	3.62538
ADAM29	3.08894	0.730146	5.80555	9.1323e-06	0.000101959	3.62529
FGF21	3.07075	0.483419	5.80413	9.16216e-06	0.000102219	3.62212
OAF	-3.10882	-0.0239545	-5.80392	9.16646e-06	0.000102219	3.62166
RARG	-2.77891	0.744209	-5.80269	9.19226e-06	0.000102445	3.61892
BPIFA3	3.92628	0.672448	5.80241	9.19816e-06	0.00010245	3.6183
DMRT2	3.2985	-0.101401	5.80064	9.23569e-06	0.000102807	3.61433
DNAH17	3.18482	-0.012278	5.79698	9.31327e-06	0.000103609	3.60619
GJD4	2.75479	0.0200284	5.79671	9.31917e-06	0.000103613	3.60557
ZNF559	-3.31941	0.743442	-5.79555	9.34386e-06	0.000103826	3.603
WDR65	2.31601	0.10303	5.79352	9.38746e-06	0.000104248	3.59847
MTCH1	-2.42362	-0.86209	-5.79227	9.41446e-06	0.000104486	3.59567
USP26	3.40298	-0.173862	5.79143	9.43246e-06	0.000104584	3.59381
CRB1	3.32737	0.264779	5.79134	9.43451e-06	0.000104584	3.5936
LASP1	-2.95986	-1.06501	-5.79029	9.45705e-06	0.000104728	3.59128
ITGA3	-3.13112	0.731479	-5.79022	9.45866e-06	0.000104728	3.59111
DNM3OS	-2.77572	1.07104	-5.78825	9.5015e-06	0.00010514	3.58671
VSTM2B	3.52056	-0.369705	5.78796	9.50784e-06	0.000105148	3.58606
AK5	2.81786	0.66072	5.78766	9.5143e-06	0.000105157	3.5854
PLAC1L	2.96636	-0.170932	5.78711	9.5262e-06	0.000105227	3.58418
OR4D5	3.33832	-0.538008	5.78541	9.5635e-06	0.000105577	3.58038
KCNC1	2.58756	-0.380993	5.78472	9.5786e-06	0.000105657	3.57884
TMEM158	-2.55144	-0.184514	-5.7844	9.58563e-06	0.000105657	3.57813
CTCFL	3.24386	-0.0976302	5.7843	9.58776e-06	0.000105657	3.57791
DBH	3.63778	0.460105	5.78359	9.60352e-06	0.000105769	3.57631
GSG1	3.34788	-0.579646	5.78208	9.63683e-06	0.000106073	3.57294
LOC100506165	2.87047	0.00117084	5.78133	9.65322e-06	0.000106129	3.57129
AFM	3.46534	0.449792	5.78036	9.67468e-06	0.00010627	3.56913
CCR8	2.97192	0.172763	5.78024	9.67743e-06	0.00010627	3.56885
FXYD5	-2.31184	0.867362	-5.77975	9.68834e-06	0.000106327	3.56775
FAM46D	4.93524	0.855469	5.77916	9.70146e-06	0.000106409	3.56644
LINC00466	3.3698	0.831695	5.77845	9.71713e-06	0.000106518	3.56487
HS3ST2	2.86107	0.267851	5.77607	9.77033e-06	0.000106934	3.55955
NEK11	-2.15578	0.855513	-5.77602	9.77154e-06	0.000106934	3.55943
LOC100507637	2.45855	0.351654	5.77597	9.77273e-06	0.000106934	3.55931
DIRAS1	-2.77351	-0.372221	-5.77573	9.77791e-06	0.000106934	3.55879
DMRTB1	3.77705	0.428864	5.77529	9.7879e-06	0.00010695	3.5578
CLCF1	-3.12865	1.22655	-5.77481	9.79864e-06	0.00010695	3.55673
KEAP1	-2.34375	-0.882418	-5.77424	9.8114e-06	0.00010695	3.55547
WDR17	2.69978	0.00980437	5.77417	9.81308e-06	0.00010695	3.5553
STARD6	2.8847	0.283123	5.77389	9.81936e-06	0.00010695	3.55468
RNF32	2.39087	0.36755	5.77334	9.83174e-06	0.000107022	3.55345
SRSF5	-3.94291	0.640825	-5.76986	9.91041e-06	0.000107816	3.54569
OR10J1	3.18299	0.694196	5.7676	9.96206e-06	0.000108281	3.54063
CLCN2	-2.91465	0.973214	-5.76748	9.96472e-06	0.000108281	3.54037
RTN2	-2.23318	0.597479	-5.76519	1.00171e-05	0.000108787	3.53526
ZNF540	-2.87273	1.6927	-5.76483	1.00254e-05	0.000108814	3.53446
PDX1	2.84811	0.0232278	5.76382	1.00487e-05	0.000109003	3.5322
GDEP	3.11394	0.528602	5.76303	1.0067e-05	0.000109138	3.53043
SLC22A2	3.48686	0.547619	5.76142	1.01042e-05	0.000109442	3.52684
WNT8B	3.1567	0.198848	5.76123	1.01086e-05	0.000109442	3.52642
LHX2	2.20185	0.329469	5.76106	1.01125e-05	0.000109442	3.52604
ABHD12B	3.39057	0.423813	5.76007	1.01356e-05	0.000109629	3.52381
NTNG1	2.77914	0.310297	5.75981	1.01416e-05	0.00010963	3.52324
FRG2	3.09509	0.134701	5.75938	1.01515e-05	0.000109674	3.52229
MEA1	-2.62287	-0.320105	-5.75869	1.01677e-05	0.000109762	3.52073
DHX8	-2.02252	0.174217	-5.75853	1.01714e-05	0.000109762	3.52039
FAM135B	2.65934	0.234649	5.75738	1.01983e-05	0.000109989	3.51781
TRPC4AP	-2.444	-0.175519	-5.75644	1.02202e-05	0.00011013	3.51572
PLAC1	3.20324	0.438302	5.75632	1.02232e-05	0.00011013	3.51544
PNLIP	3.3289	-0.0950671	5.75378	1.0283e-05	0.000110647	3.50976
LOC732275	2.61635	0.0704933	5.75122	1.03434e-05	0.000111169	3.50406
C19orf75	2.67162	0.0745087	5.75054	1.03596e-05	0.000111279	3.50254
OLAH	2.99426	0.293331	5.74999	1.03728e-05	0.000111357	3.5013
C17orf108	-2.68988	0.897178	-5.74516	1.04884e-05	0.000112469	3.49051
RAP1GAP2	2.87991	-0.274658	5.74425	1.05103e-05	0.000112639	3.48848
DEFA4	3.41701	0.154617	5.74319	1.05358e-05	0.000112776	3.48612
NR2F1	-3.42912	-0.270528	-5.74297	1.05411e-05	0.000112776	3.48562
FLJ22763	3.15378	0.382023	5.74224	1.05589e-05	0.000112838	3.48398
PLA2G12B	2.93754	0.719257	5.74145	1.05781e-05	0.000112978	3.48221
LOC100130507	2.93321	0.289469	5.73833	1.06541e-05	0.000113723	3.47525
CAMKV	3.22706	-0.0187544	5.73809	1.066e-05	0.000113723	3.47471
LOC100506406	3.23574	0.0540608	5.73715	1.0683e-05	0.000113871	3.47261
SRCIN1	2.25809	0.11457	5.73703	1.06861e-05	0.000113871	3.47233
AXDND1	2.66587	0.569212	5.73569	1.07188e-05	0.000114155	3.46935
NFIA	-2.19114	-0.36866	-5.73495	1.07371e-05	0.000114285	3.46769
GPR50	2.88824	0.226347	5.734	1.07606e-05	0.000114396	3.46556
GPR85	2.51538	0.202	5.73379	1.07658e-05	0.000114396	3.46509
ZMYND17	2.76988	0.934341	5.73378	1.07659e-05	0.000114396	3.46508
CRYGB	3.64334	-0.451133	5.73326	1.07789e-05	0.000114469	3.46391
SLCO6A1	3.23165	-0.0567424	5.73241	1.08e-05	0.000114558	3.462
TMEM123	-2.0034	-0.0417275	-5.732	1.08102e-05	0.000114558	3.46108
MPZ	2.76486	0.0747069	5.73193	1.08118e-05	0.000114558	3.46094
ABCC8	-4.43779	1.67495	-5.73108	1.08331e-05	0.000114687	3.45902
LOC254057	-2.36842	0.377442	-5.73085	1.08389e-05	0.000114687	3.45851
KIAA1383	2.0893	0.319161	5.73071	1.08423e-05	0.000114687	3.4582
DAOA-AS1	3.1802	0.0219332	5.72912	1.0882e-05	0.000115042	3.45464
BARX1	4.4553	-0.0867344	5.72752	1.09219e-05	0.000115399	3.45108
LOC100505784	3.11006	-0.172359	5.72689	1.09377e-05	0.000115481	3.44967
FGF23	3.41427	0.0271542	5.72672	1.0942e-05	0.000115481	3.44928
LOC100505540	2.86436	0.333712	5.72526	1.09789e-05	0.000115739	3.44601
OCR1	3.85305	0.0361027	5.72266	1.10447e-05	0.000116309	3.44019
IDUA	-2.2537	1.27992	-5.72263	1.10454e-05	0.000116309	3.44013
MT1M	-4.67106	2.0047	-5.72173	1.10684e-05	0.00011642	3.43811
EPHB6	-2.38896	0.273092	-5.72141	1.10763e-05	0.000116438	3.43741
AGBL4	2.66515	0.0877748	5.72065	1.10959e-05	0.000116524	3.43569
PLXNB2	-3.23709	-1.07381	-5.72061	1.10969e-05	0.000116524	3.4356
DRD1	2.36448	0.593826	5.72021	1.11071e-05	0.000116565	3.43471
C14orf183	2.40679	0.186444	5.71991	1.11147e-05	0.000116579	3.43404
DVL3	-2.01151	0.440866	-5.71961	1.11222e-05	0.000116593	3.43338
TRIM43	2.45591	0.352097	5.7189	1.11406e-05	0.000116655	3.43178
ELAVL4	2.64901	0.233974	5.71811	1.11607e-05	0.000116801	3.43002
ANKRD34B	2.87284	-0.303838	5.71784	1.11677e-05	0.000116808	3.42941
DDX21	-2.4771	0.40312	-5.71521	1.12354e-05	0.00011745	3.42353
LOC100505870	3.84385	0.21787	5.7147	1.12487e-05	0.000117524	3.42238
LOC100653245	3.4373	0.531668	5.71301	1.12923e-05	0.000117913	3.41861
SERPINA11	3.04659	-0.0427387	5.71205	1.13173e-05	0.000118043	3.41646
GPR112	2.7778	0.583259	5.71121	1.13392e-05	0.000118206	3.41457
LOC645984	3.88063	-0.00768928	5.71031	1.13628e-05	0.000118386	3.41255
NHP2L1	-2.2926	-0.346904	-5.70934	1.1388e-05	0.000118516	3.41039
CP	-3.83483	1.00049	-5.70768	1.14316e-05	0.000118904	3.40667
TSPO	-2.56316	-0.500135	-5.70545	1.14905e-05	0.00011945	3.40167
ZNF92	-2.63	-0.142769	-5.70507	1.15004e-05	0.000119486	3.40083
PPBPL2	2.81792	0.358053	5.70435	1.15196e-05	0.000119619	3.39921
LOC780529	4.086	0.161631	5.70351	1.15419e-05	0.000119733	3.39733
SERPING1	-3.54554	0.564916	-5.7033	1.15473e-05	0.000119733	3.39686
CASZ1	2.49477	0.110551	5.70306	1.15537e-05	0.000119733	3.39632
APOBEC3C	-2.59072	0.596119	-5.70297	1.15561e-05	0.000119733	3.39612
KLF17	3.19945	1.00939	5.69997	1.1636e-05	0.000120494	3.38941
TMEM229B	2.95763	0.297511	5.699	1.16621e-05	0.000120658	3.38723
ZNF229	2.26428	0.563358	5.6989	1.16647e-05	0.000120658	3.38701
GCG	3.19316	0.574539	5.69857	1.16737e-05	0.000120684	3.38627
CRP	3.71023	-0.789617	5.69721	1.17104e-05	0.000120974	3.38321
AGK	3.55312	0.65655	5.69705	1.17146e-05	0.000120974	3.38286
HCAR2	2.7103	0.496848	5.69495	1.17712e-05	0.000121491	3.37816
RDH8	2.48124	0.164002	5.69422	1.17912e-05	0.00012163	3.37652
LRRC32	-2.12937	0.373803	-5.69198	1.18521e-05	0.000122131	3.3715
SLC6A11	3.94405	0.0714533	5.68598	1.2017e-05	0.000123686	3.35805
CD101	2.52898	0.00901198	5.68569	1.20249e-05	0.0001237	3.3574
AICDA	2.89994	0.406305	5.68476	1.20507e-05	0.000123897	3.35532
BTG4	3.40329	-0.0429618	5.6845	1.20578e-05	0.000123902	3.35475
C1QL2	4.74698	0.873822	5.68369	1.20805e-05	0.000124067	3.35292
MAEL	3.2718	0.397427	5.68221	1.21217e-05	0.000124422	3.3496
TMPRSS11F	3.82053	0.290788	5.6818	1.21331e-05	0.00012447	3.34869
LRP2	3.80039	0.0934761	5.68	1.21834e-05	0.000124918	3.34466
C19orf59	2.97852	-0.533292	5.67734	1.22583e-05	0.000125595	3.33869
NDRG2	-2.79305	-0.639006	-5.67708	1.22657e-05	0.000125595	3.3381
UBA7	-2.45554	0.240257	-5.67694	1.22696e-05	0.000125595	3.3378
OR12D2	3.44725	-0.486248	5.67554	1.23092e-05	0.000125932	3.33465
SNORA70	-2.80004	1.01047	-5.67476	1.23315e-05	0.000126091	3.3329
FAM170A	2.79817	-0.104168	5.66937	1.24855e-05	0.000127522	3.32081
SLC5A12	2.57252	0.164443	5.66936	1.24858e-05	0.000127522	3.32079
TAAR8	2.75857	0.932229	5.66915	1.24919e-05	0.000127522	3.32032
ZFP2	-2.22074	1.00205	-5.66744	1.25411e-05	0.000127955	3.31648
TAS2R46	2.50502	0.639601	5.66676	1.25608e-05	0.000128086	3.31495
TRAPPC2P1	-3.12355	0.728736	-5.66482	1.26169e-05	0.000128588	3.31062
RALYL	3.29344	0.777933	5.6629	1.26729e-05	0.000129002	3.3063
CNTF	3.12518	0.781015	5.66272	1.26782e-05	0.000129002	3.3059
IPCEF1	2.66175	0.750244	5.66106	1.27268e-05	0.000129426	3.30217
HTR2B	-2.59159	0.436151	-5.66082	1.27338e-05	0.000129427	3.30164
FLJ32756	2.58618	0.405055	5.66018	1.27526e-05	0.000129547	3.3002
PILRA	-2.97314	0.727007	-5.65854	1.28008e-05	0.000129927	3.29653
CYP7A1	2.27285	0.772258	5.65844	1.28038e-05	0.000129927	3.2963
CCL22	3.5663	-0.162967	5.65764	1.28275e-05	0.000130097	3.2945
INPPL1	-4.30698	-0.0547674	-5.65702	1.28458e-05	0.000130211	3.29312
CERS2	-2.12513	-0.643621	-5.65567	1.28859e-05	0.000130467	3.29008
OR2L13	2.94529	-0.0148075	5.65566	1.28862e-05	0.000130467	3.29006
NOX3	3.45777	0.251821	5.65547	1.28919e-05	0.000130467	3.28962
RPL21P44	-2.41836	-0.611424	-5.65432	1.29259e-05	0.000130741	3.28706
TBC1D5	-3.1787	-0.711519	-5.6523	1.29865e-05	0.000131282	3.28251
PMCH	2.55829	0.275828	5.65022	1.30487e-05	0.00013184	3.27785
WDR11	-2.49502	0.470565	-5.64836	1.31048e-05	0.000132265	3.27368
TMEM156	2.355	0.704716	5.64836	1.3105e-05	0.000132265	3.27366
BTN3A2	-2.44284	0.0324581	-5.64661	1.31579e-05	0.000132656	3.26974
NKG7	-3.30671	0.567601	-5.64645	1.31628e-05	0.000132656	3.26938
S100G	2.45786	-0.11165	5.64638	1.3165e-05	0.000132656	3.26922
ASB10	2.51519	1.0472	5.64557	1.31896e-05	0.000132833	3.2674
GGNBP2	-2.15926	0.347582	-5.64448	1.32229e-05	0.000133097	3.26494
LRRC27	2.54821	0.439871	5.64312	1.32644e-05	0.000133443	3.26189
PLSCR2	2.81469	-0.103595	5.6426	1.32802e-05	0.00013353	3.26073
FLJ32742	2.96992	0.328143	5.64227	1.32903e-05	0.000133546	3.25999
LOC100507140	2.74796	0.220318	5.64208	1.32961e-05	0.000133546	3.25957
BPIFC	2.92375	0.335116	5.64027	1.33518e-05	0.000134034	3.25549
PRDX5	-2.42072	-1.01514	-5.63975	1.33677e-05	0.000134122	3.25433
CDH20	3.26995	0.163161	5.63899	1.33913e-05	0.000134287	3.25262
VKORC1	-2.37458	-0.341228	-5.63828	1.34133e-05	0.000134434	3.25102
SERPINB3	5.03935	-0.427786	5.63789	1.34253e-05	0.000134483	3.25015
DDT	-2.76963	0.0637867	-5.63728	1.34442e-05	0.000134575	3.24878
ARHGAP21	-3.3371	1.61286	-5.63713	1.34489e-05	0.000134575	3.24844
ACSL5	-4.6518	0.573843	-5.63649	1.34687e-05	0.000134616	3.24701
OR10T2	3.49841	0.467297	5.63632	1.34741e-05	0.000134616	3.24662
KRT72	3.40414	0.319967	5.6363	1.34745e-05	0.000134616	3.24659
PRKG2	3.72514	0.107823	5.63548	1.35002e-05	0.0001348	3.24473
EGFL7	-2.77204	0.539811	-5.63396	1.35475e-05	0.0001352	3.24133
MMP27	2.62733	-0.251278	5.63278	1.35844e-05	0.000135471	3.23868
NRG4	2.49392	0.645526	5.63248	1.35941e-05	0.000135471	3.23799
DECR2	-3.77891	-0.129791	-5.6324	1.35964e-05	0.000135471	3.23782
CCDC73	2.82872	-0.00218293	5.63189	1.36123e-05	0.000135558	3.23668
ITIH2	3.31849	-0.699693	5.62861	1.3716e-05	0.000136518	3.2293
MKRN3	2.92711	0.439563	5.62714	1.37625e-05	0.000136908	3.226
GPR101	3.21691	-0.120347	5.62541	1.38175e-05	0.000137374	3.22211
VN1R3	3.77702	0.214366	5.62521	1.3824e-05	0.000137374	3.22165
LOC100130811	3.4555	0.178798	5.62405	1.38611e-05	0.000137669	3.21905
ADM2	2.46876	-0.259207	5.62295	1.38963e-05	0.000137835	3.21657
CD300LG	2.95734	0.562708	5.62273	1.39034e-05	0.000137835	3.21608
SYT6	2.77374	0.0551919	5.62261	1.39072e-05	0.000137835	3.21581
LOC645321	3.2728	0.640677	5.62166	1.39378e-05	0.000138065	3.21367
LINC00114	3.27969	0.11598	5.62002	1.39907e-05	0.000138454	3.20998
FAM46A	-4.66389	0.746715	-5.61998	1.39919e-05	0.000138454	3.2099
RNF31	-2.40635	0.383848	-5.61892	1.40261e-05	0.000138646	3.20752
XYLB	2.89799	0.320849	5.61853	1.40388e-05	0.000138698	3.20665
CCL7	3.01728	-0.0966655	5.61792	1.40585e-05	0.000138782	3.20528
DCTN1	2.03395	-0.20926	5.61781	1.40621e-05	0.000138782	3.20503
PPFIBP2	-2.57361	0.800235	-5.61756	1.40702e-05	0.000138789	3.20447
CCT3	-2.79577	-0.922444	-5.6171	1.40854e-05	0.000138825	3.20342
NDUFS7	-2.19808	-0.63666	-5.61682	1.40942e-05	0.000138825	3.20281
MYH6	2.95823	0.332261	5.6166	1.41016e-05	0.000138825	3.2023
KRI1	-2.38904	-0.730761	-5.61654	1.41036e-05	0.000138825	3.20216
FAM47B	2.97547	0.0364463	5.61352	1.42022e-05	0.000139684	3.19538
DEFA6	2.58381	0.140197	5.61326	1.42108e-05	0.000139684	3.19478
SSX2	2.41813	-0.0529692	5.61294	1.4221e-05	0.000139684	3.19409
LOC349160	3.59536	0.0553369	5.61283	1.42247e-05	0.000139684	3.19383
TNP1	4.03865	-0.0173932	5.61273	1.42282e-05	0.000139684	3.19359
C16orf92	3.06231	-0.0325461	5.61145	1.42701e-05	0.000139956	3.19073
ATP4B	2.50009	0.410435	5.61143	1.42708e-05	0.000139956	3.19068
GABRA5	2.73216	0.582829	5.60996	1.43194e-05	0.000140358	3.18738
SHANK2	2.04275	0.0452714	5.60925	1.43428e-05	0.000140514	3.18579
PRSS42	3.20336	0.294895	5.6085	1.43679e-05	0.000140687	3.18408
CRYAA	2.68774	-0.289316	5.60439	1.45049e-05	0.00014188	3.17484
GABRP	-3.73364	-0.144149	-5.60391	1.4521e-05	0.000141963	3.17376
C11orf40	3.01926	-0.0931771	5.60279	1.45587e-05	0.000142257	3.17124
CSRNP1	-3.7839	0.68961	-5.60195	1.45869e-05	0.000142458	3.16935
CRIP1	-2.82014	-0.0320218	-5.6011	1.46155e-05	0.000142597	3.16744
ASZ1	4.45448	0.388831	5.60108	1.46163e-05	0.000142597	3.16739
EPHA3	2.46185	0.245699	5.60071	1.46286e-05	0.000142642	3.16657
IRS4	3.24164	-0.0164754	5.60031	1.46421e-05	0.0001427	3.16568
STAT4	2.27853	0.508354	5.59817	1.47148e-05	0.000143334	3.16085
FOXO1	-4.0145	0.791595	-5.59772	1.47301e-05	0.000143407	3.15984
C12orf33	2.2237	-0.0414724	5.59635	1.47769e-05	0.000143789	3.15675
ELSPBP1	2.7606	0.826302	5.59495	1.48248e-05	0.000144179	3.1536
APOL5	2.98033	0.109227	5.5945	1.48401e-05	0.000144253	3.1526
ACTR1B	-2.31386	-0.400216	-5.59419	1.48509e-05	0.000144284	3.15189
OR13C4	3.36757	0.58548	5.59365	1.48695e-05	0.000144389	3.15067
HAND1	2.90071	0.59855	5.59314	1.48869e-05	0.000144483	3.14953
MANSC1	-3.07085	0.119532	-5.59213	1.49216e-05	0.00014467	3.14726
RAD21L1	2.89423	-0.0617247	5.59055	1.49764e-05	0.000145127	3.14369
C7orf34	2.43204	0.45811	5.58916	1.50247e-05	0.000145466	3.14056
ALPK2	3.25968	0.346387	5.58909	1.5027e-05	0.000145466	3.14041
HERC6	-2.69362	1.03992	-5.5876	1.50788e-05	0.000145873	3.13706
RNASE3	2.87292	0.35695	5.58743	1.50846e-05	0.000145873	3.13669
GRIN3A	2.99026	0.289589	5.58705	1.5098e-05	0.000145927	3.13582
CDHR4	3.43659	0.473197	5.58664	1.51125e-05	0.000145991	3.13489
ATP6V1G3	3.31907	0.251861	5.58547	1.51533e-05	0.000146291	3.13226
HEPH	-2.29513	0.395799	-5.58509	1.51668e-05	0.000146291	3.1314
KRT24	2.98997	-0.0899908	5.58508	1.5167e-05	0.000146291	3.13139
FDXACB1	2.34014	0.355541	5.5837	1.52155e-05	0.000146683	3.12828
DSC3	3.66026	-0.0992193	5.58128	1.5301e-05	0.000147432	3.12282
OR1Q1	3.5753	0.112296	5.57841	1.54027e-05	0.000148335	3.11637
PSAP	-2.72267	-0.951928	-5.57812	1.54131e-05	0.000148359	3.11571
ZNF655	-2.33908	1.18824	-5.57537	1.55115e-05	0.000149229	3.10952
C19orf67	2.76062	0.283458	5.57365	1.55732e-05	0.000149708	3.10565
TNFSF18	3.15837	-0.0691712	5.57354	1.55773e-05	0.000149708	3.10539
CCDC159	-3.13428	0.616708	-5.57273	1.56064e-05	0.000149911	3.10358
PCDH9	2.21155	0.718022	5.5722	1.56258e-05	0.00015002	3.10237
C5orf20	2.30711	0.0301083	5.57197	1.56338e-05	0.000150021	3.10187
TOMM20	-2.34088	0.0495105	-5.57172	1.56431e-05	0.000150033	3.10129
LOC100133106	3.70631	0.216381	5.57138	1.56554e-05	0.000150073	3.10052
PRDX2	-2.42241	-0.748917	-5.56918	1.57352e-05	0.000150685	3.09557
ZNF488	2.40091	0.160304	5.56689	1.58189e-05	0.000151331	3.09041
LOC100506409	3.32436	-0.205674	5.56659	1.583e-05	0.00015136	3.08973
TDRG1	2.98737	-0.297915	5.5663	1.58405e-05	0.000151382	3.08908
GABBR1	-2.59572	1.53794	-5.56584	1.58572e-05	0.000151463	3.08805
CCNI	-3.01115	-0.566319	-5.56563	1.5865e-05	0.000151463	3.08757
NUP210L	2.90779	-0.458319	5.56473	1.58982e-05	0.000151658	3.08554
SLC5A4	2.23146	0.585433	5.56463	1.59017e-05	0.000151658	3.08532
ARL16	-2.2079	-0.00427152	-5.563	1.5962e-05	0.00015214	3.08164
PHKG1	2.442	-0.109564	5.56282	1.59685e-05	0.00015214	3.08124
UBE2D4	-2.15346	0.245795	-5.56239	1.59844e-05	0.000152214	3.08027
SERPINB10	3.15829	0.158689	5.56067	1.60484e-05	0.000152745	3.07638
ZNF517	2.25937	0.305173	5.55891	1.61139e-05	0.000153291	3.07242
SLC22A7	2.72359	0.377056	5.55831	1.6136e-05	0.000153423	3.07108
LOC100128816	2.46047	0.0889266	5.55245	1.63566e-05	0.000155441	3.05786
OR13D1	3.12734	0.616559	5.54889	1.64921e-05	0.000156571	3.04983
LOC100507222	3.00427	-0.1695	5.54635	1.65895e-05	0.000157415	3.0441
PGCP	-2.07726	-0.381653	-5.54581	1.66103e-05	0.000157532	3.04288
FATE1	3.8471	0.120961	5.54131	1.67841e-05	0.000158939	3.03274
CUEDC2	-2.3776	-0.575652	-5.54047	1.68168e-05	0.000159169	3.03084
LINC00029	2.79068	0.115815	5.5401	1.68313e-05	0.000159226	3.03
ENTHD1	3.1826	0.565959	5.53437	1.70565e-05	0.000161274	3.01707
PDGFRA	-3.57728	1.37892	-5.53334	1.70972e-05	0.000161577	3.01475
SEPX1	-2.06774	-0.0109285	-5.53281	1.7118e-05	0.000161611	3.01356
SMC3	-2.30517	0.327791	-5.53216	1.71438e-05	0.000161772	3.01209
LOC100506159	3.32996	0.366565	5.5317	1.71621e-05	0.000161864	3.01105
HLA-H	-3.01344	-0.984378	-5.53006	1.72276e-05	0.000162399	3.00735
LELP1	4.06653	-0.389744	5.52949	1.72502e-05	0.000162531	3.00607
LINC00310	3.39084	0.126773	5.52902	1.72689e-05	0.000162625	3.00501
LILRA2	3.36573	0.119259	5.5275	1.73301e-05	0.000163119	3.00157
PRR18	3.71781	-0.0187407	5.5261	1.73864e-05	0.000163567	2.99841
SERF2	-2.52484	-0.221004	-5.52513	1.74256e-05	0.000163789	2.99622
SERPINA7	4.57165	0.452039	5.52478	1.74398e-05	0.000163789	2.99542
DNAJC6	2.82401	0.0757108	5.5247	1.74429e-05	0.000163789	2.99525
ZNF358	-2.19895	0.211711	-5.52465	1.7445e-05	0.000163789	2.99514
OMD	-3.38206	1.56691	-5.52443	1.74538e-05	0.000163789	2.99464
ZNF471	-2.49896	1.4438	-5.5237	1.74834e-05	0.00016391	2.99299
NUDT14	-2.13801	-0.37696	-5.52368	1.74842e-05	0.00016391	2.99295
DSG4	2.89832	0.143229	5.52344	1.74941e-05	0.00016392	2.9924
CUL1	-2.70763	0.629566	-5.52268	1.75247e-05	0.000164043	2.9907
IL12B	3.04195	-0.063954	5.52121	1.75847e-05	0.000164523	2.98737
BBS4	-2.18279	-0.0466786	-5.52028	1.76229e-05	0.000164797	2.98526
PSG1	3.26093	0.439872	5.51793	1.7719e-05	0.000165505	2.97996
CCL1	2.24435	0.137325	5.51778	1.77251e-05	0.000165505	2.97962
USPL1	-2.04886	0.983494	-5.51707	1.77542e-05	0.000165694	2.97803
TSPAN19	2.5519	0.56161	5.51595	1.78007e-05	0.000165942	2.97548
SSX8	3.15456	0.335427	5.51583	1.78053e-05	0.000165942	2.97523
CRYAB	-3.72946	1.15337	-5.51578	1.78074e-05	0.000165942	2.97512
EID1	-3.38381	-1.39406	-5.51328	1.79111e-05	0.000166825	2.96946
TMEM169	2.62268	0.428028	5.51253	1.79423e-05	0.000167033	2.96777
NAPA	-2.09426	0.129476	-5.51182	1.79719e-05	0.000167225	2.96616
C22orf45	2.60492	0.377779	5.51101	1.80056e-05	0.000167432	2.96434
PQBP1	-2.83907	-0.720882	-5.51086	1.8012e-05	0.000167432	2.96399
OR1G1	3.04804	-0.0138759	5.50958	1.80657e-05	0.000167847	2.9611
PRRT2	-3.77435	0.464809	-5.50927	1.80786e-05	0.000167885	2.9604
LTBP4	-2.19598	0.496352	-5.50853	1.81096e-05	0.000168089	2.95873
COL11A1	3.74125	-1.43643	5.50775	1.81423e-05	0.000168308	2.95698
NPY	2.34265	0.00979387	5.50724	1.8164e-05	0.000168422	2.95581
CHMP2B	-2.09292	0.479104	-5.50703	1.81725e-05	0.000168422	2.95535
SLC35C1	-2.60884	0.504987	-5.50594	1.82187e-05	0.000168766	2.95288
UNC93A	3.00692	0.68172	5.50565	1.82311e-05	0.000168798	2.95222
SMR3B	2.72032	0.0962783	5.50535	1.82439e-05	0.000168832	2.95154
C1QL3	2.76649	0.273361	5.50464	1.82739e-05	0.000168923	2.94994
LOC645195	2.84803	0.128216	5.50448	1.82807e-05	0.000168923	2.94957
NLRP4	2.90127	-0.13458	5.50309	1.83397e-05	0.0001693	2.94644
TMEM238	-3.90761	0.311161	-5.50271	1.83558e-05	0.000169321	2.94558
NEIL3	2.76169	-0.671944	5.50261	1.836e-05	0.000169321	2.94536
LOC100505909	3.0375	-0.205465	5.50074	1.84398e-05	0.000169973	2.94114
CYP8B1	3.78612	-0.239533	5.50011	1.84668e-05	0.000170138	2.93971
KRTAP12-2	3.60315	-0.0650529	5.49802	1.85565e-05	0.000170881	2.93499
DCAF11	-2.12479	-0.75512	-5.49575	1.86547e-05	0.0001717	2.92986
ATHL1	-3.18902	1.01276	-5.49413	1.87252e-05	0.000172244	2.92618
CLVS1	2.92389	0.471505	5.49397	1.87322e-05	0.000172244	2.92582
ACCN4	2.32333	0.457946	5.49303	1.8773e-05	0.000172535	2.9237
MYT1	3.80696	0.98451	5.49262	1.87909e-05	0.000172611	2.92277
LOC100272228	-2.95977	1.72892	-5.49241	1.87998e-05	0.000172611	2.92231
UROD	-2.38502	-0.681094	-5.49163	1.88342e-05	0.000172843	2.92053
LUZP4	2.85022	-0.00271075	5.49015	1.88988e-05	0.00017335	2.9172
TMX2	-2.23228	-0.29949	-5.48877	1.89594e-05	0.000173736	2.91408
LHFPL5	3.26454	0.771214	5.4881	1.8989e-05	0.000173921	2.91256
LSM10	-2.25582	-0.804259	-5.48769	1.90073e-05	0.000174004	2.91162
KRTAP9-2	2.65405	0.215914	5.48692	1.90413e-05	0.000174145	2.90988
GPR78	2.73742	-0.761811	5.48506	1.91237e-05	0.000174814	2.90568
GRPR	2.23684	0.332329	5.48471	1.91393e-05	0.000174871	2.90488
PDILT	4.32149	0.740039	5.48449	1.91487e-05	0.000174871	2.90441
CHRM2	2.29196	0.181244	5.48396	1.91727e-05	0.000175005	2.90319
CEACAM7	2.72122	0.543782	5.4827	1.92287e-05	0.000175395	2.90035
MYH2	2.88157	0.253851	5.48258	1.92342e-05	0.000175395	2.90007
B4GALNT2	3.69656	0.142587	5.47972	1.93622e-05	0.00017639	2.89361
KRT12	3.08168	-0.520855	5.47823	1.94294e-05	0.000176916	2.89024
MGC39545	3.51483	0.43355	5.47667	1.94999e-05	0.000177394	2.88671
SERPINA2	2.4078	0.463762	5.47569	1.95446e-05	0.000177706	2.88448
SERPINB6	-2.39133	-0.532774	-5.47501	1.95754e-05	0.000177822	2.88295
DEFB129	2.33064	0.419691	5.47499	1.95764e-05	0.000177822	2.8829
LIPH	3.28224	-0.162593	5.47433	1.96064e-05	0.000178009	2.88141
LRRC7	4.32979	0.779751	5.47374	1.9633e-05	0.000178145	2.88009
ANKRD19P	2.97021	-0.0257403	5.47358	1.96405e-05	0.000178145	2.87972
NT5C1B	2.7671	0.367375	5.47211	1.97077e-05	0.000178668	2.87639
OR2W1	4.21253	0.503202	5.47125	1.97469e-05	0.000178867	2.87446
OTX2	3.99095	0.797773	5.47121	1.97488e-05	0.000178867	2.87436
NPFFR2	2.68542	0.257625	5.47082	1.9767e-05	0.000178945	2.87347
[truncated: 1,150 more rows]
