# Supplementary material for: Identification of Potential Molecular Mechanism Related to Infertile Endometriosis
Source: Front Vet Sci. 2022 Mar 28;9:845709. doi: 10.3389/fvets.2022.845709 (PMC8995652; doi:10.3389/fvets.2022.845709)
Supplement: Supplementary Table 2 — The genes in MEorangered1 module. [file Table_2.XLSX]

## Sheet: Sheet1
ONTOLOGY	ID	Description	GeneRatio	BgRatio	pvalue	p.adjust	qvalue	geneID	Count
BP	GO:0050953	sensory perception of light stimulus	42/1239	222/18670	5.80295e-10	2.79472e-06	2.69666e-06	AIPL1/AOC2/BBS4/CABP2/CLDN19/CLRN1/CNGB1/CNGB3/COL2A1/CPLX4/CRYAA/CRYGB/CRYGC/EYS/GJA10/GJD2/GLRA1/GRK1/GRK7/GUCA1C/GUCY2D/KCNJ10/KRT12/LRAT/MIP/MYO3A/MYO3B/OCLM/OPN5/PCDH15/PDE6H/POU4F3/RDH8/RIMS1/RP1/SFRP5/SIX6/SLC45A2/SLC4A10/SOX14/TRPM1/TYR	42
BP	GO:0007601	visual perception	41/1239	218/18670	1.11699e-09	2.79472e-06	2.69666e-06	AIPL1/AOC2/BBS4/CABP2/CLDN19/CLRN1/CNGB1/CNGB3/COL2A1/CPLX4/CRYAA/CRYGB/CRYGC/EYS/GJA10/GJD2/GLRA1/GRK1/GRK7/GUCA1C/GUCY2D/KCNJ10/KRT12/LRAT/MIP/MYO3A/MYO3B/OCLM/OPN5/PDE6H/POU4F3/RDH8/RIMS1/RP1/SFRP5/SIX6/SLC45A2/SLC4A10/SOX14/TRPM1/TYR	41
BP	GO:0022412	cellular process involved in reproduction in multicellular organism	51/1239	357/18670	1.7653e-07	0.000294453	0.000284121	ADAM2/ASZ1/BBS4/BRIP1/C14orf39/CATSPER4/CCNB1IP1/CRISP1/CTCFL/DAZ2/DAZL/DDX25/DDX4/DMRT1/DMRTC2/ELSPBP1/EREG/FAM9A/FAM9C/FKBP6/FSHB/GALNTL5/IQCF1/IZUMO1/LYZL6/MAEL/NUP210L/PDE3A/PDILT/PIWIL1/PLA2G3/PRDM14/PRM2/PYGO2/RNF17/ROPN1B/SEMG1/SHCBP1L/SOHLH1/SPDYA/SYCP1/TDRD1/TEX14/TEX19/TNP1/TNP2/TSSK2/UBR2/ZBTB16/ZNF449/ZPBP2	51
BP	GO:0060078	regulation of postsynaptic membrane potential	27/1239	140/18670	4.48839e-07	0.000561498	0.000541796	CHRNA9/GABRA1/GABRA4/GABRA5/GABRA6/GABRD/GABRG1/GABRG2/GABRG3/GLRA1/GLRA2/GRIK4/GRIN2A/GRIN2B/GRM1/GRM5/KCNA1/NETO1/NLGN2/NPFF/NPY2R/OPRM1/P2RX6/RIMS1/RIMS2/SHANK2/TMEM108	27
BP	GO:0050954	sensory perception of mechanical stimulus	29/1239	165/18670	1.2871e-06	0.00128813	0.00124293	ALDH7A1/BARHL1/CABP2/CHRNA9/CLRN1/COL2A1/EPYC/GABRA5/GRXCR1/KCNA1/KCNQ4/LOXHD1/LRP2/MYO3A/MYO3B/OTOGL/OTOR/PAX3/PCDH15/PIEZO2/POU4F2/POU4F3/SCN1A/SLC17A8/SPRY2/TBL1X/TFAP2A/TMC2/TRPA1	29
BP	GO:0006874	cellular calcium ion homeostasis	57/1239	458/18670	3.33284e-06	0.00240245	0.00231816	ADCY8/ADRA1A/ANXA5/ATP13A5/AVPR1B/CALB1/CALCA/CAPN3/CCKBR/CCL1/CCL7/CCR3/CCR4/CCR8/CCR9/CHRNA9/CNGB1/CSRP3/CYSLTR1/DMPK/DRD1/F2RL3/FATE1/GALR1/GCM2/GLP1R/GPR174/GPR55/GPR6/GRIN2A/GRIN2B/GRM1/GRM5/HCRTR2/HRH4/HTR2B/HTR2C/IL2/KEL/KNG1/LACRT/METTL21C/MTNR1B/NPFF/NPY2R/PKHD1/PLCZ1/PTH/S1PR3/TACR1/TCIRG1/TRDN/TRPA1/TRPC5/TRPC7/TRPM1/TRPV5	57
BP	GO:0009566	fertilization	30/1239	182/18670	3.36075e-06	0.00240245	0.00231816	ADAM2/ADAM30/ALDOA/BPY2B/CATSPER4/CRISP1/DAZ2/DEFB126/ELSPBP1/GLRA1/IQCF1/IZUMO1/LYZL6/MAEL/NR2F2/OR10J1/PLCZ1/PRDM14/PRSS37/RAD21L1/RIMS1/ROPN1B/SPACA7/TNP1/TNP2/TRPC7/WBP2NL/ZP1/ZP4/ZPBP2	30
BP	GO:0007338	single fertilization	26/1239	150/18670	5.83143e-06	0.00306166	0.00295423	ADAM2/ADAM30/ALDOA/BPY2B/CATSPER4/CRISP1/DAZ2/DEFB126/ELSPBP1/GLRA1/IQCF1/IZUMO1/LYZL6/OR10J1/PLCZ1/PRSS37/RIMS1/ROPN1B/SPACA7/TNP1/TNP2/TRPC7/WBP2NL/ZP1/ZP4/ZPBP2	26
BP	GO:0042391	regulation of membrane potential	54/1239	434/18670	6.04779e-06	0.00306166	0.00295423	ABCB5/ADRA1A/ALOX12/BAD/CACNG2/CHRNA9/CLDN19/DRD1/GABRA1/GABRA4/GABRA5/GABRA6/GABRD/GABRG1/GABRG2/GABRG3/GABRQ/GJD2/GLRA1/GLRA2/GRIK4/GRIN2A/GRIN2B/GRM1/GRM5/HCN1/KCNA1/KCNC1/KCNH5/KCNH6/KCNH7/KCNJ10/KCNJ3/KCNJ8/KCNK10/KCNK18/KCNK2/MTNR1B/NETO1/NLGN2/NPFF/NPY2R/OPRM1/P2RX6/PIEZO2/RIMS1/RIMS2/SCN11A/SCN1A/SCN9A/SHANK2/TMEM108/TRDN/TRPC5	54
BP	GO:0071804	cellular potassium ion transport	33/1239	217/18670	6.73026e-06	0.00306166	0.00295423	ATP4A/ATP4B/DPP10/HCN1/KCNA1/KCNA3/KCNA6/KCNA7/KCNB2/KCNC1/KCNG2/KCNG4/KCNH5/KCNH6/KCNH7/KCNJ10/KCNJ3/KCNJ4/KCNJ6/KCNJ8/KCNJ9/KCNK10/KCNK18/KCNK2/KCNQ2/KCNQ4/KCNV1/KEL/MTNR1B/NETO1/SLC12A1/SLC12A5/SLC9A3	33
BP	GO:0071805	potassium ion transmembrane transport	33/1239	217/18670	6.73026e-06	0.00306166	0.00295423	ATP4A/ATP4B/DPP10/HCN1/KCNA1/KCNA3/KCNA6/KCNA7/KCNB2/KCNC1/KCNG2/KCNG4/KCNH5/KCNH6/KCNH7/KCNJ10/KCNJ3/KCNJ4/KCNJ6/KCNJ8/KCNJ9/KCNK10/KCNK18/KCNK2/KCNQ2/KCNQ4/KCNV1/KEL/MTNR1B/NETO1/SLC12A1/SLC12A5/SLC9A3	33
BP	GO:0055074	calcium ion homeostasis	57/1239	471/18670	7.84988e-06	0.0032734	0.00315854	ADCY8/ADRA1A/ANXA5/ATP13A5/AVPR1B/CALB1/CALCA/CAPN3/CCKBR/CCL1/CCL7/CCR3/CCR4/CCR8/CCR9/CHRNA9/CNGB1/CSRP3/CYSLTR1/DMPK/DRD1/F2RL3/FATE1/GALR1/GCM2/GLP1R/GPR174/GPR55/GPR6/GRIN2A/GRIN2B/GRM1/GRM5/HCRTR2/HRH4/HTR2B/HTR2C/IL2/KEL/KNG1/LACRT/METTL21C/MTNR1B/NPFF/NPY2R/PKHD1/PLCZ1/PTH/S1PR3/TACR1/TCIRG1/TRDN/TRPA1/TRPC5/TRPC7/TRPM1/TRPV5	57
BP	GO:0009582	detection of abiotic stimulus	24/1239	136/18670	9.61035e-06	0.00344631	0.00332539	AIPL1/CHRNA9/CNGB1/CSRP3/EPHB1/EYS/GJA10/GRK1/GRK7/GUCA1C/GUCY2D/KCNA1/NOX3/NPFFR2/OPN5/PIEZO2/PKD1L3/PKD2L2/PRDM12/RP1/SCN1A/TACR1/TMC2/TRPA1	24
BP	GO:0007605	sensory perception of sound	25/1239	145/18670	9.64195e-06	0.00344631	0.00332539	ALDH7A1/BARHL1/CABP2/CHRNA9/CLRN1/COL2A1/EPYC/GABRA5/GRXCR1/KCNQ4/LOXHD1/LRP2/MYO3A/MYO3B/OTOGL/OTOR/PAX3/PCDH15/POU4F2/POU4F3/SLC17A8/SPRY2/TBL1X/TFAP2A/TMC2	25
BP	GO:0051480	regulation of cytosolic calcium ion concentration	46/1239	357/18670	1.18414e-05	0.0039154	0.00377802	ADCY8/ADRA1A/AVPR1B/CALB1/CALCA/CAPN3/CCKBR/CCL1/CCR3/CCR4/CCR8/CCR9/CHRNA9/CNGB1/CYSLTR1/DRD1/F2RL3/GALR1/GLP1R/GPR174/GPR55/GPR6/GRIN2A/GRIN2B/GRM1/GRM5/HCRTR2/HRH4/HTR2B/HTR2C/IL2/KNG1/LACRT/METTL21C/MTNR1B/NPFF/NPY2R/PLCZ1/S1PR3/TACR1/TRDN/TRPA1/TRPC5/TRPC7/TRPM1/TRPV5	46
BP	GO:0070268	cornification	21/1239	112/18670	1.30881e-05	0.0039154	0.00377802	DSC3/DSG4/FLG/KRT12/KRT2/KRT20/KRT26/KRT27/KRT33B/KRT38/KRT6B/KRT72/KRT73/KRT75/KRT77/KRT78/KRT83/PPL/RPTN/SPINK6/TGM5	21
BP	GO:0031424	keratinization	33/1239	224/18670	1.33017e-05	0.0039154	0.00377802	DSC3/DSG4/FLG/KRT12/KRT2/KRT20/KRT26/KRT27/KRT33B/KRT38/KRT6B/KRT72/KRT73/KRT75/KRT77/KRT78/KRT83/KRTAP12-2/KRTAP17-1/KRTAP3-2/KRTAP4-3/KRTAP4-6/KRTAP4-9/KRTAP9-2/KRTAP9-4/KRTAP9-8/LCE1B/LCE1E/LCE2B/PPL/RPTN/SPINK6/TGM5	33
BP	GO:0007286	spermatid development	25/1239	152/18670	2.22972e-05	0.00574055	0.00553913	BBS4/BRIP1/CATSPER4/CCNB1IP1/DDX25/DMRTC2/ELSPBP1/FAM9A/FAM9C/GALNTL5/IQCF1/NUP210L/PDILT/PIWIL1/PLA2G3/PRM2/PYGO2/RNF17/ROPN1B/SEMG1/SYCP1/TNP1/TNP2/TSSK2/ZPBP2	25
BP	GO:0050907	detection of chemical stimulus involved in sensory perception	56/1239	477/18670	2.27594e-05	0.00574055	0.00553913	CA6/LPO/OR10J1/OR10R2/OR10T2/OR11G2/OR12D2/OR13C4/OR13D1/OR1A1/OR1A2/OR1D5/OR1F1/OR1G1/OR1L4/OR1Q1/OR2A14/OR2A25/OR2C3/OR2J2/OR2L13/OR2S2/OR2T5/OR2T8/OR2V2/OR2W1/OR2W3/OR3A3/OR4C3/OR4D5/OR4K1/OR51B2/OR51B4/OR51Q1/OR52A1/OR56B1/OR5AK2/OR5AP2/OR5P2/OR5P3/OR5T2/OR7A10/OR7D2/OR8D2/OR8G1/OR8K3/PKD1L3/RTP3/TAS2R16/TAS2R3/TAS2R4/TAS2R40/TAS2R41/TAS2R7/TAS2R8/TRPA1	56
BP	GO:0006813	potassium ion transport	34/1239	240/18670	2.29438e-05	0.00574055	0.00553913	ATP4A/ATP4B/DPP10/DRD1/HCN1/KCNA1/KCNA3/KCNA6/KCNA7/KCNB2/KCNC1/KCNG2/KCNG4/KCNH5/KCNH6/KCNH7/KCNJ10/KCNJ3/KCNJ4/KCNJ6/KCNJ8/KCNJ9/KCNK10/KCNK18/KCNK2/KCNQ2/KCNQ4/KCNV1/KEL/MTNR1B/NETO1/SLC12A1/SLC12A5/SLC9A3	34
BP	GO:0006821	chloride transport	20/1239	108/18670	2.52136e-05	0.00600805	0.00579724	BEST3/CLCA2/CLCNKB/GABRA1/GABRA4/GABRA5/GABRA6/GABRD/GABRG1/GABRG2/GABRG3/GABRQ/GLRA1/GLRA2/GRM5/PRKG2/SLC12A1/SLC12A5/SLC26A10/SLC4A10	20
BP	GO:0072503	cellular divalent inorganic cation homeostasis	57/1239	493/18670	2.99583e-05	0.00681415	0.00657506	ADCY8/ADRA1A/ANXA5/ATP13A5/AVPR1B/CALB1/CALCA/CAPN3/CCKBR/CCL1/CCL7/CCR3/CCR4/CCR8/CCR9/CHRNA9/CNGB1/CSRP3/CYSLTR1/DMPK/DRD1/F2RL3/FATE1/GALR1/GCM2/GLP1R/GPR174/GPR55/GPR6/GRIN2A/GRIN2B/GRM1/GRM5/HCRTR2/HRH4/HTR2B/HTR2C/IL2/KEL/KNG1/LACRT/METTL21C/MTNR1B/NPFF/NPY2R/PKHD1/PLCZ1/PTH/S1PR3/TACR1/TCIRG1/TRDN/TRPA1/TRPC5/TRPC7/TRPM1/TRPV5	57
BP	GO:0023061	signal release	54/1239	462/18670	3.57914e-05	0.00778697	0.00751374	ADCY1/ADCY8/ADRA1A/ADRA2B/ANXA5/ARNTL/BAD/CADPS/CCKAR/CHRM2/CPLX4/CRH/CSPG5/CYP19A1/DRD1/FGA/FGF23/GAD2/GALR1/GCG/GLP1R/HNF4A/HTR1A/HTR2C/IFNG/KCNG2/LEP/MC4R/MTNR1B/NKX6-1/NLGN2/NPFF/OPRM1/PDX1/RAB11FIP3/RAC1/RAF1/RFX6/RIMS1/RIMS2/RPH3A/SLC18A3/SLC25A6/SLC2A2/SLC5A7/SSTR5/SYT12/SYT4/SYT7/SYT9/SYTL4/TCIRG1/UNC13A/UNC13C	54
BP	GO:0098661	inorganic anion transmembrane transport	20/1239	111/18670	3.80632e-05	0.00793618	0.00765772	BEST3/CLCA2/CLCNKB/GABRA1/GABRA4/GABRA5/GABRA6/GABRD/GABRG1/GABRG2/GABRG3/GABRQ/GLRA1/GLRA2/GRM5/SLC12A1/SLC12A5/SLC17A1/SLC26A10/SLC4A11	20
BP	GO:0048515	spermatid differentiation	25/1239	158/18670	4.3509e-05	0.00870876	0.00840319	BBS4/BRIP1/CATSPER4/CCNB1IP1/DDX25/DMRTC2/ELSPBP1/FAM9A/FAM9C/GALNTL5/IQCF1/NUP210L/PDILT/PIWIL1/PLA2G3/PRM2/PYGO2/RNF17/ROPN1B/SEMG1/SYCP1/TNP1/TNP2/TSSK2/ZPBP2	25
BP	GO:0009914	hormone transport	41/1239	322/18670	4.56698e-05	0.00878968	0.00848127	ADCY8/ADRA2B/ANXA5/ARNTL/BAD/CCKAR/CRH/CYP19A1/FGA/FGF23/GALR1/GCG/GLP1R/HNF4A/HTR1A/HTR2C/IFNG/KCNG2/LEP/MC4R/MTNR1B/NKX6-1/NLGN2/NPFF/PDX1/RAB11FIP3/RAC1/RAF1/RFX6/RIMS2/SERPINA7/SLC16A10/SLC22A9/SLC25A6/SLC2A2/SLCO1C1/SSTR5/SYT7/SYT9/SYTL4/TCIRG1	41
BP	GO:1902476	chloride transmembrane transport	17/1239	88/18670	5.74957e-05	0.0103857	0.0100213	BEST3/CLCA2/CLCNKB/GABRA1/GABRA4/GABRA5/GABRA6/GABRD/GABRG1/GABRG2/GABRG3/GABRQ/GLRA1/GLRA2/SLC12A1/SLC12A5/SLC26A10	17
BP	GO:0007281	germ cell development	35/1239	262/18670	6.07066e-05	0.0103857	0.0100213	BBS4/BRIP1/C14orf39/CATSPER4/CCNB1IP1/DAZ2/DAZL/DDX25/DMRT1/DMRTC2/ELSPBP1/EREG/FAM9A/FAM9C/GALNTL5/IQCF1/NUP210L/PDE3A/PDILT/PIWIL1/PLA2G3/PRDM14/PRM2/PYGO2/RNF17/ROPN1B/SEMG1/SOHLH1/SYCP1/TDRD1/TNP1/TNP2/TSSK2/ZBTB16/ZPBP2	35
BP	GO:0009581	detection of external stimulus	22/1239	133/18670	6.208e-05	0.0103857	0.0100213	AIPL1/CHRNA9/CNGB1/CSRP3/EPHB1/EYS/GJA10/GRK1/GRK7/GUCA1C/GUCY2D/KCNA1/NOX3/OPN5/PIEZO2/PKD1L3/PKD2L2/PRDM12/RP1/SCN1A/TMC2/TRPA1	22
BP	GO:0034765	regulation of ion transmembrane transport	55/1239	483/18670	6.22643e-05	0.0103857	0.0100213	ACTN4/BPIFA1/CACNG2/CAPN3/CATSPER4/CLCNKB/CRH/DPP10/DRD1/F2RL3/FXYD5/GEM/GRIN2A/GRIN2B/GRM5/HCN1/IFNG/KCNA1/KCNA3/KCNA6/KCNA7/KCNB2/KCNC1/KCNG2/KCNG4/KCNH5/KCNH6/KCNH7/KCNJ10/KCNJ3/KCNJ4/KCNJ6/KCNJ8/KCNJ9/KCNK10/KCNQ2/KCNQ4/KCNV1/KEL/LACRT/LRRC7/METTL21C/MTNR1B/NETO1/NLGN2/OPRM1/PM20D1/SCN11A/SCN1A/SCN9A/SHANK2/SLN/TCIRG1/TMC2/TRDN	55
BP	GO:0007204	positive regulation of cytosolic calcium ion concentration	40/1239	319/18670	7.91434e-05	0.0127753	0.012327	ADCY8/ADRA1A/AVPR1B/CALCA/CAPN3/CCKBR/CCL1/CCR3/CCR4/CCR8/CCR9/CHRNA9/CYSLTR1/DRD1/F2RL3/GALR1/GLP1R/GPR174/GPR55/GPR6/GRIN2A/GRIN2B/GRM1/HRH4/HTR2B/HTR2C/IL2/KNG1/LACRT/METTL21C/NPFF/NPY2R/PLCZ1/S1PR3/TACR1/TRDN/TRPA1/TRPC5/TRPM1/TRPV5	40
BP	GO:0001505	regulation of neurotransmitter levels	43/1239	354/18670	9.11084e-05	0.0140573	0.013564	ADCY1/ADRA1A/AGXT/AGXT2/ALDH7A1/AMT/CADPS/CHRM2/COMT/CPLX4/CSPG5/DDC/DRD1/GAD2/GRIN2A/HNMT/HSP90AB1/HTR1A/IFNG/KCNJ10/MAOA/MAOB/MMP8/PAH/RAC1/RIMS1/RIMS2/RPH3A/SLC18A1/SLC18A3/SLC5A7/SLC6A1/SLC6A11/SLC6A4/SYT12/SYT4/SYT7/SYT9/TDH/TPH1/TPH2/UNC13A/UNC13C	43
BP	GO:0007200	phospholipase C-activating G protein-coupled receptor signaling pathway	18/1239	100/18670	9.27037e-05	0.0140573	0.013564	ADRA1A/CALCA/CCKAR/CCKBR/CHRM2/DRD1/F2RL3/GPR174/GPR55/GRM1/GRM5/GRPR/HCRTR2/HTR2C/LHCGR/NMBR/OPRM1/TACR1	18
BP	GO:0006836	neurotransmitter transport	35/1239	269/18670	0.000103878	0.0152884	0.0147519	ADCY1/ADRA1A/CADPS/CHRM2/CPLX4/CRH/CSPG5/DDC/DRD1/GABRQ/GAD2/HTR1A/HTR2C/KCNJ10/MAOB/RIMS1/RIMS2/RPH3A/SLC17A6/SLC17A8/SLC18A1/SLC18A3/SLC36A2/SLC5A7/SLC6A1/SLC6A11/SLC6A15/SLC6A4/SV2C/SYT12/SYT4/SYT7/SYT9/UNC13A/UNC13C	35
BP	GO:0051321	meiotic cell cycle	33/1239	249/18670	0.000113581	0.016127	0.0155612	ANKRD31/ASZ1/BAG6/BRIP1/C14orf39/CCNB1IP1/DAZL/DDX4/DMRT1/DMRTC2/EREG/FAM9A/FAM9C/FKBP6/HORMAD2/MAEL/PDE3A/PIWIL1/PIWIL3/PRDM9/RAD21L1/SHCBP1L/SMC1B/SMC3/SPDYA/SYCP1/TDRD1/TEX12/TEX14/TEX19/UBR2/WBP2NL/ZFP42	33
BP	GO:0006814	sodium ion transport	30/1239	218/18670	0.000116022	0.016127	0.0155612	ACTN4/ATP4A/ATP4B/BPIFA1/CATSPER4/FXYD5/HCN1/NETO1/NKAIN2/SCN11A/SCN1A/SCN9A/SLC10A1/SLC10A2/SLC12A1/SLC17A1/SLC17A2/SLC17A4/SLC17A6/SLC17A8/SLC38A4/SLC4A10/SLC4A11/SLC4A8/SLC5A10/SLC5A12/SLC5A4/SLC5A7/SLC6A15/SLC9A3	30
BP	GO:0051932	synaptic transmission, GABAergic	11/1239	45/18670	0.00013115	0.0171907	0.0165875	ADRA1A/CNTNAP4/GABRA1/GABRA4/GABRA5/GABRA6/GABRG1/GABRG2/GABRG3/NLGN2/SLC6A1	11
BP	GO:0015698	inorganic anion transport	25/1239	169/18670	0.000133134	0.0171907	0.0165875	BEST3/CLCA2/CLCNKB/FGF23/GABRA1/GABRA4/GABRA5/GABRA6/GABRD/GABRG1/GABRG2/GABRG3/GABRQ/GLRA1/GLRA2/GRM5/PRKG2/SLC12A1/SLC12A5/SLC17A1/SLC22A8/SLC26A10/SLC4A10/SLC4A11/SLC4A8	25
BP	GO:0030216	keratinocyte differentiation	38/1239	305/18670	0.000135095	0.0171907	0.0165875	CERS3/DSC3/DSG4/EREG/FLG/IL20/KRT12/KRT2/KRT20/KRT26/KRT27/KRT33B/KRT38/KRT6B/KRT72/KRT73/KRT75/KRT77/KRT78/KRT83/KRTAP12-2/KRTAP17-1/KRTAP3-2/KRTAP4-3/KRTAP4-6/KRTAP4-9/KRTAP9-2/KRTAP9-4/KRTAP9-8/LCE1B/LCE1E/LCE2B/PPL/REG3G/RPTN/SERPINB13/SPINK6/TGM5	38
BP	GO:0018958	phenol-containing compound metabolic process	18/1239	103/18670	0.000137416	0.0171907	0.0165875	AOC2/COMT/DCT/DDC/DIO1/DRD1/GRIN2A/HTR1A/MAOA/MAOB/PAH/SLC45A2/SULT1A4/SULT1B1/TACR3/TPH1/TPH2/TYR	18
BP	GO:0008544	epidermis development	52/1239	464/18670	0.00014649	0.0178789	0.0172516	ACVR1B/ALX4/APCDD1/CALML5/CERS3/CLRN1/DCT/DSC3/DSG4/EREG/FERMT1/FLG/FLOT2/GDF3/GJB5/GRXCR1/HOXC13/IL20/KRT12/KRT2/KRT20/KRT26/KRT27/KRT33B/KRT38/KRT6B/KRT72/KRT73/KRT75/KRT77/KRT78/KRT83/KRTAP12-2/KRTAP17-1/KRTAP3-2/KRTAP4-3/KRTAP4-6/KRTAP4-9/KRTAP9-2/KRTAP9-4/KRTAP9-8/LCE1B/LCE1E/LCE2B/LHX2/POU4F3/PPL/REG3G/RPTN/SERPINB13/SPINK6/TGM5	52
BP	GO:0046883	regulation of hormone secretion	34/1239	266/18670	0.000182876	0.0217883	0.0210238	ADCY8/ADRA2B/ANXA5/ARNTL/BAD/CCKAR/CRH/CYP19A1/FGA/FGF23/GALR1/GCG/GLP1R/HNF4A/HTR1A/HTR2C/IFNG/KCNG2/LEP/MTNR1B/NKX6-1/NLGN2/NPFF/PDX1/RAB11FIP3/RAC1/RFX6/SLC25A6/SLC2A2/SSTR5/SYT7/SYT9/SYTL4/TCIRG1	34
BP	GO:0007187	G protein-coupled receptor signaling pathway, coupled to cyclic nucleotide second messenger	33/1239	256/18670	0.000192757	0.0224315	0.0216444	ADCY1/ADCY8/ADM2/ADRA1A/ADRA2B/CALCA/CCR3/CHRM2/DRD1/GALR1/GCG/GLP1R/GPR101/GPR78/HRH4/HTR1A/HTR2B/HTR2C/HTR5A/HTR6/LHCGR/MC4R/MTNR1A/MTNR1B/NPY2R/OPRM1/OR5T2/PALM/PTGDR2/PTH/S1PR3/SSTR5/TSHR	33
BP	GO:0050912	detection of chemical stimulus involved in sensory perception of taste	11/1239	47/18670	0.00019912	0.0226453	0.0218508	CA6/LPO/PKD1L3/RTP3/TAS2R16/TAS2R3/TAS2R4/TAS2R40/TAS2R41/TAS2R7/TAS2R8	11
BP	GO:0009913	epidermal cell differentiation	42/1239	358/18670	0.000234752	0.0261044	0.0251885	CERS3/CLRN1/DSC3/DSG4/EREG/FLG/GDF3/GRXCR1/IL20/KRT12/KRT2/KRT20/KRT26/KRT27/KRT33B/KRT38/KRT6B/KRT72/KRT73/KRT75/KRT77/KRT78/KRT83/KRTAP12-2/KRTAP17-1/KRTAP3-2/KRTAP4-3/KRTAP4-6/KRTAP4-9/KRTAP9-2/KRTAP9-4/KRTAP9-8/LCE1B/LCE1E/LCE2B/POU4F3/PPL/REG3G/RPTN/SERPINB13/SPINK6/TGM5	42
BP	GO:0042428	serotonin metabolic process	5/1239	10/18670	0.000242726	0.0264044	0.0254779	DDC/GRIN2A/HTR1A/TPH1/TPH2	5
BP	GO:0001580	detection of chemical stimulus involved in sensory perception of bitter taste	10/1239	41/18670	0.000268989	0.0286388	0.0276339	CA6/LPO/RTP3/TAS2R16/TAS2R3/TAS2R4/TAS2R40/TAS2R41/TAS2R7/TAS2R8	10
BP	GO:0048663	neuron fate commitment	13/1239	65/18670	0.00029202	0.030443	0.0293749	DLX1/DLX2/FEZF2/FOXA1/GBX1/GSX2/ISL2/LHX3/MYT1L/NKX2-1/NKX2-2/NKX6-1/SOX1	13
BP	GO:0043252	sodium-independent organic anion transport	6/1239	16/18670	0.00037885	0.0386891	0.0373316	SLC22A9/SLCO1A2/SLCO1B1/SLCO1B7/SLCO1C1/SLCO6A1	6
BP	GO:0098656	anion transmembrane transport	35/1239	288/18670	0.000391529	0.0391842	0.0378093	BEST3/CLCA2/CLCNKB/GABRA1/GABRA4/GABRA5/GABRA6/GABRD/GABRG1/GABRG2/GABRG3/GABRQ/GLRA1/GLRA2/GRM5/KCNJ10/LRP2/SLC12A1/SLC12A5/SLC16A10/SLC17A1/SLC17A6/SLC17A8/SLC22A9/SLC26A10/SLC36A2/SLC38A4/SLC4A10/SLC4A11/SLC4A8/SLC5A12/SLC6A15/SLC7A13/SLC9A3/STRA6	35
BP	GO:1990573	potassium ion import across plasma membrane	10/1239	43/18670	0.000407512	0.0399841	0.0385812	ATP4A/ATP4B/KCNJ10/KCNJ3/KCNJ4/KCNJ6/KCNJ8/KCNJ9/SLC12A1/SLC12A5	10
BP	GO:0021892	cerebral cortex GABAergic interneuron differentiation	5/1239	11/18670	0.000420685	0.0404828	0.0390623	DLX1/DLX2/DRD1/FEZF2/NKX2-1	5
BP	GO:0046879	hormone secretion	37/1239	312/18670	0.000437104	0.0412693	0.0398212	ADCY8/ADRA2B/ANXA5/ARNTL/BAD/CCKAR/CRH/CYP19A1/FGA/FGF23/GALR1/GCG/GLP1R/HNF4A/HTR1A/HTR2C/IFNG/KCNG2/LEP/MC4R/MTNR1B/NKX6-1/NLGN2/NPFF/PDX1/RAB11FIP3/RAC1/RAF1/RFX6/RIMS2/SLC25A6/SLC2A2/SSTR5/SYT7/SYT9/SYTL4/TCIRG1	37
BP	GO:0007218	neuropeptide signaling pathway	17/1239	104/18670	0.000472069	0.043745	0.0422101	CYSLTR1/GALR1/GLRA1/GLRA2/GPR1/GRPR/HCRTR2/MCHR2/NPFF/NPFFR2/NPY2R/NXPH2/OPRM1/PDYN/PTGDR2/RXFP4/SSTR5	17
BP	GO:0042133	neurotransmitter metabolic process	22/1239	153/18670	0.00049027	0.0446056	0.0430405	AGXT/AGXT2/ALDH7A1/AMT/COMT/DDC/GAD2/GRIN2A/HNMT/HSP90AB1/HTR1A/IFNG/MAOA/MAOB/MMP8/PAH/RAC1/SLC5A7/SLC6A4/TDH/TPH1/TPH2	22
BP	GO:0045165	cell fate commitment	33/1239	270/18670	0.000511452	0.0457019	0.0440983	DLX1/DLX2/ELF5/FEZF2/FGF8/FOXA1/GBX1/GDF3/GSX2/IL12B/ISL2/LHX3/MYF5/MYT1L/NEUROD4/NKX2-1/NKX2-2/NKX6-1/NR2F2/POU1F1/PRDM14/SOX1/SOX13/SPRY2/TBX20/TBX22/TBX4/TBX5/TRIM15/WNT7B/WNT8A/WNT8B/WNT9A	33
BP	GO:0043588	skin development	46/1239	419/18670	0.000542354	0.047613	0.0459423	ACVR1B/ALOX12/ALOX12B/ALX4/APCDD1/CERS3/DSC3/DSG4/EREG/FERMT1/FLG/HOXC13/IL20/KRT12/KRT2/KRT20/KRT26/KRT27/KRT33B/KRT38/KRT6B/KRT72/KRT73/KRT75/KRT77/KRT78/KRT83/KRTAP12-2/KRTAP17-1/KRTAP3-2/KRTAP4-3/KRTAP4-6/KRTAP4-9/KRTAP9-2/KRTAP9-4/KRTAP9-8/LCE1B/LCE1E/LCE2B/LHX2/PPL/REG3G/RPTN/SERPINB13/SPINK6/TGM5	46
BP	GO:1901317	regulation of flagellated sperm motility	6/1239	17/18670	0.000552763	0.0476901	0.0460168	ANXA5/IQCF1/PRDM14/SEMG1/TACR1/TACR3	6
BP	GO:0030073	insulin secretion	27/1239	207/18670	0.000588898	0.0494581	0.0477227	ADCY8/ARNTL/BAD/CRH/GCG/GLP1R/HNF4A/IFNG/KCNG2/LEP/MC4R/MTNR1B/NKX6-1/NLGN2/NPFF/PDX1/RAC1/RAF1/RFX6/RIMS2/SLC25A6/SLC2A2/SSTR5/SYT7/SYT9/SYTL4/TCIRG1	27
BP	GO:0050913	sensory perception of bitter taste	10/1239	45/18670	0.000600736	0.0494581	0.0477227	CA6/LPO/RTP3/TAS2R16/TAS2R3/TAS2R4/TAS2R40/TAS2R41/TAS2R7/TAS2R8	10
BP	GO:0021879	forebrain neuron differentiation	11/1239	53/18670	0.000604208	0.0494581	0.0477227	DLX1/DLX2/DRD1/FEZF2/FGF8/GSX2/LHX5/NKX2-1/OTP/SLC4A10/SOX1	11
BP	GO:0050796	regulation of insulin secretion	24/1239	176/18670	0.00061279	0.0494581	0.0477227	ADCY8/ARNTL/BAD/CRH/GCG/GLP1R/HNF4A/IFNG/KCNG2/LEP/MTNR1B/NKX6-1/NLGN2/NPFF/PDX1/RAC1/RFX6/SLC25A6/SLC2A2/SSTR5/SYT7/SYT9/SYTL4/TCIRG1	24
BP	GO:0090276	regulation of peptide hormone secretion	27/1239	208/18670	0.000634984	0.0504359	0.0486662	ADCY8/ANXA5/ARNTL/BAD/CRH/FGA/GCG/GLP1R/HNF4A/HTR2C/IFNG/KCNG2/LEP/MTNR1B/NKX6-1/NLGN2/NPFF/PDX1/RAC1/RFX6/SLC25A6/SLC2A2/SSTR5/SYT7/SYT9/SYTL4/TCIRG1	27
BP	GO:0021544	subpallium development	7/1239	24/18670	0.000708096	0.0522513	0.0504179	BBS4/CNTNAP2/DLX1/DLX2/DRD1/FGF8/GSX2	7
BP	GO:0042430	indole-containing compound metabolic process	7/1239	24/18670	0.000708096	0.0522513	0.0504179	ACMSD/DDC/GRIN2A/HTR1A/IDO2/TPH1/TPH2	7
BP	GO:0050795	regulation of behavior	13/1239	71/18670	0.000713734	0.0522513	0.0504179	CNTNAP4/CRH/HCRTR2/HTR1A/HTR2B/MC4R/MTNR1B/NPY2R/RAG1/RXFP4/STRA6/TACR3/ZFHX3	13
BP	GO:0006584	catecholamine metabolic process	11/1239	54/18670	0.00071394	0.0522513	0.0504179	AOC2/COMT/DDC/DRD1/GRIN2A/HTR1A/MAOA/MAOB/PAH/SULT1A4/TACR3	11
BP	GO:0009712	catechol-containing compound metabolic process	11/1239	54/18670	0.00071394	0.0522513	0.0504179	AOC2/COMT/DDC/DRD1/GRIN2A/HTR1A/MAOA/MAOB/PAH/SULT1A4/TACR3	11
BP	GO:0050708	regulation of protein secretion	50/1239	472/18670	0.000720491	0.0522513	0.0504179	ADCY8/ANKRD1/ANXA5/ARNTL/BAD/CARD18/CCL1/CD200R1/CIDEA/CLEC5A/CRH/CRP/FERMT1/FGA/FRMD8/GCG/GLP1R/HNF4A/HTR2B/IFNG/IGHD/IL1A/IL2/IL36RN/KCNG2/KRT20/LEP/LILRA5/LRRC32/MMP8/MTNR1B/NKX6-1/NLGN2/NLRP10/NPFF/OPRM1/PDX1/RAB11FIP3/RAC1/RFX6/SLC25A6/SLC2A2/SRCIN1/SSTR5/SYT4/SYT7/SYT9/SYTL4/TCIRG1/TLR10	50
BP	GO:0034587	piRNA metabolic process	6/1239	18/18670	0.000782853	0.0559628	0.0539992	ASZ1/DDX4/FKBP6/MAEL/PIWIL1/TDRD1	6
BP	GO:0009953	dorsal/ventral pattern formation	15/1239	90/18670	0.000808806	0.0570037	0.0550036	CER1/EN1/FGF8/FOXA1/GSX2/LHX2/LHX3/NKX2-1/NKX2-2/NKX6-1/RFX4/SOX1/SP8/TBX20/WNT8B	15
BP	GO:0009072	aromatic amino acid family metabolic process	9/1239	39/18670	0.000836887	0.0581636	0.0561228	ACMSD/DCT/HNMT/IDO2/PAH/TAT/TPH1/TPH2/TYR	9
BP	GO:0002791	regulation of peptide secretion	52/1239	500/18670	0.00086777	0.0594838	0.0573967	ADCY8/ANKRD1/ANXA5/ARNTL/BAD/CARD18/CCL1/CD200R1/CIDEA/CLEC5A/CRH/CRP/FERMT1/FGA/FRMD8/GCG/GLP1R/HNF4A/HTR2B/HTR2C/IFNG/IGHD/IL1A/IL2/IL36RN/KCNG2/KRT20/LEP/LILRA5/LRRC32/MMP8/MTNR1B/NKX6-1/NLGN2/NLRP10/NPFF/NPY2R/OPRM1/PDX1/RAB11FIP3/RAC1/RFX6/SLC25A6/SLC2A2/SRCIN1/SSTR5/SYT4/SYT7/SYT9/SYTL4/TCIRG1/TLR10	52
BP	GO:0003309	type B pancreatic cell differentiation	7/1239	25/18670	0.000927638	0.061892	0.0597204	ARNTL/BAD/HNF4A/NKX2-2/NKX6-1/PDX1/RFX6	7
BP	GO:0007214	gamma-aminobutyric acid signaling pathway	7/1239	25/18670	0.000927638	0.061892	0.0597204	GABRA1/GABRA4/GABRA5/GABRA6/GABRG1/GABRG2/GABRG3	7
BP	GO:0007608	sensory perception of smell	48/1239	454/18670	0.000949895	0.0625431	0.0603486	BBS4/CNGB1/NCAM2/OR10J1/OR10R2/OR10T2/OR11G2/OR12D2/OR13C4/OR13D1/OR1A1/OR1A2/OR1D5/OR1F1/OR1G1/OR1L4/OR1Q1/OR2A14/OR2A25/OR2C3/OR2J2/OR2L13/OR2S2/OR2T5/OR2T8/OR2V2/OR2W1/OR2W3/OR3A3/OR4C3/OR4D5/OR4K1/OR51B2/OR51B4/OR51Q1/OR52A1/OR56B1/OR5AK2/OR5AP2/OR5P2/OR5P3/OR5T2/OR7A10/OR7D2/OR8D2/OR8G1/OR8K3/SYT10	48
BP	GO:0050832	defense response to fungus	9/1239	40/18670	0.00101711	0.0652071	0.0629192	DEFA1/DEFA4/DEFA6/DEFB106B/HTN1/HTN3/IL36RN/NLRP10/RNASE8	9
BP	GO:0010107	potassium ion import	10/1239	48/18670	0.00102747	0.0652071	0.0629192	ATP4A/ATP4B/KCNJ10/KCNJ3/KCNJ4/KCNJ6/KCNJ8/KCNJ9/SLC12A1/SLC12A5	10
BP	GO:0140013	meiotic nuclear division	23/1239	172/18670	0.00103307	0.0652071	0.0629192	ANKRD31/ASZ1/BAG6/BRIP1/C14orf39/CCNB1IP1/DAZL/DDX4/DMRT1/DMRTC2/EREG/HORMAD2/MAEL/PDE3A/PRDM9/RAD21L1/SHCBP1L/SPDYA/SYCP1/TEX12/TEX14/TEX19/UBR2	23
BP	GO:1901160	primary amino compound metabolic process	5/1239	13/18670	0.00104766	0.0652071	0.0629192	DDC/GRIN2A/HTR1A/TPH1/TPH2	5
BP	GO:0019935	cyclic-nucleotide-mediated signaling	27/1239	215/18670	0.00105551	0.0652071	0.0629192	ADCY1/ADCY8/ADM2/ADRA1A/ADRA2B/CALCA/CRH/DRD1/GALR1/GCG/GLP1R/GPR101/GPR78/HTR2B/HTR2C/HTR5A/LHCGR/MC4R/MTNR1B/NPY2R/OPRM1/PDE3A/PDZD3/PEX5L/PTH/RIMS2/TSHR	27
BP	GO:0021953	central nervous system neuron differentiation	24/1239	183/18670	0.00107075	0.0653419	0.0630492	DCC/DLX1/DLX2/DRD1/EPHB1/FEZF2/FGF8/GBX1/GSX2/HSP90AB1/ISL2/LEP/LHX3/LHX4/LHX5/NKX2-1/NKX2-2/NKX6-1/OTP/PHOX2B/SLC4A10/SOX1/TBX20/UNC5D	24
BP	GO:0021872	forebrain generation of neurons	12/1239	66/18670	0.00120488	0.0710466	0.0685537	DCT/DLX1/DLX2/DRD1/FEZF2/FGF8/GSX2/LHX5/NKX2-1/OTP/SLC4A10/SOX1	12
BP	GO:0010951	negative regulation of endopeptidase activity	30/1239	250/18670	0.00120683	0.0710466	0.0685537	BIRC8/C3P1/CARD18/CR1/CRYAB/CSN2/CST8/CST9L/ITIH2/KNG1/RAF1/RAG1/SERPINA11/SERPINA2/SERPINA7/SERPINA9/SERPINB10/SERPINB11/SERPINB12/SERPINB13/SERPINB2/SERPINB5/SERPINF1/SMR3B/SPINK6/SPP2/TIMP1/WFDC12/WFDC13/WNT9A	30
BP	GO:0030072	peptide hormone secretion	30/1239	250/18670	0.00120683	0.0710466	0.0685537	ADCY8/ANXA5/ARNTL/BAD/CRH/FGA/GCG/GLP1R/HNF4A/HTR2C/IFNG/KCNG2/LEP/MC4R/MTNR1B/NKX6-1/NLGN2/NPFF/PDX1/RAC1/RAF1/RFX6/RIMS2/SLC25A6/SLC2A2/SSTR5/SYT7/SYT9/SYTL4/TCIRG1	30
BP	GO:0019233	sensory perception of pain	16/1239	104/18670	0.00133786	0.0778448	0.0751134	COMT/EPHB1/GRIN2A/GRM1/IL12B/KCNA1/NLGN2/NPFF/NPY2R/OPRM1/PRDM12/SCN11A/SCN1A/SCN9A/SMR3B/TRPA1	16
BP	GO:0048665	neuron fate specification	8/1239	34/18670	0.00141251	0.0803205	0.0775022	FOXA1/GSX2/ISL2/LHX3/MYT1L/NKX2-2/NKX6-1/SOX1	8
BP	GO:0098664	G protein-coupled serotonin receptor signaling pathway	8/1239	34/18670	0.00141251	0.0803205	0.0775022	CHRM2/HRH4/HTR1A/HTR2B/HTR2C/HTR5A/HTR6/OR5T2	8
BP	GO:0043046	DNA methylation involved in gamete generation	6/1239	20/18670	0.00145747	0.0819459	0.0790706	ASZ1/CTCFL/DDX4/FKBP6/MAEL/TDRD1	6
BP	GO:0035883	enteroendocrine cell differentiation	7/1239	27/18670	0.00152497	0.0838238	0.0808826	ARNTL/BAD/HNF4A/NKX2-2/NKX6-1/PDX1/RFX6	7
BP	GO:0042501	serine phosphorylation of STAT protein	7/1239	27/18670	0.00152497	0.0838238	0.0808826	GGNBP2/IFNA10/IFNA6/IFNB1/IFNG/IFNW1/IL24	7
BP	GO:0097154	GABAergic neuron differentiation	5/1239	14/18670	0.00154112	0.0838238	0.0808826	DLX1/DLX2/DRD1/FEZF2/NKX2-1	5
BP	GO:0007188	adenylate cyclase-modulating G protein-coupled receptor signaling pathway	27/1239	221/18670	0.0015905	0.0855792	0.0825764	ADCY1/ADCY8/ADM2/ADRA1A/ADRA2B/CALCA/CCR3/CHRM2/DRD1/GALR1/GCG/GLP1R/GPR101/GPR78/HRH4/HTR1A/HTR5A/LHCGR/MC4R/MTNR1A/NPY2R/OPRM1/PALM/PTGDR2/PTH/S1PR3/TSHR	27
BP	GO:0001764	neuron migration	21/1239	157/18670	0.00166588	0.0886813	0.0855697	BARHL1/BBS4/CCKAR/CCR4/DCC/DRD1/FEZF2/KIAA0319/KIRREL3/MATN2/NEUROD4/NKX2-1/NKX6-1/NR2F2/NRG3/PHOX2B/RAC1/SOX1/SOX14/TBX20/UNC5D	21
BP	GO:0048880	sensory system development	40/1239	371/18670	0.00169504	0.0892839	0.0861511	ABCB5/BBS4/CALB1/CDK4/CNTF/CRB1/CRYAB/CRYGB/CRYGC/CYP1A1/DLX1/DLX2/DSCAM/EPHB1/GDF3/GJA8/HCN1/LHX2/MAB21L1/MIP/MTNR1B/MYF5/NES/NEUROD4/OLFM3/PFDN5/PHOX2B/POU4F2/PYGO2/RP1/SERPINF1/SIX6/SLC17A8/SOX1/STRA6/TCIRG1/TFAP2A/TRPM1/WNT7B/WNT9A	40
BP	GO:0007156	homophilic cell adhesion via plasma membrane adhesion molecules	22/1239	168/18670	0.00172569	0.0899518	0.0867956	BSG/CDH17/CDH20/CDH4/CDH7/CDHR4/CLSTN1/DCHS1/DCHS2/DSC3/DSCAM/DSG4/FAT3/KIRREL3/MYPN/PCDH11Y/PCDH15/PCDHAC1/PCDHB1/PCDHGB3/PCDHGB7/PCDHGC4	22
BP	GO:0007611	learning or memory	30/1239	256/18670	0.00175273	0.0904192	0.0872466	ADAM2/ADCY1/ADCY8/BDNF/CALB1/CAMK4/CNTNAP2/COMT/CRH/DRD1/EN1/GABRA5/GLP1R/GRIN2A/GRIN2B/GRM5/GRPR/KAT2A/KCNK10/KCNK2/LRRN4/NETO1/RAG1/SERPINF1/SHANK2/SLC12A5/SLC6A1/SLC6A4/STRA6/SYT4	30
BP	GO:0051592	response to calcium ion	20/1239	148/18670	0.00187491	0.0954521	0.0921029	ADCY1/ADCY8/AMELX/ANXA5/APOBEC1/BAD/CACNG2/CAPN3/CPNE6/CPNE9/FGA/GDI1/SLC6A1/SUCNR1/SYT10/SYT12/SYT4/SYT7/SYT9/TPH2	20
BP	GO:0050829	defense response to Gram-negative bacterium	14/1239	88/18670	0.00188844	0.0954521	0.0921029	BPI/DEFA1/DEFA4/DEFA6/DEFB106B/DEFB118/DEFB126/DEFB127/FCN2/IL12B/LYZL2/LYZL6/NLRP10/RNASE8	14
BP	GO:0042135	neurotransmitter catabolic process	6/1239	21/18670	0.00192702	0.096428	0.0930445	ALDH7A1/AMT/COMT/HNMT/MAOA/MAOB	6
BP	GO:0001654	eye development	39/1239	362/18670	0.00194876	0.0965506	0.0931629	ABCB5/BBS4/CALB1/CDK4/CNTF/CRB1/CRYAB/CRYGB/CRYGC/CYP1A1/DLX1/DLX2/DSCAM/EPHB1/GDF3/GJA8/HCN1/LHX2/MAB21L1/MIP/MTNR1B/MYF5/NES/NEUROD4/OLFM3/PFDN5/POU4F2/PYGO2/RP1/SERPINF1/SIX6/SLC17A8/SOX1/STRA6/TCIRG1/TFAP2A/TRPM1/WNT7B/WNT9A	39
BP	GO:0050982	detection of mechanical stimulus	9/1239	44/18670	0.0020766	0.101876	0.098301	CHRNA9/CSRP3/KCNA1/PIEZO2/PKD1L3/PKD2L2/SCN1A/TMC2/TRPA1	9
BP	GO:0021761	limbic system development	16/1239	109/18670	0.00220462	0.106709	0.102965	BBS4/CNTNAP2/CRH/DLX1/DLX2/DRD1/FEZF2/HSD3B1/HTR5A/KCNA1/KIRREL3/LHX5/MAS1/NKX2-1/OTP/TMEM108	16
BP	GO:0035036	sperm-egg recognition	10/1239	53/18670	0.00226644	0.106709	0.102965	ADAM2/ADAM30/ALDOA/CATSPER4/CRISP1/IZUMO1/PRSS37/ZP1/ZP4/ZPBP2	10
BP	GO:0031640	killing of cells of other organism	11/1239	62/18670	0.00233216	0.106709	0.102965	BAD/DEFA1/DEFA4/DEFA6/DEFB118/HTN1/HTN3/IFNG/PGLYRP4/REG3G/SEMG1	11
BP	GO:0044364	disruption of cells of other organism	11/1239	62/18670	0.00233216	0.106709	0.102965	BAD/DEFA1/DEFA4/DEFA6/DEFB118/HTN1/HTN3/IFNG/PGLYRP4/REG3G/SEMG1	11
BP	GO:0150063	visual system development	39/1239	366/18670	0.00237086	0.106709	0.102965	ABCB5/BBS4/CALB1/CDK4/CNTF/CRB1/CRYAB/CRYGB/CRYGC/CYP1A1/DLX1/DLX2/DSCAM/EPHB1/GDF3/GJA8/HCN1/LHX2/MAB21L1/MIP/MTNR1B/MYF5/NES/NEUROD4/OLFM3/PFDN5/POU4F2/PYGO2/RP1/SERPINF1/SIX6/SLC17A8/SOX1/STRA6/TCIRG1/TFAP2A/TRPM1/WNT7B/WNT9A	39
BP	GO:0007628	adult walking behavior	7/1239	29/18670	0.00238575	0.106709	0.102965	DRD1/GBX1/GLRA1/KCNJ10/KLHL1/SCN1A/ZIC1	7
BP	GO:0007215	glutamate receptor signaling pathway	15/1239	100/18670	0.00240852	0.106709	0.102965	CACNG2/CRH/GRIK4/GRIN2A/GRIN2B/GRM1/GRM5/IFNG/LRRC7/NETO1/NLGN2/OPRM1/SHANK2/TRPM1/UNC13A	15
BP	GO:0060079	excitatory postsynaptic potential	15/1239	100/18670	0.00240852	0.106709	0.102965	CHRNA9/GLRA1/GLRA2/GRIN2A/GRIN2B/NETO1/NLGN2/NPFF/NPY2R/OPRM1/P2RX6/RIMS1/RIMS2/SHANK2/TMEM108	15
BP	GO:0050890	cognition	33/1239	296/18670	0.00242638	0.106709	0.102965	ADAM2/ADCY1/ADCY8/BBS4/BDNF/CALB1/CAMK4/CHMP2B/CNTNAP2/COMT/CRH/DRD1/EN1/GABRA5/GLP1R/GRIN2A/GRIN2B/GRM5/GRPR/KAT2A/KCNK10/KCNK2/LHCGR/LRRN4/NETO1/RAG1/SERPINF1/SHANK2/SLC12A5/SLC6A1/SLC6A4/STRA6/SYT4	33
BP	GO:0098742	cell-cell adhesion via plasma-membrane adhesion molecules	31/1239	273/18670	0.00243599	0.106709	0.102965	BSG/CDH17/CDH20/CDH4/CDH7/CDHR4/CLDN16/CLDN19/CLDN2/CLDN6/CLSTN1/CRB1/DCHS1/DCHS2/DSC3/DSCAM/DSG4/FAT3/FXYD5/KIRREL3/MPZ/MYPN/PCDH11Y/PCDH15/PCDHAC1/PCDHB1/PCDHGB3/PCDHGB7/PCDHGC4/SLITRK2/UNC5D	31
BP	GO:0050911	detection of chemical stimulus involved in sensory perception of smell	44/1239	427/18670	0.00248749	0.106709	0.102965	OR10J1/OR10R2/OR10T2/OR11G2/OR12D2/OR13C4/OR13D1/OR1A1/OR1A2/OR1D5/OR1F1/OR1G1/OR1L4/OR1Q1/OR2A14/OR2A25/OR2C3/OR2J2/OR2L13/OR2S2/OR2T5/OR2T8/OR2V2/OR2W1/OR2W3/OR3A3/OR4C3/OR4D5/OR4K1/OR51B2/OR51B4/OR51Q1/OR52A1/OR56B1/OR5AK2/OR5AP2/OR5P2/OR5P3/OR5T2/OR7A10/OR7D2/OR8D2/OR8G1/OR8K3	44
BP	GO:0021766	hippocampus development	13/1239	81/18670	0.00249507	0.106709	0.102965	BBS4/DLX1/DLX2/DRD1/FEZF2/HSD3B1/HTR5A/KCNA1/KIRREL3/LHX5/MAS1/NKX2-1/TMEM108	13
BP	GO:0010466	negative regulation of peptidase activity	30/1239	262/18670	0.00249965	0.106709	0.102965	BIRC8/C3P1/CARD18/CR1/CRYAB/CSN2/CST8/CST9L/ITIH2/KNG1/RAF1/RAG1/SERPINA11/SERPINA2/SERPINA7/SERPINA9/SERPINB10/SERPINB11/SERPINB12/SERPINB13/SERPINB2/SERPINB5/SERPINF1/SMR3B/SPINK6/SPP2/TIMP1/WFDC12/WFDC13/WNT9A	30
BP	GO:0015850	organic hydroxy compound transport	30/1239	262/18670	0.00249965	0.106709	0.102965	ABCB4/ADRA2B/APOC3/CRH/CYP19A1/DRD1/GALR1/GRAMD1B/HTR1A/LCAT/LEP/MAOB/NPY2R/PNLIP/PON1/SLC10A1/SLC10A2/SLC18A1/SLC5A12/SLC6A4/SLCO1A2/SLCO1B1/SLCO1B7/SLCO1C1/STRA6/SYT10/SYT12/SYT4/SYT7/SYT9	30
BP	GO:0007289	spermatid nucleus differentiation	6/1239	22/18670	0.00250255	0.106709	0.102965	DMRTC2/PIWIL1/PYGO2/SYCP1/TNP1/TNP2	6
BP	GO:0007339	binding of sperm to zona pellucida	8/1239	37/18670	0.00251632	0.106709	0.102965	ADAM2/ADAM30/ALDOA/CRISP1/PRSS37/ZP1/ZP4/ZPBP2	8
BP	GO:0021515	cell differentiation in spinal cord	10/1239	54/18670	0.00261928	0.109985	0.106126	GBX1/GSX2/ISL2/LHX3/LHX4/LHX5/NKX2-2/NKX6-1/SOX1/TBX20	10
BP	GO:0007631	feeding behavior	15/1239	101/18670	0.00265914	0.109985	0.106126	ADM2/CCKAR/DRD1/EN1/GCG/HCRTR2/HTR2C/LEP/MC4R/NEGR1/NPY2R/OPRM1/RXFP4/STRA6/TACR3	15
BP	GO:0046530	photoreceptor cell differentiation	11/1239	63/18670	0.00265951	0.109985	0.106126	BBS4/CNGB1/CNTF/CRB1/DLX1/DLX2/DSCAM/HCN1/OLFM3/RP1/TRPM1	11
BP	GO:0002067	glandular epithelial cell differentiation	9/1239	46/18670	0.00286467	0.114597	0.110576	ARNTL/BAD/FGF8/FOXA1/HNF4A/NKX2-2/NKX6-1/PDX1/RFX6	9
BP	GO:0007129	synapsis	9/1239	46/18670	0.00286467	0.114597	0.110576	ANKRD31/BAG6/BRIP1/C14orf39/CCNB1IP1/MAEL/RAD21L1/SYCP1/TEX12	9
BP	GO:0001820	serotonin secretion	4/1239	10/18670	0.00293156	0.114597	0.110576	CRH/HTR1A/MAOB/SLC6A4	4
BP	GO:0006570	tyrosine metabolic process	4/1239	10/18670	0.00293156	0.114597	0.110576	DCT/PAH/TAT/TYR	4
BP	GO:0021877	forebrain neuron fate commitment	4/1239	10/18670	0.00293156	0.114597	0.110576	DLX1/DLX2/FEZF2/NKX2-1	4
BP	GO:0070170	regulation of tooth mineralization	4/1239	10/18670	0.00293156	0.114597	0.110576	AMELX/DMP1/ENAM/TFAP2A	4
BP	GO:0009988	cell-cell recognition	12/1239	73/18670	0.002936	0.114597	0.110576	ADAM2/ADAM30/ALDOA/CATSPER4/CD81/CRISP1/EPHB1/IZUMO1/PRSS37/ZP1/ZP4/ZPBP2	12
BP	GO:0007340	acrosome reaction	8/1239	38/18670	0.00300507	0.114597	0.110576	CRISP1/GLRA1/IQCF1/PRSS37/RIMS1/ROPN1B/TNP2/ZP4	8
BP	GO:0006837	serotonin transport	5/1239	16/18670	0.00300783	0.114597	0.110576	CRH/HTR1A/MAOB/SLC18A1/SLC6A4	5
BP	GO:0019372	lipoxygenase pathway	5/1239	16/18670	0.00300783	0.114597	0.110576	ALOX12/ALOX12B/GPX4/PLA2G3/PON1	5
BP	GO:1900449	regulation of glutamate receptor signaling pathway	11/1239	64/18670	0.00302294	0.114597	0.110576	CACNG2/CRH/GRIN2A/GRIN2B/IFNG/LRRC7/NETO1/NLGN2/OPRM1/SHANK2/UNC13A	11
BP	GO:0098659	inorganic cation import across plasma membrane	13/1239	83/18670	0.0031107	0.115613	0.111556	ATP4A/ATP4B/IFNG/KCNJ10/KCNJ3/KCNJ4/KCNJ6/KCNJ8/KCNJ9/SLC12A1/SLC12A5/SLC9A3/TRPV5	13
BP	GO:0099587	inorganic ion import across plasma membrane	13/1239	83/18670	0.0031107	0.115613	0.111556	ATP4A/ATP4B/IFNG/KCNJ10/KCNJ3/KCNJ4/KCNJ6/KCNJ8/KCNJ9/SLC12A1/SLC12A5/SLC9A3/TRPV5	13
BP	GO:0019933	cAMP-mediated signaling	23/1239	187/18670	0.00311905	0.115613	0.111556	ADCY1/ADCY8/ADM2/ADRA1A/ADRA2B/CALCA/CRH/DRD1/GALR1/GCG/GLP1R/GPR101/GPR78/HTR5A/LHCGR/MC4R/NPY2R/OPRM1/PDE3A/PEX5L/PTH/RIMS2/TSHR	23
BP	GO:0033139	regulation of peptidyl-serine phosphorylation of STAT protein	6/1239	23/18670	0.00319812	0.116813	0.112714	GGNBP2/IFNA10/IFNA6/IFNB1/IFNG/IFNW1	6
BP	GO:1903861	positive regulation of dendrite extension	6/1239	23/18670	0.00319812	0.116813	0.112714	CPNE6/CPNE9/RIMS1/RIMS2/SYT4/UNC13A	6
BP	GO:1903046	meiotic cell cycle process	23/1239	188/18670	0.00333682	0.120996	0.116751	ANKRD31/ASZ1/BAG6/BRIP1/C14orf39/CCNB1IP1/DAZL/DDX4/DMRT1/DMRTC2/EREG/HORMAD2/MAEL/PDE3A/PRDM9/RAD21L1/SHCBP1L/SPDYA/SYCP1/TEX12/TEX14/TEX19/UBR2	23
BP	GO:0007210	serotonin receptor signaling pathway	8/1239	39/18670	0.0035646	0.126116	0.121691	CHRM2/HRH4/HTR1A/HTR2B/HTR2C/HTR5A/HTR6/OR5T2	8
BP	GO:0042417	dopamine metabolic process	8/1239	39/18670	0.0035646	0.126116	0.121691	COMT/DDC/DRD1/GRIN2A/HTR1A/MAOA/MAOB/TACR3	8
BP	GO:0051482	positive regulation of cytosolic calcium ion concentration involved in phospholipase C-activating G protein-coupled signaling pathway	7/1239	31/18670	0.00357884	0.126116	0.121691	CALCA/DRD1/F2RL3/GPR174/GPR55/GRM1/HTR2C	7
BP	GO:0090659	walking behavior	7/1239	31/18670	0.00357884	0.126116	0.121691	DRD1/GBX1/GLRA1/KCNJ10/KLHL1/SCN1A/ZIC1	7
BP	GO:0010038	response to metal ion	38/1239	364/18670	0.0037922	0.132697	0.128041	ADCY1/ADCY8/AMELX/ANXA5/APOBEC1/BAD/BSG/CACNG2/CAPN3/CDK4/CPNE6/CPNE9/CYP11B2/CYP1A1/FGA/FGF23/GDI1/GLRA1/GLRA2/IL1A/KCNA1/KCNC1/MAOB/PDX1/PTH/SERPINF1/SLC6A1/SOD3/SUCNR1/SYT10/SYT12/SYT4/SYT7/SYT9/TAT/TCIRG1/TFAP2A/TPH2	38
BP	GO:0007140	male meiotic nuclear division	9/1239	48/18670	0.00387182	0.132697	0.128041	ASZ1/DDX4/DMRTC2/MAEL/SHCBP1L/SPDYA/TEX14/TEX19/UBR2	9
BP	GO:0021517	ventral spinal cord development	9/1239	48/18670	0.00387182	0.132697	0.128041	DCTN1/GBX1/ISL2/LHX3/LHX4/NKX2-2/NKX6-1/SOX1/TBX20	9
BP	GO:0021871	forebrain regionalization	6/1239	24/18670	0.00402812	0.132697	0.128041	FEZF2/FGF8/GSX2/LHX2/NKX2-1/WNT7B	6
BP	GO:0034505	tooth mineralization	6/1239	24/18670	0.00402812	0.132697	0.128041	AMELX/DMP1/ENAM/TCIRG1/TFAP2A/WDR72	6
BP	GO:0006586	indolalkylamine metabolic process	5/1239	17/18670	0.00403078	0.132697	0.128041	ACMSD/DDC/IDO2/TPH1/TPH2	5
BP	GO:0007342	fusion of sperm to egg plasma membrane involved in single fertilization	5/1239	17/18670	0.00403078	0.132697	0.128041	ADAM2/CRISP1/IZUMO1/LYZL6/ROPN1B	5
BP	GO:0042753	positive regulation of circadian rhythm	5/1239	17/18670	0.00403078	0.132697	0.128041	ARNTL/CRH/MTNR1B/NKX2-1/NPY2R	5
BP	GO:0060046	regulation of acrosome reaction	5/1239	17/18670	0.00403078	0.132697	0.128041	CRISP1/GLRA1/IQCF1/PRSS37/ZP4	5
BP	GO:0070166	enamel mineralization	5/1239	17/18670	0.00403078	0.132697	0.128041	AMELX/DMP1/ENAM/TCIRG1/WDR72	5
BP	GO:0021510	spinal cord development	15/1239	106/18670	0.00425663	0.138286	0.133434	DCC/DCTN1/GBX1/GSX2/ISL2/LHX3/LHX4/LHX5/NKX2-2/NKX6-1/NPFF/RFX4/SOX1/TBX20/ZIC1	15
BP	GO:0048839	inner ear development	23/1239	192/18670	0.00433995	0.138286	0.133434	CALB1/CHRNA9/CLRN1/COL2A1/DCHS1/DVL2/FGF8/GABRA5/GRXCR1/KCNK2/KCNQ4/LHX3/MYO3A/MYO3B/NOX3/OTOL1/PCDH15/PHOX2B/POU4F3/SLC17A8/SPRY2/TFAP2A/ZIC1	23
BP	GO:0050731	positive regulation of peptidyl-tyrosine phosphorylation	23/1239	192/18670	0.00433995	0.138286	0.133434	ADRA1A/BDNF/CD80/CD81/CNTF/DVL2/EPGN/EREG/FGF8/GRM5/IFNG/IL12B/IL2/IL20/IL24/IL3/LACRT/LEP/LILRA5/PTK6/SRCIN1/TGFA/TNFSF18	23
BP	GO:0050909	sensory perception of taste	11/1239	67/18670	0.00435816	0.138286	0.133434	CA6/LPO/PKD1L3/RTP3/TAS2R16/TAS2R3/TAS2R4/TAS2R40/TAS2R41/TAS2R7/TAS2R8	11
BP	GO:0051673	membrane disruption in other organism	4/1239	11/18670	0.00436634	0.138286	0.133434	DEFA1/DEFA4/DEFA6/DEFB118	4
BP	GO:1902093	positive regulation of flagellated sperm motility	4/1239	11/18670	0.00436634	0.138286	0.133434	IQCF1/PRDM14/TACR1/TACR3	4
BP	GO:0007613	memory	16/1239	117/18670	0.00453242	0.142643	0.137638	ADCY1/ADCY8/BDNF/CALB1/CAMK4/COMT/DRD1/GRIN2A/KAT2A/KCNK10/KCNK2/LRRN4/NETO1/SERPINF1/SLC6A4/SYT4	16
BP	GO:0050905	neuromuscular process	15/1239	107/18670	0.00465486	0.14557	0.140462	CLRN1/DCTN1/DRD1/FABP7/GBX1/GLRA1/GRIN2A/KCNA1/NLGN2/PCDH15/POU4F2/POU4F3/SCN1A/STRA6/TPP1	15
BP	GO:0030317	flagellated sperm motility	13/1239	87/18670	0.00471269	0.14557	0.140462	ANXA5/CATSPER4/DDX4/GAPDHS/IQCF1/PGK2/PLA2G3/PRDM14/ROPN1B/SEMG1/TACR1/TACR3/TNP1	13
BP	GO:0097722	sperm motility	13/1239	87/18670	0.00471269	0.14557	0.140462	ANXA5/CATSPER4/DDX4/GAPDHS/IQCF1/PGK2/PLA2G3/PRDM14/ROPN1B/SEMG1/TACR1/TACR3/TNP1	13
BP	GO:0051588	regulation of neurotransmitter transport	18/1239	139/18670	0.00487939	0.149794	0.144538	ADCY1/ADRA1A/CHRM2/CPLX4/CRH/CSPG5/DRD1/HTR1A/HTR2C/MAOB/RIMS1/RIMS2/SLC6A1/SLC6A4/SYT12/SYT4/SYT9/UNC13A	18
BP	GO:0035136	forelimb morphogenesis	8/1239	41/18670	0.00492242	0.150194	0.144924	ALX4/EN1/RSPO2/TBX5/TFAP2A/WNT9A/ZBTB16/ZNF358	8
BP	GO:1903859	regulation of dendrite extension	6/1239	25/18670	0.00500723	0.151855	0.146527	CPNE6/CPNE9/RIMS1/RIMS2/SYT4/UNC13A	6
BP	GO:0099565	chemical synaptic transmission, postsynaptic	15/1239	108/18670	0.00508283	0.15322	0.147844	CHRNA9/GLRA1/GLRA2/GRIN2A/GRIN2B/NETO1/NLGN2/NPFF/NPY2R/OPRM1/P2RX6/RIMS1/RIMS2/SHANK2/TMEM108	15
BP	GO:0035115	embryonic forelimb morphogenesis	7/1239	33/18670	0.00517838	0.153329	0.147949	ALX4/EN1/RSPO2/TBX5/TFAP2A/WNT9A/ZNF358	7
BP	GO:0035774	positive regulation of insulin secretion involved in cellular response to glucose stimulus	7/1239	33/18670	0.00517838	0.153329	0.147949	ADCY8/BAD/CRH/GCG/PDX1/RAC1/RFX6	7
BP	GO:0048854	brain morphogenesis	7/1239	33/18670	0.00517838	0.153329	0.147949	BBS4/FGF8/GSX2/SHANK2/SLC4A10/SLC6A4/SLIT1	7
BP	GO:2000243	positive regulation of reproductive process	11/1239	69/18670	0.00548246	0.161378	0.155716	ACVR1B/ANKRD31/DAZL/DMRT1/GLRA1/IQCF1/PDE3A/PRDM9/PRSS37/SRY/ZP4	11
BP	GO:0001708	cell fate specification	14/1239	99/18670	0.0056759	0.165238	0.15944	FOXA1/GSX2/ISL2/LHX3/MYT1L/NKX2-2/NKX6-1/POU1F1/PRDM14/SOX1/TBX20/TBX22/TBX4/TBX5	14
BP	GO:0021675	nerve development	12/1239	79/18670	0.00567963	0.165238	0.15944	BDNF/COL25A1/EPHB1/GABRA5/HOXB1/ILK/NKX2-2/PHOX2B/POU4F3/TCIRG1/TFAP2A/UNC13A	12
BP	GO:0022400	regulation of rhodopsin mediated signaling pathway	6/1239	26/18670	0.00615017	0.174538	0.168414	AIPL1/CNGB1/GRK1/GRK7/GUCA1C/GUCY2D	6
BP	GO:0042481	regulation of odontogenesis	6/1239	26/18670	0.00615017	0.174538	0.168414	AMELX/DMP1/ENAM/FGF8/RSPO2/TFAP2A	6
BP	GO:0007603	phototransduction, visible light	7/1239	34/18670	0.00615471	0.174538	0.168414	AIPL1/CNGB1/GRK1/GRK7/GUCA1C/GUCY2D/RP1	7
BP	GO:0021522	spinal cord motor neuron differentiation	7/1239	34/18670	0.00615471	0.174538	0.168414	GBX1/ISL2/LHX3/LHX4/NKX2-2/NKX6-1/TBX20	7
BP	GO:0035092	sperm chromatin condensation	4/1239	12/18670	0.00620859	0.174538	0.168414	PIWIL1/SYCP1/TNP1/TNP2	4
BP	GO:2000344	positive regulation of acrosome reaction	4/1239	12/18670	0.00620859	0.174538	0.168414	GLRA1/IQCF1/PRSS37/ZP4	4
BP	GO:0015844	monoamine transport	13/1239	90/18670	0.00630323	0.175334	0.169182	ADRA2B/CRH/DRD1/HTR1A/MAOB/NPY2R/SLC18A1/SLC6A4/SYT10/SYT12/SYT4/SYT7/SYT9	13
BP	GO:0007626	locomotory behavior	23/1239	198/18670	0.00630697	0.175334	0.169182	ADCY8/CALB1/CRH/DRD1/DSCAM/EN1/FEZF2/GBX1/GLRA1/GRM1/GRM5/HTR2C/KCNJ10/KLHL1/NEGR1/NKX2-1/NLGN2/NPY2R/OPRM1/SCN1A/SLC4A10/ZFHX3/ZIC1	23
BP	GO:0009620	response to fungus	9/1239	52/18670	0.00670008	0.185036	0.178544	DEFA1/DEFA4/DEFA6/DEFB106B/HTN1/HTN3/IL36RN/NLRP10/RNASE8	9
BP	GO:0044706	multi-multicellular organism process	25/1239	222/18670	0.00672993	0.185036	0.178544	ACVR1B/ADRA2B/ARNTL/BSG/CALCA/COMT/CRH/CYP1A1/EMP2/ENDOU/EPYC/FSHB/LEP/NPFF/NR2F2/PRDM14/PSG1/PSG3/PSG6/RPL29/SEMG1/SLC6A4/TIMP1/TNP2/TRIM28	25
BP	GO:0019730	antimicrobial humoral response	16/1239	122/18670	0.00680796	0.186159	0.179627	BPI/BPIFA1/DEFA1/DEFA4/DEFA6/DEFB118/DEFB126/DEFB127/FGA/HTN1/HTN3/IGHA1/IL36RN/PGLYRP4/REG3G/SEMG1	16
BP	GO:0097484	dendrite extension	7/1239	35/18670	0.00726189	0.196084	0.189204	CPNE6/CPNE9/RIMS1/RIMS2/SYT4/TMEM108/UNC13A	7
BP	GO:0003407	neural retina development	10/1239	62/18670	0.00728851	0.196084	0.189204	CALB1/DLX1/DLX2/DSCAM/HCN1/NEUROD4/POU4F2/RP1/SLC17A8/TFAP2A	10
BP	GO:0009584	detection of visible light	10/1239	62/18670	0.00728851	0.196084	0.189204	AIPL1/CNGB1/EYS/GJA10/GRK1/GRK7/GUCA1C/GUCY2D/OPN5/RP1	10
BP	GO:0015721	bile acid and bile salt transport	6/1239	27/18670	0.00747165	0.198873	0.191895	SLC10A1/SLC10A2/SLCO1A2/SLCO1B1/SLCO1B7/SLCO1C1	6
BP	GO:0098810	neurotransmitter reuptake	6/1239	27/18670	0.00747165	0.198873	0.191895	DRD1/KCNJ10/SLC18A1/SLC6A1/SLC6A11/SLC6A4	6
BP	GO:0030900	forebrain development	38/1239	381/18670	0.00794813	0.210436	0.203052	BAD/BBS4/CCKAR/CNTNAP2/CRH/DCT/DLX1/DLX2/DRD1/FABP7/FEZF2/FGF8/GSX2/HSD3B1/HTR5A/HTR6/IGF2BP1/KAT2A/KCNA1/KCNC1/KIRREL3/LHX2/LHX3/LHX5/LRP2/MAS1/NKX2-1/NR2F2/NRG3/OTP/POU1F1/RFX4/RTN4/SLC4A10/SLIT1/SOX1/TMEM108/WNT7B	38
BP	GO:0007127	meiosis I	15/1239	114/18670	0.00836615	0.219508	0.211806	ANKRD31/BAG6/BRIP1/C14orf39/CCNB1IP1/DDX4/DMRT1/DMRTC2/MAEL/PRDM9/RAD21L1/SYCP1/TEX12/TEX19/UBR2	15
BP	GO:0033555	multicellular organismal response to stress	11/1239	73/18670	0.00840876	0.219508	0.211806	COMT/CRH/DRD1/GABRA5/HTR1A/HTR2C/NPY2R/RAG1/SCN9A/TACR1/TRPA1	11
BP	GO:0002087	regulation of respiratory gaseous exchange by neurological system process	4/1239	13/18670	0.00850233	0.219508	0.211806	GLRA1/GSX2/NLGN2/PHOX2B	4
BP	GO:0003323	type B pancreatic cell development	5/1239	20/18670	0.00855396	0.219508	0.211806	ARNTL/BAD/HNF4A/NKX2-2/NKX6-1	5
BP	GO:0042053	regulation of dopamine metabolic process	5/1239	20/18670	0.00855396	0.219508	0.211806	COMT/DRD1/HTR1A/MAOB/TACR3	5
BP	GO:0042069	regulation of catecholamine metabolic process	5/1239	20/18670	0.00855396	0.219508	0.211806	COMT/DRD1/HTR1A/MAOB/TACR3	5
BP	GO:0008037	cell recognition	24/1239	215/18670	0.0086784	0.221565	0.213791	ADAM2/ADAM30/ALDOA/BSG/CATSPER4/CD81/CNTNAP2/CNTNAP3/CRISP1/DSCAM/EPHA3/EPHB1/FCN2/FEZF2/IGHA1/IGHD/IZUMO1/MYPN/NCAM2/PRSS37/RTN4/ZP1/ZP4/ZPBP2	24
BP	GO:0032196	transposition	6/1239	28/18670	0.00898621	0.228259	0.22025	APOBEC3C/DDX4/PIWIL1/TEX19/UBR2/VRTN	6
BP	GO:0007411	axon guidance	29/1239	276/18670	0.00963204	0.242648	0.234134	BDNF/BSG/CDH4/DCC/DPYSL5/DSCAM/EFNA3/EPHA3/EPHA6/EPHA8/EPHB1/FEZF2/FGF8/GBX1/ISL2/LHX2/LHX3/LHX4/LRTM2/MATN2/MYPN/NKX2-1/POU4F2/POU4F3/RAC1/SLIT1/SPTA1/SPTAN1/UNC5D	29
BP	GO:0006576	cellular biogenic amine metabolic process	9/1239	55/18670	0.00969815	0.242648	0.234134	ACMSD/ALDH7A1/DDC/HNMT/IDO2/MAOA/SULT1B1/TPH1/TPH2	9
BP	GO:0061098	positive regulation of protein tyrosine kinase activity	9/1239	55/18670	0.00969815	0.242648	0.234134	ADRA1A/BDNF/DVL2/EPGN/EREG/GRM5/LILRA5/SRCIN1/TGFA	9
BP	GO:0001662	behavioral fear response	7/1239	37/18670	0.00990827	0.24452	0.235941	CRH/DRD1/GABRA5/HTR1A/HTR2C/NPY2R/RAG1	7
BP	GO:0045777	positive regulation of blood pressure	7/1239	37/18670	0.00990827	0.24452	0.235941	ADRA1A/ADRA2B/CYP11B2/GLP1R/NPFF/NR2F2/TACR3	7
BP	GO:0035270	endocrine system development	16/1239	127/18670	0.00992412	0.24452	0.235941	ARNTL/BAD/CRH/FGF8/GCM2/HNF4A/LHX3/NKX2-1/NKX2-2/NKX6-1/OTP/PDX1/POU1F1/RAF1/RFX6/STRA6	16
BP	GO:0009308	amine metabolic process	17/1239	138/18670	0.00996846	0.24452	0.235941	ACMSD/ALDH7A1/AOC2/COMT/CYP1A1/DDC/DRD1/HNMT/HTR1A/IDO2/MAOA/MAOB/PSMA8/SULT1B1/TACR3/TPH1/TPH2	17
BP	GO:0097485	neuron projection guidance	29/1239	277/18670	0.0100989	0.246503	0.237854	BDNF/BSG/CDH4/DCC/DPYSL5/DSCAM/EFNA3/EPHA3/EPHA6/EPHA8/EPHB1/FEZF2/FGF8/GBX1/ISL2/LHX2/LHX3/LHX4/LRTM2/MATN2/MYPN/NKX2-1/POU4F2/POU4F3/RAC1/SLIT1/SPTA1/SPTAN1/UNC5D	29
BP	GO:0070192	chromosome organization involved in meiotic cell cycle	10/1239	65/18670	0.0101478	0.246503	0.237854	ANKRD31/BAG6/BRIP1/C14orf39/CCNB1IP1/HORMAD2/MAEL/RAD21L1/SYCP1/TEX12	10
BP	GO:0021543	pallium development	20/1239	172/18670	0.0102676	0.24807	0.239366	BAD/BBS4/CNTNAP2/DLX1/DLX2/DRD1/FEZF2/FGF8/HSD3B1/HTR5A/HTR6/IGF2BP1/KCNA1/KIRREL3/LHX2/LHX5/MAS1/NKX2-1/RTN4/TMEM108	20
BP	GO:0003002	regionalization	35/1239	351/18670	0.0105701	0.24807	0.239366	ALX4/BARX1/CER1/DLX1/DLX2/DMRT2/DVL2/EN1/FEZF2/FGF8/FOXA1/GDF3/GSX2/HOXB1/HOXC11/HOXC13/KAT2A/LHX2/LHX3/LRP2/MYF5/NKX2-1/NKX2-2/NKX6-1/NR2F2/RFX4/RIPPLY1/SOX1/SP8/TBX20/WNT7B/WNT8A/WNT8B/ZBTB16/ZIC3	35
BP	GO:0031290	retinal ganglion cell axon guidance	5/1239	21/18670	0.0106249	0.24807	0.239366	EPHB1/ISL2/POU4F2/POU4F3/SLIT1	5
BP	GO:0033141	positive regulation of peptidyl-serine phosphorylation of STAT protein	5/1239	21/18670	0.0106249	0.24807	0.239366	IFNA10/IFNA6/IFNB1/IFNG/IFNW1	5
BP	GO:0045026	plasma membrane fusion	5/1239	21/18670	0.0106249	0.24807	0.239366	ADAM2/CRISP1/IZUMO1/LYZL6/ROPN1B	5
BP	GO:0098743	cell aggregation	5/1239	21/18670	0.0106249	0.24807	0.239366	BARX2/COL2A1/MPZ/MYF5/OTOR	5
BP	GO:0007189	adenylate cyclase-activating G protein-coupled receptor signaling pathway	17/1239	139/18670	0.0106776	0.24807	0.239366	ADCY1/ADCY8/ADM2/ADRA1A/ADRA2B/CALCA/DRD1/GALR1/GCG/GLP1R/GPR101/GPR78/LHCGR/MC4R/OPRM1/PTH/TSHR	17
BP	GO:0016056	rhodopsin mediated signaling pathway	6/1239	29/18670	0.0107081	0.24807	0.239366	AIPL1/CNGB1/GRK1/GRK7/GUCA1C/GUCY2D	6
BP	GO:0050974	detection of mechanical stimulus involved in sensory perception	6/1239	29/18670	0.0107081	0.24807	0.239366	CHRNA9/KCNA1/PIEZO2/SCN1A/TMC2/TRPA1	6
BP	GO:0055075	potassium ion homeostasis	6/1239	29/18670	0.0107081	0.24807	0.239366	ATP4A/ATP4B/CYP11B2/KCNJ10/SLC12A1/SLC12A5	6
BP	GO:0043583	ear development	24/1239	219/18670	0.0107763	0.248502	0.239782	CALB1/CHRNA9/CLRN1/COL2A1/DCHS1/DVL2/FGF8/GABRA5/GRXCR1/KCNK2/KCNQ4/LHX3/MYO3A/MYO3B/NOX3/OTOL1/PCDH15/PHOX2B/POU4F3/SLC17A8/SPRY2/STRA6/TFAP2A/ZIC1	24
BP	GO:0019932	second-messenger-mediated signaling	42/1239	439/18670	0.0109169	0.250587	0.241795	ADCY1/ADCY8/ADM2/ADRA1A/ADRA2B/CALCA/CALML5/CCR3/CCR4/CCR8/CCR9/CRH/DMPK/DRD1/GALR1/GCG/GLP1R/GPR101/GPR78/GPRC6A/GRIN2A/GRIN2B/GRM5/HTR2B/HTR2C/HTR5A/LACRT/LHCGR/MC4R/MTNR1B/NPY2R/OPRM1/PDE3A/PDX1/PDZD3/PEX5L/PTGDR2/PTH/RASD1/RIMS2/TRDN/TSHR	42
BP	GO:0042487	regulation of odontogenesis of dentin-containing tooth	4/1239	14/18670	0.0112868	0.255562	0.246595	DMP1/ENAM/FGF8/RSPO2	4
BP	GO:0060732	positive regulation of inositol phosphate biosynthetic process	4/1239	14/18670	0.0112868	0.255562	0.246595	LHCGR/MAS1/POU1F1/PTH	4
BP	GO:1905516	positive regulation of fertilization	4/1239	14/18670	0.0112868	0.255562	0.246595	GLRA1/IQCF1/PRSS37/ZP4	4
BP	GO:0002209	behavioral defense response	7/1239	38/18670	0.0114671	0.257315	0.248286	CRH/DRD1/GABRA5/HTR1A/HTR2C/NPY2R/RAG1	7
BP	GO:0007190	activation of adenylate cyclase activity	7/1239	38/18670	0.0114671	0.257315	0.248286	ADCY1/ADCY8/DRD1/GLP1R/LHCGR/RAF1/TSHR	7
BP	GO:0090596	sensory organ morphogenesis	27/1239	256/18670	0.0116225	0.259638	0.250528	BBS4/CALB1/CHRNA9/CLRN1/CNTF/COL2A1/CRB1/CRYGB/DSCAM/DVL2/EPHB1/FGF8/HCN1/HOXC13/KCNQ4/MYO3A/MYO3B/OLFM3/POU4F3/RP1/SOX1/SPRY2/STRA6/TFAP2A/TRPM1/WNT9A/ZIC1	27
BP	GO:0031214	biomineral tissue development	19/1239	163/18670	0.0118502	0.263549	0.254302	AMELX/CER1/CLEC3B/DMP1/DSPP/ENAM/FGF23/HTN1/HTN3/IBSP/LEP/MEPE/MMP13/OTOL1/PTH/RSPO2/TCIRG1/TFAP2A/WDR72	19
BP	GO:0015696	ammonium transport	14/1239	108/18670	0.0120423	0.266635	0.257279	CRH/DRD1/HTR1A/MAOB/NPY2R/SLC18A1/SLC18A3/SLC5A7/SLC6A4/SYT10/SYT12/SYT4/SYT7/SYT9	14
BP	GO:0045143	homologous chromosome segregation	9/1239	57/18670	0.0121957	0.267121	0.257749	ANKRD31/BAG6/BRIP1/C14orf39/CCNB1IP1/MAEL/RAD21L1/SYCP1/TEX12	9
BP	GO:0016079	synaptic vesicle exocytosis	15/1239	119/18670	0.0122296	0.267121	0.257749	ADCY1/ADRA1A/CADPS/CHRM2/CPLX4/CSPG5/DRD1/RIMS1/RIMS2/SYT12/SYT4/SYT7/SYT9/UNC13A/UNC13C	15
BP	GO:0061982	meiosis I cell cycle process	15/1239	119/18670	0.0122296	0.267121	0.257749	ANKRD31/BAG6/BRIP1/C14orf39/CCNB1IP1/DDX4/DMRT1/DMRTC2/MAEL/PRDM9/RAD21L1/SYCP1/TEX12/TEX19/UBR2	15
BP	GO:0006997	nucleus organization	16/1239	130/18670	0.0122778	0.267121	0.257749	CHMP1A/CHMP2B/DCTN1/DMPK/DMRTC2/LPIN1/PIWIL1/PRM2/PYGO2/RTN4/SYCP1/TMEM43/TNP1/TNP2/USPL1/WBP2NL	16
BP	GO:0008038	neuron recognition	8/1239	48/18670	0.0129137	0.278338	0.268572	BSG/CNTNAP2/DSCAM/EPHA3/FEZF2/MYPN/NCAM2/RTN4	8
BP	GO:0006959	humoral immune response	35/1239	356/18670	0.0129428	0.278338	0.268572	BPI/BPIFA1/C8B/CD5L/CD81/CFHR2/CFHR5/COL20A1/COLEC10/CPN2/CR1/CRP/DEFA1/DEFA4/DEFA6/DEFB118/DEFB126/DEFB127/FCN2/FGA/HTN1/HTN3/IFNA10/IFNA6/IFNB1/IFNG/IFNW1/IGHA1/IGHD/IGLV6-57/IL36RN/PGLYRP4/REG3G/SEMG1/ZP4	35
BP	GO:0021513	spinal cord dorsal/ventral patterning	5/1239	22/18670	0.0130138	0.278338	0.268572	LHX3/NKX2-2/NKX6-1/RFX4/SOX1	5
BP	GO:0015711	organic anion transport	45/1239	482/18670	0.0130158	0.278338	0.268572	ABCB4/AGXT/APOC3/CA6/KCNJ10/LEP/LRP2/PLA2G12B/PLA2G2F/PLA2G3/RIMS1/SLC10A1/SLC10A2/SLC16A10/SLC17A1/SLC17A2/SLC17A4/SLC17A6/SLC17A8/SLC22A12/SLC22A24/SLC22A25/SLC22A9/SLC25A31/SLC25A6/SLC26A10/SLC2A2/SLC36A2/SLC38A4/SLC4A10/SLC4A11/SLC4A8/SLC5A12/SLC6A1/SLC6A11/SLC6A15/SLC7A13/SLC7A14/SLCO1A2/SLCO1B1/SLCO1B7/SLCO1C1/SLCO6A1/STRA6/SYT4	45
BP	GO:0030049	muscle filament sliding	7/1239	39/18670	0.0131957	0.278613	0.268837	MYH2/MYH4/MYH6/MYH7/MYH8/MYL1/TPM2	7
BP	GO:0033275	actin-myosin filament sliding	7/1239	39/18670	0.0131957	0.278613	0.268837	MYH2/MYH4/MYH6/MYH7/MYH8/MYL1/TPM2	7
BP	GO:0051930	regulation of sensory perception of pain	7/1239	39/18670	0.0131957	0.278613	0.268837	COMT/GRM1/NPFF/NPY2R/OPRM1/SCN11A/SMR3B	7
BP	GO:0055067	monovalent inorganic cation homeostasis	18/1239	154/18670	0.0136841	0.287711	0.277616	ATP4A/ATP4B/ATP6V0A1/ATP6V0C/ATP6V0D2/ATP6V1G3/CCKBR/COMT/CYP11B2/KCNJ10/SLC12A1/SLC12A5/SLC4A10/SLC4A11/SLC4A8/SLC9A3/TCIRG1/TTPA	18
BP	GO:0015849	organic acid transport	33/1239	333/18670	0.0138904	0.289614	0.279452	ABCB4/AGXT/KCNJ10/LEP/LRP2/PLA2G12B/PLA2G2F/PLA2G3/RIMS1/SLC10A1/SLC10A2/SLC16A10/SLC17A1/SLC17A2/SLC17A4/SLC17A6/SLC17A8/SLC22A9/SLC26A10/SLC36A2/SLC38A4/SLC5A12/SLC6A1/SLC6A11/SLC6A15/SLC7A13/SLC7A14/SLCO1A2/SLCO1B1/SLCO1B7/SLCO1C1/STRA6/SYT4	33
BP	GO:0046942	carboxylic acid transport	33/1239	333/18670	0.0138904	0.289614	0.279452	ABCB4/AGXT/KCNJ10/LEP/LRP2/PLA2G12B/PLA2G2F/PLA2G3/RIMS1/SLC10A1/SLC10A2/SLC16A10/SLC17A1/SLC17A2/SLC17A4/SLC17A6/SLC17A8/SLC22A9/SLC26A10/SLC36A2/SLC38A4/SLC5A12/SLC6A1/SLC6A11/SLC6A15/SLC7A13/SLC7A14/SLCO1A2/SLCO1B1/SLCO1B7/SLCO1C1/STRA6/SYT4	33
BP	GO:0007389	pattern specification process	42/1239	446/18670	0.0140144	0.289819	0.27965	ACVR1B/ALX4/BARX1/BBS4/CER1/DCHS1/DLX1/DLX2/DMRT2/DVL2/EN1/FEZF2/FGF8/FOXA1/GDF3/GSX2/HOXB1/HOXC11/HOXC13/HOXD12/KAT2A/LHX2/LHX3/LRP2/MYF5/NKX2-1/NKX2-2/NKX6-1/NR2F2/NRG3/RFX4/RIPPLY1/SOX1/SP8/TBX20/TBX5/WNT7B/WNT8A/WNT8B/ZBTB16/ZIC1/ZIC3	42
BP	GO:0098739	import across plasma membrane	14/1239	110/18670	0.014016	0.289819	0.27965	ATP4A/ATP4B/IFNG/KCNJ10/KCNJ3/KCNJ4/KCNJ6/KCNJ8/KCNJ9/LRP2/SLC12A1/SLC12A5/SLC9A3/TRPV5	14
BP	GO:0007193	adenylate cyclase-inhibiting G protein-coupled receptor signaling pathway	12/1239	89/18670	0.0143871	0.295704	0.285329	ADCY1/ADCY8/CHRM2/HRH4/HTR1A/HTR5A/MTNR1A/NPY2R/OPRM1/PALM/PTGDR2/S1PR3	12
BP	GO:0007039	protein catabolic process in the vacuole	4/1239	15/18670	0.0145961	0.295704	0.285329	CD81/CPA2/LRP2/TCIRG1	4
BP	GO:0044406	adhesion of symbiont to host	4/1239	15/18670	0.0145961	0.295704	0.285329	BPIFA1/CD81/HSP90AB1/LRRC15	4
BP	GO:0060579	ventral spinal cord interneuron fate commitment	4/1239	15/18670	0.0145961	0.295704	0.285329	LHX3/NKX2-2/NKX6-1/SOX1	4
BP	GO:0060581	cell fate commitment involved in pattern specification	4/1239	15/18670	0.0145961	0.295704	0.285329	LHX3/NKX2-2/NKX6-1/SOX1	4
BP	GO:0007202	activation of phospholipase C activity	6/1239	31/18670	0.0148284	0.299198	0.2887	ADRA1A/AVPR1B/BDNF/GPR55/HTR2B/PTH	6
BP	GO:0042596	fear response	7/1239	40/18670	0.0151036	0.301809	0.291219	CRH/DRD1/GABRA5/HTR1A/HTR2C/NPY2R/RAG1	7
BP	GO:0051931	regulation of sensory perception	7/1239	40/18670	0.0151036	0.301809	0.291219	COMT/GRM1/NPFF/NPY2R/OPRM1/SCN11A/SMR3B	7
BP	GO:0006936	muscle contraction	35/1239	360/18670	0.0151387	0.301809	0.291219	ACTA2/ADRA1A/ADRA2B/ALDOA/CHRM2/CRYAB/CSRP3/DMPK/DRD1/GLRA1/HTR2B/KCNA1/KCNB2/KCNJ3/KCNJ8/LMOD3/MYH1/MYH2/MYH4/MYH6/MYH7/MYH8/MYL1/MYOM3/NPY2R/P2RX6/SCN1A/SMTN/SORBS3/TACR1/TACR3/TBX20/TNNI3K/TPM2/TRDN	35
BP	GO:0046849	bone remodeling	12/1239	90/18670	0.0156308	0.308882	0.298044	CALCA/FSHB/GPR55/LEP/MC4R/PTH/RAC1/SPP2/SYT7/TCIRG1/TPH1/TPP1	12
BP	GO:0010528	regulation of transposition	5/1239	23/18670	0.0157404	0.308882	0.298044	APOBEC3C/DDX4/PIWIL1/TEX19/UBR2	5
BP	GO:0010529	negative regulation of transposition	5/1239	23/18670	0.0157404	0.308882	0.298044	APOBEC3C/DDX4/PIWIL1/TEX19/UBR2	5
BP	GO:0032098	regulation of appetite	5/1239	23/18670	0.0157404	0.308882	0.298044	BBS4/HTR2C/LEP/NPFF/OPRM1	5
BP	GO:1990138	neuron projection extension	19/1239	168/18670	0.0159632	0.312031	0.301083	CDH4/CPNE6/CPNE9/DSCAM/GDI1/HSP90AB1/ILK/LHX2/NKX6-1/POU4F2/POU4F3/RIMS1/RIMS2/RTN4/SLIT1/SYT4/TMEM108/TRPC5/UNC13A	19
BP	GO:0002065	columnar/cuboidal epithelial cell differentiation	14/1239	112/18670	0.0162303	0.313576	0.302573	ARNTL/BAD/CLRN1/DSPP/ENAM/FGF8/FOXA1/HNF4A/NKX2-2/NKX6-1/PDX1/POU4F3/PTK6/RFX6	14
BP	GO:0042303	molting cycle	14/1239	112/18670	0.0162303	0.313576	0.302573	ACVR1B/ALX4/APCDD1/ARNTL/DSG4/FERMT1/HOXC13/KRT27/KRT33B/KRT83/KRTAP4-3/KRTAP4-9/LHX2/TRPV3	14
BP	GO:0042633	hair cycle	14/1239	112/18670	0.0162303	0.313576	0.302573	ACVR1B/ALX4/APCDD1/ARNTL/DSG4/FERMT1/HOXC13/KRT27/KRT33B/KRT83/KRTAP4-3/KRTAP4-9/LHX2/TRPV3	14
BP	GO:0007269	neurotransmitter secretion	19/1239	169/18670	0.0169057	0.32537	0.313953	ADCY1/ADRA1A/CADPS/CHRM2/CPLX4/CSPG5/DRD1/GAD2/RIMS1/RIMS2/RPH3A/SLC18A3/SLC5A7/SYT12/SYT4/SYT7/SYT9/UNC13A/UNC13C	19
BP	GO:0045861	negative regulation of proteolysis	35/1239	363/18670	0.0169756	0.325464	0.314044	BAG6/BIRC8/C3P1/CARD18/CR1/CRYAB/CSN2/CST8/CST9L/DDRGK1/GLG1/HSP90AB1/ITIH2/KNG1/RAF1/RAG1/SERPINA11/SERPINA2/SERPINA7/SERPINA9/SERPINB10/SERPINB11/SERPINB12/SERPINB13/SERPINB2/SERPINB5/SERPINF1/SMR3B/SPINK6/SPP2/TIMP1/WAC/WFDC12/WFDC13/WNT9A	35
BP	GO:0098815	modulation of excitatory postsynaptic potential	7/1239	41/18670	0.0171997	0.326972	0.315499	NETO1/NLGN2/NPY2R/RIMS1/RIMS2/SHANK2/TMEM108	7
BP	GO:0002323	natural killer cell activation involved in immune response	6/1239	32/18670	0.0172527	0.326972	0.315499	IFNA10/IFNA6/IFNB1/IFNW1/IL12B/PGLYRP4	6
BP	GO:0007616	long-term memory	6/1239	32/18670	0.0172527	0.326972	0.315499	ADCY1/ADCY8/CALB1/CAMK4/KAT2A/LRRN4	6
BP	GO:0015837	amine transport	13/1239	102/18670	0.0173157	0.326972	0.315499	ADRA2B/CRH/DDC/DRD1/LEP/NPY2R/SLC18A1/SLC6A1/SYT10/SYT12/SYT4/SYT7/SYT9	13
BP	GO:0043010	camera-type eye development	31/1239	314/18670	0.0175337	0.329845	0.318271	CALB1/CDK4/CRYAB/CRYGB/CRYGC/CYP1A1/DLX1/DLX2/DSCAM/EPHB1/GJA8/HCN1/LHX2/MAB21L1/MIP/MTNR1B/MYF5/NES/NEUROD4/PFDN5/POU4F2/PYGO2/RP1/SERPINF1/SLC17A8/SOX1/STRA6/TCIRG1/TFAP2A/WNT7B/WNT9A	31
BP	GO:0099643	signal release from synapse	19/1239	170/18670	0.017891	0.335305	0.32354	ADCY1/ADRA1A/CADPS/CHRM2/CPLX4/CSPG5/DRD1/GAD2/RIMS1/RIMS2/RPH3A/SLC18A3/SLC5A7/SYT12/SYT4/SYT7/SYT9/UNC13A/UNC13C	19
BP	GO:0007566	embryo implantation	8/1239	51/18670	0.0183059	0.337467	0.325626	ACVR1B/BSG/CALCA/EMP2/PRDM14/RPL29/TIMP1/TRIM28	8
BP	GO:0090102	cochlea development	8/1239	51/18670	0.0183059	0.337467	0.325626	CALB1/DCHS1/DVL2/GABRA5/KCNK2/MYO3A/MYO3B/SLC17A8	8
BP	GO:0042531	positive regulation of tyrosine phosphorylation of STAT protein	10/1239	71/18670	0.0183302	0.337467	0.325626	CNTF/IFNG/IL12B/IL2/IL20/IL24/IL3/LEP/PTK6/TNFSF18	10
BP	GO:0010919	regulation of inositol phosphate biosynthetic process	4/1239	16/18670	0.0184589	0.337467	0.325626	LHCGR/MAS1/POU1F1/PTH	4
BP	GO:0044065	regulation of respiratory system process	4/1239	16/18670	0.0184589	0.337467	0.325626	GLRA1/GSX2/NLGN2/PHOX2B	4
BP	GO:0048791	calcium ion-regulated exocytosis of neurotransmitter	4/1239	16/18670	0.0184589	0.337467	0.325626	RIMS1/RIMS2/SYT4/SYT7	4
BP	GO:0099504	synaptic vesicle cycle	21/1239	194/18670	0.0184784	0.337467	0.325626	ADCY1/ADRA1A/CADPS/CHRM2/CPLX4/CSPG5/DDC/DNAJC6/DRD1/NLGN2/RIMS1/RIMS2/SLC17A6/SLC17A8/SLC18A1/SYT12/SYT4/SYT7/SYT9/UNC13A/UNC13C	21
BP	GO:0045471	response to ethanol	15/1239	125/18670	0.0185622	0.337764	0.325913	APOBEC1/BAD/CCL7/CRH/GLRA1/GLRA2/GRIN2A/GRIN2B/IL2/LEP/MAOB/ND4/OPRM1/POLB/PTH	15
BP	GO:0021511	spinal cord patterning	5/1239	24/18670	0.0188225	0.340029	0.328098	LHX3/NKX2-2/NKX6-1/RFX4/SOX1	5
BP	GO:0021895	cerebral cortex neuron differentiation	5/1239	24/18670	0.0188225	0.340029	0.328098	DLX1/DLX2/DRD1/FEZF2/NKX2-1	5
BP	GO:0031644	regulation of neurological system process	16/1239	137/18670	0.019468	0.350424	0.338129	COMT/GLRA1/GRM1/HTR2C/MTNR1B/NETO1/NLGN2/NPFF/NPY2R/OPRM1/RIMS1/RIMS2/SCN11A/SHANK2/SMR3B/TMEM108	16
BP	GO:0035249	synaptic transmission, glutamatergic	12/1239	93/18670	0.0198512	0.356041	0.343548	CACNG2/DRD1/GRIK4/GRM1/GRM5/NLGN2/NPY2R/SHANK2/SLC17A6/SLC17A8/UNC13A/UNC13C	12
BP	GO:1901186	positive regulation of ERBB signaling pathway	6/1239	33/18670	0.0199358	0.356282	0.343781	EPGN/EREG/PDE6H/PTK6/RTN4/TGFA	6
BP	GO:0019226	transmission of nerve impulse	10/1239	72/18670	0.0200634	0.357286	0.344749	CACNG2/CLDN19/CNTNAP2/DRD1/GLRA1/KCNA1/MTNR1B/SCN11A/SCN1A/SCN9A	10
BP	GO:0042742	defense response to bacterium	32/1239	330/18670	0.0201881	0.358231	0.345662	BPI/BPIFA1/CRP/DEFA1/DEFA4/DEFA6/DEFB105B/DEFB106B/DEFB118/DEFB119/DEFB125/DEFB126/DEFB127/DEFB129/FCN2/FGA/HTN1/HTN3/IGHA1/IGHD/IL12B/LACRT/LPO/LYG2/LYZL2/LYZL6/NLRP10/PGLYRP4/REG3G/RNASE8/SEMG1/WFDC12	32
BP	GO:0048639	positive regulation of developmental growth	20/1239	184/18670	0.0202924	0.358809	0.346219	BBS4/BDNF/CAPN3/CDH4/CPNE6/CPNE9/DSCAM/FGF8/GDI1/ILK/LEP/POU1F1/POU4F2/RIMS1/RIMS2/SYT4/TBX20/TBX5/TRPC5/UNC13A	20
BP	GO:0042509	regulation of tyrosine phosphorylation of STAT protein	11/1239	83/18670	0.0209664	0.369422	0.35646	CNTF/GGNBP2/IFNG/IL12B/IL2/IL20/IL24/IL3/LEP/PTK6/TNFSF18	11
BP	GO:0061844	antimicrobial humoral immune response mediated by antimicrobial peptide	10/1239	73/18670	0.0219133	0.384752	0.371252	BPIFA1/DEFA1/DEFA4/DEFA6/DEFB118/DEFB126/DEFB127/PGLYRP4/REG3G/SEMG1	10
BP	GO:0006775	fat-soluble vitamin metabolic process	7/1239	43/18670	0.0219911	0.384767	0.371267	CYP1A1/FGF23/IFNG/LRAT/LRP2/RBP1/TTPA	7
BP	GO:0002068	glandular epithelial cell development	5/1239	25/18670	0.0222764	0.387052	0.373471	ARNTL/BAD/HNF4A/NKX2-2/NKX6-1	5
BP	GO:0097186	amelogenesis	5/1239	25/18670	0.0222764	0.387052	0.373471	AMELX/DMP1/ENAM/TCIRG1/WDR72	5
BP	GO:0007131	reciprocal meiotic recombination	8/1239	53/18670	0.0226932	0.388417	0.374788	ANKRD31/BRIP1/C14orf39/CCNB1IP1/PRDM9/SYCP1/TEX19/UBR2	8
BP	GO:0097756	negative regulation of blood vessel diameter	11/1239	84/18670	0.0227305	0.388417	0.374788	ACTA2/ADRA1A/ADRA2B/AVPR1B/CRP/FGA/HTR1A/HTR2B/KEL/LEP/SLC6A4	11
BP	GO:0019228	neuronal action potential	6/1239	34/18670	0.0228889	0.388417	0.374788	DRD1/KCNA1/MTNR1B/SCN11A/SCN1A/SCN9A	6
BP	GO:0006544	glycine metabolic process	4/1239	17/18670	0.0228983	0.388417	0.374788	AGXT/AGXT2/AMT/TDH	4
BP	GO:0021514	ventral spinal cord interneuron differentiation	4/1239	17/18670	0.0228983	0.388417	0.374788	LHX3/NKX2-2/NKX6-1/SOX1	4
BP	GO:0060080	inhibitory postsynaptic potential	4/1239	17/18670	0.0228983	0.388417	0.374788	GLRA1/NLGN2/RIMS1/RIMS2	4
BP	GO:0060850	regulation of transcription involved in cell fate commitment	4/1239	17/18670	0.0228983	0.388417	0.374788	DLX1/DLX2/NKX6-1/NR2F2	4
BP	GO:0042136	neurotransmitter biosynthetic process	13/1239	106/18670	0.0231401	0.390342	0.376646	AGXT/AGXT2/DDC/GAD2/HSP90AB1/IFNG/MMP8/PAH/RAC1/SLC5A7/SLC6A4/TPH1/TPH2	13
BP	GO:1902600	proton transmembrane transport	18/1239	163/18670	0.0231678	0.390342	0.376646	ACTN4/ATP4A/ATP4B/ATP6V0A1/ATP6V0C/ATP6V0D2/ATP6V1G3/COX2/COX3/ND4/NDUFS7/PM20D1/SLC36A2/SLC4A10/SLC4A11/SLC9A3/TCIRG1/UCP1	18
BP	GO:0035725	sodium ion transmembrane transport	16/1239	140/18670	0.0233863	0.392701	0.378922	ACTN4/ATP4A/ATP4B/BPIFA1/FXYD5/HCN1/NETO1/SCN11A/SCN1A/SCN9A/SLC12A1/SLC17A2/SLC17A4/SLC4A11/SLC5A10/SLC9A3	16
BP	GO:0060560	developmental growth involved in morphogenesis	24/1239	235/18670	0.0235773	0.393167	0.379372	BDNF/CDH4/CPNE6/CPNE9/DCC/DSCAM/GDI1/HSP90AB1/ILK/LHX2/NKX6-1/POU4F2/POU4F3/RIMS1/RIMS2/RTN4/SLIT1/SPRY2/SYT4/TMEM108/TRIM28/TRPC5/UNC13A/WNT7B	24
BP	GO:0048167	regulation of synaptic plasticity	20/1239	187/18670	0.0237066	0.393167	0.379372	ADCY1/ADCY8/CALB1/CRH/DRD1/GRIN2A/GRIN2B/GRM5/KAT2A/KCNJ10/NETO1/RIMS1/RIMS2/SHANK2/SLC4A10/SYT12/SYT4/SYT7/UNC13A/UNC13C	20
BP	GO:0045137	development of primary sexual characteristics	23/1239	223/18670	0.0237234	0.393167	0.379372	ACVR1B/ADAMTS1/BCL2L2/BRIP1/CBX2/CYP19A1/DMRT1/EREG/FGF8/FSHB/LEP/LHCGR/LRP2/MAS1/NKX2-1/NUP210L/PCYT1B/RAD21L1/RBMY1B/SRY/TEX19/TSPY3/ZFP42	23
BP	GO:0009583	detection of light stimulus	10/1239	74/18670	0.023884	0.393167	0.379372	AIPL1/CNGB1/EYS/GJA10/GRK1/GRK7/GUCA1C/GUCY2D/OPN5/RP1	10
BP	GO:0099601	regulation of neurotransmitter receptor activity	10/1239	74/18670	0.023884	0.393167	0.379372	CACNG2/CRH/GRIN2A/GRIN2B/IFNG/LRRC7/NETO1/NLGN2/OPRM1/SHANK2	10
BP	GO:0044106	cellular amine metabolic process	15/1239	129/18670	0.0240012	0.393167	0.379372	ACMSD/ALDH7A1/COMT/DDC/DRD1/HNMT/HTR1A/IDO2/MAOA/MAOB/PSMA8/SULT1B1/TACR3/TPH1/TPH2	15
BP	GO:0003376	sphingosine-1-phosphate receptor signaling pathway	3/1239	10/18670	0.0245926	0.393167	0.379372	GPR6/S1PR3/S1PR5	3
BP	GO:0006171	cAMP biosynthetic process	3/1239	10/18670	0.0245926	0.393167	0.379372	ADCY1/ADCY10/ADCY8	3
BP	GO:0019062	virion attachment to host cell	3/1239	10/18670	0.0245926	0.393167	0.379372	CD81/HSP90AB1/LRRC15	3
BP	GO:0030388	fructose 1,6-bisphosphate metabolic process	3/1239	10/18670	0.0245926	0.393167	0.379372	ALDOA/FBP2/IFNG	3
BP	GO:0035845	photoreceptor cell outer segment organization	3/1239	10/18670	0.0245926	0.393167	0.379372	BBS4/CNGB1/RP1	3
BP	GO:0045741	positive regulation of epidermal growth factor-activated receptor activity	3/1239	10/18670	0.0245926	0.393167	0.379372	EPGN/EREG/TGFA	3
BP	GO:0046532	regulation of photoreceptor cell differentiation	3/1239	10/18670	0.0245926	0.393167	0.379372	CNTF/DLX1/DLX2	3
BP	GO:0070091	glucagon secretion	3/1239	10/18670	0.0245926	0.393167	0.379372	CRH/LEP/SYT7	3
BP	GO:0070472	regulation of uterine smooth muscle contraction	3/1239	10/18670	0.0245926	0.393167	0.379372	ADRA2B/TACR1/TACR3	3
BP	GO:0046189	phenol-containing compound biosynthetic process	7/1239	44/18670	0.0247025	0.39348	0.379673	DCT/DDC/PAH/SLC45A2/TPH1/TPH2/TYR	7
BP	GO:0051897	positive regulation of protein kinase B signaling	19/1239	176/18670	0.0247694	0.39348	0.379673	CD80/EPGN/EREG/FGF16/FGF19/FGF22/FGF23/FGF5/FGF8/HSP90AB1/ILK/LEP/NRG4/PIK3AP1/RAC1/RHOG/RTN4/SPRY2/TGFA	19
BP	GO:0035825	homologous recombination	8/1239	54/18670	0.0251434	0.398157	0.384186	ANKRD31/BRIP1/C14orf39/CCNB1IP1/PRDM9/SYCP1/TEX19/UBR2	8
BP	GO:0035640	exploration behavior	5/1239	26/18670	0.0261159	0.407212	0.392924	ATXN3L/CRH/HTR1A/NLGN2/SLC4A10	5
BP	GO:0055083	monovalent inorganic anion homeostasis	5/1239	26/18670	0.0261159	0.407212	0.392924	FGF23/GCM2/PTH/SLC12A1/SLC12A5	5
BP	GO:0071377	cellular response to glucagon stimulus	5/1239	26/18670	0.0261159	0.407212	0.392924	ADCY1/ADCY8/FGF21/GCG/GLP1R	5
BP	GO:0019433	triglyceride catabolic process	6/1239	35/18670	0.0261221	0.407212	0.392924	APOC3/FABP12/FABP2/FABP7/FGF21/PNPLA1	6
BP	GO:0042462	eye photoreceptor cell development	6/1239	35/18670	0.0261221	0.407212	0.392924	BBS4/CRB1/HCN1/OLFM3/RP1/TRPM1	6
BP	GO:0007260	tyrosine phosphorylation of STAT protein	11/1239	86/18670	0.0265802	0.413066	0.398572	CNTF/GGNBP2/IFNG/IL12B/IL2/IL20/IL24/IL3/LEP/PTK6/TNFSF18	11
BP	GO:0017156	calcium ion regulated exocytosis	17/1239	154/18670	0.02687	0.416278	0.401671	ADCY1/ADRA1A/CADPS/CHRM2/CPLX4/CSPG5/DRD1/RIMS1/RIMS2/SYT10/SYT12/SYT4/SYT7/SYT9/UNC13A/UNC13C/ZP4	17
BP	GO:0031018	endocrine pancreas development	7/1239	45/18670	0.0276344	0.426798	0.411822	ARNTL/BAD/HNF4A/NKX2-2/NKX6-1/PDX1/RFX6	7
BP	GO:0042310	vasoconstriction	10/1239	76/18670	0.0282028	0.434236	0.419	ACTA2/ADRA1A/ADRA2B/AVPR1B/FGA/HTR1A/HTR2B/KEL/LEP/SLC6A4	10
BP	GO:0042472	inner ear morphogenesis	12/1239	98/18670	0.0286888	0.440364	0.424913	CHRNA9/CLRN1/COL2A1/DVL2/FGF8/KCNQ4/MYO3A/MYO3B/POU4F3/SPRY2/TFAP2A/ZIC1	12
BP	GO:0008361	regulation of cell size	19/1239	179/18670	0.0288843	0.44201	0.426501	AQP4/BDNF/CDH4/CDK4/DCC/DSCAM/GDI1/HSP90AB1/ILK/KEL/NKX6-1/POU4F2/RAC1/RAP1GAP2/RTN4/SLC12A1/SLC12A5/TMEM123/TRPC5	19
BP	GO:0046888	negative regulation of hormone secretion	9/1239	66/18670	0.0296071	0.450886	0.435066	ADRA2B/ANXA5/CRH/FGF23/LEP/MTNR1B/NPFF/RAB11FIP3/SYTL4	9
BP	GO:2000310	regulation of NMDA receptor activity	6/1239	36/18670	0.0296446	0.450886	0.435066	CRH/GRIN2A/GRIN2B/IFNG/LRRC7/OPRM1	6
BP	GO:0050806	positive regulation of synaptic transmission	18/1239	168/18670	0.0302449	0.454754	0.438798	ADCY1/ADCY8/ADRA1A/CACNG2/CALB1/CLSTN1/CRH/DRD1/GRIN2A/GRIN2B/NETO1/NLGN2/RIMS1/RIMS2/SHANK2/SYT12/SYT9/UNC13A	18
BP	GO:0007565	female pregnancy	20/1239	192/18670	0.0303507	0.454754	0.438798	ACVR1B/ADRA2B/BSG/CALCA/COMT/CRH/EMP2/ENDOU/EPYC/FSHB/LEP/NPFF/NR2F2/PRDM14/PSG1/PSG3/PSG6/RPL29/TIMP1/TRIM28	20
BP	GO:0001964	startle response	5/1239	27/18670	0.0303533	0.454754	0.438798	DRD1/FABP7/GLRA1/GRIN2A/KCNA1	5
BP	GO:0035902	response to immobilization stress	5/1239	27/18670	0.0303533	0.454754	0.438798	CRH/CYP1A1/FOXO4/HNMT/TPH1	5
BP	GO:0080154	regulation of fertilization	5/1239	27/18670	0.0303533	0.454754	0.438798	CRISP1/GLRA1/IQCF1/PRSS37/ZP4	5
BP	GO:0001754	eye photoreceptor cell differentiation	7/1239	46/18670	0.0307935	0.457163	0.441122	BBS4/CRB1/DSCAM/HCN1/OLFM3/RP1/TRPM1	7
BP	GO:0002437	inflammatory response to antigenic stimulus	7/1239	46/18670	0.0307935	0.457163	0.441122	CD81/CYSLTR1/IL12B/IL5RA/NLRP6/NPFF/OPRM1	7
BP	GO:0019731	antibacterial humoral response	7/1239	46/18670	0.0307935	0.457163	0.441122	BPIFA1/DEFA1/DEFA4/DEFA6/FGA/IGHA1/SEMG1	7
BP	GO:0061097	regulation of protein tyrosine kinase activity	11/1239	88/18670	0.0308795	0.457163	0.441122	ADRA1A/BDNF/DVL2/EPGN/EREG/GGNBP2/GRM5/LILRA5/PTK6/SRCIN1/TGFA	11
BP	GO:0007612	learning	16/1239	145/18670	0.0311976	0.458735	0.442639	ADAM2/CNTNAP2/COMT/CRH/DRD1/EN1/GABRA5/GRIN2A/GRM5/LRRN4/NETO1/RAG1/SHANK2/SLC12A5/SLC6A1/STRA6	16
BP	GO:0071241	cellular response to inorganic substance	22/1239	217/18670	0.0313887	0.458735	0.442639	ADCY1/ADCY10/ADCY8/ANXA5/BAD/CAPN3/CPNE6/CPNE9/CYP11B2/CYP1A1/DDI1/GLRA1/GLRA2/KCNA1/SERPINF1/SYT10/SYT12/SYT4/SYT7/SYT9/TFAP2A/TPH2	22
BP	GO:0097164	ammonium ion metabolic process	21/1239	205/18670	0.0316557	0.458735	0.442639	ALDH7A1/CHKB/COMT/DDC/DRD1/GRIN2A/HNMT/HTR1A/LCAT/LPIN1/MAOA/MAOB/PCYT1B/PLA2G2F/PLA2G3/PON1/SLC44A5/SLC5A7/TACR3/TPH1/TPH2	21
BP	GO:0015014	heparan sulfate proteoglycan biosynthetic process, polysaccharide chain biosynthetic process	3/1239	11/18670	0.0321775	0.458735	0.442639	EXT2/NDST3/NDST4	3
BP	GO:0021521	ventral spinal cord interneuron specification	3/1239	11/18670	0.0321775	0.458735	0.442639	LHX3/NKX6-1/SOX1	3
BP	GO:0042482	positive regulation of odontogenesis	3/1239	11/18670	0.0321775	0.458735	0.442639	AMELX/ENAM/TFAP2A	3
BP	GO:0045793	positive regulation of cell size	3/1239	11/18670	0.0321775	0.458735	0.442639	CDK4/HSP90AB1/TMEM123	3
BP	GO:0045919	positive regulation of cytolysis	3/1239	11/18670	0.0321775	0.458735	0.442639	CFHR2/CFHR5/PGLYRP4	3
BP	GO:0048853	forebrain morphogenesis	3/1239	11/18670	0.0321775	0.458735	0.442639	FGF8/GSX2/SLIT1	3
BP	GO:0060573	cell fate specification involved in pattern specification	3/1239	11/18670	0.0321775	0.458735	0.442639	LHX3/NKX6-1/SOX1	3
BP	GO:0070471	uterine smooth muscle contraction	3/1239	11/18670	0.0321775	0.458735	0.442639	ADRA2B/TACR1/TACR3	3
BP	GO:1900003	regulation of serine-type endopeptidase activity	3/1239	11/18670	0.0321775	0.458735	0.442639	CR1/SEMG1/SPINK6	3
BP	GO:1902571	regulation of serine-type peptidase activity	3/1239	11/18670	0.0321775	0.458735	0.442639	CR1/SEMG1/SPINK6	3
BP	GO:1904892	regulation of STAT cascade	16/1239	146/18670	0.0329663	0.468496	0.452057	CNTF/GGNBP2/IFNA10/IFNA6/IFNB1/IFNG/IFNW1/IL12B/IL2/IL20/IL24/IL3/LEP/MGAT5/PTK6/TNFSF18	16
BP	GO:0021954	central nervous system neuron development	10/1239	78/18670	0.0330494	0.468496	0.452057	DCC/DRD1/EPHB1/FEZF2/FGF8/HSP90AB1/LEP/PHOX2B/SLC4A10/SOX1	10
BP	GO:2000273	positive regulation of signaling receptor activity	6/1239	37/18670	0.0334645	0.470582	0.45407	ADRA2B/CACNG2/EPGN/EREG/IFNG/TGFA	6
BP	GO:0032095	regulation of response to food	4/1239	19/18670	0.0335727	0.470582	0.45407	BBS4/LEP/NPFF/OPRM1	4
BP	GO:0035338	long-chain fatty-acyl-CoA biosynthetic process	4/1239	19/18670	0.0335727	0.470582	0.45407	ACSBG1/ACSL6/ELOVL2/TECR	4
BP	GO:0060004	reflex	4/1239	19/18670	0.0335727	0.470582	0.45407	ADRA1A/CACNG2/GLRA1/TMC2	4
BP	GO:0042461	photoreceptor cell development	7/1239	47/18670	0.0341862	0.477843	0.461077	BBS4/CNGB1/CRB1/HCN1/OLFM3/RP1/TRPM1	7
BP	GO:0008045	motor neuron axon guidance	5/1239	28/18670	0.0349983	0.479812	0.462977	FGF8/LHX3/LHX4/RAC1/SLIT1	5
BP	GO:0009074	aromatic amino acid family catabolic process	5/1239	28/18670	0.0349983	0.479812	0.462977	ACMSD/HNMT/IDO2/PAH/TAT	5
BP	GO:0021846	cell proliferation in forebrain	5/1239	28/18670	0.0349983	0.479812	0.462977	DCT/FABP7/FGF8/IGF2BP1/LHX5	5
BP	GO:0048520	positive regulation of behavior	5/1239	28/18670	0.0349983	0.479812	0.462977	CRH/MTNR1B/NPY2R/RXFP4/STRA6	5
BP	GO:0090383	phagosome acidification	5/1239	28/18670	0.0349983	0.479812	0.462977	ATP6V0A1/ATP6V0C/ATP6V0D2/ATP6V1G3/TCIRG1	5
BP	GO:1902932	positive regulation of alcohol biosynthetic process	5/1239	28/18670	0.0349983	0.479812	0.462977	IFNG/LHCGR/MAS1/POU1F1/PTH	5
BP	GO:2000463	positive regulation of excitatory postsynaptic potential	5/1239	28/18670	0.0349983	0.479812	0.462977	NETO1/NLGN2/RIMS1/RIMS2/SHANK2	5
BP	GO:0050830	defense response to Gram-positive bacterium	12/1239	101/18670	0.0351934	0.481169	0.464286	CRP/DEFA1/DEFA4/DEFA6/DEFB106B/FCN2/LYG2/LYZL2/LYZL6/PGLYRP4/REG3G/RNASE8	12
BP	GO:0050804	modulation of chemical synaptic transmission	39/1239	436/18670	0.0354784	0.483744	0.46677	ADCY1/ADCY8/ADRA1A/BDNF/CACNG2/CALB1/CHRM2/CLSTN1/CNTNAP4/CPLX4/CRH/CSPG5/DCC/DRD1/EPHB1/GRIK4/GRIN2A/GRIN2B/GRM1/GRM5/KAT2A/KCNJ10/NETO1/NLGN2/NPY2R/NRG3/RIMS1/RIMS2/SHANK2/SLC4A10/SLC6A1/SLC6A4/SYT12/SYT4/SYT7/SYT9/TMEM108/UNC13A/UNC13C	39
BP	GO:0042475	odontogenesis of dentin-containing tooth	11/1239	90/18670	0.0356525	0.484796	0.467786	AMELX/BSG/DLX1/DLX2/DMP1/DSPP/ENAM/FGF8/RSPO2/TCIRG1/WDR72	11
BP	GO:0007548	sex differentiation	26/1239	270/18670	0.0361903	0.490776	0.473556	ACVR1B/ADAMTS1/BCL2L2/BRIP1/CBX2/CYP19A1/DMRT1/DMRTC2/EREG/FGF8/FSHB/HNF4A/LEP/LHCGR/LRP2/MAS1/NKX2-1/NUP210L/PCYT1B/RAD21L1/RBMY1B/SRY/STRA6/TEX19/TSPY3/ZFP42	26
BP	GO:0099177	regulation of trans-synaptic signaling	39/1239	437/18670	0.0365605	0.494456	0.477107	ADCY1/ADCY8/ADRA1A/BDNF/CACNG2/CALB1/CHRM2/CLSTN1/CNTNAP4/CPLX4/CRH/CSPG5/DCC/DRD1/EPHB1/GRIK4/GRIN2A/GRIN2B/GRM1/GRM5/KAT2A/KCNJ10/NETO1/NLGN2/NPY2R/NRG3/RIMS1/RIMS2/SHANK2/SLC4A10/SLC6A1/SLC6A4/SYT12/SYT4/SYT7/SYT9/TMEM108/UNC13A/UNC13C	39
BP	GO:0002792	negative regulation of peptide secretion	16/1239	148/18670	0.0367223	0.495306	0.477926	ANXA5/CARD18/CD200R1/CIDEA/CRH/IL36RN/LEP/LILRA5/LRRC32/MTNR1B/NPFF/OPRM1/RAB11FIP3/SRCIN1/SYT4/SYTL4	16
BP	GO:0052548	regulation of endopeptidase activity	38/1239	425/18670	0.0377231	0.507437	0.489632	ALOX12/BAD/BIRC8/C3P1/CARD18/CR1/CRYAB/CSN2/CST8/CST9L/EFNA3/GRIN2A/GRIN2B/ITIH2/KNG1/MTCH1/RAF1/RAG1/RFPL1/SEMG1/SERPINA11/SERPINA2/SERPINA7/SERPINA9/SERPINB10/SERPINB11/SERPINB12/SERPINB13/SERPINB2/SERPINB5/SERPINF1/SMR3B/SPINK6/SPP2/TIMP1/WFDC12/WFDC13/WNT9A	38
BP	GO:0051216	cartilage development	21/1239	209/18670	0.0378793	0.508172	0.490341	AMELX/BARX2/CER1/COL20A1/COL2A1/DDRGK1/DLX2/GDF6/GLG1/LEP/MATN2/MMP13/MYF5/OTOR/PTH/RSPO2/THBS3/TIMP1/WNT7B/WNT9A/ZBTB16	21
BP	GO:0021700	developmental maturation	27/1239	284/18670	0.0381745	0.510762	0.49284	AP1M1/CATSPER4/CLSTN1/CNTNAP2/DAZL/DCHS1/ELSPBP1/EPHA8/EREG/FERMT1/FOXA1/GLDN/IQCF1/LEP/MTCH1/NFIA/NKX6-1/PALM/PDE3A/PTH/RND1/ROPN1B/SEMG1/SYT4/THBS3/UNC13A/UNC13C	27
BP	GO:0046425	regulation of JAK-STAT cascade	15/1239	137/18670	0.0383318	0.511499	0.493552	CNTF/GGNBP2/IFNA10/IFNA6/IFNB1/IFNG/IFNW1/IL12B/IL2/IL20/IL24/IL3/LEP/PTK6/TNFSF18	15
BP	GO:0051346	negative regulation of hydrolase activity	41/1239	466/18670	0.0396848	0.511922	0.49396	ANGPTL3/APOC3/BBS4/BIRC8/C3P1/CARD18/CR1/CRYAB/CSN2/CST8/CST9L/GRXCR1/ITIH2/KNG1/MGAT5/PPP4R4/RAF1/RAG1/SERPINA11/SERPINA2/SERPINA7/SERPINA9/SERPINB10/SERPINB11/SERPINB12/SERPINB13/SERPINB2/SERPINB5/SERPINF1/SLC7A14/SMR3B/SPINK6/SPP2/SPRY2/TIMP1/TMEM132D/TMEM225/WDR81/WFDC12/WFDC13/WNT9A	41
BP	GO:0001502	cartilage condensation	4/1239	20/18670	0.0398273	0.511922	0.49396	BARX2/COL2A1/MYF5/OTOR	4
BP	GO:0007130	synaptonemal complex assembly	4/1239	20/18670	0.0398273	0.511922	0.49396	BAG6/RAD21L1/SYCP1/TEX12	4
BP	GO:0023019	signal transduction involved in regulation of gene expression	4/1239	20/18670	0.0398273	0.511922	0.49396	CER1/FGF5/FGF8/HNF4A	4
BP	GO:0043931	ossification involved in bone maturation	4/1239	20/18670	0.0398273	0.511922	0.49396	DCHS1/LEP/PTH/THBS3	4
BP	GO:0021884	forebrain neuron development	5/1239	29/18670	0.0400588	0.511922	0.49396	DRD1/FEZF2/FGF8/SLC4A10/SOX1	5
BP	GO:0048240	sperm capacitation	5/1239	29/18670	0.0400588	0.511922	0.49396	CATSPER4/ELSPBP1/IQCF1/ROPN1B/SEMG1	5
BP	GO:0007602	phototransduction	8/1239	59/18670	0.040179	0.511922	0.49396	AIPL1/CNGB1/GRK1/GRK7/GUCA1C/GUCY2D/OPN5/RP1	8
BP	GO:0061448	connective tissue development	26/1239	273/18670	0.040567	0.511922	0.49396	ACTA2/AMELX/BARX2/BBS4/CDK4/CER1/COL20A1/COL2A1/DDRGK1/DLX2/FOXA1/GDF6/GLG1/LEP/MATN2/MMP13/MYF5/OTOR/POU4F2/PTH/RSPO2/THBS3/TIMP1/WNT7B/WNT9A/ZBTB16	26
BP	GO:0010960	magnesium ion homeostasis	3/1239	12/18670	0.0408337	0.511922	0.49396	KCNA1/KEL/PTH	3
BP	GO:0019336	phenol-containing compound catabolic process	3/1239	12/18670	0.0408337	0.511922	0.49396	COMT/MAOA/MAOB	3
BP	GO:0030002	cellular anion homeostasis	3/1239	12/18670	0.0408337	0.511922	0.49396	FGF23/GCM2/SLC12A5	3
BP	GO:0030320	cellular monovalent inorganic anion homeostasis	3/1239	12/18670	0.0408337	0.511922	0.49396	FGF23/GCM2/SLC12A5	3
BP	GO:0044650	adhesion of symbiont to host cell	3/1239	12/18670	0.0408337	0.511922	0.49396	CD81/HSP90AB1/LRRC15	3
BP	GO:0045161	neuronal ion channel clustering	3/1239	12/18670	0.0408337	0.511922	0.49396	CNTNAP2/GLDN/MTCH1	3
BP	GO:0045472	response to ether	3/1239	12/18670	0.0408337	0.511922	0.49396	ABCB4/CDK4/CRH	3
BP	GO:0055062	phosphate ion homeostasis	3/1239	12/18670	0.0408337	0.511922	0.49396	FGF23/GCM2/PTH	3
BP	GO:0072505	divalent inorganic anion homeostasis	3/1239	12/18670	0.0408337	0.511922	0.49396	FGF23/GCM2/PTH	3
BP	GO:0072506	trivalent inorganic anion homeostasis	3/1239	12/18670	0.0408337	0.511922	0.49396	FGF23/GCM2/PTH	3
BP	GO:0090520	sphingolipid mediated signaling pathway	3/1239	12/18670	0.0408337	0.511922	0.49396	GPR6/S1PR3/S1PR5	3
BP	GO:0099550	trans-synaptic signaling, modulating synaptic transmission	3/1239	12/18670	0.0408337	0.511922	0.49396	CSPG5/GRM5/SYT4	3
BP	GO:0099566	regulation of postsynaptic cytosolic calcium ion concentration	3/1239	12/18670	0.0408337	0.511922	0.49396	CALB1/GRM1/GRM5	3
BP	GO:1904862	inhibitory synapse assembly	3/1239	12/18670	0.0408337	0.511922	0.49396	GABRA1/GABRG2/NLGN2	3
BP	GO:1905522	negative regulation of macrophage migration	3/1239	12/18670	0.0408337	0.511922	0.49396	CD200R1/CYP19A1/EMILIN1	3
BP	GO:1904894	positive regulation of STAT cascade	11/1239	92/18670	0.040921	0.511922	0.49396	CNTF/IFNG/IL12B/IL2/IL20/IL24/IL3/LEP/MGAT5/PTK6/TNFSF18	11
BP	GO:0051047	positive regulation of secretion	38/1239	428/18670	0.0412587	0.51486	0.496794	ADCY8/ALOX12B/ANKRD1/BAD/CADPS/CCL1/CLEC5A/CRH/CYP19A1/FERMT1/FGA/FRMD8/GALR1/GCG/HTR2B/IFNG/IGHD/IL1A/IL2/LACRT/LEP/LILRA5/MMP8/NKX6-1/NLGN2/NLRP10/NPY2R/PDX1/RAC1/RFX6/SLC6A1/SLC6A4/SYT10/SYT4/SYT7/SYT9/SYTL4/UNC13A	38
BP	GO:0007409	axonogenesis	41/1239	468/18670	0.0419958	0.521809	0.5035	ADCY1/BDNF/BSG/CCKAR/CDH4/COL25A1/DCC/DPYSL5/DSCAM/EFNA3/EPHA3/EPHA6/EPHA8/EPHB1/FEZF2/FGF8/GBX1/GDI1/HSP90AB1/ILK/ISL2/KEL/LHX2/LHX3/LHX4/LRTM2/MATN2/MYPN/NKX2-1/NKX6-1/PHOX2B/POU4F2/POU4F3/RAC1/RTN4/SLIT1/SLITRK2/SPTA1/SPTAN1/TRPC5/UNC5D	41
BP	GO:0051180	vitamin transport	6/1239	39/18670	0.0420242	0.521809	0.5035	AFM/LRP2/SLC19A3/SLC2A2/STRA6/TTPA	6
BP	GO:0046928	regulation of neurotransmitter secretion	12/1239	104/18670	0.0426814	0.528658	0.510109	ADCY1/ADRA1A/CHRM2/CPLX4/CSPG5/DRD1/RIMS1/RIMS2/SYT12/SYT4/SYT9/UNC13A	12
BP	GO:0048265	response to pain	5/1239	30/18670	0.0455403	0.562676	0.542933	COMT/CRH/SCN9A/TACR1/TRPA1	5
BP	GO:0021537	telencephalon development	24/1239	251/18670	0.0458321	0.564886	0.545065	BAD/BBS4/CNTNAP2/DLX1/DLX2/DRD1/FEZF2/FGF8/GSX2/HSD3B1/HTR5A/HTR6/IGF2BP1/KAT2A/KCNA1/KIRREL3/LHX2/LHX5/MAS1/NKX2-1/NRG3/RFX4/RTN4/TMEM108	24
BP	GO:0042402	cellular biogenic amine catabolic process	4/1239	21/18670	0.0466985	0.568111	0.548177	ACMSD/ALDH7A1/HNMT/IDO2	4
BP	GO:0042749	regulation of circadian sleep/wake cycle	4/1239	21/18670	0.0466985	0.568111	0.548177	CRH/HCRTR2/MTNR1B/NPY2R	4
BP	GO:1904469	positive regulation of tumor necrosis factor secretion	4/1239	21/18670	0.0466985	0.568111	0.548177	FRMD8/IFNG/LILRA5/MMP8	4
BP	GO:0014046	dopamine secretion	6/1239	40/18670	0.0467749	0.568111	0.548177	NPY2R/SYT10/SYT12/SYT4/SYT7/SYT9	6
BP	GO:0014059	regulation of dopamine secretion	6/1239	40/18670	0.0467749	0.568111	0.548177	NPY2R/SYT10/SYT12/SYT4/SYT7/SYT9	6
BP	GO:0019835	cytolysis	6/1239	40/18670	0.0467749	0.568111	0.548177	C8B/CFHR2/CFHR5/LYZL6/PGLYRP4/REG3G	6
BP	GO:0071277	cellular response to calcium ion	10/1239	83/18670	0.047646	0.57729	0.557034	ADCY1/ADCY8/CAPN3/CPNE6/CPNE9/SYT10/SYT12/SYT4/SYT7/SYT9	10
BP	GO:0032024	positive regulation of insulin secretion	9/1239	72/18670	0.0480351	0.580599	0.560227	ADCY8/BAD/CRH/GCG/NKX6-1/NLGN2/PDX1/RAC1/RFX6	9
BP	GO:0071248	cellular response to metal ion	19/1239	190/18670	0.0484164	0.583796	0.563312	ADCY1/ADCY8/ANXA5/CAPN3/CPNE6/CPNE9/CYP11B2/CYP1A1/GLRA1/GLRA2/KCNA1/SERPINF1/SYT10/SYT12/SYT4/SYT7/SYT9/TFAP2A/TPH2	19
BP	GO:0097696	STAT cascade	17/1239	166/18670	0.0495256	0.589436	0.568754	CNTF/GGNBP2/IFNA10/IFNA6/IFNB1/IFNG/IFNW1/IL12B/IL2/IL20/IL24/IL3/LEP/MGAT5/PTK6/STAT4/TNFSF18	17
BP	GO:0051952	regulation of amine transport	11/1239	95/18670	0.049796	0.589436	0.568754	ADRA2B/CRH/DRD1/LEP/NPY2R/SLC6A1/SYT10/SYT12/SYT4/SYT7/SYT9	11
CC	GO:0099699	integral component of synaptic membrane	33/1307	152/19717	1.0611e-09	4.14313e-07	3.67179e-07	ADCY1/ADCY8/ADRA1A/CACNG2/CHRM2/CHRNA9/CLSTN1/CSPG5/DCC/DRD1/GABRA1/GABRA4/GABRA5/GABRD/GABRG3/GLRA1/GRIK4/GRIN2A/HTR5A/KCNA1/KCNA3/KCNC1/KCNJ3/KCNJ9/LRRTM3/NETO1/NLGN2/OPRM1/P2RX6/SLC6A1/SLC6A11/SLC6A4/SYT7	33
CC	GO:0099055	integral component of postsynaptic membrane	28/1307	117/19717	1.90608e-09	4.14313e-07	3.67179e-07	ADCY1/ADRA1A/CACNG2/CHRM2/CHRNA9/CLSTN1/CSPG5/DCC/DRD1/GABRA1/GABRA4/GABRA5/GABRD/GLRA1/GRIK4/GRIN2A/HTR5A/KCNA1/KCNA3/KCNC1/LRRTM3/NETO1/NLGN2/OPRM1/P2RX6/SLC6A1/SLC6A11/SLC6A4	28
CC	GO:0099240	intrinsic component of synaptic membrane	34/1307	164/19717	2.13563e-09	4.14313e-07	3.67179e-07	ADCY1/ADCY8/ADRA1A/CACNG2/CHRM2/CHRNA9/CLSTN1/CSPG5/DCC/DRD1/FLOT2/GABRA1/GABRA4/GABRA5/GABRD/GABRG3/GLRA1/GRIK4/GRIN2A/HTR5A/KCNA1/KCNA3/KCNC1/KCNJ3/KCNJ9/LRRTM3/NETO1/NLGN2/OPRM1/P2RX6/SLC6A1/SLC6A11/SLC6A4/SYT7	34
CC	GO:0098936	intrinsic component of postsynaptic membrane	28/1307	122/19717	5.21458e-09	6.79784e-07	6.02449e-07	ADCY1/ADRA1A/CACNG2/CHRM2/CHRNA9/CLSTN1/CSPG5/DCC/DRD1/GABRA1/GABRA4/GABRA5/GABRD/GLRA1/GRIK4/GRIN2A/HTR5A/KCNA1/KCNA3/KCNC1/LRRTM3/NETO1/NLGN2/OPRM1/P2RX6/SLC6A1/SLC6A11/SLC6A4	28
CC	GO:0097060	synaptic membrane	62/1307	432/19717	6.91233e-09	6.79784e-07	6.02449e-07	ADCY1/ADCY8/ADRA1A/ANKS1B/CACNG2/CHRM2/CHRNA9/CLSTN1/CNKSR2/CNTNAP4/COMT/CRYAB/CSPG5/DCC/DRD1/FLOT2/GABRA1/GABRA4/GABRA5/GABRA6/GABRD/GABRG1/GABRG2/GABRG3/GABRQ/GAD2/GLRA1/GLRA2/GRIK4/GRIN2A/GRIN2B/GRM1/GRM5/HTR5A/KCNA1/KCNA3/KCNC1/KCNJ3/KCNJ4/KCNJ9/LRRC7/LRRTM3/LRRTM4/NDUFS7/NETO1/NLGN2/OPRM1/P2RX6/PALM/PDLIM4/RIMS1/RIMS2/RPH3A/SHANK2/SLC6A1/SLC6A11/SLC6A4/SRCIN1/SYT7/TMEM108/UNC13A/UNC13C	62
CC	GO:1902495	transmembrane transporter complex	51/1307	324/19717	7.00808e-09	6.79784e-07	6.02449e-07	ATP1B4/ATP4B/BEST3/CACNG2/CATSPER4/CHRNA9/CLCNKB/CNGB1/CNGB3/CNTNAP2/DPP10/GABRA1/GABRA4/GABRA5/GABRA6/GABRD/GABRG1/GABRG2/GABRG3/GABRQ/GLRA1/GLRA2/GRIK4/GRIN2A/GRIN2B/HCN1/KCNA1/KCNA3/KCNA6/KCNA7/KCNB2/KCNC1/KCNG2/KCNG4/KCNJ3/KCNJ4/KCNJ6/KCNJ8/KCNK2/KCNQ2/KCNQ4/KCNV1/LRRC7/OLFM3/PKD1L3/SCN11A/SCN1A/SCN9A/SHANK2/TRPC5/TRPC7	51
CC	GO:0034702	ion channel complex	48/1307	301/19717	1.26891e-08	1.05501e-06	9.34985e-07	BEST3/CACNG2/CATSPER4/CHRNA9/CLCNKB/CNGB1/CNTNAP2/DPP10/GABRA1/GABRA4/GABRA5/GABRA6/GABRD/GABRG1/GABRG2/GABRG3/GABRQ/GLRA1/GLRA2/GRIK4/GRIN2A/GRIN2B/HCN1/KCNA1/KCNA3/KCNA6/KCNA7/KCNB2/KCNC1/KCNG2/KCNG4/KCNJ3/KCNJ4/KCNJ6/KCNJ8/KCNK2/KCNQ2/KCNQ4/KCNV1/LRRC7/OLFM3/PKD1L3/SCN11A/SCN1A/SCN9A/SHANK2/TRPC5/TRPC7	48
CC	GO:1990351	transporter complex	51/1307	332/19717	1.60806e-08	1.16986e-06	1.03677e-06	ATP1B4/ATP4B/BEST3/CACNG2/CATSPER4/CHRNA9/CLCNKB/CNGB1/CNGB3/CNTNAP2/DPP10/GABRA1/GABRA4/GABRA5/GABRA6/GABRD/GABRG1/GABRG2/GABRG3/GABRQ/GLRA1/GLRA2/GRIK4/GRIN2A/GRIN2B/HCN1/KCNA1/KCNA3/KCNA6/KCNA7/KCNB2/KCNC1/KCNG2/KCNG4/KCNJ3/KCNJ4/KCNJ6/KCNJ8/KCNK2/KCNQ2/KCNQ4/KCNV1/LRRC7/OLFM3/PKD1L3/SCN11A/SCN1A/SCN9A/SHANK2/TRPC5/TRPC7	51
CC	GO:0045211	postsynaptic membrane	49/1307	323/19717	4.59143e-08	2.96913e-06	2.63135e-06	ADCY1/ADCY8/ADRA1A/ANKS1B/CACNG2/CHRM2/CHRNA9/CLSTN1/CNKSR2/COMT/CSPG5/DCC/DRD1/GABRA1/GABRA4/GABRA5/GABRA6/GABRD/GABRG1/GABRG2/GABRG3/GABRQ/GLRA1/GLRA2/GRIK4/GRIN2A/GRIN2B/GRM1/GRM5/HTR5A/KCNA1/KCNA3/KCNC1/KCNJ4/LRRC7/LRRTM3/LRRTM4/NETO1/NLGN2/OPRM1/P2RX6/PDLIM4/RPH3A/SHANK2/SLC6A1/SLC6A11/SLC6A4/SRCIN1/TMEM108	49
CC	GO:1902711	GABA-A receptor complex	9/1307	19/19717	1.20965e-06	7.04014e-05	6.23923e-05	GABRA1/GABRA4/GABRA5/GABRA6/GABRD/GABRG1/GABRG2/GABRG3/GABRQ	9
CC	GO:1902710	GABA receptor complex	9/1307	20/19717	2.0698e-06	0.000109511	9.70527e-05	GABRA1/GABRA4/GABRA5/GABRA6/GABRD/GABRG1/GABRG2/GABRG3/GABRQ	9
CC	GO:0008076	voltage-gated potassium channel complex	19/1307	87/19717	3.26308e-06	0.000158259	0.000140255	CNTNAP2/DPP10/HCN1/KCNA1/KCNA3/KCNA6/KCNA7/KCNB2/KCNC1/KCNG2/KCNG4/KCNJ3/KCNJ4/KCNJ6/KCNJ8/KCNK2/KCNQ2/KCNQ4/KCNV1	19
CC	GO:0034705	potassium channel complex	20/1307	96/19717	3.92707e-06	0.000175239	0.000155304	CNTNAP2/DPP10/GRIK4/HCN1/KCNA1/KCNA3/KCNA6/KCNA7/KCNB2/KCNC1/KCNG2/KCNG4/KCNJ3/KCNJ4/KCNJ6/KCNJ8/KCNK2/KCNQ2/KCNQ4/KCNV1	20
CC	GO:0099056	integral component of presynaptic membrane	17/1307	73/19717	4.21538e-06	0.000175239	0.000155304	ADCY8/ADRA1A/CHRM2/DRD1/GABRA5/GLRA1/GRIK4/KCNA1/KCNA3/KCNC1/KCNJ3/KCNJ9/OPRM1/SLC6A1/SLC6A11/SLC6A4/SYT7	17
CC	GO:0098889	intrinsic component of presynaptic membrane	18/1307	82/19717	5.44546e-06	0.000211284	0.000187247	ADCY8/ADRA1A/CHRM2/DRD1/FLOT2/GABRA5/GLRA1/GRIK4/KCNA1/KCNA3/KCNC1/KCNJ3/KCNJ9/OPRM1/SLC6A1/SLC6A11/SLC6A4/SYT7	18
CC	GO:0000795	synaptonemal complex	12/1307	40/19717	6.70985e-06	0.000216952	0.00019227	C14orf39/CCNB1IP1/FAM9A/FAM9C/FKBP6/HORMAD2/RAD21L1/SMC1B/SMC3/SYCP1/TEX12/UBE2I	12
CC	GO:0032590	dendrite membrane	12/1307	40/19717	6.70985e-06	0.000216952	0.00019227	GABARAPL1/GABRA1/GABRA4/GABRA5/GABRA6/GABRG1/GABRG2/GABRG3/KCNC1/OPRM1/PALM/TACR3	12
CC	GO:0099086	synaptonemal structure	12/1307	40/19717	6.70985e-06	0.000216952	0.00019227	C14orf39/CCNB1IP1/FAM9A/FAM9C/FKBP6/HORMAD2/RAD21L1/SMC1B/SMC3/SYCP1/TEX12/UBE2I	12
CC	GO:0034707	chloride channel complex	13/1307	50/19717	1.58255e-05	0.000484761	0.000429613	BEST3/CLCNKB/GABRA1/GABRA4/GABRA5/GABRA6/GABRD/GABRG1/GABRG2/GABRG3/GABRQ/GLRA1/GLRA2	13
CC	GO:0042734	presynaptic membrane	26/1307	161/19717	2.1143e-05	0.000615263	0.000545268	ADCY8/ADRA1A/CHRM2/CNTNAP4/DRD1/FLOT2/GABRA5/GAD2/GLRA1/GRIK4/GRIN2A/KCNA1/KCNA3/KCNC1/KCNJ3/KCNJ9/NLGN2/OPRM1/RIMS1/RIMS2/SLC6A1/SLC6A11/SLC6A4/SYT7/UNC13A/UNC13C	26
CC	GO:0034703	cation channel complex	32/1307	220/19717	2.28507e-05	0.000633291	0.000561245	CACNG2/CATSPER4/CNGB1/CNTNAP2/DPP10/GRIK4/GRIN2A/GRIN2B/HCN1/KCNA1/KCNA3/KCNA6/KCNA7/KCNB2/KCNC1/KCNG2/KCNG4/KCNJ3/KCNJ4/KCNJ6/KCNJ8/KCNK2/KCNQ2/KCNQ4/KCNV1/OLFM3/PKD1L3/SCN11A/SCN1A/SCN9A/TRPC5/TRPC7	32
CC	GO:0061827	sperm head	6/1307	11/19717	2.90031e-05	0.000767265	0.000679978	ADAM30/ALDOA/HSP90AB1/PLCZ1/TACR1/WBP2NL	6
CC	GO:0099634	postsynaptic specialization membrane	19/1307	101/19717	3.13695e-05	0.000793786	0.000703481	ADCY1/CACNG2/CHRNA9/CLSTN1/CNKSR2/DCC/GABRA1/GABRA4/GABRA5/GLRA1/GRIN2A/GRIN2B/GRM1/GRM5/HTR5A/LRRTM3/NETO1/NLGN2/P2RX6	19
CC	GO:0098982	GABA-ergic synapse	15/1307	71/19717	5.22112e-05	0.00126612	0.00112208	ADRA1A/CALB1/CLSTN1/CSPG5/DRD1/GABRA1/GABRA4/GABRA5/GABRD/GABRG2/GABRG3/NLGN2/SLC6A1/SLC6A11/SLITRK2	15
CC	GO:0032589	neuron projection membrane	13/1307	57/19717	7.0728e-05	0.00164655	0.00145923	CNTNAP2/GABARAPL1/GABRA1/GABRA4/GABRA5/GABRA6/GABRG1/GABRG2/GABRG3/KCNC1/OPRM1/PALM/TACR3	13
CC	GO:0099060	integral component of postsynaptic specialization membrane	15/1307	74/19717	8.63254e-05	0.00192582	0.00170673	ADCY1/CACNG2/CHRNA9/CLSTN1/DCC/GABRA1/GABRA4/GABRA5/GLRA1/GRIN2A/HTR5A/LRRTM3/NETO1/NLGN2/P2RX6	15
CC	GO:0005859	muscle myosin complex	7/1307	18/19717	9.19804e-05	0.00192582	0.00170673	MYH1/MYH2/MYH4/MYH6/MYH7/MYH8/MYL1	7
CC	GO:0098793	presynapse	55/1307	491/19717	9.49658e-05	0.00192582	0.00170673	ADCY8/ADRA1A/BDNF/CADPS/CALB1/CHRM2/CNGB1/CNTNAP4/CPLX4/DDC/DNAJC6/DRD1/FLOT2/GABRA5/GAD2/GLRA1/GRIK4/GRIN2A/ILK/KCNA1/KCNA3/KCNA6/KCNC1/KCNJ10/KCNJ3/KCNJ9/KCNK2/NLGN2/NPFF/OPRM1/PDYN/RAB6B/RIMS1/RIMS2/RPH3A/SLC17A6/SLC17A8/SLC18A1/SLC18A3/SLC4A10/SLC5A7/SLC6A1/SLC6A11/SLC6A4/SV2C/SVOP/SYNPR/SYT10/SYT12/SYT4/SYT7/SYT9/UNC13A/UNC13C/ZNF804A	55
CC	GO:0033391	chromatoid body	6/1307	13/19717	9.59599e-05	0.00192582	0.00170673	ARNTL/DDX25/MAEL/PIWIL1/TDRD1/TDRD6	6
CC	GO:0044305	calyx of Held	8/1307	24/19717	0.00010288	0.00199586	0.00176881	CALB1/GLRA1/KCNA1/KCNA3/KCNC1/KCNK2/UNC13A/UNC13C	8
CC	GO:0098948	intrinsic component of postsynaptic specialization membrane	15/1307	77/19717	0.000138472	0.00253265	0.00224453	ADCY1/CACNG2/CHRNA9/CLSTN1/DCC/GABRA1/GABRA4/GABRA5/GLRA1/GRIN2A/HTR5A/LRRTM3/NETO1/NLGN2/P2RX6	15
CC	GO:0098862	cluster of actin-based cell projections	23/1307	150/19717	0.000139252	0.00253265	0.00224453	ACTN1/ACTN4/ADD3/ANKS4B/CALB1/CLRN1/GRXCR1/HSP90AB1/KNCN/LOXHD1/LRP2/MYO3A/MYO3B/PCDH15/PDZD3/SHANK2/SI/SLC22A12/SLC2A2/SLC9A3/TMC2/TMPRSS15/TRPA1	23
CC	GO:0097223	sperm part	27/1307	191/19717	0.000157113	0.0027709	0.00245567	ADAM30/ALDOA/BSG/CAPN11/CATSPER4/CLK3/CYLC1/FLOT2/GABARAP/GOLGA1/HSP90AB1/IQCF1/IZUMO1/LYZL6/ODF1/PGK2/PLCZ1/PRSS37/SPACA4/SPACA7/STK31/TACR1/TACR3/TMEM225/TSSK2/WBP2NL/ZPBP2	27
CC	GO:0043679	axon terminus	19/1307	119/19717	0.000303581	0.00519659	0.00460541	CALB1/CHRM2/CNGB1/CPLX4/GLRA1/ILK/KCNA1/KCNA3/KCNA6/KCNC1/KCNK2/NPFF/PDYN/SLC17A8/SLC18A1/SLC18A3/SLC4A10/UNC13A/UNC13C	19
CC	GO:0016460	myosin II complex	7/1307	22/19717	0.000389787	0.00648161	0.00574423	MYH1/MYH2/MYH4/MYH6/MYH7/MYH8/MYL1	7
CC	GO:0005882	intermediate filament	28/1307	214/19717	0.000441496	0.00713752	0.00632553	FLG/GFAP/KRT12/KRT2/KRT20/KRT26/KRT27/KRT33B/KRT38/KRT6B/KRT72/KRT73/KRT75/KRT77/KRT78/KRT83/KRTAP12-2/KRTAP17-1/KRTAP3-2/KRTAP4-3/KRTAP4-6/KRTAP4-9/KRTAP9-2/KRTAP9-4/KRTAP9-8/NES/PPL/SHANK2	28
CC	GO:0045095	keratin filament	16/1307	95/19717	0.000482291	0.00758631	0.00672326	KRT2/KRT6B/KRT72/KRT73/KRT75/KRT77/KRT78/KRT83/KRTAP12-2/KRTAP3-2/KRTAP4-3/KRTAP4-6/KRTAP4-9/KRTAP9-2/KRTAP9-4/KRTAP9-8	16
CC	GO:0044306	neuron projection terminus	20/1307	138/19717	0.000774235	0.011858	0.010509	CALB1/CHRM2/CNGB1/CPLX4/GLRA1/ILK/KCNA1/KCNA3/KCNA6/KCNC1/KCNK2/NPFF/PDYN/SLC17A8/SLC18A1/SLC18A3/SLC4A10/SYT4/UNC13A/UNC13C	20
CC	GO:0005921	gap junction	8/1307	32/19717	0.000914898	0.0136531	0.0120999	GJA10/GJA8/GJA9/GJB5/GJD2/GJD4/MIP/SPECC1L	8
CC	GO:0030017	sarcomere	26/1307	204/19717	0.00102839	0.014963	0.0132608	ACTN1/ACTN4/ADRA1A/ALDOA/ANKRD1/CAPN3/CRYAB/CSRP3/FBP2/ILK/LMOD3/MYH1/MYH2/MYH4/MYH6/MYH7/MYH8/MYL1/MYOM3/MYPN/NRAP/PDLIM4/SCN1A/TPM2/TRIM54/XIRP2	26
CC	GO:0016323	basolateral plasma membrane	27/1307	217/19717	0.00119769	0.0170014	0.0150672	ADCY8/ALPK2/AQP4/CD81/CDH17/CLCA2/CLDN19/FLOT2/HSP90AB1/KCNJ10/KCNJ4/KCNQ4/LPO/LRRC7/MPZ/PALM/S100G/SLC10A1/SLC16A10/SLC22A8/SLC22A9/SLC26A10/SLC4A10/SLC4A11/SLCO1B1/TGFA/TSHR	27
CC	GO:0045111	intermediate filament cytoskeleton	30/1307	251/19717	0.00126883	0.0175823	0.0155821	CLK3/DCTN1/FLG/GFAP/KRT12/KRT2/KRT20/KRT26/KRT27/KRT33B/KRT38/KRT6B/KRT72/KRT73/KRT75/KRT77/KRT78/KRT83/KRTAP12-2/KRTAP17-1/KRTAP3-2/KRTAP4-3/KRTAP4-6/KRTAP4-9/KRTAP9-2/KRTAP9-4/KRTAP9-8/NES/PPL/SHANK2	30
CC	GO:0098686	hippocampal mossy fiber to CA3 synapse	8/1307	34/19717	0.00140319	0.018992	0.0168314	ADCY1/ADCY8/CACNG2/CALB1/GRIK4/SYT12/SYT7/SYT9	8
CC	GO:0044449	contractile fiber part	27/1307	221/19717	0.00157042	0.0207724	0.0184093	ACTA2/ACTN1/ACTN4/ADRA1A/ALDOA/ANKRD1/CAPN3/CRYAB/CSRP3/FBP2/ILK/LMOD3/MYH1/MYH2/MYH4/MYH6/MYH7/MYH8/MYL1/MYOM3/MYPN/NRAP/PDLIM4/SCN1A/TPM2/TRIM54/XIRP2	27
CC	GO:0005922	connexin complex	6/1307	21/19717	0.00191663	0.0247884	0.0219684	GJA10/GJA8/GJA9/GJB5/GJD2/GJD4	6
CC	GO:0001669	acrosomal vesicle	16/1307	108/19717	0.00198198	0.0250764	0.0222236	BSG/CAPN11/CATSPER4/CLK3/CYLC1/FLOT2/GOLGA1/IQCF1/IZUMO1/PRSS37/SPACA4/SPACA7/STK31/TMEM225/TSSK2/ZPBP2	16
CC	GO:0032982	myosin filament	6/1307	22/19717	0.0024892	0.0308237	0.0273171	MYH1/MYH2/MYH4/MYH6/MYH7/MYH8	6
CC	GO:0033179	proton-transporting V-type ATPase, V0 domain	4/1307	10/19717	0.00291993	0.0354042	0.0313764	ATP6V0A1/ATP6V0C/ATP6V0D2/TCIRG1	4
CC	GO:0043292	contractile fiber	27/1307	234/19717	0.00354666	0.0421257	0.0373333	ACTA2/ACTN1/ACTN4/ADRA1A/ALDOA/ANKRD1/CAPN3/CRYAB/CSRP3/FBP2/ILK/LMOD3/MYH1/MYH2/MYH4/MYH6/MYH7/MYH8/MYL1/MYOM3/MYPN/NRAP/PDLIM4/SCN1A/TPM2/TRIM54/XIRP2	27
CC	GO:0030016	myofibril	26/1307	224/19717	0.00384651	0.0447256	0.0396375	ACTN1/ACTN4/ADRA1A/ALDOA/ANKRD1/CAPN3/CRYAB/CSRP3/FBP2/ILK/LMOD3/MYH1/MYH2/MYH4/MYH6/MYH7/MYH8/MYL1/MYOM3/MYPN/NRAP/PDLIM4/SCN1A/TPM2/TRIM54/XIRP2	26
CC	GO:0032421	stereocilium bundle	10/1307	57/19717	0.00391926	0.0447256	0.0396375	CALB1/CLRN1/GRXCR1/KNCN/LOXHD1/MYO3A/MYO3B/PCDH15/TMC2/TRPA1	10
CC	GO:0097730	non-motile cilium	19/1307	149/19717	0.00457078	0.0511576	0.0453377	BBS4/CETN1/CNGB1/CNGB3/DRD1/EYS/GRK1/GRK7/GRXCR1/GUCA1C/GUCY2D/KNCN/NPY2R/PCDH15/PDE6H/PEX6/RP1/SHANK2/TSGA10IP	19
CC	GO:0001750	photoreceptor outer segment	13/1307	88/19717	0.00515925	0.0566544	0.0502091	BBS4/CNGB1/CNGB3/EYS/GRK1/GRK7/GUCA1C/GUCY2D/PCDH15/PDE6H/PEX6/RP1/SHANK2	13
CC	GO:0000794	condensed nuclear chromosome	14/1307	99/19717	0.00562732	0.06065	0.0537502	ADD3/C14orf39/CCNB1IP1/CHMP1A/FAM9A/FAM9C/FKBP6/HORMAD2/RAD21L1/SMC1B/SMC3/SYCP1/TEX12/UBE2I	14
CC	GO:0097449	astrocyte projection	4/1307	12/19717	0.00618463	0.0654446	0.0579994	AQP4/KCNK2/SLC17A8/SYT4	4
CC	GO:0031674	I band	18/1307	143/19717	0.00649483	0.0674998	0.0598208	ACTN1/ACTN4/ADRA1A/ALDOA/ANKRD1/CAPN3/CRYAB/CSRP3/FBP2/MYH6/MYH7/MYOM3/MYPN/NRAP/PDLIM4/SCN1A/TRIM54/XIRP2	18
CC	GO:0032809	neuronal cell body membrane	6/1307	27/19717	0.00743376	0.0759026	0.0672676	ADCY8/GABRA5/KCNB2/KCNC1/SLC4A8/TACR3	6
CC	GO:0097733	photoreceptor cell cilium	15/1307	113/19717	0.00765806	0.0768447	0.0681025	BBS4/CETN1/CNGB1/CNGB3/EYS/GRK1/GRK7/GUCA1C/GUCY2D/PCDH15/PDE6H/PEX6/RP1/SHANK2/TSGA10IP	15
CC	GO:0043186	P granule	5/1307	20/19717	0.00851587	0.0791042	0.070105	ASZ1/DDX4/MAEL/PIWIL1/TDRD1	5
CC	GO:0045495	pole plasm	5/1307	20/19717	0.00851587	0.0791042	0.070105	ASZ1/DDX4/MAEL/PIWIL1/TDRD1	5
CC	GO:0060293	germ plasm	5/1307	20/19717	0.00851587	0.0791042	0.070105	ASZ1/DDX4/MAEL/PIWIL1/TDRD1	5
CC	GO:0030672	synaptic vesicle membrane	14/1307	104/19717	0.00867401	0.0791042	0.070105	GAD2/RPH3A/SLC17A6/SLC17A8/SLC18A1/SV2C/SVOP/SYNPR/SYT12/SYT4/SYT7/SYT9/UNC13A/UNC13C	14
CC	GO:0099501	exocytic vesicle membrane	14/1307	104/19717	0.00867401	0.0791042	0.070105	GAD2/RPH3A/SLC17A6/SLC17A8/SLC18A1/SV2C/SVOP/SYNPR/SYT12/SYT4/SYT7/SYT9/UNC13A/UNC13C	14
CC	GO:0044298	cell body membrane	6/1307	28/19717	0.00894112	0.0791042	0.070105	ADCY8/GABRA5/KCNB2/KCNC1/SLC4A8/TACR3	6
CC	GO:0043025	neuronal cell body	47/1307	497/19717	0.00896133	0.0791042	0.070105	ADCY10/ADCY8/CALB1/CCR4/CHRM2/CNKSR2/CNTNAP2/CPNE6/CRH/CRYAB/DCTN1/DDC/DPYSL5/DSCAM/FABP7/GABRA5/GDI1/GLRA1/HSP90AB1/HTR5A/ILK/KCNA1/KCNB2/KCNC1/KCNK2/KLHL1/KNCN/NDUFS7/NPFF/NRSN1/OPRM1/P2RX6/PDYN/RTN4/S100A5/SCN1A/SERPINF1/SHANK2/SLC17A8/SLC4A10/SLC4A8/SLC5A7/SRCIN1/SYT4/TACR3/TRPC5/ZNF804A	47
CC	GO:0097731	9+0 non-motile cilium	15/1307	115/19717	0.00897058	0.0791042	0.070105	BBS4/CETN1/CNGB1/CNGB3/EYS/GRK1/GRK7/GUCA1C/GUCY2D/PCDH15/PDE6H/PEX6/RP1/SHANK2/TSGA10IP	15
CC	GO:0098839	postsynaptic density membrane	11/1307	74/19717	0.00923379	0.0802099	0.0710849	ADCY1/CACNG2/CLSTN1/CNKSR2/DCC/GRIN2A/GRIN2B/GRM1/GRM5/LRRTM3/NETO1	11
CC	GO:0016459	myosin complex	10/1307	65/19717	0.0100786	0.0862608	0.0764474	MYH1/MYH2/MYH4/MYH6/MYH7/MYH8/MYL1/MYO1H/MYO3A/MYO3B	10
CC	GO:0005903	brush border	13/1307	99/19717	0.0136268	0.114939	0.101863	ACTN1/ACTN4/ADD3/ANKS4B/HSP90AB1/LRP2/PDZD3/SHANK2/SI/SLC22A12/SLC2A2/SLC9A3/TMPRSS15	13
CC	GO:0030018	Z disc	16/1307	132/19717	0.0139543	0.11602	0.102821	ACTN1/ACTN4/ADRA1A/CAPN3/CRYAB/CSRP3/FBP2/MYH6/MYH7/MYOM3/MYPN/NRAP/PDLIM4/SCN1A/TRIM54/XIRP2	16
CC	GO:0060076	excitatory synapse	8/1307	50/19717	0.0162621	0.133303	0.118138	ADCY8/KCNJ3/KCNJ9/NETO1/P2RX6/SLC17A6/SLC17A8/UNC13C	8
CC	GO:0098688	parallel fiber to Purkinje cell synapse	4/1307	16/19717	0.0183915	0.146628	0.129947	KCNJ3/KCNJ9/P2RX6/UNC13C	4
CC	GO:0098831	presynaptic active zone cytoplasmic component	4/1307	16/19717	0.0183915	0.146628	0.129947	RIMS1/RIMS2/UNC13A/UNC13C	4
CC	GO:0032420	stereocilium	8/1307	52/19717	0.0203003	0.159659	0.141496	CALB1/CLRN1/GRXCR1/LOXHD1/MYO3A/MYO3B/PCDH15/TMC2	8
CC	GO:0030285	integral component of synaptic vesicle membrane	6/1307	34/19717	0.0227813	0.174722	0.154845	SLC17A6/SLC17A8/SV2C/SYNPR/SYT4/SYT9	6
CC	GO:0016471	vacuolar proton-transporting V-type ATPase complex	4/1307	17/19717	0.0228159	0.174722	0.154845	ATP6V0A1/ATP6V0D2/ATP6V1G3/TCIRG1	4
CC	GO:0150034	distal axon	28/1307	285/19717	0.0241549	0.182573	0.161803	ADCY10/CALB1/CHRM2/CNGB1/CPLX4/DSCAM/GLRA1/HSP90AB1/IGF2BP1/ILK/KCNA1/KCNA3/KCNA6/KCNC1/KCNK2/MAPK8IP3/NPFF/NRSN1/PDYN/SHANK2/SLC17A8/SLC18A1/SLC18A3/SLC4A10/TRPC5/UNC13A/UNC13C/ZNF804A	28
CC	GO:0033176	proton-transporting V-type ATPase complex	5/1307	26/19717	0.0260079	0.191603	0.169805	ATP6V0A1/ATP6V0C/ATP6V0D2/ATP6V1G3/TCIRG1	5
CC	GO:0034364	high-density lipoprotein particle	5/1307	26/19717	0.0260079	0.191603	0.169805	APOC3/APOF/LCAT/PON1/SAA2	5
CC	GO:0001533	cornified envelope	9/1307	65/19717	0.026946	0.196032	0.173731	DSC3/DSG4/FLG/KRT2/LCE1B/LCE1E/LCE2B/PPL/RPTN	9
CC	GO:0005911	cell-cell junction	41/1307	459/19717	0.0319489	0.229559	0.203443	ABCB4/ACTN1/ACTN4/ADD3/CDH17/CDH20/CDH4/CDH7/CDK4/CLDN16/CLDN19/CLDN2/CLDN6/CNTNAP2/CRB1/DSC3/DSG4/FABP7/FLOT2/GJA10/GJA8/GJA9/GJB5/GJD2/GJD4/HEPACAM/ILK/LRRC7/MIP/MYH1/NPHS1/NRAP/OPALIN/PDLIM4/PDZD3/PPL/SCN1A/SLC2A2/SPECC1L/TJAP1/TNKS1BP1	41
CC	GO:0016324	apical plasma membrane	30/1307	318/19717	0.032653	0.229593	0.203474	ABCB4/ADCY10/ADCY8/ATP6V0D2/CRB1/EMP2/HSP90AB1/KCNA1/KCNK2/KNCN/LRP2/MIP/PAPPA2/PKHD1/PRKG2/S100G/SHANK2/SI/SLC10A2/SLC12A1/SLC17A1/SLC17A4/SLC22A12/SLC2A2/SLC4A10/SLC5A12/SLC9A3/TCIRG1/TRPV5/UPK2	30
CC	GO:0033267	axon part	35/1307	382/19717	0.0327426	0.229593	0.203474	ADCY10/CALB1/CHRM2/CNGB1/CNTNAP2/CPLX4/CRH/DSCAM/GLRA1/HSP90AB1/IGF2BP1/ILK/KCNA1/KCNA3/KCNA6/KCNC1/KCNK2/KCNQ2/LRRC7/MAPK8IP3/NPFF/NRSN1/PDYN/SCN1A/SERPINF1/SHANK2/SLC17A8/SLC18A1/SLC18A3/SLC4A10/TMEM108/TRPC5/UNC13A/UNC13C/ZNF804A	35
CC	GO:0031256	leading edge membrane	18/1307	170/19717	0.0332037	0.230054	0.203883	CNTNAP2/EEF1A1/FERMT1/GABARAPL1/GABRA1/GABRA4/GABRA5/GABRA6/GABRG1/GABRG2/GABRG3/KANK1/KCNC1/OPRM1/PALM/RAC1/SPRY2/TACR3	18
CC	GO:0031253	cell projection membrane	32/1307	345/19717	0.0344415	0.235823	0.208995	BBS4/CNGB1/CNTNAP2/DRD1/EEF1A1/FERMT1/GABARAPL1/GABRA1/GABRA4/GABRA5/GABRA6/GABRG1/GABRG2/GABRG3/GRK1/GRK7/GUCA1C/GUCY2D/HSP90AB1/KANK1/KCNC1/LRP2/OPRM1/PALM/PDE6H/RAC1/SHANK2/SLC22A12/SLC9A3/SPRY2/TACR3/TAS2R4	32
CC	GO:0099572	postsynaptic specialization	32/1307	348/19717	0.0381183	0.257964	0.228617	ADCY1/ADCY8/ADD2/ADD3/ANKS1B/CACNG2/CHMP2B/CHRNA9/CLSTN1/CNKSR2/CRYAB/DCC/DNAJC6/GABRA1/GABRA4/GABRA5/GLRA1/GRIN2A/GRIN2B/GRM1/GRM5/HTR5A/LRRC7/LRRTM3/NETO1/NLGN2/P2RX6/PALM/RTN4/SHANK2/SRCIN1/TMEM108	32
CC	GO:0060198	clathrin-sculpted vesicle	3/1307	12/19717	0.0407189	0.269368	0.238724	GAD2/SLC18A1/SLC18A3	3
CC	GO:0098984	neuron to neuron synapse	32/1307	350/19717	0.0407292	0.269368	0.238724	ADCY1/ADCY8/ADD2/ADD3/ANKS1B/CACNG2/CALB1/CHMP2B/CHRM2/CLSTN1/CNKSR2/CRYAB/DCC/DNAJC6/GRIK4/GRIN2A/GRIN2B/GRM1/GRM5/LRRC7/LRRTM3/NETO1/NLGN2/P2RX6/PALM/RTN4/SHANK2/SRCIN1/SYT12/SYT7/SYT9/TMEM108	32
CC	GO:0099061	integral component of postsynaptic density membrane	7/1307	50/19717	0.0455977	0.298178	0.264256	ADCY1/CACNG2/CLSTN1/DCC/GRIN2A/LRRTM3/NETO1	7
CC	GO:0101003	ficolin-1-rich granule membrane	8/1307	61/19717	0.047331	0.306074	0.271254	ATP6V0A1/ATP6V0C/CLEC4C/CR1/RAC1/SERPINB10/SERPINB12/TCIRG1	8
CC	GO:0008328	ionotropic glutamate receptor complex	7/1307	51/19717	0.0499562	0.315367	0.279489	CACNG2/GRIK4/GRIN2A/GRIN2B/LRRC7/OLFM3/SHANK2	7
CC	GO:0043195	terminal bouton	7/1307	51/19717	0.0499562	0.315367	0.279489	CNGB1/CPLX4/ILK/SLC18A1/SLC18A3/UNC13A/UNC13C	7
MF	GO:0022838	substrate-specific channel activity	65/1217	428/17697	1.18802e-09	5.08215e-07	4.57574e-07	AQP4/BEST3/CACNG2/CATSPER4/CHRNA9/CLCA2/CLCNKB/CNGB1/CNGB3/GABRA1/GABRA4/GABRA5/GABRA6/GABRD/GABRG1/GABRG2/GABRG3/GABRQ/GLRA1/GLRA2/GRIK4/GRIN2A/GRIN2B/HCN1/KCNA1/KCNA3/KCNA6/KCNA7/KCNB2/KCNC1/KCNG2/KCNG4/KCNH5/KCNH6/KCNH7/KCNJ10/KCNJ3/KCNJ4/KCNJ6/KCNJ8/KCNJ9/KCNK10/KCNK18/KCNK2/KCNQ2/KCNQ4/KCNV1/MIP/OPRM1/P2RX6/PIEZO2/PKD1L3/PKD2L2/SCN11A/SCN1A/SCN9A/SLC4A11/TMC2/TMC3/TRPA1/TRPC5/TRPC7/TRPM1/TRP…	65
MF	GO:0046873	metal ion transmembrane transporter activity	66/1217	438/17697	1.22909e-09	5.08215e-07	4.57574e-07	ANXA5/ATP4A/ATP4B/CACNG2/CATSPER4/CHRNA9/CLDN16/GRIK4/GRIN2A/GRIN2B/HCN1/KCNA1/KCNA3/KCNA6/KCNA7/KCNB2/KCNC1/KCNG2/KCNG4/KCNH5/KCNH6/KCNH7/KCNJ10/KCNJ3/KCNJ4/KCNJ6/KCNJ8/KCNJ9/KCNK10/KCNK18/KCNK2/KCNQ2/KCNQ4/KCNV1/OPRM1/PKD1L3/PKD2L2/SCN11A/SCN1A/SCN9A/SLC10A1/SLC10A2/SLC12A1/SLC12A5/SLC17A2/SLC17A4/SLC18A1/SLC4A10/SLC4A11/SLC4A8/SLC5A10/SLC5A12/SLC5A4/SLC5A7/SLC6A1/SLC6A11/SLC6A15/SLC6A4/SLC9A3/…	66
MF	GO:0005216	ion channel activity	63/1217	416/17697	2.4028e-09	5.08215e-07	4.57574e-07	BEST3/CACNG2/CATSPER4/CHRNA9/CLCA2/CLCNKB/CNGB1/CNGB3/GABRA1/GABRA4/GABRA5/GABRA6/GABRD/GABRG1/GABRG2/GABRG3/GABRQ/GLRA1/GLRA2/GRIK4/GRIN2A/GRIN2B/HCN1/KCNA1/KCNA3/KCNA6/KCNA7/KCNB2/KCNC1/KCNG2/KCNG4/KCNH5/KCNH6/KCNH7/KCNJ10/KCNJ3/KCNJ4/KCNJ6/KCNJ8/KCNJ9/KCNK10/KCNK18/KCNK2/KCNQ2/KCNQ4/KCNV1/OPRM1/P2RX6/PIEZO2/PKD1L3/PKD2L2/SCN11A/SCN1A/SCN9A/SLC4A11/TMC2/TMC3/TRPA1/TRPC5/TRPC7/TRPM1/TRPV3/TRPV5	63
MF	GO:0015267	channel activity	67/1217	456/17697	2.66296e-09	5.08215e-07	4.57574e-07	AQP4/BEST3/CACNG2/CATSPER4/CHRNA9/CLCA2/CLCNKB/CNGB1/CNGB3/GABRA1/GABRA4/GABRA5/GABRA6/GABRD/GABRG1/GABRG2/GABRG3/GABRQ/GJA10/GJA8/GLRA1/GLRA2/GRIK4/GRIN2A/GRIN2B/HCN1/KCNA1/KCNA3/KCNA6/KCNA7/KCNB2/KCNC1/KCNG2/KCNG4/KCNH5/KCNH6/KCNH7/KCNJ10/KCNJ3/KCNJ4/KCNJ6/KCNJ8/KCNJ9/KCNK10/KCNK18/KCNK2/KCNQ2/KCNQ4/KCNV1/MIP/OPRM1/P2RX6/PIEZO2/PKD1L3/PKD2L2/SCN11A/SCN1A/SCN9A/SLC4A11/TMC2/TMC3/TRPA1/TRPC5/TRPC…	67
MF	GO:0022803	passive transmembrane transporter activity	67/1217	457/17697	2.91742e-09	5.08215e-07	4.57574e-07	AQP4/BEST3/CACNG2/CATSPER4/CHRNA9/CLCA2/CLCNKB/CNGB1/CNGB3/GABRA1/GABRA4/GABRA5/GABRA6/GABRD/GABRG1/GABRG2/GABRG3/GABRQ/GJA10/GJA8/GLRA1/GLRA2/GRIK4/GRIN2A/GRIN2B/HCN1/KCNA1/KCNA3/KCNA6/KCNA7/KCNB2/KCNC1/KCNG2/KCNG4/KCNH5/KCNH6/KCNH7/KCNJ10/KCNJ3/KCNJ4/KCNJ6/KCNJ8/KCNJ9/KCNK10/KCNK18/KCNK2/KCNQ2/KCNQ4/KCNV1/MIP/OPRM1/P2RX6/PIEZO2/PKD1L3/PKD2L2/SCN11A/SCN1A/SCN9A/SLC4A11/TMC2/TMC3/TRPA1/TRPC5/TRPC…	67
MF	GO:0015077	monovalent inorganic cation transmembrane transporter activity	59/1217	382/17697	3.67815e-09	5.33945e-07	4.80741e-07	ATP1B4/ATP4A/ATP4B/ATP6V0A1/ATP6V0C/ATP6V0D2/ATP6V1G3/COX2/COX3/GRIK4/HCN1/KCNA1/KCNA3/KCNA6/KCNA7/KCNB2/KCNC1/KCNG2/KCNG4/KCNH5/KCNH6/KCNH7/KCNJ10/KCNJ3/KCNJ4/KCNJ6/KCNJ8/KCNJ9/KCNK10/KCNK18/KCNK2/KCNQ2/KCNQ4/KCNV1/SCN11A/SCN1A/SCN9A/SLC10A1/SLC10A2/SLC12A1/SLC12A5/SLC17A2/SLC17A4/SLC18A1/SLC36A2/SLC45A2/SLC4A10/SLC4A11/SLC4A8/SLC5A10/SLC5A12/SLC5A4/SLC5A7/SLC6A1/SLC6A11/SLC6A15/SLC6A4/SLC9A3/TC…	59
MF	GO:0022836	gated channel activity	54/1217	343/17697	8.60741e-09	1.07101e-06	9.64288e-07	CACNG2/CATSPER4/CHRNA9/CLCA2/CLCNKB/CNGB1/CNGB3/GABRA1/GABRA4/GABRA5/GABRA6/GABRD/GABRG1/GABRG2/GABRG3/GABRQ/GLRA1/GLRA2/GRIK4/GRIN2A/GRIN2B/HCN1/KCNA1/KCNA3/KCNA6/KCNA7/KCNB2/KCNC1/KCNG2/KCNG4/KCNH5/KCNH6/KCNH7/KCNJ10/KCNJ3/KCNJ4/KCNJ6/KCNJ8/KCNJ9/KCNK10/KCNK18/KCNK2/KCNQ2/KCNQ4/KCNV1/OPRM1/P2RX6/PIEZO2/SCN11A/SCN1A/SCN9A/TMC2/TMC3/TRPA1	54
MF	GO:0005249	voltage-gated potassium channel activity	23/1217	87/17697	1.34214e-08	1.46125e-06	1.31565e-06	HCN1/KCNA1/KCNA3/KCNA6/KCNA7/KCNB2/KCNC1/KCNG2/KCNG4/KCNH5/KCNH6/KCNH7/KCNJ10/KCNJ3/KCNJ4/KCNJ6/KCNJ8/KCNJ9/KCNK18/KCNK2/KCNQ2/KCNQ4/KCNV1	23
MF	GO:0022839	ion gated channel activity	52/1217	334/17697	2.37435e-08	2.29784e-06	2.06888e-06	CACNG2/CATSPER4/CHRNA9/CLCA2/CLCNKB/CNGB1/CNGB3/GABRA1/GABRA4/GABRA5/GABRA6/GABRD/GABRG1/GABRG2/GABRG3/GABRQ/GLRA1/GLRA2/GRIK4/GRIN2A/GRIN2B/HCN1/KCNA1/KCNA3/KCNA6/KCNA7/KCNB2/KCNC1/KCNG2/KCNG4/KCNH5/KCNH6/KCNH7/KCNJ10/KCNJ3/KCNJ4/KCNJ6/KCNJ8/KCNJ9/KCNK10/KCNK18/KCNK2/KCNQ2/KCNQ4/KCNV1/OPRM1/P2RX6/SCN11A/SCN1A/SCN9A/TMC2/TRPA1	52
MF	GO:0030594	neurotransmitter receptor activity	26/1217	117/17697	7.5954e-08	6.61559e-06	5.95639e-06	CHRM2/CHRNA9/DRD1/GABRA1/GABRA4/GABRA5/GABRA6/GABRD/GABRG1/GABRG2/GABRG3/GLRA1/GLRA2/GRIK4/GRIN2A/GRIN2B/GRM1/GRM5/HRH4/HTR1A/HTR2B/HTR2C/HTR5A/HTR6/OPRM1/OR5T2	26
MF	GO:0022843	voltage-gated cation channel activity	29/1217	142/17697	9.83642e-08	7.78866e-06	7.01257e-06	CACNG2/CATSPER4/GRIN2A/GRIN2B/HCN1/KCNA1/KCNA3/KCNA6/KCNA7/KCNB2/KCNC1/KCNG2/KCNG4/KCNH5/KCNH6/KCNH7/KCNJ10/KCNJ3/KCNJ4/KCNJ6/KCNJ8/KCNJ9/KCNK18/KCNK2/KCNQ2/KCNQ4/KCNV1/OPRM1/TMC2	29
MF	GO:0005261	cation channel activity	48/1217	319/17697	2.34898e-07	1.64645e-05	1.48239e-05	CACNG2/CATSPER4/CHRNA9/CNGB1/CNGB3/GRIK4/GRIN2A/GRIN2B/HCN1/KCNA1/KCNA3/KCNA6/KCNA7/KCNB2/KCNC1/KCNG2/KCNG4/KCNH5/KCNH6/KCNH7/KCNJ10/KCNJ3/KCNJ4/KCNJ6/KCNJ8/KCNJ9/KCNK10/KCNK18/KCNK2/KCNQ2/KCNQ4/KCNV1/OPRM1/P2RX6/PIEZO2/PKD1L3/PKD2L2/SCN11A/SCN1A/SCN9A/SLC4A11/TMC2/TRPA1/TRPC5/TRPC7/TRPM1/TRPV3/TRPV5	48
MF	GO:0005237	inhibitory extracellular ligand-gated ion channel activity	9/1217	16/17697	2.45739e-07	1.64645e-05	1.48239e-05	GABRA1/GABRA4/GABRA5/GABRA6/GABRG1/GABRG2/GABRG3/GLRA1/GLRA2	9
MF	GO:0015079	potassium ion transmembrane transporter activity	30/1217	159/17697	3.68812e-07	2.29454e-05	2.0659e-05	ATP4A/ATP4B/GRIK4/HCN1/KCNA1/KCNA3/KCNA6/KCNA7/KCNB2/KCNC1/KCNG2/KCNG4/KCNH5/KCNH6/KCNH7/KCNJ10/KCNJ3/KCNJ4/KCNJ6/KCNJ8/KCNJ9/KCNK10/KCNK18/KCNK2/KCNQ2/KCNQ4/KCNV1/SLC12A1/SLC12A5/SLC9A3	30
MF	GO:0008509	anion transmembrane transporter activity	48/1217	327/17697	4.9575e-07	2.87866e-05	2.59182e-05	BEST3/CLCA2/CLCNKB/GABRA1/GABRA4/GABRA5/GABRA6/GABRD/GABRG1/GABRG2/GABRG3/GABRQ/GLRA1/GLRA2/SLC10A1/SLC10A2/SLC12A1/SLC12A5/SLC16A10/SLC17A1/SLC17A2/SLC17A4/SLC17A6/SLC17A8/SLC18A1/SLC22A12/SLC22A8/SLC22A9/SLC25A31/SLC25A6/SLC26A10/SLC2A2/SLC36A2/SLC38A4/SLC4A10/SLC4A11/SLC4A8/SLC5A12/SLC6A1/SLC6A11/SLC6A15/SLC6A4/SLC7A13/SLCO1A2/SLCO1B1/SLCO1B7/SLCO1C1/SLCO6A1	48
MF	GO:0005244	voltage-gated ion channel activity	34/1217	197/17697	5.69564e-07	2.91818e-05	2.6274e-05	CACNG2/CATSPER4/CLCNKB/GRIN2A/GRIN2B/HCN1/KCNA1/KCNA3/KCNA6/KCNA7/KCNB2/KCNC1/KCNG2/KCNG4/KCNH5/KCNH6/KCNH7/KCNJ10/KCNJ3/KCNJ4/KCNJ6/KCNJ8/KCNJ9/KCNK10/KCNK18/KCNK2/KCNQ2/KCNQ4/KCNV1/OPRM1/SCN11A/SCN1A/SCN9A/TMC2	34
MF	GO:0022832	voltage-gated channel activity	34/1217	197/17697	5.69564e-07	2.91818e-05	2.6274e-05	CACNG2/CATSPER4/CLCNKB/GRIN2A/GRIN2B/HCN1/KCNA1/KCNA3/KCNA6/KCNA7/KCNB2/KCNC1/KCNG2/KCNG4/KCNH5/KCNH6/KCNH7/KCNJ10/KCNJ3/KCNJ4/KCNJ6/KCNJ8/KCNJ9/KCNK10/KCNK18/KCNK2/KCNQ2/KCNQ4/KCNV1/OPRM1/SCN11A/SCN1A/SCN9A/TMC2	34
MF	GO:0015276	ligand-gated ion channel activity	27/1217	138/17697	6.6308e-07	3.0397e-05	2.73681e-05	CHRNA9/CLCA2/CNGB1/CNGB3/GABRA1/GABRA4/GABRA5/GABRA6/GABRD/GABRG1/GABRG2/GABRG3/GABRQ/GLRA1/GLRA2/GRIK4/GRIN2A/GRIN2B/HCN1/KCNJ10/KCNJ3/KCNJ4/KCNJ6/KCNJ8/KCNJ9/P2RX6/TRPA1	27
MF	GO:0022834	ligand-gated channel activity	27/1217	138/17697	6.6308e-07	3.0397e-05	2.73681e-05	CHRNA9/CLCA2/CNGB1/CNGB3/GABRA1/GABRA4/GABRA5/GABRA6/GABRD/GABRG1/GABRG2/GABRG3/GABRQ/GLRA1/GLRA2/GRIK4/GRIN2A/GRIN2B/HCN1/KCNJ10/KCNJ3/KCNJ4/KCNJ6/KCNJ8/KCNJ9/P2RX6/TRPA1	27
MF	GO:0005267	potassium channel activity	25/1217	123/17697	8.12022e-07	3.53635e-05	3.18398e-05	GRIK4/HCN1/KCNA1/KCNA3/KCNA6/KCNA7/KCNB2/KCNC1/KCNG2/KCNG4/KCNH5/KCNH6/KCNH7/KCNJ10/KCNJ3/KCNJ4/KCNJ6/KCNJ8/KCNJ9/KCNK10/KCNK18/KCNK2/KCNQ2/KCNQ4/KCNV1	25
MF	GO:0001653	peptide receptor activity	28/1217	152/17697	1.47595e-06	6.12167e-05	5.51169e-05	AVPR1B/CCKAR/CCKBR/CCR3/CCR4/CCR8/CCR9/CYSLTR1/F2RL3/GALR1/GLP1R/GRPR/GUCY2D/HCRTR2/LHCGR/MAS1/MC4R/MCHR2/NLRP6/NMBR/NPFFR2/NPY2R/OPRM1/RXFP4/SSTR5/TACR1/TACR3/TSHR	28
MF	GO:0004890	GABA-A receptor activity	9/1217	19/17697	1.6421e-06	6.50124e-05	5.85343e-05	GABRA1/GABRA4/GABRA5/GABRA6/GABRD/GABRG1/GABRG2/GABRG3/GABRQ	9
MF	GO:0008503	benzodiazepine receptor activity	7/1217	11/17697	1.8459e-06	6.99033e-05	6.29379e-05	GABRA1/GABRA4/GABRA5/GABRA6/GABRG1/GABRG2/GABRG3	7
MF	GO:0008528	G protein-coupled peptide receptor activity	27/1217	146/17697	2.09015e-06	7.58551e-05	6.82967e-05	AVPR1B/CCKAR/CCKBR/CCR3/CCR4/CCR8/CCR9/CYSLTR1/F2RL3/GALR1/GLP1R/GRPR/HCRTR2/LHCGR/MAS1/MC4R/MCHR2/NLRP6/NMBR/NPFFR2/NPY2R/OPRM1/RXFP4/SSTR5/TACR1/TACR3/TSHR	27
MF	GO:0015291	secondary active transmembrane transporter activity	37/1217	237/17697	2.29174e-06	7.98444e-05	7.18884e-05	CDH17/SLC10A1/SLC10A2/SLC12A1/SLC12A5/SLC16A10/SLC17A1/SLC17A2/SLC17A4/SLC17A6/SLC17A8/SLC18A1/SLC22A8/SLC22A9/SLC25A31/SLC25A6/SLC26A10/SLC36A2/SLC38A4/SLC45A2/SLC4A10/SLC4A11/SLC4A8/SLC5A10/SLC5A12/SLC5A4/SLC5A7/SLC6A1/SLC6A11/SLC6A15/SLC6A4/SLC9A3/SLCO1A2/SLCO1B1/SLCO1B7/SLCO1C1/SLCO6A1	37
MF	GO:0048018	receptor ligand activity	61/1217	482/17697	2.71167e-06	9.04326e-05	8.14215e-05	ADM2/AMELX/ANGPTL3/BDNF/CALCA/CCL1/CCL22/CCL7/CER1/CNTF/COLEC10/CRH/CSPG5/ENDOU/EPGN/EREG/FGF11/FGF16/FGF19/FGF21/FGF22/FGF23/FGF5/FGF8/FSHB/GCG/GDF3/GDF6/IFNA10/IFNA6/IFNB1/IFNG/IFNW1/IL12B/IL17C/IL1A/IL2/IL20/IL24/IL3/IL31/IL36RN/INSL4/INSL6/LACRT/LEP/NPFF/NRG3/NRG4/PDYN/PTH/RETNLB/RLN3/SAA2/TGFA/TIMP1/TNFSF18/WNT7B/WNT8A/WNT8B/WNT9A	61
MF	GO:0099095	ligand-gated anion channel activity	9/1217	20/17697	2.80331e-06	9.04326e-05	8.14215e-05	GABRA1/GABRA4/GABRA5/GABRA6/GABRG1/GABRG2/GABRG3/GLRA1/GLRA2	9
MF	GO:0022804	active transmembrane transporter activity	49/1217	362/17697	4.07945e-06	0.0001269	0.000114255	ABCB4/ABCB5/ABCC12/ANXA5/ATP4A/ATP4B/ATP6V0A1/ATP6V0C/ATP6V0D2/ATP6V1G3/CDH17/COX3/SLC10A1/SLC10A2/SLC12A1/SLC12A5/SLC16A10/SLC17A1/SLC17A2/SLC17A4/SLC17A6/SLC17A8/SLC18A1/SLC22A8/SLC22A9/SLC25A31/SLC25A6/SLC26A10/SLC36A2/SLC38A4/SLC45A2/SLC4A10/SLC4A11/SLC4A8/SLC5A10/SLC5A12/SLC5A4/SLC5A7/SLC6A1/SLC6A11/SLC6A15/SLC6A4/SLC9A3/SLCO1A2/SLCO1B1/SLCO1B7/SLCO1C1/SLCO6A1/TCIRG1	49
MF	GO:0098960	postsynaptic neurotransmitter receptor activity	14/1217	52/17697	7.31135e-06	0.000212524	0.000191347	CHRNA9/GABRA1/GABRA4/GABRA5/GABRA6/GABRD/GABRG1/GABRG2/GABRG3/GLRA1/GLRA2/GRIK4/GRM1/GRM5	14
MF	GO:0016917	GABA receptor activity	9/1217	22/17697	7.32e-06	0.000212524	0.000191347	GABRA1/GABRA4/GABRA5/GABRA6/GABRD/GABRG1/GABRG2/GABRG3/GABRQ	9
MF	GO:0022851	GABA-gated chloride ion channel activity	7/1217	13/17697	8.48885e-06	0.000238509	0.000214743	GABRA1/GABRA4/GABRA5/GABRA6/GABRG1/GABRG2/GABRG3	7
MF	GO:0015370	solute:sodium symporter activity	16/1217	72/17697	2.37632e-05	0.000646804	0.000582355	SLC10A1/SLC10A2/SLC12A1/SLC17A2/SLC17A4/SLC18A1/SLC4A10/SLC4A8/SLC5A10/SLC5A12/SLC5A4/SLC5A7/SLC6A1/SLC6A11/SLC6A15/SLC6A4	16
MF	GO:0015081	sodium ion transmembrane transporter activity	25/1217	149/17697	2.83577e-05	0.000748471	0.000673891	ATP4A/ATP4B/GRIK4/HCN1/SCN11A/SCN1A/SCN9A/SLC10A1/SLC10A2/SLC12A1/SLC17A2/SLC17A4/SLC18A1/SLC4A10/SLC4A11/SLC4A8/SLC5A10/SLC5A12/SLC5A4/SLC5A7/SLC6A1/SLC6A11/SLC6A15/SLC6A4/SLC9A3	25
MF	GO:0008227	G protein-coupled amine receptor activity	14/1217	59/17697	3.49307e-05	0.000894843	0.000805678	ADRA1A/ADRA2B/CHRM2/GPR101/HRH4/HTR1A/HTR2B/HTR2C/HTR5A/HTR6/OR5T2/TAAR1/TAAR6/TAAR9	14
MF	GO:0005230	extracellular ligand-gated ion channel activity	16/1217	75/17697	4.05979e-05	0.00101031	0.000909637	CHRNA9/GABRA1/GABRA4/GABRA5/GABRA6/GABRD/GABRG1/GABRG2/GABRG3/GABRQ/GLRA1/GLRA2/GRIK4/GRIN2A/GRIN2B/P2RX6	16
MF	GO:0015108	chloride transmembrane transporter activity	19/1217	100/17697	4.4544e-05	0.0010707	0.000964009	BEST3/CLCA2/CLCNKB/GABRA1/GABRA4/GABRA5/GABRA6/GABRD/GABRG1/GABRG2/GABRG3/GABRQ/GLRA1/GLRA2/SLC12A1/SLC12A5/SLC18A1/SLC26A10/SLC6A4	19
MF	GO:0015293	symporter activity	24/1217	144/17697	4.54831e-05	0.0010707	0.000964009	SLC10A1/SLC10A2/SLC12A1/SLC12A5/SLC17A1/SLC17A2/SLC17A4/SLC17A6/SLC17A8/SLC18A1/SLC36A2/SLC38A4/SLC45A2/SLC4A10/SLC4A11/SLC4A8/SLC5A10/SLC5A12/SLC5A4/SLC5A7/SLC6A1/SLC6A11/SLC6A15/SLC6A4	24
MF	GO:0008083	growth factor activity	26/1217	163/17697	4.85294e-05	0.0010926	0.000983727	AMELX/ANGPTL3/BDNF/CNTF/CSPG5/ENDOU/EPGN/EREG/FGF11/FGF16/FGF19/FGF21/FGF22/FGF23/FGF5/FGF8/GDF3/GDF6/IL12B/IL2/IL3/LACRT/NRG3/NRG4/TGFA/TIMP1	26
MF	GO:0005251	delayed rectifier potassium channel activity	10/1217	33/17697	4.89223e-05	0.0010926	0.000983727	KCNA1/KCNA3/KCNA6/KCNA7/KCNB2/KCNC1/KCNG2/KCNG4/KCNQ2/KCNQ4	10
MF	GO:0022824	transmitter-gated ion channel activity	14/1217	61/17697	5.19615e-05	0.00110386	0.000993872	CHRNA9/GABRA1/GABRA4/GABRA5/GABRA6/GABRD/GABRG1/GABRG2/GABRG3/GLRA1/GLRA2/GRIK4/GRIN2A/GRIN2B	14
MF	GO:0022835	transmitter-gated channel activity	14/1217	61/17697	5.19615e-05	0.00110386	0.000993872	CHRNA9/GABRA1/GABRA4/GABRA5/GABRA6/GABRD/GABRG1/GABRG2/GABRG3/GLRA1/GLRA2/GRIK4/GRIN2A/GRIN2B	14
MF	GO:0015103	inorganic anion transmembrane transporter activity	24/1217	146/17697	5.71455e-05	0.00117065	0.001054	BEST3/CLCA2/CLCNKB/GABRA1/GABRA4/GABRA5/GABRA6/GABRD/GABRG1/GABRG2/GABRG3/GABRQ/GLRA1/GLRA2/SLC12A1/SLC12A5/SLC17A1/SLC18A1/SLC22A8/SLC26A10/SLC4A10/SLC4A11/SLC4A8/SLC6A4	24
MF	GO:1904315	transmitter-gated ion channel activity involved in regulation of postsynaptic membrane potential	12/1217	47/17697	5.80876e-05	0.00117065	0.001054	CHRNA9/GABRA1/GABRA4/GABRA5/GABRA6/GABRD/GABRG1/GABRG2/GABRG3/GLRA1/GLRA2/GRIK4	12
MF	GO:0015294	solute:cation symporter activity	19/1217	102/17697	5.91372e-05	0.00117065	0.001054	SLC10A1/SLC10A2/SLC12A1/SLC12A5/SLC17A2/SLC17A4/SLC18A1/SLC36A2/SLC45A2/SLC4A10/SLC4A8/SLC5A10/SLC5A12/SLC5A4/SLC5A7/SLC6A1/SLC6A11/SLC6A15/SLC6A4	19
MF	GO:0008188	neuropeptide receptor activity	12/1217	50/17697	0.000111396	0.00210926	0.00189908	CYSLTR1/GALR1/GRPR/HCRTR2/NMBR/NPFFR2/NPY2R/OPRM1/RXFP4/SSTR5/TACR1/TACR3	12
MF	GO:0099529	neurotransmitter receptor activity involved in regulation of postsynaptic membrane potential	12/1217	50/17697	0.000111396	0.00210926	0.00189908	CHRNA9/GABRA1/GABRA4/GABRA5/GABRA6/GABRD/GABRG1/GABRG2/GABRG3/GLRA1/GLRA2/GRIK4	12
MF	GO:0001228	DNA-binding transcription activator activity, RNA polymerase II-specific	51/1217	439/17697	0.000163416	0.00302841	0.00272664	AKNAD1/ALX4/ARNTL/BARHL1/BARX1/BARX2/CTCFL/DLX2/DMRT1/DMTF1/ELF5/FEZF2/FOXA1/FOXO4/GBX1/GCM2/HNF4A/HNF4G/HOXB1/HOXC11/HOXC13/IKZF3/IRF2BP1/LHX2/LHX3/LHX4/MYF5/MYT1L/NFIA/NHLH1/NR6A1/PHOX2B/POU1F1/POU4F2/POU4F3/RFX4/RFX6/SIX6/SOHLH1/SOX1/SP7/SPIC/STAT4/TBX20/TBX22/TBX4/TBX5/TFAP2A/TLX1/ZIC1/ZIC3	51
MF	GO:0005516	calmodulin binding	28/1217	200/17697	0.000257572	0.00467386	0.00420814	ADCY1/ADCY8/ADD2/ADD3/ARPP21/CAMK4/CAMKV/EEF1A1/GEM/IQCF1/IQCF5/KCNH5/KCNQ2/KCNQ4/MIP/MYH1/MYH2/MYH4/MYH6/MYH7/MYH8/MYO3A/SPTAN1/SRY/SYT7/TRPV5/UNC13A/UNC13C	28
MF	GO:0008514	organic anion transmembrane transporter activity	29/1217	211/17697	0.000277331	0.0049008	0.00441246	SLC10A1/SLC10A2/SLC16A10/SLC17A1/SLC17A2/SLC17A4/SLC17A6/SLC17A8/SLC22A12/SLC22A9/SLC25A31/SLC25A6/SLC26A10/SLC2A2/SLC36A2/SLC38A4/SLC4A10/SLC4A11/SLC4A8/SLC5A12/SLC6A1/SLC6A11/SLC6A15/SLC7A13/SLCO1A2/SLCO1B1/SLCO1B7/SLCO1C1/SLCO6A1	29
MF	GO:0043176	amine binding	5/1217	10/17697	0.000286967	0.0049008	0.00441246	HTR1A/HTR2B/HTR2C/HTR5A/SLC6A4	5
MF	GO:0051378	serotonin binding	5/1217	10/17697	0.000286967	0.0049008	0.00441246	HTR1A/HTR2B/HTR2C/HTR5A/SLC6A4	5
MF	GO:0042165	neurotransmitter binding	12/1217	55/17697	0.000292585	0.0049008	0.00441246	CRP/GLRA1/GLRA2/GRIN2B/HTR1A/HTR2B/HTR2C/HTR5A/SLC5A7/SLC6A1/SLC6A11/SLC6A4	12
MF	GO:0099528	G protein-coupled neurotransmitter receptor activity	10/1217	41/17697	0.000357839	0.00588071	0.00529474	CHRM2/GRM1/HRH4/HTR1A/HTR2B/HTR2C/HTR5A/HTR6/OPRM1/OR5T2	10
MF	GO:0004866	endopeptidase inhibitor activity	25/1217	175/17697	0.000395439	0.00637829	0.00574274	BIRC8/C3P1/CARD18/CSN2/CST8/CST9L/ITIH2/KNG1/SERPINA11/SERPINA2/SERPINA7/SERPINA9/SERPINB10/SERPINB11/SERPINB12/SERPINB13/SERPINB2/SERPINB5/SERPINF1/SMR3B/SPINK6/SPP2/TIMP1/WFDC12/WFDC13	25
MF	GO:0015347	sodium-independent organic anion transmembrane transporter activity	6/1217	16/17697	0.000459039	0.00726951	0.00654515	SLC22A9/SLCO1A2/SLCO1B1/SLCO1B7/SLCO1C1/SLCO6A1	6
MF	GO:0005254	chloride channel activity	14/1217	75/17697	0.000525054	0.00816646	0.00735272	BEST3/CLCA2/CLCNKB/GABRA1/GABRA4/GABRA5/GABRA6/GABRD/GABRG1/GABRG2/GABRG3/GABRQ/GLRA1/GLRA2	14
MF	GO:0005326	neurotransmitter transporter activity	11/1217	51/17697	0.000575701	0.00879712	0.00792055	GABRQ/SLC17A6/SLC17A8/SLC18A1/SLC18A3/SLC36A2/SLC5A7/SLC6A1/SLC6A11/SLC6A15/SLC6A4	11
MF	GO:1901618	organic hydroxy compound transmembrane transporter activity	10/1217	44/17697	0.000655986	0.0098511	0.0088695	SLC10A1/SLC10A2/SLC18A1/SLC5A12/SLC6A4/SLCO1A2/SLCO1B1/SLCO1B7/SLCO1C1/STRA6	10
MF	GO:0015125	bile acid transmembrane transporter activity	6/1217	17/17697	0.000668349	0.00986664	0.00888349	SLC10A1/SLC10A2/SLCO1A2/SLCO1B1/SLCO1B7/SLCO1C1	6
MF	GO:0030414	peptidase inhibitor activity	25/1217	182/17697	0.000714582	0.0102033	0.0091866	BIRC8/C3P1/CARD18/CSN2/CST8/CST9L/ITIH2/KNG1/SERPINA11/SERPINA2/SERPINA7/SERPINA9/SERPINB10/SERPINB11/SERPINB12/SERPINB13/SERPINB2/SERPINB5/SERPINF1/SMR3B/SPINK6/SPP2/TIMP1/WFDC12/WFDC13	25
MF	GO:0061135	endopeptidase regulator activity	25/1217	182/17697	0.000714582	0.0102033	0.0091866	BIRC8/C3P1/CARD18/CSN2/CST8/CST9L/ITIH2/KNG1/SERPINA11/SERPINA2/SERPINA7/SERPINA9/SERPINB10/SERPINB11/SERPINB12/SERPINB13/SERPINB2/SERPINB5/SERPINF1/SMR3B/SPINK6/SPP2/TIMP1/WFDC12/WFDC13	25
MF	GO:0042923	neuropeptide binding	7/1217	24/17697	0.000875247	0.0122958	0.0110706	GALR1/GPR1/GRPR/MC4R/OPRM1/PTGDR2/SSTR5	7
MF	GO:0005104	fibroblast growth factor receptor binding	7/1217	25/17697	0.00114417	0.0158186	0.0142424	FGF16/FGF19/FGF21/FGF22/FGF23/FGF5/FGF8	7
MF	GO:0005242	inward rectifier potassium channel activity	6/1217	20/17697	0.00175117	0.0232124	0.0208994	KCNJ10/KCNJ3/KCNJ4/KCNJ6/KCNJ8/KCNJ9	6
MF	GO:0004993	G protein-coupled serotonin receptor activity	8/1217	34/17697	0.00177286	0.0232124	0.0208994	CHRM2/HRH4/HTR1A/HTR2B/HTR2C/HTR5A/HTR6/OR5T2	8
MF	GO:0099589	serotonin receptor activity	8/1217	34/17697	0.00177286	0.0232124	0.0208994	CHRM2/HRH4/HTR1A/HTR2B/HTR2C/HTR5A/HTR6/OR5T2	8
MF	GO:0004867	serine-type endopeptidase inhibitor activity	15/1217	94/17697	0.00181858	0.0232124	0.0208994	ITIH2/SERPINA11/SERPINA2/SERPINA7/SERPINA9/SERPINB10/SERPINB11/SERPINB12/SERPINB13/SERPINB2/SERPINB5/SERPINF1/SPINK6/WFDC12/WFDC13	15
MF	GO:0005342	organic acid transmembrane transporter activity	21/1217	153/17697	0.00185437	0.0232124	0.0208994	SLC10A1/SLC10A2/SLC16A10/SLC17A1/SLC17A2/SLC17A4/SLC17A6/SLC17A8/SLC22A9/SLC26A10/SLC36A2/SLC38A4/SLC5A12/SLC6A1/SLC6A11/SLC6A15/SLC7A13/SLCO1A2/SLCO1B1/SLCO1B7/SLCO1C1	21
MF	GO:0046943	carboxylic acid transmembrane transporter activity	21/1217	153/17697	0.00185437	0.0232124	0.0208994	SLC10A1/SLC10A2/SLC16A10/SLC17A1/SLC17A2/SLC17A4/SLC17A6/SLC17A8/SLC22A9/SLC26A10/SLC36A2/SLC38A4/SLC5A12/SLC6A1/SLC6A11/SLC6A15/SLC7A13/SLCO1A2/SLCO1B1/SLCO1B7/SLCO1C1	21
MF	GO:0008028	monocarboxylic acid transmembrane transporter activity	10/1217	50/17697	0.00186552	0.0232124	0.0208994	SLC10A1/SLC10A2/SLC22A9/SLC5A12/SLC6A1/SLC6A11/SLCO1A2/SLCO1B1/SLCO1B7/SLCO1C1	10
MF	GO:0005253	anion channel activity	14/1217	89/17697	0.00291714	0.0350416	0.0315499	BEST3/CLCA2/CLCNKB/GABRA1/GABRA4/GABRA5/GABRA6/GABRD/GABRG1/GABRG2/GABRG3/GABRQ/GLRA1/GLRA2	14
MF	GO:0008527	taste receptor activity	7/1217	29/17697	0.0029178	0.0350416	0.0315499	PKD1L3/TAS2R16/TAS2R3/TAS2R4/TAS2R40/TAS2R7/TAS2R8	7
MF	GO:0005544	calcium-dependent phospholipid binding	10/1217	53/17697	0.0029369	0.0350416	0.0315499	ANXA10/ANXA5/CPNE6/CPNE9/RPH3A/SYT10/SYT12/SYT4/SYT7/SYT9	10
MF	GO:0000146	microfilament motor activity	6/1217	22/17697	0.00299436	0.0352444	0.0317325	MYH2/MYH4/MYH6/MYH7/MYH8/MYO3A	6
MF	GO:0033038	bitter taste receptor activity	6/1217	23/17697	0.0038187	0.0443478	0.0399288	TAS2R16/TAS2R3/TAS2R4/TAS2R40/TAS2R7/TAS2R8	6
MF	GO:0015301	anion:anion antiporter activity	7/1217	31/17697	0.00435863	0.0499522	0.0449747	SLC22A9/SLC25A31/SLC25A6/SLC26A10/SLC4A10/SLC4A11/SLC4A8	7
MF	GO:0061134	peptidase regulator activity	26/1217	219/17697	0.00457286	0.0517268	0.0465726	BAD/BIRC8/C3P1/CARD18/CSN2/CST8/CST9L/ITIH2/KNG1/SERPINA11/SERPINA2/SERPINA7/SERPINA9/SERPINB10/SERPINB11/SERPINB12/SERPINB13/SERPINB2/SERPINB5/SERPINF1/SMR3B/SPINK6/SPP2/TIMP1/WFDC12/WFDC13	26
MF	GO:0005005	transmembrane-ephrin receptor activity	5/1217	17/17697	0.00469757	0.0521476	0.0469514	EFNA3/EPHA3/EPHA6/EPHA8/EPHB1	5
MF	GO:0004984	olfactory receptor activity	44/1217	427/17697	0.0047298	0.0521476	0.0469514	OR10J1/OR10R2/OR10T2/OR11G2/OR12D2/OR13C4/OR13D1/OR1A1/OR1A2/OR1D5/OR1F1/OR1G1/OR1L4/OR1Q1/OR2A14/OR2A25/OR2C3/OR2J2/OR2L13/OR2S2/OR2T5/OR2T8/OR2V2/OR2W1/OR2W3/OR3A3/OR4C3/OR4D5/OR4K1/OR51B2/OR51B4/OR51Q1/OR52A1/OR56B1/OR5AK2/OR5AP2/OR5P2/OR5P3/OR5T2/OR7A10/OR7D2/OR8D2/OR8G1/OR8K3	44
MF	GO:0015355	secondary active monocarboxylate transmembrane transporter activity	4/1217	11/17697	0.00496454	0.0540515	0.0486656	SLC10A1/SLC10A2/SLC6A1/SLC6A11	4
MF	GO:0099094	ligand-gated cation channel activity	15/1217	105/17697	0.00538533	0.0579089	0.0521386	CHRNA9/CNGB1/CNGB3/GRIK4/GRIN2A/GRIN2B/HCN1/KCNJ10/KCNJ3/KCNJ4/KCNJ6/KCNJ8/KCNJ9/P2RX6/TRPA1	15
MF	GO:0005328	neurotransmitter:sodium symporter activity	6/1217	26/17697	0.00729842	0.0775234	0.0697987	SLC18A1/SLC5A7/SLC6A1/SLC6A11/SLC6A15/SLC6A4	6
MF	GO:0005003	ephrin receptor activity	5/1217	19/17697	0.00786969	0.0825844	0.0743554	EFNA3/EPHA3/EPHA6/EPHA8/EPHB1	5
MF	GO:0005452	inorganic anion exchanger activity	4/1217	13/17697	0.00962963	0.0986754	0.088843	SLC22A8/SLC4A10/SLC4A11/SLC4A8	4
MF	GO:0061783	peptidoglycan muralytic activity	4/1217	13/17697	0.00962963	0.0986754	0.088843	LYG2/LYZL2/LYZL6/PGLYRP4	4
MF	GO:0005343	organic acid:sodium symporter activity	6/1217	28/17697	0.0106206	0.107564	0.0968464	SLC10A1/SLC10A2/SLC5A12/SLC6A1/SLC6A11/SLC6A15	6
MF	GO:0003774	motor activity	17/1217	136/17697	0.0120476	0.120216	0.108237	BBS4/DCTN1/DNAH17/DNAH7/DNAH8/KIF19/KIF2B/MYH1/MYH2/MYH4/MYH6/MYH7/MYH8/MYO1H/MYO3A/MYO3B/SMC3	17
MF	GO:0042805	actinin binding	8/1217	46/17697	0.0122781	0.120216	0.108237	C10orf90/CSRP3/MYOM3/MYPN/NRAP/PDLIM4/TRPC5/XIRP2	8
MF	GO:0008483	transaminase activity	5/1217	21/17697	0.0122838	0.120216	0.108237	AGXT/AGXT2/AMT/GOT1L1/TAT	5
MF	GO:0045125	bioactive lipid receptor activity	4/1217	14/17697	0.0127587	0.123475	0.111172	GPR174/GPR6/S1PR3/S1PR5	4
MF	GO:0030553	cGMP binding	4/1217	15/17697	0.0164679	0.155908	0.140373	CNGB1/CNGB3/PDE6H/PRKG2	4
MF	GO:0034483	heparan sulfate sulfotransferase activity	4/1217	15/17697	0.0164679	0.155908	0.140373	HS3ST4/HS3ST5/NDST3/NDST4	4
MF	GO:0004497	monooxygenase activity	13/1217	99/17697	0.0179515	0.16619	0.14963	AGMO/AKR1D1/CYP11B2/CYP19A1/CYP1A1/CYP2C19/CYP4F22/CYP8B1/NLRP11/PAH/TPH1/TPH2/TYR	13
MF	GO:0005212	structural constituent of eye lens	5/1217	23/17697	0.0181263	0.16619	0.14963	CRYAA/CRYAB/CRYGB/CRYGC/MIP	5
MF	GO:0016769	transferase activity, transferring nitrogenous groups	5/1217	23/17697	0.0181263	0.16619	0.14963	AGXT/AGXT2/AMT/GOT1L1/TAT	5
MF	GO:0015377	cation:chloride symporter activity	4/1217	16/17697	0.0207863	0.188593	0.169801	SLC12A1/SLC12A5/SLC18A1/SLC6A4	4
MF	GO:0005262	calcium channel activity	15/1217	123/17697	0.021621	0.192601	0.17341	CACNG2/CATSPER4/CHRNA9/GRIN2A/GRIN2B/OPRM1/PKD1L3/PKD2L2/TMC2/TRPA1/TRPC5/TRPC7/TRPM1/TRPV3/TRPV5	15
MF	GO:0070851	growth factor receptor binding	16/1217	134/17697	0.0216704	0.192601	0.17341	CNTF/EPGN/EREG/FGF16/FGF19/FGF21/FGF22/FGF23/FGF5/FGF8/IL12B/IL1A/IL2/IL3/IL36RN/TGFA	16
MF	GO:0008237	metallopeptidase activity	20/1217	181/17697	0.0242211	0.213097	0.191863	ADAM18/ADAM2/ADAM29/ADAM30/ADAM7/ADAMTS1/ADAMTS20/ADAMTS3/AGBL4/AMZ1/CHMP1A/CLCA2/CPA2/CPA6/KEL/MMP13/MMP27/MMP8/PAPPA2/VASH2	20
MF	GO:0005132	type I interferon receptor binding	4/1217	17/17697	0.0257367	0.221947	0.199832	IFNA10/IFNA6/IFNB1/IFNW1	4
MF	GO:0050811	GABA receptor binding	4/1217	17/17697	0.0257367	0.221947	0.199832	GABARAP/GABARAPL1/GABRA5/GABRG1	4
MF	GO:0004016	adenylate cyclase activity	3/1217	10/17697	0.0270118	0.226224	0.203682	ADCY1/ADCY10/ADCY8	3
MF	GO:0004966	galanin receptor activity	3/1217	10/17697	0.0270118	0.226224	0.203682	CYSLTR1/GALR1/RXFP4	3
MF	GO:0015378	sodium:chloride symporter activity	3/1217	10/17697	0.0270118	0.226224	0.203682	SLC12A1/SLC18A1/SLC6A4	3
MF	GO:0015085	calcium ion transmembrane transporter activity	16/1217	139/17697	0.0293759	0.242375	0.218224	ANXA5/CACNG2/CATSPER4/CHRNA9/GRIN2A/GRIN2B/OPRM1/PKD1L3/PKD2L2/TMC2/TRPA1/TRPC5/TRPC7/TRPM1/TRPV3/TRPV5	16
MF	GO:0005125	cytokine activity	23/1217	220/17697	0.0294968	0.242375	0.218224	CCL1/CCL22/CCL7/CER1/CNTF/GDF3/GDF6/IFNA10/IFNA6/IFNB1/IFNG/IFNW1/IL12B/IL17C/IL1A/IL2/IL20/IL24/IL3/IL31/IL36RN/TIMP1/TNFSF18	23
MF	GO:0017075	syntaxin-1 binding	5/1217	26/17697	0.0298994	0.243387	0.219135	SLC6A4/SYNPR/SYT4/UNC13A/UNC13C	5
MF	GO:0043178	alcohol binding	11/1217	85/17697	0.0308707	0.248966	0.224158	APOC3/APOF/CD81/GRAMD1B/LRAT/PMP2/RBP1/RPH3A/STRA6/TRPC5/TRPC7	11
MF	GO:0005416	amino acid:cation symporter activity	4/1217	18/17697	0.0313355	0.250396	0.225446	SLC36A2/SLC6A1/SLC6A11/SLC6A15	4
MF	GO:0008066	glutamate receptor activity	5/1217	27/17697	0.0346837	0.274362	0.247023	GRIK4/GRIN2A/GRIN2B/GRM1/GRM5	5
MF	GO:0005221	intracellular cyclic nucleotide activated cation channel activity	3/1217	11/17697	0.0352796	0.274362	0.247023	CNGB1/CNGB3/HCN1	3
MF	GO:0043855	cyclic nucleotide-gated ion channel activity	3/1217	11/17697	0.0352796	0.274362	0.247023	CNGB1/CNGB3/HCN1	3
MF	GO:0008307	structural constituent of muscle	7/1217	46/17697	0.036372	0.280354	0.252419	CAPN3/CSRP3/MYH8/MYL1/MYOM3/SMTN/TPM2	7
MF	GO:0015106	bicarbonate transmembrane transporter activity	4/1217	19/17697	0.037593	0.282272	0.254145	SLC26A10/SLC4A10/SLC4A11/SLC4A8	4
MF	GO:0015296	anion:cation symporter activity	4/1217	19/17697	0.037593	0.282272	0.254145	SLC12A1/SLC12A5/SLC18A1/SLC6A4	4
MF	GO:0016500	protein-hormone receptor activity	4/1217	19/17697	0.037593	0.282272	0.254145	GNRHR/INSRR/LHCGR/TSHR	4
MF	GO:0051393	alpha-actinin binding	6/1217	37/17697	0.0388485	0.289205	0.260388	C10orf90/MYOM3/MYPN/NRAP/PDLIM4/XIRP2	6
MF	GO:0001786	phosphatidylserine binding	8/1217	58/17697	0.0439282	0.321525	0.289487	CPNE6/GRAMD1B/GSDMC/SYT10/SYT12/SYT4/SYT7/SYT9	8
MF	GO:0099516	ion antiporter activity	8/1217	58/17697	0.0439282	0.321525	0.289487	SLC22A9/SLC25A31/SLC25A6/SLC26A10/SLC4A10/SLC4A11/SLC4A8/SLC9A3	8
MF	GO:0005248	voltage-gated sodium channel activity	4/1217	20/17697	0.044514	0.321701	0.289646	HCN1/SCN11A/SCN1A/SCN9A	4
MF	GO:0030898	actin-dependent ATPase activity	3/1217	12/17697	0.0446909	0.321701	0.289646	MYH6/MYH7/MYO3A	3
MF	GO:0005200	structural constituent of cytoskeleton	12/1217	102/17697	0.0471414	0.336367	0.30285	ADD2/ADD3/CYLC1/CYLC2/GFAP/KRT2/KRT20/KRT6B/PPL/SORBS3/SPTA1/SPTAN1	12
MF	GO:0005507	copper ion binding	8/1217	59/17697	0.0478869	0.336367	0.30285	AOC2/COX2/CP/DCT/IL1A/S100A5/SOD3/TYR	8
MF	GO:0016597	amino acid binding	8/1217	59/17697	0.0478869	0.336367	0.30285	AGXT/DDC/GAD2/GLRA1/GLRA2/GRIN2B/TAT/UBR2	8
MF	GO:0005109	frizzled binding	6/1217	39/17697	0.0485961	0.338424	0.304702	DVL2/RSPO2/WNT7B/WNT8A/WNT8B/WNT9A	6
MF	GO:0017046	peptide hormone binding	7/1217	49/17697	0.0489568	0.338424	0.304702	ANXA5/CCKAR/CCKBR/GALR1/GLP1R/HCRTR2/MC4R	7
