# Supplementary material for: Identification of Potential Molecular Mechanism Related to Infertile Endometriosis
Source: Front Vet Sci. 2022 Mar 28;9:845709. doi: 10.3389/fvets.2022.845709 (PMC8995652; doi:10.3389/fvets.2022.845709)
Supplement: Supplementary Table 3 — The genes in gene set 1. [file Table_3.XLSX]

## Sheet: Sheet1
ID	Description	GeneRatio	BgRatio	pvalue	p.adjust	qvalue	geneID	Count
hsa04080	Neuroactive ligand-receptor interaction	69/548	353/8112	2.08592e-16	6.44548e-14	6.126e-14	ADM2/ADRA1A/ADRA2B/AVPR1B/CALCA/CCKAR/CCKBR/CHRM2/CHRNA9/CRH/CYSLTR1/DRD1/F2RL3/FSHB/GABRA1/GABRA4/GABRA5/GABRA6/GABRD/GABRG1/GABRG2/GABRG3/GABRQ/GALR1/GCG/GLP1R/GLRA1/GLRA2/GNRHR/GRIK4/GRIN2A/GRIN2B/GRM1/GRM5/GRPR/HCRTR2/HRH4/HTR1A/HTR2B/HTR2C/HTR5A/HTR6/KNG1/LEP/LHCGR/MAS1/MC4R/MCHR2/MTNR1A/MTNR1B/NMBR/NPFF/NPFFR2/NPY2R/OPRM1/P2RX6/PDYN/PTH/RLN3/RXFP4/S1PR3/S1PR5/SSTR5/TAAR1/TAAR6/TAAR9/TACR1/T…	69
hsa05033	Nicotine addiction	13/548	40/8112	1.16929e-06	0.000180656	0.000171701	GABRA1/GABRA4/GABRA5/GABRA6/GABRD/GABRG1/GABRG2/GABRG3/GABRQ/GRIN2A/GRIN2B/SLC17A6/SLC17A8	13
hsa04020	Calcium signaling pathway	35/548	240/8112	1.10371e-05	0.00113682	0.00108048	ADCY1/ADCY8/ADRA1A/AVPR1B/CALML5/CAMK4/CCKAR/CCKBR/CHRM2/CYSLTR1/DRD1/FGF16/FGF19/FGF21/FGF22/FGF23/FGF5/FGF8/GRIN2A/GRM1/GRM5/GRPR/HTR2B/HTR2C/HTR5A/HTR6/LHCGR/P2RX6/PLCZ1/PPP3R2/SLC25A31/SLC25A6/TACR1/TACR3/TRDN	35
hsa04727	GABAergic synapse	18/548	89/8112	2.15468e-05	0.00166449	0.00158199	ADCY1/ADCY8/GABARAP/GABARAPL1/GABRA1/GABRA4/GABRA5/GABRA6/GABRD/GABRG1/GABRG2/GABRG3/GABRQ/GAD2/KCNJ6/SLC12A5/SLC6A1/SLC6A11	18
hsa00360	Phenylalanine metabolism	7/548	16/8112	4.13105e-05	0.0022611	0.00214903	AOC2/DDC/GOT1L1/MAOA/MAOB/PAH/TAT	7
hsa04723	Retrograde endocannabinoid signaling	24/548	148/8112	4.86397e-05	0.0022611	0.00214903	ADCY1/ADCY8/GABRA1/GABRA4/GABRA5/GABRA6/GABRD/GABRG1/GABRG2/GABRG3/GABRQ/GRM1/GRM5/KCNJ3/KCNJ6/KCNJ9/ND4/NDUFA11/NDUFB7/NDUFS7/NDUFV1/RIMS1/SLC17A6/SLC17A8	24
hsa04721	Synaptic vesicle cycle	16/548	78/8112	5.12223e-05	0.0022611	0.00214903	ATP6V0A1/ATP6V0C/ATP6V0D2/ATP6V1G3/CPLX4/RIMS1/SLC17A6/SLC17A8/SLC18A1/SLC18A3/SLC6A1/SLC6A11/SLC6A4/TCIRG1/UNC13A/UNC13C	16
hsa05032	Morphine addiction	17/548	91/8112	0.000104077	0.00401997	0.00382071	ADCY1/ADCY8/DRD1/GABRA1/GABRA4/GABRA5/GABRA6/GABRD/GABRG1/GABRG2/GABRG3/GABRQ/KCNJ3/KCNJ6/KCNJ9/OPRM1/PDE3A	17
hsa04742	Taste transduction	16/548	86/8112	0.000173813	0.00596759	0.0056718	ADCY8/GABRA1/GABRA4/GABRA5/GABRA6/GRM1/HTR1A/PKD1L3/SCN9A/TAS2R16/TAS2R3/TAS2R4/TAS2R40/TAS2R41/TAS2R7/TAS2R8	16
hsa04726	Serotonergic synapse	19/548	115/8112	0.000228521	0.00706128	0.00671129	ALOX12/ALOX12B/CYP2C19/DDC/HTR1A/HTR2B/HTR2C/HTR5A/HTR6/KCNJ3/KCNJ6/KCNJ9/MAOA/MAOB/RAF1/SLC18A1/SLC6A4/TPH1/TPH2	19
hsa04966	Collecting duct acid secretion	8/548	27/8112	0.000289984	0.00814592	0.00774217	ATP4A/ATP4B/ATP6V0A1/ATP6V0C/ATP6V0D2/ATP6V1G3/CLCNKB/TCIRG1	8
hsa00350	Tyrosine metabolism	9/548	36/8112	0.000496297	0.0127796	0.0121462	AOC2/COMT/DCT/DDC/GOT1L1/MAOA/MAOB/TAT/TYR	9
hsa04740	Olfactory transduction	48/548	441/8112	0.000604532	0.0143693	0.013657	CALML5/CNGB1/GUCY2D/OR10J1/OR10R2/OR10T2/OR11G2/OR12D2/OR13C4/OR13D1/OR1A1/OR1A2/OR1D5/OR1F1/OR1G1/OR1L4/OR1Q1/OR2A14/OR2A25/OR2C3/OR2J2/OR2L13/OR2S2/OR2T5/OR2T8/OR2V2/OR2W1/OR2W3/OR3A3/OR4C3/OR4D5/OR4K1/OR51B2/OR51B4/OR51Q1/OR52A1/OR56B1/OR5AK2/OR5AP2/OR5P2/OR5P3/OR5T2/OR7A10/OR7D2/OR8D2/OR8G1/OR8K3/PRKG2	48
hsa04024	cAMP signaling pathway	28/548	221/8112	0.000891696	0.019681	0.0187055	ADCY1/ADCY10/ADCY8/ATP1B4/BAD/BDNF/CALML5/CAMK4/CHRM2/CNGB1/CNGB3/CRH/DRD1/FSHB/GCG/GLP1R/GRIN2A/GRIN2B/HTR1A/HTR6/LHCGR/PDE3A/RAC1/RAF1/RRAS/SSTR5/SUCNR1/TSHR	28
hsa04950	Maturity onset diabetes of the young	7/548	26/8112	0.00131167	0.0270205	0.0256812	HNF4A/HNF4G/NKX2-2/NKX6-1/PDX1/RFX6/SLC2A2	7
hsa00380	Tryptophan metabolism	9/548	42/8112	0.00163462	0.0315686	0.0300039	ACMSD/ALDH7A1/CYP1A1/DDC/IDO2/MAOA/MAOB/TPH1/TPH2	9
hsa04976	Bile secretion	14/548	89/8112	0.00239988	0.0436213	0.0414592	ABCB4/ADCY1/ADCY8/AQP4/ATP1B4/EPHX1/SLC10A1/SLC10A2/SLC22A8/SLC9A3/SLCO1A2/SLCO1B1/SULT2A1/UGT2A3	14
hsa05030	Cocaine addiction	9/548	49/8112	0.00494089	0.0848187	0.0806146	BDNF/DDC/DRD1/GRIN2A/GRIN2B/MAOA/MAOB/PDYN/SLC18A1	9
hsa05031	Amphetamine addiction	11/548	69/8112	0.00612339	0.0995857	0.0946496	CALML5/CAMK4/DDC/DRD1/GRIN2A/GRIN2B/MAOA/MAOB/PDYN/PPP3R2/SLC18A1	11
hsa04975	Fat digestion and absorption	8/548	43/8112	0.00728399	0.112538	0.10696	FABP2/LIPF/MOGAT2/PLA2G12B/PLA2G2F/PLA2G3/PNLIP/PNLIPRP1	8
hsa04915	Estrogen signaling pathway	17/548	138/8112	0.0113743	0.162171	0.154133	ADCY1/ADCY8/CALML5/GRM1/HSP90AB1/KCNJ3/KCNJ6/KCNJ9/KRT12/KRT20/KRT26/KRT27/KRT33B/KRT38/OPRM1/RAF1/TGFA	17
hsa04744	Phototransduction	6/548	29/8112	0.0115462	0.162171	0.154133	CALML5/CNGB1/GRK1/GRK7/GUCA1C/GUCY2D	6
hsa04713	Circadian entrainment	13/548	97/8112	0.013106	0.176076	0.167349	ADCY1/ADCY10/ADCY8/CALML5/GRIN2A/GRIN2B/KCNJ3/KCNJ6/KCNJ9/MTNR1A/MTNR1B/PRKG2/RASD1	13
hsa04720	Long-term potentiation	10/548	67/8112	0.0137961	0.177625	0.168821	ADCY1/ADCY8/CALML5/CAMK4/GRIN2A/GRIN2B/GRM1/GRM5/PPP3R2/RAF1	10
hsa04060	Cytokine-cytokine receptor interaction	30/548	295/8112	0.015547	0.192161	0.182637	ACVR1B/CCL1/CCL22/CCL7/CCR3/CCR4/CCR8/CCR9/CNTF/GDF3/GDF6/IFNA10/IFNA6/IFNB1/IFNG/IFNW1/IL12B/IL17C/IL1A/IL2/IL20/IL24/IL3/IL31/IL36RN/IL5RA/LEP/TNFRSF10D/TNFRSF13B/TNFSF18	30
hsa00260	Glycine, serine and threonine metabolism	7/548	40/8112	0.0163765	0.194628	0.184982	AGXT/AGXT2/ALDH7A1/AMT/AOC2/MAOA/MAOB	7
hsa04022	cGMP-PKG signaling pathway	19/548	167/8112	0.0172397	0.197299	0.187519	ADCY1/ADCY8/ADRA1A/ADRA2B/ATP1B4/BAD/CALML5/CNGB1/IRS4/KCNJ8/KNG1/MYH6/MYH7/PDE3A/PPP3R2/PRKG2/RAF1/SLC25A31/SLC25A6	19
hsa04972	Pancreatic secretion	13/548	102/8112	0.0193674	0.213733	0.203139	ADCY1/ADCY8/ATP1B4/CCKAR/CLCA2/CPA2/CTRB1/PLA2G12B/PLA2G2F/PLA2G3/PNLIP/PNLIPRP1/RAC1	13
hsa05218	Melanoma	10/548	72/8112	0.0221011	0.235491	0.223818	BAD/CDK4/FGF16/FGF19/FGF21/FGF22/FGF23/FGF5/FGF8/RAF1	10
hsa04971	Gastric acid secretion	10/548	76/8112	0.0309814	0.319108	0.303291	ADCY1/ADCY8/ATP1B4/ATP4A/ATP4B/CALML5/CCKBR/KCNJ10/KCNK10/KCNK2	10
