# Supplementary material for: Identification of Potential Molecular Mechanism Related to Infertile Endometriosis
Source: Front Vet Sci. 2022 Mar 28;9:845709. doi: 10.3389/fvets.2022.845709 (PMC8995652; doi:10.3389/fvets.2022.845709)
Supplement: Supplementary Table 4 — The GO enrichment analysis results of gene set 1. [file Table_4.XLSX]

## Sheet: Sheet1
#node1	node2	node1_string_id	node2_string_id	neighborhood_on_chromosome	gene_fusion	phylogenetic_cooccurrence	homology	coexpression	experimentally_determined_interaction	database_annotated	automated_textmining	combined_score
ABCB4	TBL1X	9606.ENSP00000265723	9606.ENSP00000217964	0	0	0	0	0.062	0.058	0.9	0.073	0.907
ABCF1	RPL18A	9606.ENSP00000313603	9606.ENSP00000222247	0	0	0	0	0.126	0.213	0.9	0.053	0.926
ACTA2	KAT2A	9606.ENSP00000402373	9606.ENSP00000225916	0	0	0	0	0.052	0.161	0.9	0.11	0.919
ACTN1	ACTN4	9606.ENSP00000377941	9606.ENSP00000252699	0	0	0	0.982	0.107	0.952	0.9	0.875	0.995
ACTN1	RAC1	9606.ENSP00000377941	9606.ENSP00000348461	0	0	0	0	0.065	0.104	0.9	0.24	0.927
ACTN1	SPTAN1	9606.ENSP00000377941	9606.ENSP00000361824	0	0	0	0.678	0.063	0.186	0.9	0.34	0.925
ACTN1	ILK	9606.ENSP00000377941	9606.ENSP00000379975	0	0	0	0	0.065	0.139	0.9	0.545	0.958
ACTN4	RAC1	9606.ENSP00000252699	9606.ENSP00000348461	0	0	0	0	0.087	0.104	0.9	0.239	0.929
ACTN4	SPTAN1	9606.ENSP00000252699	9606.ENSP00000361824	0	0	0	0.681	0.139	0.186	0.9	0.454	0.934
ACTN4	NPHS1	9606.ENSP00000252699	9606.ENSP00000368190	0	0	0	0	0.053	0.057	0.6	0.941	0.976
ACTN4	ACTN1	9606.ENSP00000252699	9606.ENSP00000377941	0	0	0	0.982	0.107	0.952	0.9	0.875	0.995
ACVR1B	CER1	9606.ENSP00000442656	9606.ENSP00000370297	0	0	0	0	0	0	0.9	0.245	0.921
ADAMTS1	ADAMTS20	9606.ENSP00000284984	9606.ENSP00000374071	0	0	0	0.868	0.05	0	0.9	0.72	0.91
ADAMTS1	ADAMTS3	9606.ENSP00000284984	9606.ENSP00000286657	0	0	0	0.747	0.076	0	0.9	0.765	0.922
ADAMTS20	ADAMTS1	9606.ENSP00000374071	9606.ENSP00000284984	0	0	0	0.868	0.05	0	0.9	0.72	0.91
ADAMTS20	ADAMTS3	9606.ENSP00000374071	9606.ENSP00000286657	0	0	0	0.718	0.063	0	0.9	0.611	0.918
ADAMTS3	ADAMTS1	9606.ENSP00000286657	9606.ENSP00000284984	0	0	0	0.747	0.076	0	0.9	0.765	0.922
ADAMTS3	ADAMTS20	9606.ENSP00000286657	9606.ENSP00000374071	0	0	0	0.718	0.063	0	0.9	0.611	0.918
ADAMTS3	COL2A1	9606.ENSP00000286657	9606.ENSP00000369889	0	0	0	0	0.08	0.153	0.9	0.681	0.971
ADCY1	IL1A	9606.ENSP00000297323	9606.ENSP00000263339	0	0	0	0	0	0	0.9	0.049	0.9
ADCY1	ADCY8	9606.ENSP00000297323	9606.ENSP00000286355	0	0	0	0.858	0.158	0	0.9	0.766	0.921
ADCY8	ADCY1	9606.ENSP00000286355	9606.ENSP00000297323	0	0	0	0.858	0.158	0	0.9	0.766	0.921
ADD2	RPH3A	9606.ENSP00000264436	9606.ENSP00000374036	0	0	0	0	0.111	0.473	0	0.826	0.911
AGK	MOGAT2	9606.ENSP00000347581	9606.ENSP00000198801	0	0	0	0	0	0	0.9	0.134	0.909
AGK	RAF1	9606.ENSP00000347581	9606.ENSP00000251849	0	0	0	0	0	0.056	0.9	0.062	0.903
AGK	PNLIPRP1	9606.ENSP00000347581	9606.ENSP00000433933	0	0	0	0	0	0	0.9	0	0.9
AGK	PNLIP	9606.ENSP00000347581	9606.ENSP00000358223	0	0	0	0	0	0	0.9	0.07	0.903
AGK	LIPF	9606.ENSP00000347581	9606.ENSP00000377900	0.049	0	0	0	0.062	0	0.9	0.154	0.914
AGXT	KAT2A	9606.ENSP00000302620	9606.ENSP00000225916	0	0	0	0	0.062	0	0	0.985	0.986
AGXT	AGXT2	9606.ENSP00000302620	9606.ENSP00000231420	0.166	0	0	0	0.204	0.788	0.9	0.887	0.998
AGXT	SDS	9606.ENSP00000302620	9606.ENSP00000257549	0.147	0	0	0	0.096	0.057	0.9	0.396	0.948
AGXT	AMT	9606.ENSP00000302620	9606.ENSP00000273588	0.048	0	0	0	0.115	0	0.9	0.705	0.971
AGXT	HYI	9606.ENSP00000302620	9606.ENSP00000361502	0.05	0	0	0	0.063	0	0.9	0	0.903
AGXT	HAO2	9606.ENSP00000302620	9606.ENSP00000483507	0	0	0	0	0.669	0.245	0.9	0.612	0.989
AGXT2	HAO2	9606.ENSP00000231420	9606.ENSP00000483507	0	0	0	0	0.42	0	0.8	0.271	0.908
AGXT2	ALDH7A1	9606.ENSP00000231420	9606.ENSP00000387123	0.053	0.001	0	0	0.11	0.788	0.9	0.248	0.984
AGXT2	AGXT	9606.ENSP00000231420	9606.ENSP00000302620	0.166	0	0	0	0.204	0.788	0.9	0.887	0.998
AKR1D1	CYP11B2	9606.ENSP00000242375	9606.ENSP00000325822	0	0	0	0	0.062	0	0.9	0.246	0.923
AKR1D1	CYP19A1	9606.ENSP00000242375	9606.ENSP00000379683	0	0	0	0	0.062	0	0.9	0.35	0.933
AKR1D1	HSD3B1	9606.ENSP00000242375	9606.ENSP00000358421	0.044	0	0	0	0.066	0	0.9	0.361	0.935
AKR1D1	CYP8B1	9606.ENSP00000242375	9606.ENSP00000318867	0	0	0	0	0.095	0	0.9	0.562	0.956
ALDH7A1	AGXT2	9606.ENSP00000387123	9606.ENSP00000231420	0.053	0.001	0	0	0.11	0.788	0.9	0.248	0.984
ALDOA	GAPDHS	9606.ENSP00000378669	9606.ENSP00000222286	0.111	0	0	0	0.185	0.213	0.9	0.48	0.964
ALDOA	FBP2	9606.ENSP00000378669	9606.ENSP00000364486	0	0	0	0	0.124	0.181	0.9	0.536	0.962
ALOX12	ALOX12B	9606.ENSP00000251535	9606.ENSP00000315167	0	0	0.364	0.887	0	0	0.9	0.71	0.911
ALOX12	CYP2C19	9606.ENSP00000251535	9606.ENSP00000360372	0	0	0	0	0	0	0.9	0.15	0.911
ALOX12	PTGS1	9606.ENSP00000251535	9606.ENSP00000354612	0	0	0	0	0.107	0	0.9	0.603	0.961
ALOX12B	ALOX12	9606.ENSP00000315167	9606.ENSP00000251535	0	0	0.364	0.887	0	0	0.9	0.71	0.911
ALOX12B	CYP2C19	9606.ENSP00000315167	9606.ENSP00000360372	0	0	0	0	0	0	0.9	0.052	0.901
ALOX12B	PTGS1	9606.ENSP00000315167	9606.ENSP00000354612	0	0	0	0	0.062	0	0.9	0.249	0.923
AMELX	ENAM	9606.ENSP00000370088	9606.ENSP00000379383	0	0	0	0	0	0	0	0.986	0.986
AMT	AGXT	9606.ENSP00000273588	9606.ENSP00000302620	0.048	0	0	0	0.115	0	0.9	0.705	0.971
ANKRA2	LRP2	9606.ENSP00000296785	9606.ENSP00000263816	0	0	0	0	0	0.696	0	0.869	0.958
ANKRD1	TBL1X	9606.ENSP00000360762	9606.ENSP00000217964	0	0	0	0	0	0.155	0.9	0.111	0.918
ANKRD1	MYPN	9606.ENSP00000360762	9606.ENSP00000351790	0	0	0	0	0.129	0.5	0	0.966	0.984
AOC2	DDC	9606.ENSP00000253799	9606.ENSP00000403644	0	0	0	0	0	0	0.9	0.075	0.903
AOC2	COMT	9606.ENSP00000253799	9606.ENSP00000354511	0	0	0	0	0.049	0	0.9	0.102	0.907
AOC2	MAOB	9606.ENSP00000253799	9606.ENSP00000367309	0	0	0	0	0.055	0	0.8	0.757	0.95
AOC2	MAOA	9606.ENSP00000253799	9606.ENSP00000340684	0	0	0	0	0.055	0	0.8	0.763	0.951
AP1M1	DNAJC6	9606.ENSP00000388996	9606.ENSP00000360108	0	0	0	0	0.062	0.114	0.9	0.291	0.933
APOBEC1	APOBEC3C	9606.ENSP00000229304	9606.ENSP00000355340	0	0.067	0	0.738	0	0	0.9	0.804	0.923
APOBEC3C	APOBEC1	9606.ENSP00000355340	9606.ENSP00000229304	0	0.067	0	0.738	0	0	0.9	0.804	0.923
APOC3	PON1	9606.ENSP00000227667	9606.ENSP00000222381	0	0	0	0	0.165	0	0.72	0.634	0.907
APOC3	LCAT	9606.ENSP00000227667	9606.ENSP00000264005	0	0	0	0	0.086	0	0.72	0.654	0.903
APOC3	LRP2	9606.ENSP00000227667	9606.ENSP00000263816	0	0	0	0	0	0	0.9	0.113	0.907
AQP4	GRM5	9606.ENSP00000372654	9606.ENSP00000306138	0	0	0	0	0.384	0	0	0.934	0.958
AQP4	KCNJ10	9606.ENSP00000372654	9606.ENSP00000357068	0	0	0	0	0.369	0	0	0.989	0.993
AQP4	GFAP	9606.ENSP00000372654	9606.ENSP00000468500	0	0	0	0	0.658	0	0	0.743	0.908
ARNTL	CCRN4L	9606.ENSP00000384517	9606.ENSP00000280614	0	0	0	0	0	0	0.9	0.877	0.987
ARNTL	FBXL3	9606.ENSP00000384517	9606.ENSP00000347834	0	0	0	0	0.062	0	0.65	0.786	0.923
ASZ1	TDRD1	9606.ENSP00000284629	9606.ENSP00000251864	0	0	0	0	0.062	0.058	0.8	0.807	0.961
ASZ1	FKBP6	9606.ENSP00000284629	9606.ENSP00000252037	0	0	0	0	0.063	0.07	0.9	0.724	0.972
ASZ1	DDX4	9606.ENSP00000284629	9606.ENSP00000424838	0	0	0	0	0.066	0.071	0.8	0.576	0.916
ASZ1	MAEL	9606.ENSP00000284629	9606.ENSP00000356846	0	0	0	0	0.063	0	0.65	0.847	0.945
ATP4A	ATP4B	9606.ENSP00000262623	9606.ENSP00000334216	0	0	0	0	0.062	0.344	0.8	0.833	0.976
ATP4B	ATP4A	9606.ENSP00000334216	9606.ENSP00000262623	0	0	0	0	0.062	0.344	0.8	0.833	0.976
ATP6V0A1	ATP6V1G3	9606.ENSP00000264649	9606.ENSP00000281087	0	0	0	0	0.063	0.526	0.6	0.794	0.958
ATP6V0A1	ATP6V0D2	9606.ENSP00000264649	9606.ENSP00000285393	0.111	0	0	0	0.184	0.794	0.8	0.747	0.991
ATP6V0A1	ATP6V0C	9606.ENSP00000264649	9606.ENSP00000329757	0.073	0	0	0	0.071	0.922	0.8	0.83	0.997
ATP6V0C	ATP6V0A1	9606.ENSP00000329757	9606.ENSP00000264649	0.073	0	0	0	0.071	0.922	0.8	0.83	0.997
ATP6V0C	TCIRG1	9606.ENSP00000329757	9606.ENSP00000265686	0.073	0	0	0	0.101	0.702	0.8	0.778	0.986
ATP6V0C	CERS2	9606.ENSP00000329757	9606.ENSP00000271688	0	0	0	0	0.062	0.314	0	0.872	0.91
ATP6V0C	ATP6V1G3	9606.ENSP00000329757	9606.ENSP00000281087	0	0	0	0	0.078	0.715	0.6	0.708	0.965
ATP6V0C	ATP6V0D2	9606.ENSP00000329757	9606.ENSP00000285393	0.093	0	0	0	0.185	0.928	0.8	0.79	0.997
ATP6V0D2	ATP6V0A1	9606.ENSP00000285393	9606.ENSP00000264649	0.111	0	0	0	0.184	0.794	0.8	0.747	0.991
ATP6V0D2	TCIRG1	9606.ENSP00000285393	9606.ENSP00000265686	0.111	0	0	0	0.184	0.858	0.8	0.765	0.994
ATP6V0D2	ATP6V1G3	9606.ENSP00000285393	9606.ENSP00000281087	0	0	0	0	0.185	0.641	0.6	0.736	0.964
ATP6V0D2	ATP6V0C	9606.ENSP00000285393	9606.ENSP00000329757	0.093	0	0	0	0.185	0.928	0.8	0.79	0.997
ATP6V1G3	ATP6V0A1	9606.ENSP00000281087	9606.ENSP00000264649	0	0	0	0	0.063	0.526	0.6	0.794	0.958
ATP6V1G3	TCIRG1	9606.ENSP00000281087	9606.ENSP00000265686	0	0	0	0	0	0.526	0.6	0.644	0.926
ATP6V1G3	ATP6V0D2	9606.ENSP00000281087	9606.ENSP00000285393	0	0	0	0	0.185	0.641	0.6	0.736	0.964
ATP6V1G3	ATP6V0C	9606.ENSP00000281087	9606.ENSP00000329757	0	0	0	0	0.078	0.715	0.6	0.708	0.965
B3GNT4	FUT9	9606.ENSP00000319636	9606.ENSP00000302599	0	0	0	0	0.062	0	0.9	0.344	0.933
B3GNT4	MUC12	9606.ENSP00000319636	9606.ENSP00000441929	0	0	0	0	0	0	0.9	0	0.9
BAD	BCL2L2	9606.ENSP00000378040	9606.ENSP00000250405	0	0	0	0	0	0.896	0	0.459	0.941
BAD	RAF1	9606.ENSP00000378040	9606.ENSP00000251849	0	0	0	0	0	0.876	0.9	0.259	0.99
BCL2L2	BAD	9606.ENSP00000250405	9606.ENSP00000378040	0	0	0	0	0	0.896	0	0.459	0.941
BDNF	SLC6A4	9606.ENSP00000414303	9606.ENSP00000261707	0	0	0	0	0.049	0	0	0.91	0.911
BDNF	RAC1	9606.ENSP00000414303	9606.ENSP00000348461	0	0	0	0	0	0	0.9	0.293	0.926
BDNF	CNTF	9606.ENSP00000414303	9606.ENSP00000355370	0	0	0	0	0	0	0	0.944	0.945
BDNF	GRIN2B	9606.ENSP00000414303	9606.ENSP00000477455	0	0	0	0	0.062	0	0.6	0.767	0.905
BRIP1	POLE	9606.ENSP00000259008	9606.ENSP00000322570	0.048	0	0	0	0.168	0.06	0.9	0.302	0.938
CACNG2	GRIN2A	9606.ENSP00000300105	9606.ENSP00000379818	0	0	0	0	0.131	0.212	0.72	0.563	0.905
CACNG2	GRIN2B	9606.ENSP00000300105	9606.ENSP00000477455	0	0	0	0	0.16	0.212	0.72	0.575	0.91
CALCA	PTH	9606.ENSP00000331746	9606.ENSP00000282091	0	0	0	0	0	0	0.5	0.953	0.975
CAMK4	TBL1X	9606.ENSP00000282356	9606.ENSP00000217964	0	0	0	0	0.062	0	0.9	0.049	0.903
CBX2	SCML2	9606.ENSP00000308750	9606.ENSP00000251900	0	0	0	0	0.107	0.184	0.9	0.313	0.943
CBX2	UBE2I	9606.ENSP00000308750	9606.ENSP00000348056	0	0	0	0	0	0.101	0.9	0.089	0.91
CCL1	CCR8	9606.ENSP00000225842	9606.ENSP00000326432	0	0	0	0	0.062	0.463	0.8	0.989	0.998
CCL22	IL12B	9606.ENSP00000219235	9606.ENSP00000231228	0	0	0	0	0.064	0	0.9	0.086	0.906
CCL22	IL1A	9606.ENSP00000219235	9606.ENSP00000263339	0	0	0	0	0.062	0	0.9	0.57	0.956
CCL22	CCR4	9606.ENSP00000219235	9606.ENSP00000332659	0	0	0	0	0.096	0.463	0.8	0.624	0.958
CCL7	CCR3	9606.ENSP00000367832	9606.ENSP00000441600	0	0	0	0	0.062	0.506	0.8	0.975	0.997
CCR3	HTR2C	9606.ENSP00000441600	9606.ENSP00000276198	0	0	0	0	0	0	0.9	0.071	0.903
CCR3	CCL7	9606.ENSP00000441600	9606.ENSP00000367832	0	0	0	0	0.062	0.506	0.8	0.975	0.997
CCR4	CCL22	9606.ENSP00000332659	9606.ENSP00000219235	0	0	0	0	0.096	0.463	0.8	0.624	0.958
CCR8	CCL1	9606.ENSP00000326432	9606.ENSP00000225842	0	0	0	0	0.062	0.463	0.8	0.989	0.998
CCRN4L	ARNTL	9606.ENSP00000280614	9606.ENSP00000384517	0	0	0	0	0	0	0.9	0.877	0.987
CDK4	HSP90AB1	9606.ENSP00000257904	9606.ENSP00000360609	0	0	0	0	0.128	0.907	0	0.672	0.971
CDK5RAP3	DDRGK1	9606.ENSP00000438886	9606.ENSP00000346483	0	0	0	0	0.081	0.949	0	0.827	0.991
CER1	HFE2	9606.ENSP00000370297	9606.ENSP00000337014	0	0	0	0	0	0	0.9	0	0.9
CER1	ACVR1B	9606.ENSP00000370297	9606.ENSP00000442656	0	0	0	0	0	0	0.9	0.245	0.921
CERS2	ATP6V0C	9606.ENSP00000271688	9606.ENSP00000329757	0	0	0	0	0.062	0.314	0	0.872	0.91
CETN1	CHMP2B	9606.ENSP00000319052	9606.ENSP00000263780	0	0	0	0	0.062	0.057	0.9	0	0.903
CETN1	GFAP	9606.ENSP00000319052	9606.ENSP00000468500	0	0	0	0	0	0	0.9	0	0.9
CHKB	PCYT1B	9606.ENSP00000384400	9606.ENSP00000368439	0.047	0	0	0	0.08	0	0.9	0.75	0.975
CHMP1A	CHMP2B	9606.ENSP00000380998	9606.ENSP00000263780	0	0	0	0	0.134	0.637	0.8	0.764	0.983
CHMP2B	CETN1	9606.ENSP00000263780	9606.ENSP00000319052	0	0	0	0	0.062	0.057	0.9	0	0.903
CHMP2B	GABARAP	9606.ENSP00000263780	9606.ENSP00000306866	0	0	0	0	0.062	0.056	0.9	0.178	0.917
CHMP2B	GABARAPL1	9606.ENSP00000263780	9606.ENSP00000266458	0	0	0	0	0.062	0.056	0.9	0.233	0.923
CHMP2B	CHMP1A	9606.ENSP00000263780	9606.ENSP00000380998	0	0	0	0	0.134	0.637	0.8	0.764	0.983
CIDEA	UCP1	9606.ENSP00000320209	9606.ENSP00000262999	0	0	0	0	0.144	0.213	0	0.878	0.911
CNGB1	GUCY2D	9606.ENSP00000251102	9606.ENSP00000254854	0	0	0	0	0.062	0.941	0	0.681	0.98
CNGB3	GUCY2D	9606.ENSP00000316605	9606.ENSP00000254854	0	0	0	0	0.062	0.754	0	0.7	0.924
CNGB3	PDE6H	9606.ENSP00000316605	9606.ENSP00000266395	0	0	0	0	0	0	0.9	0.833	0.982
CNKSR2	RAF1	9606.ENSP00000368824	9606.ENSP00000251849	0	0	0	0	0.053	0.5	0.6	0.697	0.935
CNTF	LEP	9606.ENSP00000355370	9606.ENSP00000312652	0	0	0	0	0	0	0.8	0.538	0.903
CNTF	BDNF	9606.ENSP00000355370	9606.ENSP00000414303	0	0	0	0	0	0	0	0.944	0.945
CNTNAP2	KCNA1	9606.ENSP00000354778	9606.ENSP00000371985	0	0	0	0	0.135	0.103	0	0.949	0.957
COL2A1	ADAMTS3	9606.ENSP00000369889	9606.ENSP00000286657	0	0	0	0	0.08	0.153	0.9	0.681	0.971
COMT	AOC2	9606.ENSP00000354511	9606.ENSP00000253799	0	0	0	0	0.049	0	0.9	0.102	0.907
COMT	MAOA	9606.ENSP00000354511	9606.ENSP00000340684	0	0	0	0	0	0	0.9	0.899	0.989
COMT	CYP1A1	9606.ENSP00000354511	9606.ENSP00000369050	0	0	0	0	0.062	0	0.9	0.69	0.968
COMT	DDC	9606.ENSP00000354511	9606.ENSP00000403644	0	0	0	0	0.062	0	0.9	0.812	0.98
COMT	MAOB	9606.ENSP00000354511	9606.ENSP00000367309	0	0	0	0	0	0	0.9	0.879	0.987
CRP	LEP	9606.ENSP00000255030	9606.ENSP00000312652	0	0	0	0	0	0.213	0	0.946	0.956
CRP	FCN2	9606.ENSP00000255030	9606.ENSP00000291744	0	0	0	0	0.088	0.27	0	0.973	0.981
CRP	OLR1	9606.ENSP00000255030	9606.ENSP00000309124	0	0	0	0	0	0	0	0.985	0.985
CRYAB	HSPB4	9606.ENSP00000433560	9606.ENSP00000291554	0	0	0	0.946	0	0.994	0.8	0.949	0.998
CRYAB	HSP90AB1	9606.ENSP00000433560	9606.ENSP00000360609	0	0	0	0	0.065	0.143	0.9	0.455	0.95
CRYGC	HSPB4	9606.ENSP00000282141	9606.ENSP00000291554	0	0	0	0	0.062	0.681	0	0.798	0.934
CSPG5	LACRT	9606.ENSP00000373244	9606.ENSP00000257867	0	0	0	0	0	0	0	0.905	0.905
CSTF2	PAPOLB	9606.ENSP00000362063	9606.ENSP00000384700	0	0	0	0	0.066	0.785	0	0.569	0.906
CYP11B2	AKR1D1	9606.ENSP00000325822	9606.ENSP00000242375	0	0	0	0	0.062	0	0.9	0.246	0.923
CYP11B2	CYP19A1	9606.ENSP00000325822	9606.ENSP00000379683	0	0	0.331	0.563	0.063	0.134	0.9	0.712	0.946
CYP11B2	HSD3B1	9606.ENSP00000325822	9606.ENSP00000358421	0	0	0	0	0.062	0.149	0.9	0.749	0.977
CYP19A1	AKR1D1	9606.ENSP00000379683	9606.ENSP00000242375	0	0	0	0	0.062	0	0.9	0.35	0.933
CYP19A1	CYP11B2	9606.ENSP00000379683	9606.ENSP00000325822	0	0	0.331	0.563	0.063	0.134	0.9	0.712	0.946
CYP19A1	HSD3B1	9606.ENSP00000379683	9606.ENSP00000358421	0	0	0	0	0.062	0.149	0.9	0.87	0.988
CYP19A1	CYP1A1	9606.ENSP00000379683	9606.ENSP00000369050	0	0	0.409	0.563	0	0.09	0.9	0.69	0.944
CYP1A1	TBL1X	9606.ENSP00000369050	9606.ENSP00000217964	0	0	0	0	0	0.059	0.9	0.134	0.911
CYP1A1	SULT2A1	9606.ENSP00000369050	9606.ENSP00000222002	0	0	0	0	0.064	0	0.9	0.412	0.94
CYP1A1	COMT	9606.ENSP00000369050	9606.ENSP00000354511	0	0	0	0	0.062	0	0.9	0.69	0.968
CYP1A1	HSD3B1	9606.ENSP00000369050	9606.ENSP00000358421	0	0	0	0	0.05	0.149	0.9	0.392	0.944
CYP1A1	IDO2	9606.ENSP00000369050	9606.ENSP00000443432	0	0	0	0	0.152	0	0.9	0.304	0.935
CYP1A1	CYP19A1	9606.ENSP00000369050	9606.ENSP00000379683	0	0	0.409	0.563	0	0.09	0.9	0.69	0.944
CYP1A1	EPHX1	9606.ENSP00000369050	9606.ENSP00000480004	0	0	0	0	0.056	0.101	0.9	0.886	0.989
CYP2C19	ALOX12	9606.ENSP00000360372	9606.ENSP00000251535	0	0	0	0	0	0	0.9	0.15	0.911
CYP2C19	ALOX12B	9606.ENSP00000360372	9606.ENSP00000315167	0	0	0	0	0	0	0.9	0.052	0.901
CYP2C19	MAOA	9606.ENSP00000360372	9606.ENSP00000340684	0	0	0	0	0.063	0	0.9	0.341	0.932
CYP2C19	PTGS1	9606.ENSP00000360372	9606.ENSP00000354612	0	0	0	0	0.053	0	0.9	0.318	0.929
CYP2C19	MAOB	9606.ENSP00000360372	9606.ENSP00000367309	0	0	0	0	0.063	0	0.9	0.298	0.928
CYP2C19	EPHX1	9606.ENSP00000360372	9606.ENSP00000480004	0	0	0	0	0.054	0.104	0.9	0.527	0.954
CYP8B1	AKR1D1	9606.ENSP00000318867	9606.ENSP00000242375	0	0	0	0	0.095	0	0.9	0.562	0.956
DCC	RAC1	9606.ENSP00000389140	9606.ENSP00000348461	0	0	0	0	0	0.103	0.9	0.255	0.927
DCC	UNC5D	9606.ENSP00000389140	9606.ENSP00000385143	0	0	0	0	0.085	0.151	0.8	0.612	0.931
DCT	TYR	9606.ENSP00000392762	9606.ENSP00000263321	0	0	0	0.885	0.783	0.342	0.9	0.876	0.986
DCTN1	MAPK8IP3	9606.ENSP00000354791	9606.ENSP00000250894	0	0	0	0	0.1	0.139	0	0.904	0.919
DCTN1	DNAH8	9606.ENSP00000354791	9606.ENSP00000333363	0	0	0	0	0.114	0.236	0.9	0.179	0.936
DCTN1	HSP90AB1	9606.ENSP00000354791	9606.ENSP00000360609	0	0	0	0	0.062	0	0.9	0.067	0.904
DDC	TPH1	9606.ENSP00000403644	9606.ENSP00000250018	0	0	0	0	0.065	0.081	0.9	0.843	0.984
DDC	AOC2	9606.ENSP00000403644	9606.ENSP00000253799	0	0	0	0	0	0	0.9	0.075	0.903
DDC	TYR	9606.ENSP00000403644	9606.ENSP00000263321	0	0	0	0	0	0	0.9	0.432	0.94
DDC	GOT1L1	9606.ENSP00000403644	9606.ENSP00000303077	0	0	0	0	0	0	0.9	0.07	0.903
DDC	TPH2	9606.ENSP00000403644	9606.ENSP00000329093	0	0	0	0	0.065	0.081	0.9	0.689	0.969
DDC	MAOA	9606.ENSP00000403644	9606.ENSP00000340684	0	0	0	0	0.088	0.075	0.9	0.703	0.971
DDC	TAT	9606.ENSP00000403644	9606.ENSP00000348234	0.042	0	0	0	0.063	0	0.9	0.301	0.928
DDC	COMT	9606.ENSP00000403644	9606.ENSP00000354511	0	0	0	0	0.062	0	0.9	0.812	0.98
DDC	MAOB	9606.ENSP00000403644	9606.ENSP00000367309	0	0	0	0	0.064	0.075	0.9	0.754	0.975
DDC	IDO2	9606.ENSP00000403644	9606.ENSP00000443432	0	0	0	0	0.065	0	0.9	0.193	0.917
DDC	PAH	9606.ENSP00000403644	9606.ENSP00000448059	0	0	0	0	0.14	0.081	0.9	0.623	0.966
DDRGK1	CDK5RAP3	9606.ENSP00000346483	9606.ENSP00000438886	0	0	0	0	0.081	0.949	0	0.827	0.991
DDX4	TDRD1	9606.ENSP00000424838	9606.ENSP00000251864	0	0	0	0	0.063	0.322	0.8	0.745	0.963
DDX4	FKBP6	9606.ENSP00000424838	9606.ENSP00000252037	0	0	0	0	0.064	0.106	0.9	0.464	0.949
DDX4	ASZ1	9606.ENSP00000424838	9606.ENSP00000284629	0	0	0	0	0.066	0.071	0.8	0.576	0.916
DDX4	MAEL	9606.ENSP00000424838	9606.ENSP00000356846	0	0	0	0	0.13	0.182	0.65	0.735	0.925
DEFA4	DEFB129	9606.ENSP00000297435	9606.ENSP00000246105	0	0	0	0	0	0	0.9	0.181	0.914
DEFA4	DEFB118	9606.ENSP00000297435	9606.ENSP00000253381	0	0	0	0	0	0	0.9	0	0.9
DEFA4	DEFB119	9606.ENSP00000297435	9606.ENSP00000365492	0	0	0	0	0	0	0.9	0	0.9
DEFA4	DEFB126	9606.ENSP00000297435	9606.ENSP00000371835	0	0	0	0	0	0	0.9	0.136	0.909
DEFA4	DEFB127	9606.ENSP00000297435	9606.ENSP00000371825	0	0	0	0	0	0	0.9	0.204	0.917
DEFA4	DEFB125	9606.ENSP00000297435	9606.ENSP00000371847	0	0	0	0	0	0	0.9	0.367	0.934
DEFA6	DEFB129	9606.ENSP00000297436	9606.ENSP00000246105	0	0	0	0	0	0	0.9	0.183	0.914
DEFA6	DEFB118	9606.ENSP00000297436	9606.ENSP00000253381	0	0	0	0	0	0	0.9	0	0.9
DEFA6	DEFB127	9606.ENSP00000297436	9606.ENSP00000371825	0	0	0	0	0	0	0.9	0.138	0.91
DEFA6	DEFB119	9606.ENSP00000297436	9606.ENSP00000365492	0	0	0	0	0	0	0.9	0.233	0.92
DEFA6	DEFB125	9606.ENSP00000297436	9606.ENSP00000371847	0	0	0	0	0	0	0.9	0.373	0.934
DEFA6	DEFB126	9606.ENSP00000297436	9606.ENSP00000371835	0	0	0	0	0	0	0.9	0.395	0.936
DEFB105B	DEFB106B	9606.ENSP00000335281	9606.ENSP00000334364	0	0	0	0	0.356	0	0	0.865	0.909
DEFB106B	DEFB105B	9606.ENSP00000334364	9606.ENSP00000335281	0	0	0	0	0.356	0	0	0.865	0.909
DEFB118	DEFB129	9606.ENSP00000253381	9606.ENSP00000246105	0	0	0	0	0.128	0	0.9	0.48	0.95
DEFB118	DEFA4	9606.ENSP00000253381	9606.ENSP00000297435	0	0	0	0	0	0	0.9	0	0.9
DEFB118	DEFA6	9606.ENSP00000253381	9606.ENSP00000297436	0	0	0	0	0	0	0.9	0	0.9
DEFB118	DEFB125	9606.ENSP00000253381	9606.ENSP00000371847	0	0	0	0	0.076	0	0.9	0.43	0.942
DEFB118	DEFB119	9606.ENSP00000253381	9606.ENSP00000365492	0	0	0	0	0.125	0	0.9	0.413	0.944
DEFB118	DEFB127	9606.ENSP00000253381	9606.ENSP00000371825	0	0	0	0	0.184	0	0.9	0.637	0.967
DEFB118	DEFB126	9606.ENSP00000253381	9606.ENSP00000371835	0	0	0	0	0.086	0	0.9	0.787	0.978
DEFB119	DEFB129	9606.ENSP00000365492	9606.ENSP00000246105	0	0	0	0	0.076	0	0.9	0.31	0.93
DEFB119	DEFB118	9606.ENSP00000365492	9606.ENSP00000253381	0	0	0	0	0.125	0	0.9	0.413	0.944
DEFB119	DEFA4	9606.ENSP00000365492	9606.ENSP00000297435	0	0	0	0	0	0	0.9	0	0.9
DEFB119	DEFA6	9606.ENSP00000365492	9606.ENSP00000297436	0	0	0	0	0	0	0.9	0.233	0.92
DEFB119	DEFB125	9606.ENSP00000365492	9606.ENSP00000371847	0	0	0	0	0.069	0	0.9	0.564	0.955
DEFB119	DEFB126	9606.ENSP00000365492	9606.ENSP00000371835	0	0	0	0	0	0	0.9	0.746	0.973
DEFB119	DEFB127	9606.ENSP00000365492	9606.ENSP00000371825	0	0	0	0	0.092	0	0.9	0.814	0.981
DEFB125	DEFB129	9606.ENSP00000371847	9606.ENSP00000246105	0	0	0	0	0.098	0	0.9	0.837	0.984
DEFB125	DEFB118	9606.ENSP00000371847	9606.ENSP00000253381	0	0	0	0	0.076	0	0.9	0.43	0.942
DEFB125	DEFA4	9606.ENSP00000371847	9606.ENSP00000297435	0	0	0	0	0	0	0.9	0.367	0.934
DEFB125	DEFA6	9606.ENSP00000371847	9606.ENSP00000297436	0	0	0	0	0	0	0.9	0.373	0.934
DEFB125	DEFB119	9606.ENSP00000371847	9606.ENSP00000365492	0	0	0	0	0.069	0	0.9	0.564	0.955
DEFB125	DEFB127	9606.ENSP00000371847	9606.ENSP00000371825	0	0	0	0	0.099	0	0.9	0.781	0.978
DEFB125	DEFB126	9606.ENSP00000371847	9606.ENSP00000371835	0	0	0	0	0.063	0	0.9	0.736	0.973
DEFB126	DEFB129	9606.ENSP00000371835	9606.ENSP00000246105	0	0	0	0	0.098	0	0.9	0.712	0.971
DEFB126	DEFB118	9606.ENSP00000371835	9606.ENSP00000253381	0	0	0	0	0.086	0	0.9	0.787	0.978
DEFB126	DEFA4	9606.ENSP00000371835	9606.ENSP00000297435	0	0	0	0	0	0	0.9	0.136	0.909
DEFB126	DEFA6	9606.ENSP00000371835	9606.ENSP00000297436	0	0	0	0	0	0	0.9	0.395	0.936
DEFB126	DEFB119	9606.ENSP00000371835	9606.ENSP00000365492	0	0	0	0	0	0	0.9	0.746	0.973
DEFB126	DEFB127	9606.ENSP00000371835	9606.ENSP00000371825	0	0	0	0	0.088	0	0.9	0.73	0.973
DEFB126	DEFB125	9606.ENSP00000371835	9606.ENSP00000371847	0	0	0	0	0.063	0	0.9	0.736	0.973
DEFB127	DEFB129	9606.ENSP00000371825	9606.ENSP00000246105	0	0	0	0	0.213	0	0.9	0.611	0.966
DEFB127	DEFB118	9606.ENSP00000371825	9606.ENSP00000253381	0	0	0	0	0.184	0	0.9	0.637	0.967
DEFB127	DEFA4	9606.ENSP00000371825	9606.ENSP00000297435	0	0	0	0	0	0	0.9	0.204	0.917
DEFB127	DEFA6	9606.ENSP00000371825	9606.ENSP00000297436	0	0	0	0	0	0	0.9	0.138	0.91
DEFB127	DEFB119	9606.ENSP00000371825	9606.ENSP00000365492	0	0	0	0	0.092	0	0.9	0.814	0.981
DEFB127	DEFB126	9606.ENSP00000371825	9606.ENSP00000371835	0	0	0	0	0.088	0	0.9	0.73	0.973
DEFB127	DEFB125	9606.ENSP00000371825	9606.ENSP00000371847	0	0	0	0	0.099	0	0.9	0.781	0.978
DEFB129	DEFA6	9606.ENSP00000246105	9606.ENSP00000297436	0	0	0	0	0	0	0.9	0.183	0.914
DEFB129	DEFA4	9606.ENSP00000246105	9606.ENSP00000297435	0	0	0	0	0	0	0.9	0.181	0.914
DEFB129	DEFB119	9606.ENSP00000246105	9606.ENSP00000365492	0	0	0	0	0.076	0	0.9	0.31	0.93
DEFB129	DEFB118	9606.ENSP00000246105	9606.ENSP00000253381	0	0	0	0	0.128	0	0.9	0.48	0.95
DEFB129	DEFB127	9606.ENSP00000246105	9606.ENSP00000371825	0	0	0	0	0.213	0	0.9	0.611	0.966
DEFB129	DEFB126	9606.ENSP00000246105	9606.ENSP00000371835	0	0	0	0	0.098	0	0.9	0.712	0.971
DEFB129	DEFB125	9606.ENSP00000246105	9606.ENSP00000371847	0	0	0	0	0.098	0	0.9	0.837	0.984
DLGAP2	SHANK2	9606.ENSP00000400258	9606.ENSP00000469689	0	0	0	0	0.098	0.563	0.6	0.744	0.954
DNAH17	DNAH8	9606.ENSP00000374490	9606.ENSP00000333363	0	0	0	0.79	0.155	0	0.9	0.711	0.924
DNAH8	DNAH17	9606.ENSP00000333363	9606.ENSP00000374490	0	0	0	0.79	0.155	0	0.9	0.711	0.924
DNAH8	DCTN1	9606.ENSP00000333363	9606.ENSP00000354791	0	0	0	0	0.114	0.236	0.9	0.179	0.936
DNAJC6	AP1M1	9606.ENSP00000360108	9606.ENSP00000388996	0	0	0	0	0.062	0.114	0.9	0.291	0.933
DPP10	KCNC1	9606.ENSP00000376855	9606.ENSP00000265969	0	0	0	0	0.156	0.061	0	0.895	0.91
DSCR4	DSCR8	9606.ENSP00000328676	9606.ENSP00000350336	0	0	0	0	0.335	0	0	0.857	0.9
DSCR8	DSCR4	9606.ENSP00000350336	9606.ENSP00000328676	0	0	0	0	0.335	0	0	0.857	0.9
DVL2	RAC1	9606.ENSP00000005340	9606.ENSP00000348461	0	0	0	0	0	0.316	0.9	0.264	0.945
EEF1A1	RPL18A	9606.ENSP00000339063	9606.ENSP00000222247	0	0	0	0	0.863	0.941	0	0.132	0.992
EEF1A1	RPL4	9606.ENSP00000339063	9606.ENSP00000311430	0	0	0	0	0.973	0.903	0	0.606	0.998
EEF1A1	RPS15A	9606.ENSP00000339063	9606.ENSP00000318646	0	0	0.315	0	0.583	0.892	0	0.213	0.972
EEF1A1	TPPP	9606.ENSP00000339063	9606.ENSP00000353785	0	0	0	0	0.049	0.938	0	0.072	0.94
EEF1A1	RPL29	9606.ENSP00000339063	9606.ENSP00000418868	0	0	0	0	0.415	0.835	0	0.472	0.945
EEF1A1	RPL28	9606.ENSP00000339063	9606.ENSP00000452909	0	0	0	0	0.713	0.8	0	0.321	0.957
EEF1A1	GNB2L1	9606.ENSP00000339063	9606.ENSP00000426909	0	0	0	0	0.969	0.88	0	0.659	0.998
EFNA3	EPHA3	9606.ENSP00000357393	9606.ENSP00000337451	0	0	0	0	0.183	0.355	0.6	0.733	0.936
EIF3L	RPS15A	9606.ENSP00000485663	9606.ENSP00000318646	0	0	0	0	0.264	0.823	0.6	0	0.943
EIF3L	GNB2L1	9606.ENSP00000485663	9606.ENSP00000426909	0	0	0	0	0.551	0.822	0	0.142	0.925
ENAM	AMELX	9606.ENSP00000379383	9606.ENSP00000370088	0	0	0	0	0	0	0	0.986	0.986
EPHA3	EPHA6	9606.ENSP00000337451	9606.ENSP00000374323	0	0	0	0.968	0.079	0	0.9	0.702	0.906
EPHA3	EFNA3	9606.ENSP00000337451	9606.ENSP00000357393	0	0	0	0	0.183	0.355	0.6	0.733	0.936
EPHA6	EPHA3	9606.ENSP00000374323	9606.ENSP00000337451	0	0	0	0.968	0.079	0	0.9	0.702	0.906
EPHB1	RAC1	9606.ENSP00000381097	9606.ENSP00000348461	0	0	0	0	0	0.14	0.9	0.197	0.924
EPHX1	CYP2C19	9606.ENSP00000480004	9606.ENSP00000360372	0	0	0	0	0.054	0.104	0.9	0.527	0.954
EPHX1	CYP1A1	9606.ENSP00000480004	9606.ENSP00000369050	0	0	0	0	0.056	0.101	0.9	0.886	0.989
F13B	FGA	9606.ENSP00000356382	9606.ENSP00000306361	0	0	0	0	0.686	0.373	0.9	0.636	0.991
FABP7	KAT2A	9606.ENSP00000357429	9606.ENSP00000225916	0	0	0	0	0	0.056	0.9	0	0.901
FBP2	ALDOA	9606.ENSP00000364486	9606.ENSP00000378669	0	0	0	0	0.124	0.181	0.9	0.536	0.962
FBXL3	ARNTL	9606.ENSP00000347834	9606.ENSP00000384517	0	0	0	0	0.062	0	0.65	0.786	0.923
FCN2	CRP	9606.ENSP00000291744	9606.ENSP00000255030	0	0	0	0	0.088	0.27	0	0.973	0.981
FERMT1	ILK	9606.ENSP00000217289	9606.ENSP00000379975	0	0	0	0	0.066	0.741	0	0.803	0.948
FGA	F13B	9606.ENSP00000306361	9606.ENSP00000356382	0	0	0	0	0.686	0.373	0.9	0.636	0.991
FGF23	PTH	9606.ENSP00000237837	9606.ENSP00000282091	0	0	0	0	0	0	0	0.92	0.92
FKBP6	TDRD1	9606.ENSP00000252037	9606.ENSP00000251864	0	0	0	0	0.063	0	0.9	0.683	0.967
FKBP6	DDX4	9606.ENSP00000252037	9606.ENSP00000424838	0	0	0	0	0.064	0.106	0.9	0.464	0.949
FKBP6	MAEL	9606.ENSP00000252037	9606.ENSP00000356846	0	0	0	0	0.065	0	0.9	0.678	0.967
FKBP6	ASZ1	9606.ENSP00000252037	9606.ENSP00000284629	0	0	0	0	0.063	0.07	0.9	0.724	0.972
FOXA1	NKX2-1	9606.ENSP00000250448	9606.ENSP00000346879	0	0	0	0	0.052	0.696	0	0.892	0.966
FSHB	GNRHR	9606.ENSP00000416606	9606.ENSP00000226413	0	0	0	0	0.512	0	0	0.833	0.915
FUT9	B3GNT4	9606.ENSP00000302599	9606.ENSP00000319636	0	0	0	0	0.062	0	0.9	0.344	0.933
GABARAP	CHMP2B	9606.ENSP00000306866	9606.ENSP00000263780	0	0	0	0	0.062	0.056	0.9	0.178	0.917
GABARAP	GABRA4	9606.ENSP00000306866	9606.ENSP00000264318	0	0	0	0	0	0.056	0.9	0.371	0.935
GABARAP	GABARAPL1	9606.ENSP00000306866	9606.ENSP00000266458	0	0	0	0.98	0.062	0.417	0.9	0.904	0.941
GABARAP	GABRA6	9606.ENSP00000306866	9606.ENSP00000274545	0	0	0	0	0	0.056	0.9	0.245	0.922
GABARAP	GABRA1	9606.ENSP00000306866	9606.ENSP00000393097	0	0	0	0	0	0.056	0.9	0.261	0.924
GABARAP	GABRG2	9606.ENSP00000306866	9606.ENSP00000410732	0	0	0	0	0.058	0.685	0	0.78	0.929
GABARAP	GABRA5	9606.ENSP00000306866	9606.ENSP00000335592	0	0	0	0	0	0.056	0.9	0.367	0.935
GABARAPL1	CHMP2B	9606.ENSP00000266458	9606.ENSP00000263780	0	0	0	0	0.062	0.056	0.9	0.233	0.923
GABARAPL1	GABARAP	9606.ENSP00000266458	9606.ENSP00000306866	0	0	0	0.98	0.062	0.417	0.9	0.904	0.941
GABRA1	GABRA4	9606.ENSP00000393097	9606.ENSP00000264318	0	0	0	0.953	0.325	0.182	0.9	0.728	0.942
GABRA1	GABRA6	9606.ENSP00000393097	9606.ENSP00000274545	0	0	0	0.954	0.476	0.151	0.9	0.778	0.953
GABRA1	GABARAP	9606.ENSP00000393097	9606.ENSP00000306866	0	0	0	0	0	0.056	0.9	0.261	0.924
GABRA1	GABRA5	9606.ENSP00000393097	9606.ENSP00000335592	0	0	0	0.972	0.232	0.182	0.9	0.751	0.933
GABRA1	GABRG2	9606.ENSP00000393097	9606.ENSP00000410732	0	0	0	0.906	0.546	0.897	0.72	0.866	0.987
GABRA4	GABRA5	9606.ENSP00000264318	9606.ENSP00000335592	0	0	0	0.95	0.159	0.151	0.9	0.748	0.925
GABRA4	GABRA6	9606.ENSP00000264318	9606.ENSP00000274545	0	0	0	0.971	0.321	0	0.9	0.63	0.93
GABRA4	GABARAP	9606.ENSP00000264318	9606.ENSP00000306866	0	0	0	0	0	0.056	0.9	0.371	0.935
GABRA4	GABRA1	9606.ENSP00000264318	9606.ENSP00000393097	0	0	0	0.953	0.325	0.182	0.9	0.728	0.942
GABRA5	GABRA4	9606.ENSP00000335592	9606.ENSP00000264318	0	0	0	0.95	0.159	0.151	0.9	0.748	0.925
GABRA5	GABRA6	9606.ENSP00000335592	9606.ENSP00000274545	0	0	0	0.956	0.183	0.151	0.9	0.63	0.926
GABRA5	GABARAP	9606.ENSP00000335592	9606.ENSP00000306866	0	0	0	0	0	0.056	0.9	0.367	0.935
GABRA5	GABRA1	9606.ENSP00000335592	9606.ENSP00000393097	0	0	0	0.972	0.232	0.182	0.9	0.751	0.933
GABRA6	GABRA4	9606.ENSP00000274545	9606.ENSP00000264318	0	0	0	0.971	0.321	0	0.9	0.63	0.93
GABRA6	GABARAP	9606.ENSP00000274545	9606.ENSP00000306866	0	0	0	0	0	0.056	0.9	0.245	0.922
GABRA6	GABRA5	9606.ENSP00000274545	9606.ENSP00000335592	0	0	0	0.956	0.183	0.151	0.9	0.63	0.926
GABRA6	GABRA1	9606.ENSP00000274545	9606.ENSP00000393097	0	0	0	0.954	0.476	0.151	0.9	0.778	0.953
GABRD	SLC6A1	9606.ENSP00000367848	9606.ENSP00000287766	0	0	0	0	0.506	0	0	0.817	0.905
GABRG2	GABARAP	9606.ENSP00000410732	9606.ENSP00000306866	0	0	0	0	0.058	0.685	0	0.78	0.929
GABRG2	GABRA1	9606.ENSP00000410732	9606.ENSP00000393097	0	0	0	0.906	0.546	0.897	0.72	0.866	0.987
GAD2	SLC17A6	9606.ENSP00000365437	9606.ENSP00000263160	0	0	0	0	0.346	0.258	0	0.828	0.909
GALNTL5	MUC12	9606.ENSP00000479207	9606.ENSP00000441929	0	0	0	0	0	0	0.9	0	0.9
GAPDHS	ALDOA	9606.ENSP00000222286	9606.ENSP00000378669	0.111	0	0	0	0.185	0.213	0.9	0.48	0.964
GAPDHS	PGK2	9606.ENSP00000222286	9606.ENSP00000305995	0.135	0.005	0	0	0.55	0.377	0.9	0.798	0.994
GCG	LEP	9606.ENSP00000387662	9606.ENSP00000312652	0	0	0	0	0	0	0.9	0.857	0.985
GCG	GLP1R	9606.ENSP00000387662	9606.ENSP00000362353	0	0	0	0	0	0.27	0.8	0.99	0.998
GDI1	ST5	9606.ENSP00000394071	9606.ENSP00000433528	0	0	0	0	0	0	0.9	0.059	0.901
GFAP	CETN1	9606.ENSP00000468500	9606.ENSP00000319052	0	0	0	0	0	0	0.9	0	0.9
GFAP	AQP4	9606.ENSP00000468500	9606.ENSP00000372654	0	0	0	0	0.658	0	0	0.743	0.908
GINS1	POLE	9606.ENSP00000262460	9606.ENSP00000322570	0	0	0	0	0.362	0.808	0	0.676	0.956
GJA8	MIP	9606.ENSP00000358238	9606.ENSP00000257979	0	0	0	0	0.062	0.213	0	0.895	0.916
GLP1R	GCG	9606.ENSP00000362353	9606.ENSP00000387662	0	0	0	0	0	0.27	0.8	0.99	0.998
GNB2L1	RPL18A	9606.ENSP00000426909	9606.ENSP00000222247	0	0	0	0	0.994	0.987	0	0.096	0.999
GNB2L1	RPL4	9606.ENSP00000426909	9606.ENSP00000311430	0	0	0	0	0.995	0.99	0	0.339	0.999
GNB2L1	RPS15A	9606.ENSP00000426909	9606.ENSP00000318646	0	0	0	0	0.992	0.987	0.54	0.454	0.999
GNB2L1	EEF1A1	9606.ENSP00000426909	9606.ENSP00000339063	0	0	0	0	0.969	0.88	0	0.659	0.998
GNB2L1	RPL29	9606.ENSP00000426909	9606.ENSP00000418868	0	0	0	0	0.961	0.987	0	0.234	0.999
GNB2L1	EIF3L	9606.ENSP00000426909	9606.ENSP00000485663	0	0	0	0	0.551	0.822	0	0.142	0.925
GNB2L1	GRIN2B	9606.ENSP00000426909	9606.ENSP00000477455	0	0	0	0	0	0.281	0	0.985	0.989
GNB2L1	RPL28	9606.ENSP00000426909	9606.ENSP00000452909	0	0	0	0	0.992	0.987	0	0.095	0.999
GNRHR	FSHB	9606.ENSP00000226413	9606.ENSP00000416606	0	0	0	0	0.512	0	0	0.833	0.915
GOT1L1	TYR	9606.ENSP00000303077	9606.ENSP00000263321	0	0	0	0	0.065	0	0.9	0.051	0.903
GOT1L1	DDC	9606.ENSP00000303077	9606.ENSP00000403644	0	0	0	0	0	0	0.9	0.07	0.903
GOT1L1	PAH	9606.ENSP00000303077	9606.ENSP00000448059	0.081	0	0	0	0	0	0.9	0.145	0.914
GPX6	SOD3	9606.ENSP00000354581	9606.ENSP00000371554	0.044	0	0	0	0.094	0.178	0.9	0.546	0.961
GRIN2A	CACNG2	9606.ENSP00000379818	9606.ENSP00000300105	0	0	0	0	0.131	0.212	0.72	0.563	0.905
GRIN2A	NETO1	9606.ENSP00000379818	9606.ENSP00000313088	0	0	0	0	0.147	0.362	0	0.88	0.929
GRIN2A	GRIN2B	9606.ENSP00000379818	9606.ENSP00000477455	0	0	0	0.945	0.176	0.714	0.9	0.99	0.975
GRIN2B	CACNG2	9606.ENSP00000477455	9606.ENSP00000300105	0	0	0	0	0.16	0.212	0.72	0.575	0.91
GRIN2B	GRM5	9606.ENSP00000477455	9606.ENSP00000306138	0	0	0	0	0.316	0.177	0	0.85	0.908
GRIN2B	RAC1	9606.ENSP00000477455	9606.ENSP00000348461	0	0	0	0	0	0.152	0.9	0.162	0.922
GRIN2B	GRIN2A	9606.ENSP00000477455	9606.ENSP00000379818	0	0	0	0.945	0.176	0.714	0.9	0.99	0.975
GRIN2B	BDNF	9606.ENSP00000477455	9606.ENSP00000414303	0	0	0	0	0.062	0	0.6	0.767	0.905
GRIN2B	GNB2L1	9606.ENSP00000477455	9606.ENSP00000426909	0	0	0	0	0	0.281	0	0.985	0.989
GRIN2B	PDYN	9606.ENSP00000477455	9606.ENSP00000440185	0	0	0	0	0.156	0	0.8	0.468	0.902
GRM1	GRM5	9606.ENSP00000354896	9606.ENSP00000306138	0	0	0	0.961	0.347	0.787	0.8	0.963	0.97
GRM5	GRIN2B	9606.ENSP00000306138	9606.ENSP00000477455	0	0	0	0	0.316	0.177	0	0.85	0.908
GRM5	AQP4	9606.ENSP00000306138	9606.ENSP00000372654	0	0	0	0	0.384	0	0	0.934	0.958
GRM5	GRM1	9606.ENSP00000306138	9606.ENSP00000354896	0	0	0	0.961	0.347	0.787	0.8	0.963	0.97
GRXCR1	SERINC3	9606.ENSP00000382670	9606.ENSP00000340243	0	0	0	0	0.062	0	0	0.922	0.923
GUCA1C	GUCY2D	9606.ENSP00000261047	9606.ENSP00000254854	0	0	0	0	0.049	0.243	0.9	0.614	0.968
GUCY2D	CNGB1	9606.ENSP00000254854	9606.ENSP00000251102	0	0	0	0	0.062	0.941	0	0.681	0.98
GUCY2D	CNGB3	9606.ENSP00000254854	9606.ENSP00000316605	0	0	0	0	0.062	0.754	0	0.7	0.924
GUCY2D	GUCA1C	9606.ENSP00000254854	9606.ENSP00000261047	0	0	0	0	0.049	0.243	0.9	0.614	0.968
GYPA	GYPB	9606.ENSP00000354003	9606.ENSP00000427690	0	0	0	0.962	0.527	0	0.8	0.951	0.904
GYPB	GYPA	9606.ENSP00000427690	9606.ENSP00000354003	0	0	0	0.962	0.527	0	0.8	0.951	0.904
HAO2	AGXT2	9606.ENSP00000483507	9606.ENSP00000231420	0	0	0	0	0.42	0	0.8	0.271	0.908
HAO2	AGXT	9606.ENSP00000483507	9606.ENSP00000302620	0	0	0	0	0.669	0.245	0.9	0.612	0.989
HFE2	CER1	9606.ENSP00000337014	9606.ENSP00000370297	0	0	0	0	0	0	0.9	0	0.9
HFE2	TMPRSS6	9606.ENSP00000337014	9606.ENSP00000371211	0	0	0	0	0.065	0.675	0	0.944	0.981
HIST1H2BJ	TBL1X	9606.ENSP00000476136	9606.ENSP00000217964	0	0	0	0	0.062	0.153	0.9	0.063	0.915
HIST1H2BJ	TRIM28	9606.ENSP00000476136	9606.ENSP00000253024	0	0	0	0	0	0.132	0.9	0	0.909
HIST1H2BJ	PRDM9	9606.ENSP00000476136	9606.ENSP00000296682	0	0	0	0	0	0.057	0.9	0	0.901
HIST1H2BJ	UBE2I	9606.ENSP00000476136	9606.ENSP00000348056	0	0	0	0	0.063	0.102	0.9	0.058	0.91
HIST1H2BJ	PYGO2	9606.ENSP00000476136	9606.ENSP00000357442	0	0	0	0	0	0	0.9	0	0.9
HIST1H2BJ	HIST4H4	9606.ENSP00000476136	9606.ENSP00000443017	0	0.001	0	0	0.142	0.842	0	0.365	0.906
HIST4H4	KAT2A	9606.ENSP00000443017	9606.ENSP00000225916	0	0	0	0	0	0.651	0	0.73	0.902
HIST4H4	HIST1H2BJ	9606.ENSP00000443017	9606.ENSP00000476136	0	0.001	0	0	0.142	0.842	0	0.365	0.906
HNMT	MAOB	9606.ENSP00000280097	9606.ENSP00000367309	0	0	0	0	0.076	0	0.9	0.417	0.941
HNMT	MAOA	9606.ENSP00000280097	9606.ENSP00000340684	0	0	0	0	0.064	0	0.9	0.448	0.943
HSD3B1	AKR1D1	9606.ENSP00000358421	9606.ENSP00000242375	0.044	0	0	0	0.066	0	0.9	0.361	0.935
HSD3B1	CYP11B2	9606.ENSP00000358421	9606.ENSP00000325822	0	0	0	0	0.062	0.149	0.9	0.749	0.977
HSD3B1	CYP1A1	9606.ENSP00000358421	9606.ENSP00000369050	0	0	0	0	0.05	0.149	0.9	0.392	0.944
HSD3B1	CYP19A1	9606.ENSP00000358421	9606.ENSP00000379683	0	0	0	0	0.062	0.149	0.9	0.87	0.988
HSP90AB1	CDK4	9606.ENSP00000360609	9606.ENSP00000257904	0	0	0	0	0.128	0.907	0	0.672	0.971
HSP90AB1	DCTN1	9606.ENSP00000360609	9606.ENSP00000354791	0	0	0	0	0.062	0	0.9	0.067	0.904
HSP90AB1	CRYAB	9606.ENSP00000360609	9606.ENSP00000433560	0	0	0	0	0.065	0.143	0.9	0.455	0.95
HSPB4	CRYGC	9606.ENSP00000291554	9606.ENSP00000282141	0	0	0	0	0.062	0.681	0	0.798	0.934
HSPB4	CRYAB	9606.ENSP00000291554	9606.ENSP00000433560	0	0	0	0.946	0	0.994	0.8	0.949	0.998
HTR1A	SLC6A4	9606.ENSP00000316244	9606.ENSP00000261707	0	0	0	0	0	0.057	0	0.981	0.982
HTR2C	CCR3	9606.ENSP00000276198	9606.ENSP00000441600	0	0	0	0	0	0	0.9	0.071	0.903
HYI	AGXT	9606.ENSP00000361502	9606.ENSP00000302620	0.05	0	0	0	0.063	0	0.9	0	0.903
IDO2	TPH1	9606.ENSP00000443432	9606.ENSP00000250018	0	0	0	0	0.165	0	0.9	0.391	0.944
IDO2	TPH2	9606.ENSP00000443432	9606.ENSP00000329093	0	0	0	0	0.164	0	0.9	0.238	0.93
IDO2	MAOA	9606.ENSP00000443432	9606.ENSP00000340684	0	0	0	0	0.062	0	0.9	0.093	0.907
IDO2	MAOB	9606.ENSP00000443432	9606.ENSP00000367309	0	0	0	0	0.062	0	0.9	0.057	0.903
IDO2	CYP1A1	9606.ENSP00000443432	9606.ENSP00000369050	0	0	0	0	0.152	0	0.9	0.304	0.935
IDO2	DDC	9606.ENSP00000443432	9606.ENSP00000403644	0	0	0	0	0.065	0	0.9	0.193	0.917
IFNG	IL2	9606.ENSP00000229135	9606.ENSP00000226730	0	0	0	0	0.087	0	0	0.902	0.907
IFNG	STAT4	9606.ENSP00000229135	9606.ENSP00000376134	0	0	0	0	0.096	0	0.9	0.67	0.967
IKZF3	IL2	9606.ENSP00000344544	9606.ENSP00000226730	0	0	0	0	0	0	0.9	0.45	0.942
IL12B	CCL22	9606.ENSP00000231228	9606.ENSP00000219235	0	0	0	0	0.064	0	0.9	0.086	0.906
IL12B	STAT4	9606.ENSP00000231228	9606.ENSP00000376134	0	0	0	0	0	0	0.9	0.21	0.917
IL1A	CCL22	9606.ENSP00000263339	9606.ENSP00000219235	0	0	0	0	0.062	0	0.9	0.57	0.956
IL1A	ADCY1	9606.ENSP00000263339	9606.ENSP00000297323	0	0	0	0	0	0	0.9	0.049	0.9
IL2	IFNG	9606.ENSP00000226730	9606.ENSP00000229135	0	0	0	0	0.087	0	0	0.902	0.907
IL2	IL3	9606.ENSP00000226730	9606.ENSP00000296870	0	0	0	0	0.084	0	0.5	0.856	0.928
IL2	IKZF3	9606.ENSP00000226730	9606.ENSP00000344544	0	0	0	0	0	0	0.9	0.45	0.942
IL3	IL2	9606.ENSP00000296870	9606.ENSP00000226730	0	0	0	0	0.084	0	0.5	0.856	0.928
ILK	FERMT1	9606.ENSP00000379975	9606.ENSP00000217289	0	0	0	0	0.066	0.741	0	0.803	0.948
ILK	RHOG	9606.ENSP00000379975	9606.ENSP00000339467	0	0	0	0	0.107	0.076	0.9	0.535	0.956
ILK	RAC1	9606.ENSP00000379975	9606.ENSP00000348461	0	0	0	0	0	0.076	0.9	0.396	0.939
ILK	NPHS1	9606.ENSP00000379975	9606.ENSP00000368190	0	0	0	0	0	0.057	0	0.936	0.938
ILK	ACTN1	9606.ENSP00000379975	9606.ENSP00000377941	0	0	0	0	0.065	0.139	0.9	0.545	0.958
INSL4	INSL6	9606.ENSP00000239316	9606.ENSP00000371054	0	0	0	0	0	0	0	0.903	0.903
INSL6	INSL4	9606.ENSP00000371054	9606.ENSP00000239316	0	0	0	0	0	0	0	0.903	0.903
ISL2	LHX4	9606.ENSP00000290759	9606.ENSP00000263726	0	0	0	0.767	0.063	0.961	0	0.824	0.969
KAT2A	FABP7	9606.ENSP00000225916	9606.ENSP00000357429	0	0	0	0	0	0.056	0.9	0	0.901
KAT2A	HIST4H4	9606.ENSP00000225916	9606.ENSP00000443017	0	0	0	0	0	0.651	0	0.73	0.902
KAT2A	ACTA2	9606.ENSP00000225916	9606.ENSP00000402373	0	0	0	0	0.052	0.161	0.9	0.11	0.919
KAT2A	AGXT	9606.ENSP00000225916	9606.ENSP00000302620	0	0	0	0	0.062	0	0	0.985	0.986
KCNA1	CNTNAP2	9606.ENSP00000371985	9606.ENSP00000354778	0	0	0	0	0.135	0.103	0	0.949	0.957
KCNC1	DPP10	9606.ENSP00000265969	9606.ENSP00000376855	0	0	0	0	0.156	0.061	0	0.895	0.91
KCNJ10	AQP4	9606.ENSP00000357068	9606.ENSP00000372654	0	0	0	0	0.369	0	0	0.989	0.993
KCNJ3	KCNJ6	9606.ENSP00000295101	9606.ENSP00000477437	0	0	0.38	0.951	0.157	0.82	0.8	0.989	0.969
KCNJ4	KCNQ2	9606.ENSP00000306497	9606.ENSP00000352035	0	0	0	0	0.364	0	0.8	0.43	0.921
KCNJ6	KCNJ3	9606.ENSP00000477437	9606.ENSP00000295101	0	0	0.38	0.951	0.157	0.82	0.8	0.989	0.969
KCNQ2	SCN1A	9606.ENSP00000352035	9606.ENSP00000303540	0	0	0	0	0.152	0.074	0.5	0.803	0.912
KCNQ2	KCNJ4	9606.ENSP00000352035	9606.ENSP00000306497	0	0	0	0	0.364	0	0.8	0.43	0.921
KIRREL3	NPHS1	9606.ENSP00000435466	9606.ENSP00000368190	0	0	0	0.568	0.094	0.789	0.6	0.977	0.951
KRT2	KRT77	9606.ENSP00000310861	9606.ENSP00000342710	0	0	0	0.957	0.181	0.837	0.3	0.611	0.901
KRT77	KRT2	9606.ENSP00000342710	9606.ENSP00000310861	0	0	0	0.957	0.181	0.837	0.3	0.611	0.901
LACRT	CSPG5	9606.ENSP00000257867	9606.ENSP00000373244	0	0	0	0	0	0	0	0.905	0.905
LCAT	PON1	9606.ENSP00000264005	9606.ENSP00000222381	0	0	0	0	0.067	0	0.72	0.746	0.928
LCAT	APOC3	9606.ENSP00000264005	9606.ENSP00000227667	0	0	0	0	0.086	0	0.72	0.654	0.903
LCE1B	LCE2B	9606.ENSP00000353203	9606.ENSP00000357769	0	0	0	0	0.338	0.272	0.9	0.456	0.97
LCE1B	LCE1E	9606.ENSP00000353203	9606.ENSP00000357759	0	0	0	0	0.391	0.488	0.9	0.763	0.991
LCE1E	LCE1B	9606.ENSP00000357759	9606.ENSP00000353203	0	0	0	0	0.391	0.488	0.9	0.763	0.991
LCE1E	LCE2B	9606.ENSP00000357759	9606.ENSP00000357769	0	0	0	0	0.155	0.27	0.9	0.371	0.956
LCE2B	LCE1B	9606.ENSP00000357769	9606.ENSP00000353203	0	0	0	0	0.338	0.272	0.9	0.456	0.97
LCE2B	LCE1E	9606.ENSP00000357769	9606.ENSP00000357759	0	0	0	0	0.155	0.27	0.9	0.371	0.956
LEP	CRP	9606.ENSP00000312652	9606.ENSP00000255030	0	0	0	0	0	0.213	0	0.946	0.956
LEP	LRP2	9606.ENSP00000312652	9606.ENSP00000263816	0	0	0	0	0	0	0	0.916	0.916
LEP	MC4R	9606.ENSP00000312652	9606.ENSP00000299766	0	0	0	0	0	0	0	0.908	0.908
LEP	CNTF	9606.ENSP00000312652	9606.ENSP00000355370	0	0	0	0	0	0	0.8	0.538	0.903
LEP	GCG	9606.ENSP00000312652	9606.ENSP00000387662	0	0	0	0	0	0	0.9	0.857	0.985
LHFPL5	TMC2	9606.ENSP00000353346	9606.ENSP00000351732	0	0	0	0	0.087	0	0	0.951	0.954
LHFPL5	PCDH15	9606.ENSP00000353346	9606.ENSP00000363068	0	0	0	0	0.062	0.789	0	0.993	0.998
LHX4	POU1F1	9606.ENSP00000263726	9606.ENSP00000342931	0	0	0	0	0.394	0.186	0	0.833	0.91
LHX4	ISL2	9606.ENSP00000263726	9606.ENSP00000290759	0	0	0	0.767	0.063	0.961	0	0.824	0.969
LIPF	AGK	9606.ENSP00000377900	9606.ENSP00000347581	0.049	0	0	0	0.062	0	0.9	0.154	0.914
LIPF	PNLIP	9606.ENSP00000377900	9606.ENSP00000358223	0	0	0	0	0.049	0	0.8	0.772	0.952
LRAT	RBP1	9606.ENSP00000337224	9606.ENSP00000232219	0	0	0	0	0	0.213	0.9	0.796	0.982
LRAT	RDH8	9606.ENSP00000337224	9606.ENSP00000466058	0	0	0	0	0.054	0	0.9	0.349	0.933
LRP2	APOC3	9606.ENSP00000263816	9606.ENSP00000227667	0	0	0	0	0	0	0.9	0.113	0.907
LRP2	LEP	9606.ENSP00000263816	9606.ENSP00000312652	0	0	0	0	0	0	0	0.916	0.916
LRP2	ANKRA2	9606.ENSP00000263816	9606.ENSP00000296785	0	0	0	0	0	0.696	0	0.869	0.958
LRP2	SLC9A3	9606.ENSP00000263816	9606.ENSP00000264938	0	0	0	0	0	0.213	0	0.982	0.986
MAEL	PIWIL1	9606.ENSP00000356846	9606.ENSP00000245255	0	0	0	0	0.095	0.182	0	0.913	0.93
MAEL	TDRD1	9606.ENSP00000356846	9606.ENSP00000251864	0	0	0	0	0.063	0.182	0.65	0.797	0.938
MAEL	FKBP6	9606.ENSP00000356846	9606.ENSP00000252037	0	0	0	0	0.065	0	0.9	0.678	0.967
MAEL	ASZ1	9606.ENSP00000356846	9606.ENSP00000284629	0	0	0	0	0.063	0	0.65	0.847	0.945
MAEL	DDX4	9606.ENSP00000356846	9606.ENSP00000424838	0	0	0	0	0.13	0.182	0.65	0.735	0.925
MAOA	AOC2	9606.ENSP00000340684	9606.ENSP00000253799	0	0	0	0	0.055	0	0.8	0.763	0.951
MAOA	HNMT	9606.ENSP00000340684	9606.ENSP00000280097	0	0	0	0	0.064	0	0.9	0.448	0.943
MAOA	IDO2	9606.ENSP00000340684	9606.ENSP00000443432	0	0	0	0	0.062	0	0.9	0.093	0.907
MAOA	CYP2C19	9606.ENSP00000340684	9606.ENSP00000360372	0	0	0	0	0.063	0	0.9	0.341	0.932
MAOA	DDC	9606.ENSP00000340684	9606.ENSP00000403644	0	0	0	0	0.088	0.075	0.9	0.703	0.971
MAOA	COMT	9606.ENSP00000340684	9606.ENSP00000354511	0	0	0	0	0	0	0.9	0.899	0.989
MAOB	AOC2	9606.ENSP00000367309	9606.ENSP00000253799	0	0	0	0	0.055	0	0.8	0.757	0.95
MAOB	HNMT	9606.ENSP00000367309	9606.ENSP00000280097	0	0	0	0	0.076	0	0.9	0.417	0.941
MAOB	COMT	9606.ENSP00000367309	9606.ENSP00000354511	0	0	0	0	0	0	0.9	0.879	0.987
MAOB	CYP2C19	9606.ENSP00000367309	9606.ENSP00000360372	0	0	0	0	0.063	0	0.9	0.298	0.928
MAOB	IDO2	9606.ENSP00000367309	9606.ENSP00000443432	0	0	0	0	0.062	0	0.9	0.057	0.903
MAOB	DDC	9606.ENSP00000367309	9606.ENSP00000403644	0	0	0	0	0.064	0.075	0.9	0.754	0.975
MAPK8IP3	DCTN1	9606.ENSP00000250894	9606.ENSP00000354791	0	0	0	0	0.1	0.139	0	0.904	0.919
MAS1	NPFF	9606.ENSP00000252660	9606.ENSP00000267017	0	0	0	0	0	0	0	0.925	0.925
MC4R	LEP	9606.ENSP00000299766	9606.ENSP00000312652	0	0	0	0	0	0	0	0.908	0.908
MIP	GJA8	9606.ENSP00000257979	9606.ENSP00000358238	0	0	0	0	0.062	0.213	0	0.895	0.916
MMP13	TIMP1	9606.ENSP00000260302	9606.ENSP00000218388	0	0	0	0	0.063	0.18	0	0.92	0.934
MOGAT2	AGK	9606.ENSP00000198801	9606.ENSP00000347581	0	0	0	0	0	0	0.9	0.134	0.909
MT-CO2	NR2F1	9606.ENSP00000354876	9606.ENSP00000325819	0	0	0	0	0	0	0.9	0	0.9
MT-CO2	PTGS1	9606.ENSP00000354876	9606.ENSP00000354612	0	0	0	0	0	0	0.9	0.32	0.929
MT-CO2	MT-ND4	9606.ENSP00000354876	9606.ENSP00000354961	0	0	0	0	0.964	0.702	0	0.944	0.999
MT-ND4	NDUFB7	9606.ENSP00000354961	9606.ENSP00000215565	0	0	0	0	0.327	0.929	0.9	0.415	0.996
MT-ND4	NDUFS7	9606.ENSP00000354961	9606.ENSP00000233627	0.295	0	0.352	0	0.322	0.968	0.9	0.659	0.999
MT-ND4	NDUFV1	9606.ENSP00000354961	9606.ENSP00000322450	0.295	0	0	0	0.262	0.933	0.9	0.622	0.998
MT-ND4	MT-CO2	9606.ENSP00000354961	9606.ENSP00000354876	0	0	0	0	0.964	0.702	0	0.944	0.999
MT-ND4	NDUFA11	9606.ENSP00000354961	9606.ENSP00000389160	0	0	0	0	0.302	0.957	0.9	0.588	0.998
MUC12	B3GNT4	9606.ENSP00000441929	9606.ENSP00000319636	0	0	0	0	0	0	0.9	0	0.9
MUC12	GALNTL5	9606.ENSP00000441929	9606.ENSP00000479207	0	0	0	0	0	0	0.9	0	0.9
MYH1	MYH6	9606.ENSP00000226207	9606.ENSP00000386041	0	0	0	0.982	0.11	0.112	0.9	0.704	0.915
MYH1	MYH7	9606.ENSP00000226207	9606.ENSP00000347507	0	0	0	0.982	0.152	0.112	0.9	0.728	0.919
MYH1	MYH8	9606.ENSP00000226207	9606.ENSP00000384330	0	0	0	0.986	0.353	0	0.9	0.608	0.933
MYH1	MYH2	9606.ENSP00000226207	9606.ENSP00000245503	0	0	0	0.987	0.599	0	0.9	0.774	0.958
MYH1	MYL1	9606.ENSP00000226207	9606.ENSP00000307280	0	0	0	0	0.547	0.529	0.72	0.753	0.983
MYH2	MYH1	9606.ENSP00000245503	9606.ENSP00000226207	0	0	0	0.987	0.599	0	0.9	0.774	0.958
MYH2	MYH6	9606.ENSP00000245503	9606.ENSP00000386041	0	0	0	0.982	0.151	0	0.9	0.773	0.912
MYH2	MYH7	9606.ENSP00000245503	9606.ENSP00000347507	0	0	0	0.982	0.197	0	0.9	0.737	0.917
MYH2	MYH8	9606.ENSP00000245503	9606.ENSP00000384330	0	0	0	0.986	0.314	0	0.9	0.649	0.929
MYH2	MYL1	9606.ENSP00000245503	9606.ENSP00000307280	0	0	0	0	0.413	0.267	0.72	0.743	0.964
MYH4	MYL1	9606.ENSP00000255381	9606.ENSP00000307280	0	0	0	0	0.257	0.529	0.72	0.762	0.973
MYH6	MYH1	9606.ENSP00000386041	9606.ENSP00000226207	0	0	0	0.982	0.11	0.112	0.9	0.704	0.915
MYH6	MYH2	9606.ENSP00000386041	9606.ENSP00000245503	0	0	0	0.982	0.151	0	0.9	0.773	0.912
MYH6	MYL1	9606.ENSP00000386041	9606.ENSP00000307280	0	0	0	0	0.214	0.529	0.72	0.785	0.974
MYH6	MYH7	9606.ENSP00000386041	9606.ENSP00000347507	0	0	0	0.986	0.347	0	0.9	0.817	0.932
MYH6	TPM2	9606.ENSP00000386041	9606.ENSP00000367542	0	0	0	0	0.159	0.725	0.6	0.553	0.953
MYH6	MYH8	9606.ENSP00000386041	9606.ENSP00000384330	0	0	0	0.982	0.11	0.148	0.9	0.528	0.918
MYH7	MYH1	9606.ENSP00000347507	9606.ENSP00000226207	0	0	0	0.982	0.152	0.112	0.9	0.728	0.919
MYH7	MYH2	9606.ENSP00000347507	9606.ENSP00000245503	0	0	0	0.982	0.197	0	0.9	0.737	0.917
MYH7	MYL1	9606.ENSP00000347507	9606.ENSP00000307280	0	0	0	0	0.303	0.529	0.72	0.722	0.971
MYH7	MYH8	9606.ENSP00000347507	9606.ENSP00000384330	0	0	0	0.982	0.11	0.164	0.9	0.488	0.919
MYH7	MYH6	9606.ENSP00000347507	9606.ENSP00000386041	0	0	0	0.986	0.347	0	0.9	0.817	0.932
MYH8	MYH1	9606.ENSP00000384330	9606.ENSP00000226207	0	0	0	0.986	0.353	0	0.9	0.608	0.933
MYH8	MYH2	9606.ENSP00000384330	9606.ENSP00000245503	0	0	0	0.986	0.314	0	0.9	0.649	0.929
MYH8	MYL1	9606.ENSP00000384330	9606.ENSP00000307280	0	0	0	0	0.354	0.529	0.72	0.763	0.977
MYH8	MYH7	9606.ENSP00000384330	9606.ENSP00000347507	0	0	0	0.982	0.11	0.164	0.9	0.488	0.919
MYH8	MYH6	9606.ENSP00000384330	9606.ENSP00000386041	0	0	0	0.982	0.11	0.148	0.9	0.528	0.918
MYL1	MYH1	9606.ENSP00000307280	9606.ENSP00000226207	0	0	0	0	0.547	0.529	0.72	0.753	0.983
MYL1	MYH2	9606.ENSP00000307280	9606.ENSP00000245503	0	0	0	0	0.413	0.267	0.72	0.743	0.964
MYL1	MYH4	9606.ENSP00000307280	9606.ENSP00000255381	0	0	0	0	0.257	0.529	0.72	0.762	0.973
MYL1	MYH7	9606.ENSP00000307280	9606.ENSP00000347507	0	0	0	0	0.303	0.529	0.72	0.722	0.971
MYL1	MYH6	9606.ENSP00000307280	9606.ENSP00000386041	0	0	0	0	0.214	0.529	0.72	0.785	0.974
MYL1	MYH8	9606.ENSP00000307280	9606.ENSP00000384330	0	0	0	0	0.354	0.529	0.72	0.763	0.977
MYO3A	PDLIM4	9606.ENSP00000265944	9606.ENSP00000253754	0	0	0	0	0.062	0.129	0.9	0.078	0.914
MYPN	ANKRD1	9606.ENSP00000351790	9606.ENSP00000360762	0	0	0	0	0.129	0.5	0	0.966	0.984
NDUFA11	NDUFB7	9606.ENSP00000389160	9606.ENSP00000215565	0	0	0	0	0.934	0.788	0.9	0.643	0.999
NDUFA11	NDUFS7	9606.ENSP00000389160	9606.ENSP00000233627	0	0	0	0	0.895	0.957	0.9	0.64	0.999
NDUFA11	NDUFV1	9606.ENSP00000389160	9606.ENSP00000322450	0	0	0	0	0.735	0.957	0.9	0.715	0.999
NDUFA11	MT-ND4	9606.ENSP00000389160	9606.ENSP00000354961	0	0	0	0	0.302	0.957	0.9	0.588	0.998
NDUFB7	MT-ND4	9606.ENSP00000215565	9606.ENSP00000354961	0	0	0	0	0.327	0.929	0.9	0.415	0.996
NDUFB7	NDUFV1	9606.ENSP00000215565	9606.ENSP00000322450	0	0	0	0	0.902	0.987	0.9	0.837	0.999
NDUFB7	NDUFA11	9606.ENSP00000215565	9606.ENSP00000389160	0	0	0	0	0.934	0.788	0.9	0.643	0.999
NDUFB7	NDUFS7	9606.ENSP00000215565	9606.ENSP00000233627	0	0	0	0	0.945	0.993	0.9	0.712	0.999
NDUFS7	NDUFB7	9606.ENSP00000233627	9606.ENSP00000215565	0	0	0	0	0.945	0.993	0.9	0.712	0.999
NDUFS7	MT-ND4	9606.ENSP00000233627	9606.ENSP00000354961	0.295	0	0.352	0	0.322	0.968	0.9	0.659	0.999
NDUFS7	NDUFV1	9606.ENSP00000233627	9606.ENSP00000322450	0.295	0	0.245	0	0.947	0.997	0.9	0.884	0.999
NDUFS7	NDUFA11	9606.ENSP00000233627	9606.ENSP00000389160	0	0	0	0	0.895	0.957	0.9	0.64	0.999
NDUFV1	NDUFB7	9606.ENSP00000322450	9606.ENSP00000215565	0	0	0	0	0.902	0.987	0.9	0.837	0.999
NDUFV1	NDUFS7	9606.ENSP00000322450	9606.ENSP00000233627	0.295	0	0.245	0	0.947	0.997	0.9	0.884	0.999
NDUFV1	MT-ND4	9606.ENSP00000322450	9606.ENSP00000354961	0.295	0	0	0	0.262	0.933	0.9	0.622	0.998
NDUFV1	NDUFA11	9606.ENSP00000322450	9606.ENSP00000389160	0	0	0	0	0.735	0.957	0.9	0.715	0.999
NETO1	GRIN2A	9606.ENSP00000313088	9606.ENSP00000379818	0	0	0	0	0.147	0.362	0	0.88	0.929
NKX2-1	FOXA1	9606.ENSP00000346879	9606.ENSP00000250448	0	0	0	0	0.052	0.696	0	0.892	0.966
NKX6-1	PDX1	9606.ENSP00000295886	9606.ENSP00000370421	0	0	0	0.619	0.088	0.152	0.9	0.788	0.94
NPFF	MAS1	9606.ENSP00000267017	9606.ENSP00000252660	0	0	0	0	0	0	0	0.925	0.925
NPFF	NPFFR2	9606.ENSP00000267017	9606.ENSP00000307822	0	0	0	0	0	0.213	0.8	0.982	0.997
NPFFR2	NPFF	9606.ENSP00000307822	9606.ENSP00000267017	0	0	0	0	0	0.213	0.8	0.982	0.997
NPHS1	ACTN4	9606.ENSP00000368190	9606.ENSP00000252699	0	0	0	0	0.053	0.057	0.6	0.941	0.976
NPHS1	ILK	9606.ENSP00000368190	9606.ENSP00000379975	0	0	0	0	0	0.057	0	0.936	0.938
NPHS1	KIRREL3	9606.ENSP00000368190	9606.ENSP00000435466	0	0	0	0.568	0.094	0.789	0.6	0.977	0.951
NR2F1	MT-CO2	9606.ENSP00000325819	9606.ENSP00000354876	0	0	0	0	0	0	0.9	0	0.9
NRG3	NRG4	9606.ENSP00000361214	9606.ENSP00000378367	0	0	0	0	0	0	0.9	0.82	0.981
NRG4	NRG3	9606.ENSP00000378367	9606.ENSP00000361214	0	0	0	0	0	0	0.9	0.82	0.981
NSA2	RPL18A	9606.ENSP00000483484	9606.ENSP00000222247	0	0	0	0	0.65	0.685	0	0.208	0.905
NSA2	RPL4	9606.ENSP00000483484	9606.ENSP00000311430	0	0	0	0	0.844	0.39	0	0.452	0.943
OLR1	CRP	9606.ENSP00000309124	9606.ENSP00000255030	0	0	0	0	0	0	0	0.985	0.985
OPRM1	PDYN	9606.ENSP00000394624	9606.ENSP00000440185	0	0	0	0	0	0	0.6	0.877	0.948
PABPC1	TNKS1BP1	9606.ENSP00000313007	9606.ENSP00000437271	0	0	0	0	0	0	0.9	0.143	0.91
PAH	TYR	9606.ENSP00000448059	9606.ENSP00000263321	0	0	0	0	0.189	0	0.8	0.462	0.905
PAH	GOT1L1	9606.ENSP00000448059	9606.ENSP00000303077	0.081	0	0	0	0	0	0.9	0.145	0.914
PAH	TAT	9606.ENSP00000448059	9606.ENSP00000348234	0	0	0	0	0.475	0	0.9	0.584	0.976
PAH	DDC	9606.ENSP00000448059	9606.ENSP00000403644	0	0	0	0	0.14	0.081	0.9	0.623	0.966
PAPOLB	CSTF2	9606.ENSP00000384700	9606.ENSP00000362063	0	0	0	0	0.066	0.785	0	0.569	0.906
PASD1	ZIC3	9606.ENSP00000359382	9606.ENSP00000287538	0	0	0	0	0.924	0	0	0	0.924
PCDH15	LHFPL5	9606.ENSP00000363068	9606.ENSP00000353346	0	0	0	0	0.062	0.789	0	0.993	0.998
PCYT1B	CHKB	9606.ENSP00000368439	9606.ENSP00000384400	0.047	0	0	0	0.08	0	0.9	0.75	0.975
PDE6H	CNGB3	9606.ENSP00000266395	9606.ENSP00000316605	0	0	0	0	0	0	0.9	0.833	0.982
PDLIM4	MYO3A	9606.ENSP00000253754	9606.ENSP00000265944	0	0	0	0	0.062	0.129	0.9	0.078	0.914
PDX1	NKX6-1	9606.ENSP00000370421	9606.ENSP00000295886	0	0	0	0.619	0.088	0.152	0.9	0.788	0.94
PDYN	OPRM1	9606.ENSP00000440185	9606.ENSP00000394624	0	0	0	0	0	0	0.6	0.877	0.948
PDYN	GRIN2B	9606.ENSP00000440185	9606.ENSP00000477455	0	0	0	0	0.156	0	0.8	0.468	0.902
PGK2	GAPDHS	9606.ENSP00000305995	9606.ENSP00000222286	0.135	0.005	0	0	0.55	0.377	0.9	0.798	0.994
PIWIL1	MAEL	9606.ENSP00000245255	9606.ENSP00000356846	0	0	0	0	0.095	0.182	0	0.913	0.93
PIWIL1	STK31	9606.ENSP00000245255	9606.ENSP00000348132	0	0	0	0	0.066	0	0	0.946	0.947
PIWIL1	TDRD1	9606.ENSP00000245255	9606.ENSP00000251864	0	0	0	0	0.062	0.607	0	0.965	0.986
PIWIL1	TDRD6	9606.ENSP00000245255	9606.ENSP00000346065	0	0	0	0	0.063	0.71	0.8	0.936	0.996
PNLIP	RBP1	9606.ENSP00000358223	9606.ENSP00000232219	0	0	0	0	0	0	0.9	0.163	0.912
PNLIP	AGK	9606.ENSP00000358223	9606.ENSP00000347581	0	0	0	0	0	0	0.9	0.07	0.903
PNLIP	LIPF	9606.ENSP00000358223	9606.ENSP00000377900	0	0	0	0	0.049	0	0.8	0.772	0.952
PNLIPRP1	AGK	9606.ENSP00000433933	9606.ENSP00000347581	0	0	0	0	0	0	0.9	0	0.9
POLE	BRIP1	9606.ENSP00000322570	9606.ENSP00000259008	0.048	0	0	0	0.168	0.06	0.9	0.302	0.938
POLE	GINS1	9606.ENSP00000322570	9606.ENSP00000262460	0	0	0	0	0.362	0.808	0	0.676	0.956
PON1	APOC3	9606.ENSP00000222381	9606.ENSP00000227667	0	0	0	0	0.165	0	0.72	0.634	0.907
PON1	LCAT	9606.ENSP00000222381	9606.ENSP00000264005	0	0	0	0	0.067	0	0.72	0.746	0.928
POU1F1	LHX4	9606.ENSP00000342931	9606.ENSP00000263726	0	0	0	0	0.394	0.186	0	0.833	0.91
PPL	TGM5	9606.ENSP00000340510	9606.ENSP00000220420	0	0	0	0	0	0	0.9	0.233	0.92
PRDM9	HIST1H2BJ	9606.ENSP00000296682	9606.ENSP00000476136	0	0	0	0	0	0.057	0.9	0	0.901
PRM2	TNP2	9606.ENSP00000403681	9606.ENSP00000325738	0	0	0	0	0.161	0	0	0.901	0.913
PSG1	PSG3	9606.ENSP00000308970	9606.ENSP00000332215	0	0	0	0.983	0.55	0.81	0	0.823	0.912
PSG3	PSG1	9606.ENSP00000332215	9606.ENSP00000308970	0	0	0	0.983	0.55	0.81	0	0.823	0.912
PTGS1	ALOX12	9606.ENSP00000354612	9606.ENSP00000251535	0	0	0	0	0.107	0	0.9	0.603	0.961
PTGS1	ALOX12B	9606.ENSP00000354612	9606.ENSP00000315167	0	0	0	0	0.062	0	0.9	0.249	0.923
PTGS1	MT-CO2	9606.ENSP00000354612	9606.ENSP00000354876	0	0	0	0	0	0	0.9	0.32	0.929
PTGS1	CYP2C19	9606.ENSP00000354612	9606.ENSP00000360372	0	0	0	0	0.053	0	0.9	0.318	0.929
PTH	FGF23	9606.ENSP00000282091	9606.ENSP00000237837	0	0	0	0	0	0	0	0.92	0.92
PTH	CALCA	9606.ENSP00000282091	9606.ENSP00000331746	0	0	0	0	0	0	0.5	0.953	0.975
PYGO2	HIST1H2BJ	9606.ENSP00000357442	9606.ENSP00000476136	0	0	0	0	0	0	0.9	0	0.9
RAC1	DVL2	9606.ENSP00000348461	9606.ENSP00000005340	0	0	0	0	0	0.316	0.9	0.264	0.945
RAC1	RRAS	9606.ENSP00000348461	9606.ENSP00000246792	0	0	0	0.703	0.049	0.15	0.9	0.309	0.919
RAC1	ACTN4	9606.ENSP00000348461	9606.ENSP00000252699	0	0	0	0	0.087	0.104	0.9	0.239	0.929
RAC1	RHOG	9606.ENSP00000348461	9606.ENSP00000339467	0	0	0.443	0.969	0.063	0	0.9	0.519	0.905
RAC1	S1PR3	9606.ENSP00000348461	9606.ENSP00000365006	0	0	0	0	0	0	0.9	0.099	0.906
RAC1	SPTAN1	9606.ENSP00000348461	9606.ENSP00000361824	0	0	0	0	0.064	0.058	0.9	0.105	0.91
RAC1	GRIN2B	9606.ENSP00000348461	9606.ENSP00000477455	0	0	0	0	0	0.152	0.9	0.162	0.922
RAC1	EPHB1	9606.ENSP00000348461	9606.ENSP00000381097	0	0	0	0	0	0.14	0.9	0.197	0.924
RAC1	BDNF	9606.ENSP00000348461	9606.ENSP00000414303	0	0	0	0	0	0	0.9	0.293	0.926
RAC1	DCC	9606.ENSP00000348461	9606.ENSP00000389140	0	0	0	0	0	0.103	0.9	0.255	0.927
RAC1	ACTN1	9606.ENSP00000348461	9606.ENSP00000377941	0	0	0	0	0.065	0.104	0.9	0.24	0.927
RAC1	ILK	9606.ENSP00000348461	9606.ENSP00000379975	0	0	0	0	0	0.076	0.9	0.396	0.939
RAD21L1	SMC1B	9606.ENSP00000386414	9606.ENSP00000350036	0	0	0	0	0.344	0.707	0.72	0.951	0.997
RAD21L1	SMC3	9606.ENSP00000386414	9606.ENSP00000354720	0	0	0	0	0.465	0.787	0.72	0.945	0.998
RAF1	RRAS	9606.ENSP00000251849	9606.ENSP00000246792	0	0	0	0	0.062	0.551	0.9	0.403	0.971
RAF1	AGK	9606.ENSP00000251849	9606.ENSP00000347581	0	0	0	0	0	0.056	0.9	0.062	0.903
RAF1	CNKSR2	9606.ENSP00000251849	9606.ENSP00000368824	0	0	0	0	0.053	0.5	0.6	0.697	0.935
RAF1	BAD	9606.ENSP00000251849	9606.ENSP00000378040	0	0	0	0	0	0.876	0.9	0.259	0.99
RBP1	PNLIP	9606.ENSP00000232219	9606.ENSP00000358223	0	0	0	0	0	0	0.9	0.163	0.912
RBP1	RDH8	9606.ENSP00000232219	9606.ENSP00000466058	0	0	0	0	0	0.101	0.9	0.502	0.951
RBP1	STRA6	9606.ENSP00000232219	9606.ENSP00000456609	0	0	0	0	0	0	0.65	0.943	0.979
RBP1	LRAT	9606.ENSP00000232219	9606.ENSP00000337224	0	0	0	0	0	0.213	0.9	0.796	0.982
RDH8	RBP1	9606.ENSP00000466058	9606.ENSP00000232219	0	0	0	0	0	0.101	0.9	0.502	0.951
RDH8	LRAT	9606.ENSP00000466058	9606.ENSP00000337224	0	0	0	0	0.054	0	0.9	0.349	0.933
RHOG	RAC1	9606.ENSP00000339467	9606.ENSP00000348461	0	0	0.443	0.969	0.063	0	0.9	0.519	0.905
RHOG	ILK	9606.ENSP00000339467	9606.ENSP00000379975	0	0	0	0	0.107	0.076	0.9	0.535	0.956
RIMS1	UNC13A	9606.ENSP00000428417	9606.ENSP00000429562	0	0	0	0	0.197	0.243	0	0.975	0.984
RIMS2	UNC13A	9606.ENSP00000262231	9606.ENSP00000429562	0	0	0	0	0.218	0.76	0	0.876	0.974
RLN3	RXFP4	9606.ENSP00000397415	9606.ENSP00000357301	0	0	0	0	0	0.613	0.6	0.966	0.994
RND1	RRAS	9606.ENSP00000308461	9606.ENSP00000246792	0	0	0	0	0	0.15	0.9	0.801	0.981
RNF146	USP34	9606.ENSP00000357297	9606.ENSP00000381577	0	0	0	0	0.051	0	0.9	0.525	0.951
RPH3A	ADD2	9606.ENSP00000374036	9606.ENSP00000264436	0	0	0	0	0.111	0.473	0	0.826	0.911
RPL18A	NSA2	9606.ENSP00000222247	9606.ENSP00000483484	0	0	0	0	0.65	0.685	0	0.208	0.905
RPL18A	ABCF1	9606.ENSP00000222247	9606.ENSP00000313603	0	0	0	0	0.126	0.213	0.9	0.053	0.926
RPL18A	EEF1A1	9606.ENSP00000222247	9606.ENSP00000339063	0	0	0	0	0.863	0.941	0	0.132	0.992
RPL18A	RPS15A	9606.ENSP00000222247	9606.ENSP00000318646	0	0	0	0	0.995	0.995	0	0.408	0.999
RPL18A	RPL29	9606.ENSP00000222247	9606.ENSP00000418868	0	0	0	0	0.994	0.987	0	0.44	0.999
RPL18A	GNB2L1	9606.ENSP00000222247	9606.ENSP00000426909	0	0	0	0	0.994	0.987	0	0.096	0.999
RPL18A	RPL4	9606.ENSP00000222247	9606.ENSP00000311430	0	0	0	0	0.995	0.997	0	0.652	0.999
RPL18A	RPL28	9606.ENSP00000222247	9606.ENSP00000452909	0	0	0	0	0.995	0.989	0	0.39	0.999
RPL28	RPL18A	9606.ENSP00000452909	9606.ENSP00000222247	0	0	0	0	0.995	0.989	0	0.39	0.999
RPL28	RPL4	9606.ENSP00000452909	9606.ENSP00000311430	0	0	0	0	0.992	0.99	0	0.745	0.999
RPL28	RPS15A	9606.ENSP00000452909	9606.ENSP00000318646	0	0	0	0	0.991	0.994	0	0.506	0.999
RPL28	EEF1A1	9606.ENSP00000452909	9606.ENSP00000339063	0	0	0	0	0.713	0.8	0	0.321	0.957
RPL28	RPL29	9606.ENSP00000452909	9606.ENSP00000418868	0	0	0	0	0.979	0.987	0	0.607	0.999
RPL28	GNB2L1	9606.ENSP00000452909	9606.ENSP00000426909	0	0	0	0	0.992	0.987	0	0.095	0.999
RPL29	RPL18A	9606.ENSP00000418868	9606.ENSP00000222247	0	0	0	0	0.994	0.987	0	0.44	0.999
RPL29	RPL4	9606.ENSP00000418868	9606.ENSP00000311430	0	0	0	0	0.942	0.993	0	0.766	0.999
RPL29	RPS15A	9606.ENSP00000418868	9606.ENSP00000318646	0	0	0	0	0.99	0.995	0	0.239	0.999
RPL29	EEF1A1	9606.ENSP00000418868	9606.ENSP00000339063	0	0	0	0	0.415	0.835	0	0.472	0.945
RPL29	RPL28	9606.ENSP00000418868	9606.ENSP00000452909	0	0	0	0	0.979	0.987	0	0.607	0.999
RPL29	GNB2L1	9606.ENSP00000418868	9606.ENSP00000426909	0	0	0	0	0.961	0.987	0	0.234	0.999
RPL4	RPL18A	9606.ENSP00000311430	9606.ENSP00000222247	0	0	0	0	0.995	0.997	0	0.652	0.999
RPL4	NSA2	9606.ENSP00000311430	9606.ENSP00000483484	0	0	0	0	0.844	0.39	0	0.452	0.943
RPL4	EEF1A1	9606.ENSP00000311430	9606.ENSP00000339063	0	0	0	0	0.973	0.903	0	0.606	0.998
RPL4	RPS15A	9606.ENSP00000311430	9606.ENSP00000318646	0.135	0	0	0	0.971	0.996	0	0.551	0.999
RPL4	GNB2L1	9606.ENSP00000311430	9606.ENSP00000426909	0	0	0	0	0.995	0.99	0	0.339	0.999
RPL4	RPL29	9606.ENSP00000311430	9606.ENSP00000418868	0	0	0	0	0.942	0.993	0	0.766	0.999
RPL4	RPL28	9606.ENSP00000311430	9606.ENSP00000452909	0	0	0	0	0.992	0.99	0	0.745	0.999
RPS15A	RPL18A	9606.ENSP00000318646	9606.ENSP00000222247	0	0	0	0	0.995	0.995	0	0.408	0.999
RPS15A	RPL4	9606.ENSP00000318646	9606.ENSP00000311430	0.135	0	0	0	0.971	0.996	0	0.551	0.999
RPS15A	EIF3L	9606.ENSP00000318646	9606.ENSP00000485663	0	0	0	0	0.264	0.823	0.6	0	0.943
RPS15A	EEF1A1	9606.ENSP00000318646	9606.ENSP00000339063	0	0	0.315	0	0.583	0.892	0	0.213	0.972
RPS15A	RPL28	9606.ENSP00000318646	9606.ENSP00000452909	0	0	0	0	0.991	0.994	0	0.506	0.999
RPS15A	GNB2L1	9606.ENSP00000318646	9606.ENSP00000426909	0	0	0	0	0.992	0.987	0.54	0.454	0.999
RPS15A	RPL29	9606.ENSP00000318646	9606.ENSP00000418868	0	0	0	0	0.99	0.995	0	0.239	0.999
RRAS	RAC1	9606.ENSP00000246792	9606.ENSP00000348461	0	0	0	0.703	0.049	0.15	0.9	0.309	0.919
RRAS	RAF1	9606.ENSP00000246792	9606.ENSP00000251849	0	0	0	0	0.062	0.551	0.9	0.403	0.971
RRAS	RND1	9606.ENSP00000246792	9606.ENSP00000308461	0	0	0	0	0	0.15	0.9	0.801	0.981
RXFP4	RLN3	9606.ENSP00000357301	9606.ENSP00000397415	0	0	0	0	0	0.613	0.6	0.966	0.994
S1PR3	RAC1	9606.ENSP00000365006	9606.ENSP00000348461	0	0	0	0	0	0	0.9	0.099	0.906
SCML2	CBX2	9606.ENSP00000251900	9606.ENSP00000308750	0	0	0	0	0.107	0.184	0.9	0.313	0.943
SCN1A	KCNQ2	9606.ENSP00000303540	9606.ENSP00000352035	0	0	0	0	0.152	0.074	0.5	0.803	0.912
SDS	AGXT	9606.ENSP00000257549	9606.ENSP00000302620	0.147	0	0	0	0.096	0.057	0.9	0.396	0.948
SERINC3	GRXCR1	9606.ENSP00000340243	9606.ENSP00000382670	0	0	0	0	0.062	0	0	0.922	0.923
SERPINB2	STAT4	9606.ENSP00000401645	9606.ENSP00000376134	0	0	0	0	0	0	0.9	0.066	0.902
SFRP5	WNT8B	9606.ENSP00000266066	9606.ENSP00000340677	0	0	0	0	0	0.237	0.6	0.768	0.923
SHANK2	DLGAP2	9606.ENSP00000469689	9606.ENSP00000400258	0	0	0	0	0.098	0.563	0.6	0.744	0.954
SLC17A6	GAD2	9606.ENSP00000263160	9606.ENSP00000365437	0	0	0	0	0.346	0.258	0	0.828	0.909
SLC17A6	SLC18A3	9606.ENSP00000263160	9606.ENSP00000363229	0	0	0	0	0.069	0	0.8	0.81	0.961
SLC17A8	SLC18A3	9606.ENSP00000316909	9606.ENSP00000363229	0	0	0	0	0.069	0	0.8	0.824	0.964
SLC18A3	SLC17A6	9606.ENSP00000363229	9606.ENSP00000263160	0	0	0	0	0.069	0	0.8	0.81	0.961
SLC18A3	SLC5A7	9606.ENSP00000363229	9606.ENSP00000264047	0	0	0	0	0.489	0	0	0.887	0.94
SLC18A3	SLC17A8	9606.ENSP00000363229	9606.ENSP00000316909	0	0	0	0	0.069	0	0.8	0.824	0.964
SLC22A12	SLC5A12	9606.ENSP00000366797	9606.ENSP00000379326	0	0	0	0	0.065	0.058	0	0.91	0.914
SLC45A2	TYR	9606.ENSP00000296589	9606.ENSP00000263321	0	0	0	0	0.33	0	0	0.881	0.917
SLC5A12	SLC22A12	9606.ENSP00000379326	9606.ENSP00000366797	0	0	0	0	0.065	0.058	0	0.91	0.914
SLC5A7	SLC18A3	9606.ENSP00000264047	9606.ENSP00000363229	0	0	0	0	0.489	0	0	0.887	0.94
SLC6A1	GABRD	9606.ENSP00000287766	9606.ENSP00000367848	0	0	0	0	0.506	0	0	0.817	0.905
SLC6A4	TPH1	9606.ENSP00000261707	9606.ENSP00000250018	0	0	0	0	0.062	0	0	0.92	0.922
SLC6A4	BDNF	9606.ENSP00000261707	9606.ENSP00000414303	0	0	0	0	0.049	0	0	0.91	0.911
SLC6A4	TPH2	9606.ENSP00000261707	9606.ENSP00000329093	0	0	0	0	0.062	0	0	0.91	0.912
SLC6A4	HTR1A	9606.ENSP00000261707	9606.ENSP00000316244	0	0	0	0	0	0.057	0	0.981	0.982
SLC9A3	LRP2	9606.ENSP00000264938	9606.ENSP00000263816	0	0	0	0	0	0.213	0	0.982	0.986
SMC1B	RAD21L1	9606.ENSP00000350036	9606.ENSP00000386414	0	0	0	0	0.344	0.707	0.72	0.951	0.997
SMC1B	SMC3	9606.ENSP00000350036	9606.ENSP00000354720	0	0	0.369	0.551	0.811	0.985	0.9	0.989	0.999
SMC3	SMC1B	9606.ENSP00000354720	9606.ENSP00000350036	0	0	0.369	0.551	0.811	0.985	0.9	0.989	0.999
SMC3	RAD21L1	9606.ENSP00000354720	9606.ENSP00000386414	0	0	0	0	0.465	0.787	0.72	0.945	0.998
SOD3	GPX6	9606.ENSP00000371554	9606.ENSP00000354581	0.044	0	0	0	0.094	0.178	0.9	0.546	0.961
SPTAN1	ACTN4	9606.ENSP00000361824	9606.ENSP00000252699	0	0	0	0.681	0.139	0.186	0.9	0.454	0.934
SPTAN1	RAC1	9606.ENSP00000361824	9606.ENSP00000348461	0	0	0	0	0.064	0.058	0.9	0.105	0.91
SPTAN1	ACTN1	9606.ENSP00000361824	9606.ENSP00000377941	0	0	0	0.678	0.063	0.186	0.9	0.34	0.925
ST5	GDI1	9606.ENSP00000433528	9606.ENSP00000394071	0	0	0	0	0	0	0.9	0.059	0.901
STAT4	IFNG	9606.ENSP00000376134	9606.ENSP00000229135	0	0	0	0	0.096	0	0.9	0.67	0.967
STAT4	IL12B	9606.ENSP00000376134	9606.ENSP00000231228	0	0	0	0	0	0	0.9	0.21	0.917
STAT4	SERPINB2	9606.ENSP00000376134	9606.ENSP00000401645	0	0	0	0	0	0	0.9	0.066	0.902
STK31	PIWIL1	9606.ENSP00000348132	9606.ENSP00000245255	0	0	0	0	0.066	0	0	0.946	0.947
STRA6	RBP1	9606.ENSP00000456609	9606.ENSP00000232219	0	0	0	0	0	0	0.65	0.943	0.979
SULT2A1	TBL1X	9606.ENSP00000222002	9606.ENSP00000217964	0	0	0	0	0.062	0	0.9	0.069	0.905
SULT2A1	CYP1A1	9606.ENSP00000222002	9606.ENSP00000369050	0	0	0	0	0.064	0	0.9	0.412	0.94
SYCP1	TEX12	9606.ENSP00000358535	9606.ENSP00000280358	0	0	0	0	0	0	0.6	0.835	0.931
TAT	TYR	9606.ENSP00000348234	9606.ENSP00000263321	0	0	0	0	0.049	0	0.9	0.108	0.907
TAT	DDC	9606.ENSP00000348234	9606.ENSP00000403644	0.042	0	0	0	0.063	0	0.9	0.301	0.928
TAT	PAH	9606.ENSP00000348234	9606.ENSP00000448059	0	0	0	0	0.475	0	0.9	0.584	0.976
TBL1X	CAMK4	9606.ENSP00000217964	9606.ENSP00000282356	0	0	0	0	0.062	0	0.9	0.049	0.903
TBL1X	SULT2A1	9606.ENSP00000217964	9606.ENSP00000222002	0	0	0	0	0.062	0	0.9	0.069	0.905
TBL1X	ABCB4	9606.ENSP00000217964	9606.ENSP00000265723	0	0	0	0	0.062	0.058	0.9	0.073	0.907
TBL1X	CYP1A1	9606.ENSP00000217964	9606.ENSP00000369050	0	0	0	0	0	0.059	0.9	0.134	0.911
TBL1X	HIST1H2BJ	9606.ENSP00000217964	9606.ENSP00000476136	0	0	0	0	0.062	0.153	0.9	0.063	0.915
TBL1X	ANKRD1	9606.ENSP00000217964	9606.ENSP00000360762	0	0	0	0	0	0.155	0.9	0.111	0.918
TCEAL1	USP11	9606.ENSP00000361708	9606.ENSP00000218348	0	0	0	0	0.078	0.841	0	0.501	0.92
TCIRG1	ATP6V1G3	9606.ENSP00000265686	9606.ENSP00000281087	0	0	0	0	0	0.526	0.6	0.644	0.926
TCIRG1	ATP6V0C	9606.ENSP00000265686	9606.ENSP00000329757	0.073	0	0	0	0.101	0.702	0.8	0.778	0.986
TCIRG1	ATP6V0D2	9606.ENSP00000265686	9606.ENSP00000285393	0.111	0	0	0	0.184	0.858	0.8	0.765	0.994
TDRD1	PIWIL1	9606.ENSP00000251864	9606.ENSP00000245255	0	0	0	0	0.062	0.607	0	0.965	0.986
TDRD1	MAEL	9606.ENSP00000251864	9606.ENSP00000356846	0	0	0	0	0.063	0.182	0.65	0.797	0.938
TDRD1	ASZ1	9606.ENSP00000251864	9606.ENSP00000284629	0	0	0	0	0.062	0.058	0.8	0.807	0.961
TDRD1	DDX4	9606.ENSP00000251864	9606.ENSP00000424838	0	0	0	0	0.063	0.322	0.8	0.745	0.963
TDRD1	FKBP6	9606.ENSP00000251864	9606.ENSP00000252037	0	0	0	0	0.063	0	0.9	0.683	0.967
TDRD6	PIWIL1	9606.ENSP00000346065	9606.ENSP00000245255	0	0	0	0	0.063	0.71	0.8	0.936	0.996
TEX12	SYCP1	9606.ENSP00000280358	9606.ENSP00000358535	0	0	0	0	0	0	0.6	0.835	0.931
TFAP2A	TGFA	9606.ENSP00000368924	9606.ENSP00000295400	0	0	0	0	0	0	0.9	0.113	0.907
TFAP2A	UBE2I	9606.ENSP00000368924	9606.ENSP00000348056	0	0	0	0	0.049	0.5	0.9	0.193	0.956
TGFA	TFAP2A	9606.ENSP00000295400	9606.ENSP00000368924	0	0	0	0	0	0	0.9	0.113	0.907
TGM5	PPL	9606.ENSP00000220420	9606.ENSP00000340510	0	0	0	0	0	0	0.9	0.233	0.92
TIMP1	MMP13	9606.ENSP00000218388	9606.ENSP00000260302	0	0	0	0	0.063	0.18	0	0.92	0.934
TMC2	LHFPL5	9606.ENSP00000351732	9606.ENSP00000353346	0	0	0	0	0.087	0	0	0.951	0.954
TMPRSS6	HFE2	9606.ENSP00000371211	9606.ENSP00000337014	0	0	0	0	0.065	0.675	0	0.944	0.981
TNKS1BP1	PABPC1	9606.ENSP00000437271	9606.ENSP00000313007	0	0	0	0	0	0	0.9	0.143	0.91
TNP1	TNP2	9606.ENSP00000236979	9606.ENSP00000325738	0	0	0	0	0.144	0	0.72	0.882	0.969
TNP2	TNP1	9606.ENSP00000325738	9606.ENSP00000236979	0	0	0	0	0.144	0	0.72	0.882	0.969
TNP2	PRM2	9606.ENSP00000325738	9606.ENSP00000403681	0	0	0	0	0.161	0	0	0.901	0.913
TPH1	SLC6A4	9606.ENSP00000250018	9606.ENSP00000261707	0	0	0	0	0.062	0	0	0.92	0.922
TPH1	IDO2	9606.ENSP00000250018	9606.ENSP00000443432	0	0	0	0	0.165	0	0.9	0.391	0.944
TPH1	DDC	9606.ENSP00000250018	9606.ENSP00000403644	0	0	0	0	0.065	0.081	0.9	0.843	0.984
TPH2	SLC6A4	9606.ENSP00000329093	9606.ENSP00000261707	0	0	0	0	0.062	0	0	0.91	0.912
TPH2	IDO2	9606.ENSP00000329093	9606.ENSP00000443432	0	0	0	0	0.164	0	0.9	0.238	0.93
TPH2	DDC	9606.ENSP00000329093	9606.ENSP00000403644	0	0	0	0	0.065	0.081	0.9	0.689	0.969
TPM2	MYH6	9606.ENSP00000367542	9606.ENSP00000386041	0	0	0	0	0.159	0.725	0.6	0.553	0.953
TPPP	EEF1A1	9606.ENSP00000353785	9606.ENSP00000339063	0	0	0	0	0.049	0.938	0	0.072	0.94
TRIM28	HIST1H2BJ	9606.ENSP00000253024	9606.ENSP00000476136	0	0	0	0	0	0.132	0.9	0	0.909
TRIM28	UBE2I	9606.ENSP00000253024	9606.ENSP00000348056	0	0	0	0	0.068	0.761	0.9	0.633	0.99
TYR	GOT1L1	9606.ENSP00000263321	9606.ENSP00000303077	0	0	0	0	0.065	0	0.9	0.051	0.903
TYR	PAH	9606.ENSP00000263321	9606.ENSP00000448059	0	0	0	0	0.189	0	0.8	0.462	0.905
TYR	TAT	9606.ENSP00000263321	9606.ENSP00000348234	0	0	0	0	0.049	0	0.9	0.108	0.907
TYR	SLC45A2	9606.ENSP00000263321	9606.ENSP00000296589	0	0	0	0	0.33	0	0	0.881	0.917
TYR	DDC	9606.ENSP00000263321	9606.ENSP00000403644	0	0	0	0	0	0	0.9	0.432	0.94
TYR	DCT	9606.ENSP00000263321	9606.ENSP00000392762	0	0	0	0.885	0.783	0.342	0.9	0.876	0.986
UBE2I	TRIM28	9606.ENSP00000348056	9606.ENSP00000253024	0	0	0	0	0.068	0.761	0.9	0.633	0.99
UBE2I	CBX2	9606.ENSP00000348056	9606.ENSP00000308750	0	0	0	0	0	0.101	0.9	0.089	0.91
UBE2I	HIST1H2BJ	9606.ENSP00000348056	9606.ENSP00000476136	0	0	0	0	0.063	0.102	0.9	0.058	0.91
UBE2I	TFAP2A	9606.ENSP00000348056	9606.ENSP00000368924	0	0	0	0	0.049	0.5	0.9	0.193	0.956
UCP1	CIDEA	9606.ENSP00000262999	9606.ENSP00000320209	0	0	0	0	0.144	0.213	0	0.878	0.911
UNC13A	RIMS2	9606.ENSP00000429562	9606.ENSP00000262231	0	0	0	0	0.218	0.76	0	0.876	0.974
UNC13A	RIMS1	9606.ENSP00000429562	9606.ENSP00000428417	0	0	0	0	0.197	0.243	0	0.975	0.984
UNC5D	DCC	9606.ENSP00000385143	9606.ENSP00000389140	0	0	0	0	0.085	0.151	0.8	0.612	0.931
USP11	TCEAL1	9606.ENSP00000218348	9606.ENSP00000361708	0	0	0	0	0.078	0.841	0	0.501	0.92
USP34	RNF146	9606.ENSP00000381577	9606.ENSP00000357297	0	0	0	0	0.051	0	0.9	0.525	0.951
WNT7B	WNT9A	9606.ENSP00000341032	9606.ENSP00000272164	0	0	0	0.857	0.062	0	0.9	0.669	0.911
WNT7B	WNT8B	9606.ENSP00000341032	9606.ENSP00000340677	0	0	0	0.882	0.062	0	0.9	0.652	0.909
WNT7B	WNT8A	9606.ENSP00000341032	9606.ENSP00000426653	0	0	0	0.861	0	0	0.9	0.609	0.908
WNT8A	WNT9A	9606.ENSP00000426653	9606.ENSP00000272164	0	0	0	0.791	0	0	0.9	0.73	0.915
WNT8A	WNT8B	9606.ENSP00000426653	9606.ENSP00000340677	0	0	0	0.965	0	0	0.9	0.684	0.902
WNT8A	WNT7B	9606.ENSP00000426653	9606.ENSP00000341032	0	0	0	0.861	0	0	0.9	0.609	0.908
WNT8B	SFRP5	9606.ENSP00000340677	9606.ENSP00000266066	0	0	0	0	0	0.237	0.6	0.768	0.923
WNT8B	WNT9A	9606.ENSP00000340677	9606.ENSP00000272164	0	0	0	0.825	0	0	0.9	0.702	0.912
WNT8B	WNT8A	9606.ENSP00000340677	9606.ENSP00000426653	0	0	0	0.965	0	0	0.9	0.684	0.902
WNT8B	WNT7B	9606.ENSP00000340677	9606.ENSP00000341032	0	0	0	0.882	0.062	0	0.9	0.652	0.909
WNT9A	WNT7B	9606.ENSP00000272164	9606.ENSP00000341032	0	0	0	0.857	0.062	0	0.9	0.669	0.911
WNT9A	WNT8B	9606.ENSP00000272164	9606.ENSP00000340677	0	0	0	0.825	0	0	0.9	0.702	0.912
WNT9A	WNT8A	9606.ENSP00000272164	9606.ENSP00000426653	0	0	0	0.791	0	0	0.9	0.73	0.915
XAGE1A	XAGE2B	9606.ENSP00000364752	9606.ENSP00000286049	0	0	0	0	0	0	0	0.92	0.92
XAGE2B	XAGE1A	9606.ENSP00000286049	9606.ENSP00000364752	0	0	0	0	0	0	0	0.92	0.92
ZIC3	PASD1	9606.ENSP00000287538	9606.ENSP00000359382	0	0	0	0	0.924	0	0	0	0.924
