# Supplementary material for: Identification of Potential Molecular Mechanism Related to Infertile Endometriosis
Source: Front Vet Sci. 2022 Mar 28;9:845709. doi: 10.3389/fvets.2022.845709 (PMC8995652; doi:10.3389/fvets.2022.845709)
Supplement: Supplementary Table 5 — The KEGG enrichment analysis results of gene set 1. [file Table_5.XLSX]

## Sheet: Sheet1
name	Betweenness	Closeness	Degree	Eigenvector	LAC	Network
STRA6	0	0.0047653	1	4.25e-05	0	0
SMC3	0	0.00294118	2	2.18e-09	1	2
SMC1B	0	0.00294118	2	1.5e-09	1	2
RAD21L1	0	0.00294118	2	1.56e-09	1	2
S1PR3	0	0.00480505	1	7.74e-05	0	0
RRAS	3442	0.00480695	3	0.000274	0	0
PSG3	0	0.00293255	1	1.81e-08	0	0
PSG1	0	0.00293255	1	5.66e-09	0	0
TNP2	2	0.00294118	2	2.01e-08	0	0
PRM2	0	0.00294115	1	1.06e-08	0	0
DEFB106B	0	0.00293255	1	7.11e-09	0	0
TGM5	0	0.00293255	1	2.18e-09	0	0
DEFB105B	0	0.00293255	1	3.94e-08	0	0
PPL	0	0.00293255	1	1.89e-08	0	0
DEFA6	0	0.00298505	6	0.322021	5	6
DEFB125	0.333333	0.00298507	7	0.363454	5.71429	7
DEFB127	0.333333	0.00298507	7	0.363454	5.71429	7
TDRD6	0	0.00298484	1	1.08e-08	0	0
DEFB126	0.333333	0.00298507	7	0.363454	5.71429	7
STK31	0	0.00298484	1	1.52e-08	0	0
DEFB119	0.333333	0.00298507	7	0.363454	5.71429	7
DEFB118	0.333333	0.00298507	7	0.363454	5.71429	7
DEFB129	0.333333	0.00298507	7	0.363454	5.71429	7
DEFA4	0	0.00298505	6	0.322021	5	6
ZIC3	0	0.00293255	1	5.54e-09	0	0
PASD1	0	0.00293255	1	6.5e-09	0	0
PAH	0.666667	0.00480241	4	8.23e-07	2.5	4
TAT	0	0.00480234	3	1.96e-05	2	3
TNKS1BP1	0	0.00293255	1	6.45e-08	0	0
PABPC1	0	0.00293255	1	3.14e-08	0	0
TPH2	4446	0.00481496	3	0.00025	0.666667	1
OPRM1	0	0.00479626	1	0.000174	0	0
GOT1L1	0	0.00480234	3	1.96e-05	2	3
NSA2	0	0.00478912	2	0.000141	1	2
TPH1	4446	0.00481496	3	0.00025	0.666667	1
NRG4	0	0.00293255	1	4.25e-10	0	0
NRG3	0	0.00293255	1	3.16e-11	0	0
DNAH8	14	0.00299367	2	2.72e-12	0	0
MAPK8IP3	0	0.00299362	1	1.17e-12	0	0
DCTN1	34	0.0029938	3	1.66e-13	0	0
TYR	538.667	0.00480255	6	4.58e-06	1.66667	3.6
DCT	0	0.00479343	1	1.5e-05	0	0
NPFFR2	0	0.00294115	1	3.52e-16	0	0
UNC5D	0	0.00479606	1	3.05e-05	0	0
PDX1	0	0.00293255	1	2.12e-18	0	0
DCC	270	0.00480519	2	8.91e-05	0	0
NKX6-1	0	0.00293255	1	5.95e-18	0	0
EPHX1	704	0.0048016	2	0.000113	0	0
IDO2	6724.5	0.00481292	6	4.35e-05	1.33333	2.2
SULT2A1	0	0.0048016	2	3.49e-05	1	2
PDLIM4	0	0.00293255	1	1.4e-20	0	0
MYO3A	0	0.00293255	1	1.05e-21	0	0
PAPOLB	0	0.00293255	1	0	0	0
CSTF2	0	0.00293255	1	0	0	0
LACRT	0	0.00293255	1	0	0	0
CSPG5	0	0.00293255	1	0	0	0
CRYGC	0	0.00299343	1	6.52e-17	0	0
HSPB4	14	0.00299362	2	3.25e-16	0	0
CRYAB	24	0.00299375	2	2.82e-15	0	0
OLR1	0	0.00478456	1	6.89e-05	0	0
FCN2	0	0.00478456	1	6.89e-05	0	0
TPM2	0	0.00298489	1	0	0	0
CRP	538	0.00479364	3	0.000198	0	0
CYP1A1	6942.17	0.00480905	7	0.000126	0.571429	1.86667
MYH4	0	0.00298489	1	0	0	0
KCNA1	0	0.00293255	1	0	0	0
CNTNAP2	0	0.00293255	1	0	0	0
MYL1	12	0.00298505	6	0	3.33333	4.8
LEP	3070	0.00480248	5	0.000428	0	0
MYH2	0	0.00298502	5	0	4	5
CNKSR2	0	0.00479033	1	0.000155	0	0
MYH8	0	0.00298502	5	0	4	5
PDE6H	0	0.00295845	1	0	0	0
MYH7	0	0.00298502	5	0	4	5
CNGB3	6	0.00295853	2	0	0	0
MYH6	12	0.00298505	6	0	3.33333	4.8
GUCY2D	10	0.00295855	3	0	0	0
MYH1	0	0.00298502	5	0	4	5
CNGB1	0	0.00295848	1	0	0	0
UCP1	0	0.00293255	1	0	0	0
CIDEA	0	0.00293255	1	0	0	0
NDUFA11	0	0.00476723	4	0.000236	3	4
GABARAPL1	0	0.00476743	2	0.000359	1	2
NDUFV1	0	0.00476723	4	0.000236	3	4
GABARAP	1313	0.00476776	7	0.00116231	2.28571	6.33333
NDUFS7	0	0.00476723	4	0.000236	3	4
NDUFB7	0	0.00476723	4	0.000236	3	4
CHMP1A	0	0.00476703	1	0.000103	0	0
PCYT1B	0	0.00293255	1	0	0	0
MT-ND4	1056	0.00477604	5	0.000231	2.4	4
CHKB	0	0.00293255	1	0	0	0
NR2F1	0	0.00477551	1	5.41e-06	0	0
MT-CO2	1570	0.00478456	3	0.000109	0	0
CHMP2B	2062	0.00477604	4	0.000346	0.5	1.33333
CETN1	2286	0.00478402	2	0.00016	0	0
TIMP1	0	0.00293255	1	0	0	0
MMP13	0	0.00293255	1	0	0	0
HFE2	4	0.00294983	2	0	0	0
DDRGK1	0	0.00293255	1	0	0	0
CDK5RAP3	0	0.00293255	1	0	0	0
NPFF	2	0.00294118	2	6.29e-17	0	0
MAS1	0	0.00294115	1	6.23e-18	0	0
HSP90AB1	38	0.00299383	3	1.66e-14	0	0
CDK4	0	0.00299364	1	2.75e-15	0	0
HTR2C	0	0.00294115	1	0	0	0
CCR3	2	0.00294118	2	0	0	0
CCL7	0	0.00294115	1	0	0	0
CCR4	0	0.00302037	1	0	0	0
IL12B	60	0.00302069	2	0	0	0
CCL22	62	0.00302064	3	0	0	0
CCR8	0	0.00293255	1	0	0	0
PIWIL1	22	0.002985	4	1.72e-09	0.5	0.666667
CCL1	0	0.00293255	1	0	0	0
SLC9A3	0	0.00478496	1	8.45e-05	0	0
UBE2I	1064	0.00478818	4	6.24e-05	0.5	1.33333
SCML2	0	0.00477023	1	9.05e-06	0	0
CBX2	270	0.00477926	2	2.75e-05	0	0
RDH8	0	0.00476536	2	3.02e-05	1	2
CAMK4	0	0.00479411	1	6.68e-05	0	0
RBP1	802	0.00477431	4	0.000106	0.5	2
PTH	2	0.00294118	2	0	0	0
LRAT	0	0.00476536	2	3.02e-05	1	2
CALCA	0	0.00294115	1	0	0	0
GRIN2A	270	0.00480546	3	0.000359	0.666667	1.5
POU1F1	0	0.00294115	1	0	0	0
CACNG2	0	0.00480539	2	0.000284	1	2
PCDH15	0	0.00294115	1	0	0	0
POLE	2	0.00294118	2	0	0	0
BRIP1	0	0.00294115	1	0	0	0
TMC2	0	0.00294115	1	0	0	0
LHFPL5	2	0.00294118	2	0	0	0
GRIN2B	7112	0.00481441	7	0.00112598	0.571429	2
CNTF	3198	0.00481	2	0.000454	0	0
MC4R	0	0.00479336	1	0.00015	0	0
SLC6A4	9238.67	0.00481638	4	0.000555	0	0
BDNF	10858	0.00481741	4	0.000849	0.5	0.666667
BCL2L2	0	0.0047814	1	7.32e-05	0	0
BAD	270	0.00479047	2	0.000185	0	0
LCE1E	0	0.00294118	2	0	1	2
MUC12	4	0.00294983	2	0	0	0
LCE2B	0	0.00294118	2	0	1	2
LCE1B	0	0.00294118	2	0	1	2
FUT9	0	0.00294978	1	0	0	0
B3GNT4	4	0.00294983	2	0	0	0
KRT77	0	0.00293255	1	0	0	0
KRT2	0	0.00293255	1	0	0	0
KIRREL3	0	0.00478771	1	2e-05	0	0
SCN1A	0	0.00294115	1	0	0	0
CERS2	0	0.00296726	1	0	0	0
KCNQ2	2	0.00294118	2	0	0	0
TCIRG1	0	0.00296731	3	0	2	3
KCNJ4	0	0.00294115	1	0	0	0
KCNJ6	0	0.00293255	1	0	0	0
ATP6V0C	8.66667	0.00296736	5	0	2	4
KCNJ3	0	0.00293255	1	0	0	0
ATP6V0D2	0.666667	0.00296733	4	0	2.5	4
ATP6V1G3	0.666667	0.00296733	4	0	2.5	4
ATP6V0A1	0	0.00296731	3	0	2	3
ATP4B	0	0.00293255	1	0	0	0
ATP4A	0	0.00293255	1	0	0	0
LHX4	2	0.00294118	2	0	0	0
ISL2	0	0.00294115	1	0	0	0
MAEL	9	0.00298502	5	1.93e-10	2.8	4.33333
DDX4	0	0.00298494	4	5.06e-10	3	4
INSL6	0	0.00293255	1	0	0	0
INSL4	0	0.00293255	1	0	0	0
FKBP6	0	0.00298494	4	5.06e-10	3	4
TDRD1	9	0.00298502	5	1.93e-10	2.8	4.33333
ASZ1	0	0.00298494	4	5.06e-10	3	4
FBXL3	0	0.00294115	1	0	0	0
RHOG	0	0.00480532	2	5.26e-05	1	2
CCRN4L	0	0.00294115	1	0	0	0
ARNTL	2	0.00294118	2	0	0	0
IL3	0	0.00302016	1	0	0	0
GFAP	2520	0.00479188	2	0.000118	0	0
KCNJ10	0	0.00479054	1	0.000115	0	0
GRM5	3442	0.00480715	3	0.000611	0	0
AQP4	2998	0.00479964	3	0.000323	0	0
IKZF3	0	0.00302016	1	0	0	0
LCAT	0	0.00477625	2	2.63e-05	1	2
STAT4	68	0.00302069	3	0	0	0
PON1	0	0.00477625	2	2.63e-05	1	2
IL2	38	0.00302043	3	0	0	0
APOC3	536	0.00478523	3	0.000102	0.666667	2
IFNG	48	0.00302059	2	0	0	0
APOBEC3C	0	0.00293255	1	0	0	0
APOBEC1	0	0.00293255	1	0	0	0
DNAJC6	0	0.00293255	1	0	0	0
AP1M1	0	0.00293255	1	0	0	0
MAOA	1129.33	0.0048062	6	0.00016	1.33333	1.96667
MAOB	1129.33	0.0048062	6	0.00016	1.33333	1.96667
HTR1A	0	0.00480722	1	0.000195	0	0
COMT	388.5	0.00480756	5	8.25e-05	2	2.75
DDC	3002.83	0.00481122	11	0.000196	2.54545	8.35
AOC2	0.333333	0.00480532	4	0.000137	2.5	3.33333
MYPN	0	0.00478516	1	2.45e-05	0	0
ANKRD1	270	0.00479424	2	7.62e-05	0	0
LRP2	1324	0.00479404	4	0.000243	0	0
HNMT	0.333333	0.00479721	2	0.000123	0	0
ANKRA2	0	0.00478496	1	8.45e-05	0	0
ENAM	0	0.00293255	1	0	0	0
AMELX	0	0.00293255	1	0	0	0
XAGE2B	0	0.00293255	1	0	0	0
HIST4H4	2520	0.00478892	2	7.8e-05	0	0
XAGE1A	0	0.00293255	1	0	0	0
PYGO2	0	0.00478758	1	5.82e-05	0	0
PRDM9	0	0.00478758	1	5.82e-05	0	0
PTGS1	1806	0.00479283	4	3.19e-05	1.5	2.66667
TRIM28	0	0.00478791	2	3.41e-05	1	2
CYP2C19	2534.67	0.00480086	6	0.000248	1	2.66667
HIST1H2BJ	4648	0.00479667	6	0.000177	0.333333	1.33333
ALOX12B	0	0.00479235	3	2.64e-05	2	3
ALOX12	0	0.00479235	3	2.64e-05	2	3
TMPRSS6	0	0.00294978	1	0	0	0
FBP2	0	0.00294978	1	0	0	0
WNT8A	0	0.00295855	3	0	2	3
GAPDHS	4	0.00294983	2	0	0	0
ALDOA	4	0.00294983	2	0	0	0
WNT9A	0	0.00295855	3	0	2	3
GYPB	0	0.00293255	1	0	0	0
WNT7B	0	0.00295855	3	0	2	3
GYPA	0	0.00293255	1	0	0	0
CYP8B1	0	0.00478247	1	4.22e-06	0	0
HSD3B1	396	0.00480038	4	1.87e-05	2	3
CYP19A1	396	0.00480038	4	1.87e-05	2	3
GUCA1C	0	0.00295848	1	0	0	0
CYP11B2	0	0.00479148	3	3.57e-05	2	3
SERINC3	0	0.00293255	1	0	0	0
AKR1D1	270	0.00479155	4	4.2e-05	1.5	2.33333
GRXCR1	0	0.00293255	1	0	0	0
ALDH7A1	0	0.00475507	1	4.44e-06	0	0
HAO2	0	0.00476397	2	1.08e-05	1	2
GRM1	0	0.00479802	1	0.000223	0	0
HYI	0	0.00476383	1	1.53e-05	0	0
PDYN	270	0.00480539	2	0.000477	0	0
AMT	0	0.00476383	1	1.53e-05	0	0
SDS	0	0.00476383	1	1.53e-05	0	0
AGXT2	270	0.00476403	3	1.32e-05	0.666667	1.5
AGXT	1584	0.00477283	6	4.35e-05	0.333333	1.5
NETO1	0	0.00479633	1	0.00013	0	0
LIPF	0	0.00478268	2	8.56e-05	1	2
SOD3	0	0.00293255	1	0	0	0
PNLIP	1056	0.00478294	3	0.000157	0.666667	1.5
GPX6	0	0.00293255	1	0	0	0
TNP1	0	0.00294115	1	9.22e-10	0	0
PNLIPRP1	0	0.00478234	1	0.000149	0	0
RAF1	3034	0.00479944	4	0.000388	0	0
MOGAT2	0	0.00478234	1	0.000149	0	0
AGK	2074	0.00479141	5	0.000374	0.4	1.5
RPH3A	0	0.00293255	1	0	0	0
ADD2	0	0.00293255	1	0	0	0
TGFA	0	0.00477023	1	9.05e-06	0	0
TFAP2A	270	0.00477926	2	2.75e-05	0	0
ADCY8	0	0.00302	1	0	0	0
IL1A	36	0.00302048	2	0	0	0
MIP	0	0.00293255	1	0	0	0
ADCY1	20	0.00302026	2	0	0	0
GJA8	0	0.00293255	1	0	0	0
COL2A1	0	0.0029498	1	0	0	0
GINS1	0	0.00294115	1	0	0	0
ST5	0	0.00293255	1	0	0	0
GDI1	0	0.00293255	1	0	0	0
USP11	0	0.00293255	1	0	0	0
ADAMTS3	4	0.00294985	3	0	0.666667	2
TCEAL1	0	0.00293255	1	0	0	0
ADAMTS20	0	0.00294983	2	0	1	2
GLP1R	0	0.00478442	1	5.96e-05	0	0
ADAMTS1	0	0.00294983	2	0	1	2
GCG	270	0.0047935	2	0.000171	0	0
CER1	4	0.00294983	2	0	0	0
ACVR1B	0	0.00294978	1	0	0	0
PGK2	0	0.00294978	1	0	0	0
GALNTL5	0	0.00294978	1	0	0	0
NPHS1	271.333	0.0047968	3	5.41e-05	0	0
SLC17A6	6	0.00295853	2	0	0	0
TEX12	0	0.00293255	1	0	0	0
GAD2	0	0.00295845	1	0	0	0
SYCP1	0	0.00293255	1	0	0	0
ILK	535	0.00480559	5	8.77e-05	0.8	1.83333
SPTAN1	0	0.00480532	3	5.24e-05	2	3
SLC6A1	0	0.00293255	1	0	0	0
GABRD	0	0.00293255	1	0	0	0
RAC1	6544.33	0.00481421	12	0.000186	1	4.66667
ACTN4	264	0.00480546	4	8.09e-05	1.5	2.33333
ACTN1	3.33333	0.00480546	4	1.46e-05	2	3
KAT2A	2316	0.00478107	4	5.82e-05	0	0
ACTA2	0	0.00477203	1	1.98e-05	0	0
RPL18A	403	0.00479815	8	0.000216	4	6.38095
ABCF1	0	0.00478906	1	7.91e-05	0	0
TBL1X	5546	0.00480322	6	0.000163	0.333333	1.2
ABCB4	0	0.00479411	1	6.68e-05	0	0
GABRA5	0	0.00475898	4	0.00091	3	4
SLC45A2	0	0.00479343	1	1.5e-05	0	0
GABRG2	0	0.00475885	2	0.000487	1	2
SLC5A12	0	0.00293255	1	0	0	0
SLC22A12	0	0.00293255	1	0	0	0
GABRA1	3	0.00475905	5	0.00100624	2.8	5
GABRA6	0	0.00475898	4	0.00091	3	4
SLC5A7	0	0.00295848	1	0	0	0
GABRA4	0	0.00475898	4	0.00091	3	4
SLC17A8	0	0.00295848	1	0	0	0
SLC18A3	10	0.00295855	3	0	0	0
GNRHR	0	0.00293255	1	0	0	0
FSHB	0	0.00293255	1	0	0	0
NKX2-1	0	0.00293255	1	0	0	0
WNT8B	6	0.00295858	4	0	1.5	3
FOXA1	0	0.00293255	1	0	0	0
SFRP5	0	0.0029585	1	0	0	0
SERPINB2	0	0.00302043	1	0	0	0
FGF23	0	0.00294115	1	0	0	0
FERMT1	0	0.00479647	1	2.49e-05	0	0
FABP7	0	0.00477203	1	1.98e-05	0	0
FGA	0	0.00293255	1	0	0	0
F13B	0	0.00293255	1	0	0	0
EPHB1	0	0.00480505	1	7.74e-05	0	0
EPHA6	0	0.00294115	1	0	0	0
EIF3L	0	0.00479755	2	0.000302	1	2
EPHA3	2	0.00294118	2	0	0	0
EFNA3	0	0.00294115	1	0	0	0
GNB2L1	2528	0.00480661	8	0.000738	4	6.38095
RPL28	0	0.00479802	6	8.81e-05	5	6
RPL29	0	0.00479802	6	8.81e-05	5	6
TPPP	0	0.00478899	1	4.06e-05	0	0
RPS15A	8	0.00479809	7	8.67e-05	4.57143	6.5
RPL4	133	0.00479809	7	0.00017	4.57143	6.5
EEF1A1	270	0.00479809	7	0.000112	4.28571	5.33333
USP34	0	0.00293255	1	0	0	0
DVL2	0	0.00480505	1	7.74e-05	0	0
RNF146	0	0.00293255	1	0	0	0
DSCR8	0	0.00293255	1	0	0	0
RND1	0	0.00479782	1	0.000104	0	0
DSCR4	0	0.00293255	1	0	0	0
RXFP4	0	0.00293255	1	0	0	0
RLN3	0	0.00293255	1	0	0	0
KCNC1	0	0.00293255	1	0	0	0
DPP10	0	0.00293255	1	0	0	0
RIMS2	0	0.00294115	1	0	0	0
UNC13A	2	0.00294118	2	0	0	0
RIMS1	0	0.00294115	1	0	0	0
DNAH17	0	0.00299349	1	4.6e-13	0	0
SHANK2	0	0.00293255	1	0	0	0
DLGAP2	0	0.00293255	1	0	0	0
