# Supplementary material for: Identification of Potential Molecular Mechanism Related to Infertile Endometriosis
Source: Front Vet Sci. 2022 Mar 28;9:845709. doi: 10.3389/fvets.2022.845709 (PMC8995652; doi:10.3389/fvets.2022.845709)
Supplement: Supplementary Table 6 — The PPI network of gene set 1. [file Table_6.XLSX]

## Sheet: Sheet1
ONTOLOGY	ID	Description	GeneRatio	BgRatio	pvalue	p.adjust	qvalue	geneID	Count
BP	GO:0018958	phenol-containing compound metabolic process	10/44	103/18670	3.54588e-14	2.72478e-11	2.05653e-11	PAH/TPH2/TPH1/TYR/GRIN2A/MAOA/MAOB/COMT/DDC/AOC2	10
BP	GO:0042133	neurotransmitter metabolic process	11/44	153/18670	4.73052e-14	2.72478e-11	2.05653e-11	PAH/TPH2/TPH1/GRIN2A/MAOA/MAOB/COMT/DDC/AGXT2/AGXT/RAC1	11
BP	GO:0009308	amine metabolic process	9/44	138/18670	2.88085e-11	9.19576e-09	6.94051e-09	TPH2/TPH1/IDO2/CYP1A1/MAOA/MAOB/COMT/DDC/AOC2	9
BP	GO:0006584	catecholamine metabolic process	7/44	54/18670	3.99121e-11	9.19576e-09	6.94051e-09	PAH/GRIN2A/MAOA/MAOB/COMT/DDC/AOC2	7
BP	GO:0009712	catechol-containing compound metabolic process	7/44	54/18670	3.99121e-11	9.19576e-09	6.94051e-09	PAH/GRIN2A/MAOA/MAOB/COMT/DDC/AOC2	7
BP	GO:0001505	regulation of neurotransmitter levels	11/44	354/18670	4.27628e-10	8.21045e-08	6.19685e-08	PAH/TPH2/TPH1/GRIN2A/MAOA/MAOB/COMT/DDC/AGXT2/AGXT/RAC1	11
BP	GO:0042430	indole-containing compound metabolic process	5/44	24/18670	2.36361e-09	3.88982e-07	2.93585e-07	TPH2/TPH1/IDO2/GRIN2A/DDC	5
BP	GO:0042136	neurotransmitter biosynthetic process	7/44	106/18670	5.01737e-09	7.13633e-07	5.38616e-07	PAH/TPH2/TPH1/DDC/AGXT2/AGXT/RAC1	7
BP	GO:0042428	serotonin metabolic process	4/44	10/18670	5.57526e-09	7.13633e-07	5.38616e-07	TPH2/TPH1/GRIN2A/DDC	4
BP	GO:1901160	primary amino compound metabolic process	4/44	13/18670	1.8885e-08	2.07052e-06	1.56273e-06	TPH2/TPH1/GRIN2A/DDC	4
BP	GO:0044106	cellular amine metabolic process	7/44	129/18670	1.97706e-08	2.07052e-06	1.56273e-06	TPH2/TPH1/IDO2/MAOA/MAOB/COMT/DDC	7
BP	GO:0009072	aromatic amino acid family metabolic process	5/44	39/18670	3.11913e-08	2.76403e-06	2.08615e-06	PAH/TPH2/TPH1/TYR/IDO2	5
BP	GO:0042417	dopamine metabolic process	5/44	39/18670	3.11913e-08	2.76403e-06	2.08615e-06	GRIN2A/MAOA/MAOB/COMT/DDC	5
BP	GO:0046189	phenol-containing compound biosynthetic process	5/44	44/18670	5.83234e-08	4.79478e-06	3.61887e-06	PAH/TPH2/TPH1/TYR/DDC	5
BP	GO:0006586	indolalkylamine metabolic process	4/44	17/18670	6.24321e-08	4.79478e-06	3.61887e-06	TPH2/TPH1/IDO2/DDC	4
BP	GO:0006520	cellular amino acid metabolic process	9/44	366/18670	1.4998e-07	1.07985e-05	8.15022e-06	PAH/TPH2/TPH1/TYR/IDO2/COMT/DDC/AGXT2/AGXT	9
BP	GO:0006576	cellular biogenic amine metabolic process	5/44	55/18670	1.83278e-07	1.24198e-05	9.37385e-06	TPH2/TPH1/IDO2/MAOA/DDC	5
BP	GO:0097164	ammonium ion metabolic process	7/44	205/18670	4.7167e-07	3.01869e-05	2.27836e-05	TPH2/TPH1/GRIN2A/MAOA/MAOB/COMT/DDC	7
BP	GO:0034754	cellular hormone metabolic process	6/44	129/18670	5.5103e-07	3.34098e-05	2.52161e-05	CYP1A1/RBP1/COMT/HSD3B1/CYP19A1/AKR1D1	6
BP	GO:0008210	estrogen metabolic process	4/44	32/18670	9.19346e-07	5.29544e-05	3.99674e-05	CYP1A1/COMT/HSD3B1/CYP19A1	4
BP	GO:0019336	phenol-containing compound catabolic process	3/44	12/18670	2.64721e-06	0.000145218	0.000109604	MAOA/MAOB/COMT	3
BP	GO:1901617	organic hydroxy compound biosynthetic process	7/44	271/18670	3.04232e-06	0.000159307	0.000120237	PAH/TPH2/TPH1/TYR/DDC/CYP19A1/AKR1D1	7
BP	GO:0006721	terpenoid metabolic process	5/44	120/18670	8.96568e-06	0.000449063	0.000338931	CYP1A1/RBP1/APOC3/CYP2C19/PNLIP	5
BP	GO:0046394	carboxylic acid biosynthetic process	8/44	462/18670	1.07242e-05	0.00050199	0.000378877	PAH/CYP1A1/RBP1/APOC3/PTGS1/AKR1D1/AGXT2/AGXT	8
BP	GO:0016053	organic acid biosynthetic process	8/44	463/18670	1.08939e-05	0.00050199	0.000378877	PAH/CYP1A1/RBP1/APOC3/PTGS1/AKR1D1/AGXT2/AGXT	8
BP	GO:1901605	alpha-amino acid metabolic process	6/44	222/18670	1.27863e-05	0.00056653	0.000427589	PAH/TYR/IDO2/COMT/AGXT2/AGXT	6
BP	GO:0042135	neurotransmitter catabolic process	3/44	21/18670	1.57681e-05	0.000672771	0.000507775	MAOA/MAOB/COMT	3
BP	GO:0042445	hormone metabolic process	6/44	232/18670	1.64149e-05	0.000675358	0.000509727	CYP1A1/RBP1/COMT/HSD3B1/CYP19A1/AKR1D1	6
BP	GO:0006720	isoprenoid metabolic process	5/44	139/18670	1.82998e-05	0.000726942	0.000548661	CYP1A1/RBP1/APOC3/CYP2C19/PNLIP	5
BP	GO:0042737	drug catabolic process	5/44	140/18670	1.89445e-05	0.000727469	0.000549059	PAH/MAOA/MAOB/COMT/CYP2C19	5
BP	GO:0042401	cellular biogenic amine biosynthetic process	3/44	23/18670	2.09274e-05	0.000777689	0.000586962	TPH2/TPH1/DDC	3
BP	GO:0009309	amine biosynthetic process	3/44	24/18670	2.38777e-05	0.000859596	0.000648781	TPH2/TPH1/DDC	3
BP	GO:1901616	organic hydroxy compound catabolic process	4/44	74/18670	2.7374e-05	0.000955603	0.000721243	MAOA/MAOB/COMT/AKR1D1	4
BP	GO:0008209	androgen metabolic process	3/44	28/18670	3.83942e-05	0.00130089	0.000981846	HSD3B1/CYP19A1/AKR1D1	3
BP	GO:0001523	retinoid metabolic process	4/44	104/18670	0.000103917	0.00342034	0.0025815	CYP1A1/RBP1/APOC3/PNLIP	4
BP	GO:1901606	alpha-amino acid catabolic process	4/44	106/18670	0.000111885	0.00358032	0.00270225	PAH/IDO2/AGXT2/AGXT	4
BP	GO:0042742	defense response to bacterium	6/44	330/18670	0.000116773	0.00359913	0.00271644	DEFB125/DEFB127/DEFB126/DEFB119/DEFB118/DEFB129	6
BP	GO:0008202	steroid metabolic process	6/44	331/18670	0.000118721	0.00359913	0.00271644	CYP1A1/COMT/CYP2C19/HSD3B1/CYP19A1/AKR1D1	6
BP	GO:0016101	diterpenoid metabolic process	4/44	110/18670	0.00012914	0.0038146	0.00287908	CYP1A1/RBP1/APOC3/PNLIP	4
BP	GO:0072330	monocarboxylic acid biosynthetic process	6/44	343/18670	0.000144177	0.00415229	0.00313395	CYP1A1/RBP1/APOC3/PTGS1/AKR1D1/AGXT	6
BP	GO:1903409	reactive oxygen species biosynthetic process	4/44	122/18670	0.000192484	0.00540834	0.00408195	CYP1A1/MAOB/AGXT2/RAC1	4
BP	GO:0006805	xenobiotic metabolic process	4/44	125/18670	0.000211296	0.00566076	0.00427247	CYP1A1/AOC2/PTGS1/CYP2C19	4
BP	GO:0009063	cellular amino acid catabolic process	4/44	125/18670	0.000211296	0.00566076	0.00427247	PAH/IDO2/AGXT2/AGXT	4
BP	GO:0019369	arachidonic acid metabolic process	3/44	51/18670	0.000235006	0.00604436	0.00456199	CYP1A1/PTGS1/CYP2C19	3
BP	GO:0006570	tyrosine metabolic process	2/44	10/18670	0.000241355	0.00604436	0.00456199	PAH/TYR	2
BP	GO:0016102	diterpenoid biosynthetic process	2/44	10/18670	0.000241355	0.00604436	0.00456199	CYP1A1/RBP1	2
BP	GO:0046185	aldehyde catabolic process	2/44	11/18670	0.000294547	0.00721954	0.00544896	AGXT2/AGXT	2
BP	GO:0042743	hydrogen peroxide metabolic process	3/44	57/18670	0.000326955	0.00784691	0.00592247	CYP1A1/MAOB/RAC1	3
BP	GO:0051384	response to glucocorticoid	4/44	146/18670	0.000382054	0.00898218	0.00677931	TPH2/MAOB/HSD3B1/AGXT	4
BP	GO:0006703	estrogen biosynthetic process	2/44	13/18670	0.000416471	0.0095955	0.00724221	HSD3B1/CYP19A1	2
BP	GO:0016054	organic acid catabolic process	5/44	275/18670	0.000453886	0.0100553	0.00758927	PAH/IDO2/AKR1D1/AGXT2/AGXT	5
BP	GO:0046395	carboxylic acid catabolic process	5/44	275/18670	0.000453886	0.0100553	0.00758927	PAH/IDO2/AKR1D1/AGXT2/AGXT	5
BP	GO:0006605	protein targeting	6/44	432/18670	0.000496924	0.0107483	0.00811229	GABARAP/AGXT/AGK/RPL18A/RPS15A/RPL4	6
BP	GO:1901607	alpha-amino acid biosynthetic process	3/44	66/18670	0.000503826	0.0107483	0.00811229	PAH/AGXT2/AGXT	3
BP	GO:0019748	secondary metabolic process	3/44	67/18670	0.000526578	0.0110294	0.00832447	TYR/CYP1A1/DDC	3
BP	GO:0031960	response to corticosteroid	4/44	162/18670	0.000565841	0.0116402	0.00878543	TPH2/MAOB/HSD3B1/AGXT	4
BP	GO:0044282	small molecule catabolic process	6/44	445/18670	0.000580901	0.0117403	0.00886102	PAH/IDO2/CYP1A1/AKR1D1/AGXT2/AGXT	6
BP	GO:0009410	response to xenobiotic stimulus	5/44	292/18670	0.000596057	0.0118389	0.00893544	CYP1A1/GRIN2A/AOC2/PTGS1/CYP2C19	5
BP	GO:0050890	cognition	5/44	296/18670	0.00063389	0.0122467	0.00924325	CHMP2B/GRIN2A/GRIN2B/BDNF/COMT	5
BP	GO:0016114	terpenoid biosynthetic process	2/44	16/18670	0.000637851	0.0122467	0.00924325	CYP1A1/RBP1	2
BP	GO:0061844	antimicrobial humoral immune response mediated by antimicrobial peptide	3/44	73/18670	0.000676968	0.0127847	0.00964928	DEFB127/DEFB126/DEFB118	3
BP	GO:0006544	glycine metabolic process	2/44	17/18670	0.000721816	0.0127928	0.00965539	AGXT2/AGXT	2
BP	GO:0009070	serine family amino acid biosynthetic process	2/44	17/18670	0.000721816	0.0127928	0.00965539	AGXT2/AGXT	2
BP	GO:0017085	response to insecticide	2/44	17/18670	0.000721816	0.0127928	0.00965539	CYP1A1/DDC	2
BP	GO:0050665	hydrogen peroxide biosynthetic process	2/44	17/18670	0.000721816	0.0127928	0.00965539	CYP1A1/MAOB	2
BP	GO:0071466	cellular response to xenobiotic stimulus	4/44	180/18670	0.000839479	0.0146527	0.0110592	CYP1A1/AOC2/PTGS1/CYP2C19	4
BP	GO:0008652	cellular amino acid biosynthetic process	3/44	83/18670	0.000983804	0.0165213	0.0124695	PAH/AGXT2/AGXT	3
BP	GO:0019373	epoxygenase P450 pathway	2/44	20/18670	0.0010039	0.0165213	0.0124695	CYP1A1/CYP2C19	2
BP	GO:0042053	regulation of dopamine metabolic process	2/44	20/18670	0.0010039	0.0165213	0.0124695	MAOB/COMT	2
BP	GO:0042069	regulation of catecholamine metabolic process	2/44	20/18670	0.0010039	0.0165213	0.0124695	MAOB/COMT	2
BP	GO:0009713	catechol-containing compound biosynthetic process	2/44	21/18670	0.00110791	0.0172475	0.0130176	PAH/DDC	2
BP	GO:0017000	antibiotic biosynthetic process	2/44	21/18670	0.00110791	0.0172475	0.0130176	CYP1A1/MAOB	2
BP	GO:0042423	catecholamine biosynthetic process	2/44	21/18670	0.00110791	0.0172475	0.0130176	PAH/DDC	2
BP	GO:0051412	response to corticosterone	2/44	21/18670	0.00110791	0.0172475	0.0130176	MAOB/HSD3B1	2
BP	GO:0050829	defense response to Gram-negative bacterium	3/44	88/18670	0.00116539	0.0179004	0.0135104	DEFB127/DEFB126/DEFB118	3
BP	GO:0031589	cell-substrate adhesion	5/44	354/18670	0.00140999	0.0213724	0.0161309	DEFB118/ILK/RAC1/ACTN4/ACTN1	5
BP	GO:0009404	toxin metabolic process	2/44	25/18670	0.00157329	0.0231714	0.0174886	CYP1A1/DDC	2
BP	GO:0035235	ionotropic glutamate receptor signaling pathway	2/44	25/18670	0.00157329	0.0231714	0.0174886	GRIN2A/GRIN2B	2
BP	GO:0060191	regulation of lipase activity	3/44	98/18670	0.00158901	0.0231714	0.0174886	BDNF/APOC3/PNLIP	3
BP	GO:0034446	substrate adhesion-dependent cell spreading	3/44	100/18670	0.00168382	0.024247	0.0183005	ILK/RAC1/ACTN4	3
BP	GO:0006706	steroid catabolic process	2/44	27/18670	0.00183525	0.025783	0.0194598	CYP19A1/AKR1D1	2
BP	GO:0035902	response to immobilization stress	2/44	27/18670	0.00183525	0.025783	0.0194598	TPH1/CYP1A1	2
BP	GO:0007160	cell-matrix adhesion	4/44	225/18670	0.00191096	0.0265232	0.0200184	DEFB118/ILK/RAC1/ACTN1	4
BP	GO:0006614	SRP-dependent cotranslational protein targeting to membrane	3/44	105/18670	0.00193615	0.0265529	0.0200409	RPL18A/RPS15A/RPL4	3
BP	GO:0009074	aromatic amino acid family catabolic process	2/44	28/18670	0.00197347	0.0267463	0.0201868	PAH/IDO2	2
BP	GO:0008299	isoprenoid biosynthetic process	2/44	29/18670	0.00211648	0.027774	0.0209624	CYP1A1/RBP1	2
BP	GO:0048261	negative regulation of receptor-mediated endocytosis	2/44	29/18670	0.00211648	0.027774	0.0209624	APOC3/RAC1	2
BP	GO:0001676	long-chain fatty acid metabolic process	3/44	109/18670	0.00215412	0.027774	0.0209624	CYP1A1/PTGS1/CYP2C19	3
BP	GO:0006613	cotranslational protein targeting to membrane	3/44	109/18670	0.00215412	0.027774	0.0209624	RPL18A/RPS15A/RPL4	3
BP	GO:0097305	response to alcohol	4/44	233/18670	0.00216984	0.027774	0.0209624	GRIN2A/GRIN2B/MAOB/HSD3B1	4
BP	GO:0033559	unsaturated fatty acid metabolic process	3/44	110/18670	0.0022109	0.0279885	0.0211244	CYP1A1/PTGS1/CYP2C19	3
BP	GO:0006690	icosanoid metabolic process	3/44	114/18670	0.00244729	0.0303738	0.0229247	CYP1A1/PTGS1/CYP2C19	3
BP	GO:0034329	cell junction assembly	4/44	241/18670	0.00245205	0.0303738	0.0229247	ILK/RAC1/ACTN4/ACTN1	4
BP	GO:0042573	retinoic acid metabolic process	2/44	32/18670	0.00257409	0.0312142	0.0235589	CYP1A1/RBP1	2
BP	GO:0051385	response to mineralocorticoid	2/44	32/18670	0.00257409	0.0312142	0.0235589	MAOB/HSD3B1	2
BP	GO:0050808	synapse organization	5/44	408/18670	0.00262062	0.0312878	0.0236145	CHMP2B/GRIN2B/BDNF/ACTN1/GABRA1	5
BP	GO:0007613	memory	3/44	117/18670	0.00263448	0.0312878	0.0236145	GRIN2A/BDNF/COMT	3
BP	GO:0045047	protein targeting to ER	3/44	118/18670	0.00269878	0.0316386	0.0238793	RPL18A/RPS15A/RPL4	3
BP	GO:0042180	cellular ketone metabolic process	4/44	248/18670	0.00271894	0.0316386	0.0238793	IDO2/APOC3/COMT/CYP19A1	4
BP	GO:0000184	nuclear-transcribed mRNA catabolic process, nonsense-mediated decay	3/44	120/18670	0.0028303	0.032605	0.0246087	RPL18A/RPS15A/RPL4	3
BP	GO:0019730	antimicrobial humoral response	3/44	122/18670	0.00296571	0.033495	0.0252804	DEFB127/DEFB126/DEFB118	3
BP	GO:0072599	establishment of protein localization to endoplasmic reticulum	3/44	122/18670	0.00296571	0.033495	0.0252804	RPL18A/RPS15A/RPL4	3
BP	GO:0007611	learning or memory	4/44	256/18670	0.00304769	0.0340867	0.025727	GRIN2A/GRIN2B/BDNF/COMT	4
BP	GO:0045471	response to ethanol	3/44	125/18670	0.00317621	0.0351826	0.0265541	GRIN2A/GRIN2B/MAOB	3
BP	GO:2000310	regulation of NMDA receptor activity	2/44	36/18670	0.00325002	0.0356574	0.0269125	GRIN2A/GRIN2B	2
BP	GO:0015850	organic hydroxy compound transport	4/44	262/18670	0.00331144	0.0359884	0.0271623	APOC3/MAOB/CYP19A1/PNLIP	4
BP	GO:0072329	monocarboxylic acid catabolic process	3/44	132/18670	0.00370248	0.0398623	0.0300861	AKR1D1/AGXT2/AGXT	3
BP	GO:0008207	C21-steroid hormone metabolic process	2/44	39/18670	0.00380556	0.0405927	0.0306374	HSD3B1/AKR1D1	2
BP	GO:0060078	regulation of postsynaptic membrane potential	3/44	140/18670	0.00436569	0.0461401	0.0348243	GRIN2A/GRIN2B/GABRA1	3
BP	GO:0072593	reactive oxygen species metabolic process	4/44	284/18670	0.00441174	0.046203	0.0348718	CYP1A1/MAOB/AGXT2/RAC1	4
BP	GO:0000096	sulfur amino acid metabolic process	2/44	43/18670	0.00460995	0.0474166	0.0357877	COMT/AGXT	2
BP	GO:0006775	fat-soluble vitamin metabolic process	2/44	43/18670	0.00460995	0.0474166	0.0357877	CYP1A1/RBP1	2
BP	GO:0034330	cell junction organization	4/44	290/18670	0.00474997	0.0484244	0.0365484	ILK/RAC1/ACTN4/ACTN1	4
BP	GO:0070972	protein localization to endoplasmic reticulum	3/44	147/18670	0.00500158	0.0505423	0.0381468	RPL18A/RPS15A/RPL4	3
BP	GO:0016999	antibiotic metabolic process	3/44	151/18670	0.00538876	0.0537739	0.0405859	CYP1A1/MAOB/RAC1	3
BP	GO:0010769	regulation of cell morphogenesis involved in differentiation	4/44	301/18670	0.00541473	0.0537739	0.0405859	BDNF/ILK/RAC1/ACTN4	4
BP	GO:0051017	actin filament bundle assembly	3/44	153/18670	0.00558895	0.0550296	0.0415337	RAC1/ACTN4/ACTN1	3
BP	GO:0010770	positive regulation of cell morphogenesis involved in differentiation	3/44	154/18670	0.0056907	0.055333	0.0417627	BDNF/ILK/RAC1	3
BP	GO:0009069	serine family amino acid metabolic process	2/44	48/18670	0.00571582	0.055333	0.0417627	AGXT2/AGXT	2
BP	GO:0061572	actin filament bundle organization	3/44	157/18670	0.00600262	0.0576252	0.0434927	RAC1/ACTN4/ACTN1	3
BP	GO:0031667	response to nutrient levels	5/44	499/18670	0.00615172	0.0585684	0.0442046	TPH2/TYR/CYP1A1/GABARAP/COMT	5
BP	GO:0001954	positive regulation of cell-matrix adhesion	2/44	51/18670	0.00643188	0.0607338	0.0458389	ILK/RAC1	2
BP	GO:0099173	postsynapse organization	3/44	163/18670	0.00665681	0.0620519	0.0468338	CHMP2B/GRIN2B/ACTN1	3
BP	GO:1900024	regulation of substrate adhesion-dependent cell spreading	2/44	52/18670	0.0066792	0.0620519	0.0468338	RAC1/ACTN4	2
BP	GO:0006633	fatty acid biosynthetic process	3/44	164/18670	0.00676981	0.0623905	0.0470893	CYP1A1/APOC3/PTGS1	3
BP	GO:1901568	fatty acid derivative metabolic process	3/44	167/18670	0.00711566	0.0650575	0.0491022	CYP1A1/PTGS1/CYP2C19	3
BP	GO:0046677	response to antibiotic	4/44	327/18670	0.00722804	0.0655645	0.0494849	CYP1A1/GRIN2A/GRIN2B/MAOB	4
BP	GO:0090150	establishment of protein localization to membrane	4/44	332/18670	0.00761758	0.0685583	0.0517444	AGK/RPL18A/RPS15A/RPL4	4
BP	GO:0016042	lipid catabolic process	4/44	333/18670	0.00769713	0.0687371	0.0518794	APOC3/CYP19A1/AKR1D1/PNLIP	4
BP	GO:0019083	viral transcription	3/44	177/18670	0.00834369	0.0739379	0.0558048	RPL18A/RPS15A/RPL4	3
BP	GO:0008361	regulation of cell size	3/44	179/18670	0.00860333	0.0756568	0.057102	BDNF/ILK/RAC1	3
BP	GO:0022900	electron transport chain	3/44	186/18670	0.0095494	0.0833402	0.0629011	MAOB/AOC2/CYP19A1	3
BP	GO:1900449	regulation of glutamate receptor signaling pathway	2/44	64/18670	0.00997502	0.0864002	0.0652107	GRIN2A/GRIN2B	2
BP	GO:0019080	viral gene expression	3/44	191/18670	0.010261	0.0882141	0.0665797	RPL18A/RPS15A/RPL4	3
BP	GO:0006413	translational initiation	3/44	193/18670	0.0105541	0.089634	0.0676514	RPL18A/RPS15A/RPL4	3
BP	GO:0045428	regulation of nitric oxide biosynthetic process	2/44	66/18670	0.0105818	0.089634	0.0676514	AGXT2/RAC1	2
BP	GO:0048662	negative regulation of smooth muscle cell proliferation	2/44	67/18670	0.0108912	0.0915813	0.0691211	COMT/ILK	2
BP	GO:0006694	steroid biosynthetic process	3/44	196/18670	0.0110028	0.0918496	0.0693236	HSD3B1/CYP19A1/AKR1D1	3
BP	GO:0045806	negative regulation of endocytosis	2/44	68/18670	0.0112045	0.0928607	0.0700868	APOC3/RAC1	2
BP	GO:0006612	protein targeting to membrane	3/44	202/18670	0.0119331	0.0981926	0.074111	RPL18A/RPS15A/RPL4	3
BP	GO:0006631	fatty acid metabolic process	4/44	383/18670	0.0124041	0.100808	0.0760851	CYP1A1/APOC3/PTGS1/CYP2C19	4
BP	GO:0060193	positive regulation of lipase activity	2/44	72/18670	0.0124974	0.100808	0.0760851	BDNF/PNLIP	2
BP	GO:0051271	negative regulation of cellular component movement	4/44	384/18670	0.0125135	0.100808	0.0760851	CYP19A1/ILK/ACTN4/ACTN1	4
BP	GO:0048545	response to steroid hormone	4/44	385/18670	0.0126235	0.100988	0.0762208	TPH2/MAOB/HSD3B1/AGXT	4
BP	GO:0000956	nuclear-transcribed mRNA catabolic process	3/44	207/18670	0.0127421	0.101153	0.0763457	RPL18A/RPS15A/RPL4	3
BP	GO:0043627	response to estrogen	2/44	73/18670	0.0128304	0.101153	0.0763457	TPH2/COMT	2
BP	GO:0007623	circadian rhythm	3/44	208/18670	0.0129076	0.101153	0.0763457	TPH2/TPH1/DDC	3
BP	GO:0006081	cellular aldehyde metabolic process	2/44	74/18670	0.0131672	0.101803	0.0768359	AGXT2/AGXT	2
BP	GO:0099601	regulation of neurotransmitter receptor activity	2/44	74/18670	0.0131672	0.101803	0.0768359	GRIN2A/GRIN2B	2
BP	GO:0007422	peripheral nervous system development	2/44	75/18670	0.0135079	0.103741	0.0782984	BDNF/ILK	2
BP	GO:0010810	regulation of cell-substrate adhesion	3/44	215/18670	0.0141007	0.106923	0.0807003	ILK/RAC1/ACTN4	3
BP	GO:0006809	nitric oxide biosynthetic process	2/44	77/18670	0.0142007	0.106923	0.0807003	AGXT2/RAC1	2
BP	GO:1901224	positive regulation of NIK/NF-kappaB signaling	2/44	77/18670	0.0142007	0.106923	0.0807003	ILK/ACTN4	2
BP	GO:0050807	regulation of synapse organization	3/44	218/18670	0.0146307	0.109445	0.0826039	CHMP2B/GRIN2B/BDNF	3
BP	GO:0021675	nerve development	2/44	79/18670	0.0149087	0.110805	0.0836302	BDNF/ILK	2
BP	GO:0007045	cell-substrate adherens junction assembly	2/44	81/18670	0.0156316	0.113972	0.0860206	RAC1/ACTN1	2
BP	GO:0033238	regulation of cellular amine metabolic process	2/44	81/18670	0.0156316	0.113972	0.0860206	MAOB/COMT	2
BP	GO:0048041	focal adhesion assembly	2/44	81/18670	0.0156316	0.113972	0.0860206	RAC1/ACTN1	2
BP	GO:0046209	nitric oxide metabolic process	2/44	82/18670	0.0159986	0.115915	0.0874868	AGXT2/RAC1	2
BP	GO:0050803	regulation of synapse structure or activity	3/44	227/18670	0.0162882	0.117275	0.0885133	CHMP2B/GRIN2B/BDNF	3
BP	GO:0050772	positive regulation of axonogenesis	2/44	85/18670	0.0171218	0.121755	0.091895	BDNF/ILK	2
BP	GO:2001057	reactive nitrogen species metabolic process	2/44	85/18670	0.0171218	0.121755	0.091895	AGXT2/RAC1	2
BP	GO:0042446	hormone biosynthetic process	2/44	86/18670	0.0175035	0.122207	0.0922356	HSD3B1/CYP19A1	2
BP	GO:0048013	ephrin receptor signaling pathway	2/44	86/18670	0.0175035	0.122207	0.0922356	GRIN2B/RAC1	2
BP	GO:0060291	long-term synaptic potentiation	2/44	86/18670	0.0175035	0.122207	0.0922356	GRIN2A/GRIN2B	2
BP	GO:0048732	gland development	4/44	434/18670	0.0187963	0.130442	0.0984512	TPH1/TYR/CYP1A1/CYP19A1	4
BP	GO:0034333	adherens junction assembly	2/44	90/18670	0.0190663	0.130741	0.0986767	RAC1/ACTN1	2
BP	GO:0046849	bone remodeling	2/44	90/18670	0.0190663	0.130741	0.0986767	TPH1/RAC1	2
BP	GO:0033273	response to vitamin	2/44	93/18670	0.0202757	0.138211	0.104315	TYR/CYP1A1	2
BP	GO:0007044	cell-substrate junction assembly	2/44	97/18670	0.021937	0.141257	0.106614	RAC1/ACTN1	2
BP	GO:0051591	response to cAMP	2/44	97/18670	0.021937	0.141257	0.106614	TYR/AGXT	2
BP	GO:0099175	regulation of postsynapse organization	2/44	98/18670	0.0223609	0.141257	0.106614	CHMP2B/GRIN2B	2
BP	GO:0007215	glutamate receptor signaling pathway	2/44	100/18670	0.023219	0.141257	0.106614	GRIN2A/GRIN2B	2
BP	GO:0030301	cholesterol transport	2/44	100/18670	0.023219	0.141257	0.106614	APOC3/PNLIP	2
BP	GO:0060079	excitatory postsynaptic potential	2/44	100/18670	0.023219	0.141257	0.106614	GRIN2A/GRIN2B	2
BP	GO:0032412	regulation of ion transmembrane transporter activity	3/44	260/18670	0.0232404	0.141257	0.106614	GRIN2A/GRIN2B/ACTN4	3
BP	GO:0001820	serotonin secretion	1/44	10/18670	0.0233244	0.141257	0.106614	MAOB	1
BP	GO:0006569	tryptophan catabolic process	1/44	10/18670	0.0233244	0.141257	0.106614	IDO2	1
BP	GO:0034378	chylomicron assembly	1/44	10/18670	0.0233244	0.141257	0.106614	APOC3	1
BP	GO:0034447	very-low-density lipoprotein particle clearance	1/44	10/18670	0.0233244	0.141257	0.106614	APOC3	1
BP	GO:0035376	sterol import	1/44	10/18670	0.0233244	0.141257	0.106614	APOC3	1
BP	GO:0042436	indole-containing compound catabolic process	1/44	10/18670	0.0233244	0.141257	0.106614	IDO2	1
BP	GO:0046218	indolalkylamine catabolic process	1/44	10/18670	0.0233244	0.141257	0.106614	IDO2	1
BP	GO:0070508	cholesterol import	1/44	10/18670	0.0233244	0.141257	0.106614	APOC3	1
BP	GO:1900122	positive regulation of receptor binding	1/44	10/18670	0.0233244	0.141257	0.106614	BDNF	1
BP	GO:1904896	ESCRT complex disassembly	1/44	10/18670	0.0233244	0.141257	0.106614	CHMP2B	1
BP	GO:1904903	ESCRT III complex disassembly	1/44	10/18670	0.0233244	0.141257	0.106614	CHMP2B	1
BP	GO:1903426	regulation of reactive oxygen species biosynthetic process	2/44	101/18670	0.023653	0.141257	0.106614	AGXT2/RAC1	2
BP	GO:0048259	regulation of receptor-mediated endocytosis	2/44	103/18670	0.0245312	0.141257	0.106614	APOC3/RAC1	2
BP	GO:0019233	sensory perception of pain	2/44	104/18670	0.0249753	0.141257	0.106614	GRIN2A/COMT	2
BP	GO:0022898	regulation of transmembrane transporter activity	3/44	268/18670	0.025134	0.141257	0.106614	GRIN2A/GRIN2B/ACTN4	3
BP	GO:0006558	L-phenylalanine metabolic process	1/44	11/18670	0.0256274	0.141257	0.106614	PAH	1
BP	GO:0006559	L-phenylalanine catabolic process	1/44	11/18670	0.0256274	0.141257	0.106614	PAH	1
BP	GO:0006702	androgen biosynthetic process	1/44	11/18670	0.0256274	0.141257	0.106614	HSD3B1	1
BP	GO:0010269	response to selenium ion	1/44	11/18670	0.0256274	0.141257	0.106614	MAOB	1
BP	GO:0019371	cyclooxygenase pathway	1/44	11/18670	0.0256274	0.141257	0.106614	PTGS1	1
BP	GO:0019532	oxalate transport	1/44	11/18670	0.0256274	0.141257	0.106614	AGXT	1
BP	GO:0033235	positive regulation of protein sumoylation	1/44	11/18670	0.0256274	0.141257	0.106614	UBE2I	1
BP	GO:0034379	very-low-density lipoprotein particle assembly	1/44	11/18670	0.0256274	0.141257	0.106614	APOC3	1
BP	GO:0034776	response to histamine	1/44	11/18670	0.0256274	0.141257	0.106614	GABRA1	1
BP	GO:0046439	L-cysteine metabolic process	1/44	11/18670	0.0256274	0.141257	0.106614	AGXT	1
BP	GO:0048548	regulation of pinocytosis	1/44	11/18670	0.0256274	0.141257	0.106614	ACTN4	1
BP	GO:0048672	positive regulation of collateral sprouting	1/44	11/18670	0.0256274	0.141257	0.106614	BDNF	1
BP	GO:0051673	membrane disruption in other organism	1/44	11/18670	0.0256274	0.141257	0.106614	DEFB118	1
BP	GO:0060736	prostate gland growth	1/44	11/18670	0.0256274	0.141257	0.106614	CYP19A1	1
BP	GO:0061365	positive regulation of triglyceride lipase activity	1/44	11/18670	0.0256274	0.141257	0.106614	PNLIP	1
BP	GO:0070189	kynurenine metabolic process	1/44	11/18670	0.0256274	0.141257	0.106614	IDO2	1
BP	GO:1902221	erythrose 4-phosphate/phosphoenolpyruvate family amino acid metabolic process	1/44	11/18670	0.0256274	0.141257	0.106614	PAH	1
BP	GO:1902222	erythrose 4-phosphate/phosphoenolpyruvate family amino acid catabolic process	1/44	11/18670	0.0256274	0.141257	0.106614	PAH	1
BP	GO:0022604	regulation of cell morphogenesis	4/44	484/18670	0.0267594	0.142344	0.107434	BDNF/ILK/RAC1/ACTN4	4
BP	GO:0099565	chemical synaptic transmission, postsynaptic	2/44	108/18670	0.0267843	0.142344	0.107434	GRIN2A/GRIN2B	2
BP	GO:0061387	regulation of extent of cell growth	2/44	110/18670	0.0277083	0.142344	0.107434	BDNF/ILK	2
BP	GO:0002551	mast cell chemotaxis	1/44	12/18670	0.0279251	0.142344	0.107434	RAC1	1
BP	GO:0006568	tryptophan metabolic process	1/44	12/18670	0.0279251	0.142344	0.107434	IDO2	1
BP	GO:0010896	regulation of triglyceride catabolic process	1/44	12/18670	0.0279251	0.142344	0.107434	APOC3	1
BP	GO:0033700	phospholipid efflux	1/44	12/18670	0.0279251	0.142344	0.107434	APOC3	1
BP	GO:0034372	very-low-density lipoprotein particle remodeling	1/44	12/18670	0.0279251	0.142344	0.107434	APOC3	1
BP	GO:0038180	nerve growth factor signaling pathway	1/44	12/18670	0.0279251	0.142344	0.107434	BDNF	1
BP	GO:0042416	dopamine biosynthetic process	1/44	12/18670	0.0279251	0.142344	0.107434	DDC	1
BP	GO:0090209	negative regulation of triglyceride metabolic process	1/44	12/18670	0.0279251	0.142344	0.107434	APOC3	1
BP	GO:0097531	mast cell migration	1/44	12/18670	0.0279251	0.142344	0.107434	RAC1	1
BP	GO:1902414	protein localization to cell junction	1/44	12/18670	0.0279251	0.142344	0.107434	ACTN4	1
BP	GO:1902950	regulation of dendritic spine maintenance	1/44	12/18670	0.0279251	0.142344	0.107434	GRIN2B	1
BP	GO:1904862	inhibitory synapse assembly	1/44	12/18670	0.0279251	0.142344	0.107434	GABRA1	1
BP	GO:1905244	regulation of modification of synaptic structure	1/44	12/18670	0.0279251	0.142344	0.107434	CHMP2B	1
BP	GO:1905522	negative regulation of macrophage migration	1/44	12/18670	0.0279251	0.142344	0.107434	CYP19A1	1
BP	GO:0030100	regulation of endocytosis	3/44	281/18670	0.0283848	0.14405	0.108722	APOC3/RAC1/ACTN4	3
BP	GO:0015918	sterol transport	2/44	112/18670	0.028645	0.144442	0.109018	APOC3/PNLIP	2
BP	GO:0032409	regulation of transporter activity	3/44	283/18670	0.0289039	0.144442	0.109018	GRIN2A/GRIN2B/ACTN4	3
BP	GO:0002688	regulation of leukocyte chemotaxis	2/44	114/18670	0.0295944	0.144442	0.109018	CYP19A1/RAC1	2
BP	GO:0006705	mineralocorticoid biosynthetic process	1/44	13/18670	0.0302175	0.144442	0.109018	HSD3B1	1
BP	GO:0006707	cholesterol catabolic process	1/44	13/18670	0.0302175	0.144442	0.109018	AKR1D1	1
BP	GO:0006995	cellular response to nitrogen starvation	1/44	13/18670	0.0302175	0.144442	0.109018	GABARAP	1
BP	GO:0008212	mineralocorticoid metabolic process	1/44	13/18670	0.0302175	0.144442	0.109018	HSD3B1	1
BP	GO:0009635	response to herbicide	1/44	13/18670	0.0302175	0.144442	0.109018	CYP1A1	1
BP	GO:0016127	sterol catabolic process	1/44	13/18670	0.0302175	0.144442	0.109018	AKR1D1	1
BP	GO:0032488	Cdc42 protein signal transduction	1/44	13/18670	0.0302175	0.144442	0.109018	APOC3	1
BP	GO:0042178	xenobiotic catabolic process	1/44	13/18670	0.0302175	0.144442	0.109018	CYP1A1	1
BP	GO:0043562	cellular response to nitrogen levels	1/44	13/18670	0.0302175	0.144442	0.109018	GABARAP	1
BP	GO:0071285	cellular response to lithium ion	1/44	13/18670	0.0302175	0.144442	0.109018	TPH2	1
BP	GO:1900025	negative regulation of substrate adhesion-dependent cell spreading	1/44	13/18670	0.0302175	0.144442	0.109018	ACTN4	1
BP	GO:1901222	regulation of NIK/NF-kappaB signaling	2/44	117/18670	0.0310419	0.14777	0.111529	ILK/ACTN4	2
BP	GO:0001952	regulation of cell-matrix adhesion	2/44	119/18670	0.0320223	0.149781	0.113047	ILK/RAC1	2
BP	GO:0048511	rhythmic process	3/44	295/18670	0.0321253	0.149781	0.113047	TPH2/TPH1/DDC	3
BP	GO:0009071	serine family amino acid catabolic process	1/44	14/18670	0.0325046	0.149781	0.113047	AGXT	1
BP	GO:0010989	negative regulation of low-density lipoprotein particle clearance	1/44	14/18670	0.0325046	0.149781	0.113047	APOC3	1
BP	GO:0034370	triglyceride-rich lipoprotein particle remodeling	1/44	14/18670	0.0325046	0.149781	0.113047	APOC3	1
BP	GO:0050667	homocysteine metabolic process	1/44	14/18670	0.0325046	0.149781	0.113047	COMT	1
BP	GO:0090151	establishment of protein localization to mitochondrial membrane	1/44	14/18670	0.0325046	0.149781	0.113047	AGK	1
BP	GO:0097202	activation of cysteine-type endopeptidase activity	1/44	14/18670	0.0325046	0.149781	0.113047	GRIN2A	1
BP	GO:0010811	positive regulation of cell-substrate adhesion	2/44	121/18670	0.0330149	0.151527	0.114365	ILK/RAC1	2
BP	GO:0000098	sulfur amino acid catabolic process	1/44	15/18670	0.0347864	0.15593	0.117688	AGXT	1
BP	GO:0009812	flavonoid metabolic process	1/44	15/18670	0.0347864	0.15593	0.117688	CYP1A1	1
BP	GO:0030299	intestinal cholesterol absorption	1/44	15/18670	0.0347864	0.15593	0.117688	PNLIP	1
BP	GO:0042762	regulation of sulfur metabolic process	1/44	15/18670	0.0347864	0.15593	0.117688	COMT	1
BP	GO:0070365	hepatocyte differentiation	1/44	15/18670	0.0347864	0.15593	0.117688	CYP1A1	1
BP	GO:1902188	positive regulation of viral release from host cell	1/44	15/18670	0.0347864	0.15593	0.117688	CHMP2B	1
BP	GO:0032368	regulation of lipid transport	2/44	127/18670	0.0360644	0.160513	0.121148	APOC3/CYP19A1	2
BP	GO:0002576	platelet degranulation	2/44	128/18670	0.036583	0.160513	0.121148	ACTN4/ACTN1	2
BP	GO:0051291	protein heterooligomerization	2/44	128/18670	0.036583	0.160513	0.121148	GRIN2B/ILK	2
BP	GO:0006837	serotonin transport	1/44	16/18670	0.037063	0.160513	0.121148	MAOB	1
BP	GO:0007567	parturition	1/44	16/18670	0.037063	0.160513	0.121148	CYP1A1	1
BP	GO:0042447	hormone catabolic process	1/44	16/18670	0.037063	0.160513	0.121148	CYP19A1	1
BP	GO:0048012	hepatocyte growth factor receptor signaling pathway	1/44	16/18670	0.037063	0.160513	0.121148	RAC1	1
BP	GO:0061684	chaperone-mediated autophagy	1/44	16/18670	0.037063	0.160513	0.121148	EEF1A1	1
BP	GO:2000651	positive regulation of sodium ion transmembrane transporter activity	1/44	16/18670	0.037063	0.160513	0.121148	ACTN4	1
BP	GO:1901214	regulation of neuron death	3/44	313/18670	0.0372973	0.160923	0.121457	GRIN2B/BDNF/ILK	3
BP	GO:0046887	positive regulation of hormone secretion	2/44	131/18670	0.038156	0.164014	0.12379	CYP19A1/RAC1	2
BP	GO:0030540	female genitalia development	1/44	17/18670	0.0393343	0.164739	0.124337	CYP19A1	1
BP	GO:0034384	high-density lipoprotein particle clearance	1/44	17/18670	0.0393343	0.164739	0.124337	APOC3	1
BP	GO:0045324	late endosome to vacuole transport	1/44	17/18670	0.0393343	0.164739	0.124337	CHMP2B	1
BP	GO:0060263	regulation of respiratory burst	1/44	17/18670	0.0393343	0.164739	0.124337	RAC1	1
BP	GO:0061952	midbody abscission	1/44	17/18670	0.0393343	0.164739	0.124337	CHMP2B	1
BP	GO:0098856	intestinal lipid absorption	1/44	17/18670	0.0393343	0.164739	0.124337	PNLIP	1
BP	GO:0099010	modification of postsynaptic structure	1/44	17/18670	0.0393343	0.164739	0.124337	CHMP2B	1
BP	GO:0007568	aging	3/44	321/18670	0.0397259	0.164739	0.124337	CYP1A1/DDC/ILK	3
BP	GO:0006766	vitamin metabolic process	2/44	134/18670	0.0397546	0.164739	0.124337	CYP1A1/RBP1	2
BP	GO:0046683	response to organophosphorus	2/44	134/18670	0.0397546	0.164739	0.124337	TYR/AGXT	2
BP	GO:0051188	cofactor biosynthetic process	3/44	326/18670	0.0412841	0.168153	0.126914	IDO2/CYP1A1/MAOB	3
BP	GO:0006704	glucocorticoid biosynthetic process	1/44	18/18670	0.0416004	0.168153	0.126914	HSD3B1	1
BP	GO:0010832	negative regulation of myotube differentiation	1/44	18/18670	0.0416004	0.168153	0.126914	BDNF	1
BP	GO:0034375	high-density lipoprotein particle remodeling	1/44	18/18670	0.0416004	0.168153	0.126914	APOC3	1
BP	GO:0060192	negative regulation of lipase activity	1/44	18/18670	0.0416004	0.168153	0.126914	APOC3	1
BP	GO:0060749	mammary gland alveolus development	1/44	18/18670	0.0416004	0.168153	0.126914	TPH1	1
BP	GO:0061377	mammary gland lobule development	1/44	18/18670	0.0416004	0.168153	0.126914	TPH1	1
BP	GO:0007586	digestion	2/44	139/18670	0.042475	0.170703	0.128838	AKR1D1/PNLIP	2
BP	GO:0032496	response to lipopolysaccharide	3/44	330/18670	0.0425528	0.170703	0.128838	CYP1A1/MAOB/COMT	3
BP	GO:0035023	regulation of Rho protein signal transduction	2/44	140/18670	0.0430273	0.170703	0.128838	APOC3/RAC1	2
BP	GO:0097553	calcium ion transmembrane import into cytosol	2/44	140/18670	0.0430273	0.170703	0.128838	GRIN2A/GRIN2B	2
BP	GO:0002544	chronic inflammatory response	1/44	19/18670	0.0438612	0.170703	0.128838	CYP19A1	1
BP	GO:0002689	negative regulation of leukocyte chemotaxis	1/44	19/18670	0.0438612	0.170703	0.128838	CYP19A1	1
BP	GO:0006534	cysteine metabolic process	1/44	19/18670	0.0438612	0.170703	0.128838	AGXT	1
BP	GO:0010985	negative regulation of lipoprotein particle clearance	1/44	19/18670	0.0438612	0.170703	0.128838	APOC3	1
BP	GO:0032288	myelin assembly	1/44	19/18670	0.0438612	0.170703	0.128838	ILK	1
BP	GO:0033189	response to vitamin A	1/44	19/18670	0.0438612	0.170703	0.128838	CYP1A1	1
BP	GO:0044241	lipid digestion	1/44	19/18670	0.0438612	0.170703	0.128838	PNLIP	1
BP	GO:0034332	adherens junction organization	2/44	142/18670	0.04414	0.17121	0.129221	RAC1/ACTN1	2
BP	GO:0030879	mammary gland development	2/44	143/18670	0.0447004	0.171928	0.129763	TPH1/CYP19A1	2
BP	GO:0071496	cellular response to external stimulus	3/44	339/18670	0.0454791	0.171928	0.129763	GABARAP/COMT/RAC1	3
BP	GO:0007612	learning	2/44	145/18670	0.0458292	0.171928	0.129763	GRIN2A/COMT	2
BP	GO:0010592	positive regulation of lamellipodium assembly	1/44	20/18670	0.0461169	0.171928	0.129763	RAC1	1
BP	GO:0030220	platelet formation	1/44	20/18670	0.0461169	0.171928	0.129763	ACTN1	1
BP	GO:0043691	reverse cholesterol transport	1/44	20/18670	0.0461169	0.171928	0.129763	APOC3	1
BP	GO:0048670	regulation of collateral sprouting	1/44	20/18670	0.0461169	0.171928	0.129763	BDNF	1
BP	GO:0097062	dendritic spine maintenance	1/44	20/18670	0.0461169	0.171928	0.129763	GRIN2B	1
BP	GO:1901673	regulation of mitotic spindle assembly	1/44	20/18670	0.0461169	0.171928	0.129763	CHMP2B	1
BP	GO:1904062	regulation of cation transmembrane transport	3/44	342/18670	0.0464765	0.171928	0.129763	GRIN2A/GRIN2B/ACTN4	3
BP	GO:0002237	response to molecule of bacterial origin	3/44	343/18670	0.0468113	0.171928	0.129763	CYP1A1/MAOB/COMT	3
BP	GO:0043524	negative regulation of neuron apoptotic process	2/44	147/18670	0.0469685	0.171928	0.129763	BDNF/ILK	2
BP	GO:0090263	positive regulation of canonical Wnt signaling pathway	2/44	147/18670	0.0469685	0.171928	0.129763	ILK/TBL1X	2
BP	GO:0009267	cellular response to starvation	2/44	149/18670	0.0481183	0.171928	0.129763	GABARAP/COMT	2
BP	GO:0014074	response to purine-containing compound	2/44	149/18670	0.0481183	0.171928	0.129763	TYR/AGXT	2
BP	GO:2001056	positive regulation of cysteine-type endopeptidase activity	2/44	149/18670	0.0481183	0.171928	0.129763	GRIN2A/GRIN2B	2
BP	GO:0006907	pinocytosis	1/44	21/18670	0.0483673	0.171928	0.129763	ACTN4	1
BP	GO:0010310	regulation of hydrogen peroxide metabolic process	1/44	21/18670	0.0483673	0.171928	0.129763	RAC1	1
BP	GO:0010988	regulation of low-density lipoprotein particle clearance	1/44	21/18670	0.0483673	0.171928	0.129763	APOC3	1
BP	GO:0035357	peroxisome proliferator activated receptor signaling pathway	1/44	21/18670	0.0483673	0.171928	0.129763	ACTN4	1
BP	GO:0035813	regulation of renal sodium excretion	1/44	21/18670	0.0483673	0.171928	0.129763	COMT	1
BP	GO:0036344	platelet morphogenesis	1/44	21/18670	0.0483673	0.171928	0.129763	ACTN1	1
BP	GO:0039702	viral budding via host ESCRT complex	1/44	21/18670	0.0483673	0.171928	0.129763	CHMP2B	1
BP	GO:0042402	cellular biogenic amine catabolic process	1/44	21/18670	0.0483673	0.171928	0.129763	IDO2	1
BP	GO:0042438	melanin biosynthetic process	1/44	21/18670	0.0483673	0.171928	0.129763	TYR	1
BP	GO:0055093	response to hyperoxia	1/44	21/18670	0.0483673	0.171928	0.129763	CYP1A1	1
BP	GO:1902307	positive regulation of sodium ion transmembrane transport	1/44	21/18670	0.0483673	0.171928	0.129763	ACTN4	1
BP	GO:0070997	neuron death	3/44	348/18670	0.0485039	0.171928	0.129763	GRIN2B/BDNF/ILK	3
BP	GO:0055088	lipid homeostasis	2/44	151/18670	0.0492784	0.174137	0.13143	RBP1/APOC3	2
CC	GO:0017146	NMDA selective glutamate receptor complex	2/44	11/19717	0.000264285	0.0219738	0.0130347	GRIN2A/GRIN2B	2
CC	GO:0001725	stress fiber	3/44	67/19717	0.000449568	0.0219738	0.0130347	ILK/ACTN4/ACTN1	3
CC	GO:0097517	contractile actin filament bundle	3/44	67/19717	0.000449568	0.0219738	0.0130347	ILK/ACTN4/ACTN1	3
CC	GO:0032432	actin filament bundle	3/44	75/19717	0.000625863	0.0219738	0.0130347	ILK/ACTN4/ACTN1	3
CC	GO:0031143	pseudopodium	2/44	17/19717	0.000647964	0.0219738	0.0130347	ACTN4/ACTN1	2
CC	GO:0042641	actomyosin	3/44	79/19717	0.000728412	0.0219738	0.0130347	ILK/ACTN4/ACTN1	3
CC	GO:0099634	postsynaptic specialization membrane	3/44	101/19717	0.00148351	0.0325833	0.0193283	GRIN2A/GRIN2B/GABRA1	3
CC	GO:0031252	cell leading edge	5/44	403/19717	0.00196213	0.0325833	0.0193283	ILK/RAC1/ACTN1/GABRA1/EEF1A1	5
CC	GO:0022626	cytosolic ribosome	3/44	112/19717	0.00199463	0.0325833	0.0193283	RPL18A/RPS15A/RPL4	3
CC	GO:0005925	focal adhesion	5/44	405/19717	0.00200494	0.0325833	0.0193283	ILK/RAC1/ACTN4/ACTN1/RPL4	5
CC	GO:0005924	cell-substrate adherens junction	5/44	408/19717	0.00207045	0.0325833	0.0193283	ILK/RAC1/ACTN4/ACTN1/RPL4	5
CC	GO:0030055	cell-substrate junction	5/44	412/19717	0.00216022	0.0325833	0.0193283	ILK/RAC1/ACTN4/ACTN1/RPL4	5
CC	GO:0005790	smooth endoplasmic reticulum	2/44	34/19717	0.00260925	0.0363288	0.0215501	GABARAP/HSD3B1	2
CC	GO:0045211	postsynaptic membrane	4/44	323/19717	0.0057306	0.0590331	0.0350182	GRIN2A/GRIN2B/COMT/GABRA1	4
CC	GO:0008328	ionotropic glutamate receptor complex	2/44	51/19717	0.00578934	0.0590331	0.0350182	GRIN2A/GRIN2B	2
CC	GO:0098878	neurotransmitter receptor complex	2/44	53/19717	0.0062394	0.0590331	0.0350182	GRIN2A/GRIN2B	2
CC	GO:0043197	dendritic spine	3/44	169/19717	0.00633221	0.0590331	0.0350182	GRIN2A/COMT/RAC1	3
CC	GO:0031256	leading edge membrane	3/44	170/19717	0.00643602	0.0590331	0.0350182	RAC1/GABRA1/EEF1A1	3
CC	GO:0044309	neuron spine	3/44	171/19717	0.00654085	0.0590331	0.0350182	GRIN2A/COMT/RAC1	3
CC	GO:0001726	ruffle	3/44	172/19717	0.00664669	0.0590331	0.0350182	RAC1/ACTN1/EEF1A1	3
CC	GO:0005741	mitochondrial outer membrane	3/44	178/19717	0.00730328	0.0590331	0.0350182	MAOA/MAOB/AGK	3
CC	GO:0099572	postsynaptic specialization	4/44	348/19717	0.00742739	0.0590331	0.0350182	CHMP2B/GRIN2A/GRIN2B/GABRA1	4
CC	GO:0098978	glutamatergic synapse	4/44	349/19717	0.00750144	0.0590331	0.0350182	CHMP2B/GRIN2A/RAC1/ACTN1	4
CC	GO:0022625	cytosolic large ribosomal subunit	2/44	63/19717	0.0087191	0.0616399	0.0365645	RPL18A/RPL4	2
CC	GO:0044391	ribosomal subunit	3/44	190/19717	0.00872872	0.0616399	0.0365645	RPL18A/RPS15A/RPL4	3
CC	GO:0008021	synaptic vesicle	3/44	191/19717	0.00885435	0.0616399	0.0365645	GRIN2A/BDNF/DDC	3
CC	GO:0031093	platelet alpha granule lumen	2/44	67/19717	0.00981548	0.0638627	0.0378831	ACTN4/ACTN1	2
CC	GO:0031968	organelle outer membrane	3/44	201/19717	0.0101695	0.0638627	0.0378831	MAOA/MAOB/AGK	3
CC	GO:0019867	outer membrane	3/44	203/19717	0.0104454	0.0638627	0.0378831	MAOA/MAOB/AGK	3
CC	GO:0030017	sarcomere	3/44	204/19717	0.010585	0.0638627	0.0378831	ILK/ACTN4/ACTN1	3
CC	GO:0070382	exocytic vesicle	3/44	207/19717	0.0110103	0.0642859	0.0381341	GRIN2A/BDNF/DDC	3
CC	GO:0098839	postsynaptic density membrane	2/44	74/19717	0.0118732	0.0651228	0.0386306	GRIN2A/GRIN2B	2
CC	GO:0099060	integral component of postsynaptic specialization membrane	2/44	74/19717	0.0118732	0.0651228	0.0386306	GRIN2A/GABRA1	2
CC	GO:0098948	intrinsic component of postsynaptic specialization membrane	2/44	77/19717	0.0128081	0.0665633	0.039485	GRIN2A/GABRA1	2
CC	GO:0044449	contractile fiber part	3/44	221/19717	0.0131254	0.0665633	0.039485	ILK/ACTN4/ACTN1	3
CC	GO:0005758	mitochondrial intermembrane space	2/44	79/19717	0.0134487	0.0665633	0.039485	HSD3B1/AGK	2
CC	GO:0030016	myofibril	3/44	224/19717	0.0136069	0.0665633	0.039485	ILK/ACTN4/ACTN1	3
CC	GO:0043292	contractile fiber	3/44	234/19717	0.0152841	0.0717812	0.0425803	ILK/ACTN4/ACTN1	3
CC	GO:0097060	synaptic membrane	4/44	432/19717	0.0154667	0.0717812	0.0425803	GRIN2A/GRIN2B/COMT/GABRA1	4
CC	GO:0031970	organelle envelope lumen	2/44	88/19717	0.0164995	0.0746603	0.0442882	HSD3B1/AGK	2
CC	GO:0031091	platelet alpha granule	2/44	91/19717	0.0175762	0.0759871	0.0450752	ACTN4/ACTN1	2
CC	GO:0044445	cytosolic part	3/44	247/19717	0.0176324	0.0759871	0.0450752	RPL18A/RPS15A/RPL4	3
CC	GO:0032587	ruffle membrane	2/44	94/19717	0.018682	0.0786383	0.0466479	RAC1/EEF1A1	2
CC	GO:0005903	brush border	2/44	99/19717	0.0205887	0.0846946	0.0502405	ACTN4/ACTN1	2
CC	GO:0000815	ESCRT III complex	1/44	10/19717	0.022098	0.0851616	0.0505175	CHMP2B	1
CC	GO:0005916	fascia adherens	1/44	10/19717	0.022098	0.0851616	0.0505175	ACTN1	1
CC	GO:0005840	ribosome	3/44	272/19717	0.0226868	0.0851616	0.0505175	RPL18A/RPS15A/RPL4	3
CC	GO:0042470	melanosome	2/44	106/19717	0.0233886	0.0851616	0.0505175	TYR/RAC1	2
CC	GO:0048770	pigment granule	2/44	106/19717	0.0233886	0.0851616	0.0505175	TYR/RAC1	2
CC	GO:0098793	presynapse	4/44	491/19717	0.0235253	0.0851616	0.0505175	GRIN2A/BDNF/DDC/ILK	4
CC	GO:0005884	actin filament	2/44	111/19717	0.0254792	0.0904263	0.0536405	RAC1/ACTN1	2
CC	GO:0030863	cortical cytoskeleton	2/44	116/19717	0.0276433	0.0929222	0.055121	ACTN4/EEF1A1	2
CC	GO:0099055	integral component of postsynaptic membrane	2/44	117/19717	0.0280848	0.0929222	0.055121	GRIN2A/GABRA1	2
CC	GO:0042627	chylomicron	1/44	13/19717	0.0286338	0.0929222	0.055121	APOC3	1
CC	GO:0034702	ion channel complex	3/44	301/19717	0.029442	0.0929222	0.055121	GRIN2A/GRIN2B/GABRA1	3
CC	GO:0015934	large ribosomal subunit	2/44	121/19717	0.029879	0.0929222	0.055121	RPL18A/RPL4	2
CC	GO:0098936	intrinsic component of postsynaptic membrane	2/44	122/19717	0.0303346	0.0929222	0.055121	GRIN2A/GABRA1	2
CC	GO:0033162	melanosome membrane	1/44	14/19717	0.0308029	0.0929222	0.055121	TYR	1
CC	GO:0045009	chitosome	1/44	14/19717	0.0308029	0.0929222	0.055121	TYR	1
CC	GO:0090741	pigment granule membrane	1/44	14/19717	0.0308029	0.0929222	0.055121	TYR	1
CC	GO:0034774	secretory granule lumen	3/44	321/19717	0.0346573	0.100338	0.05952	ACTN4/ACTN1/EEF1A1	3
CC	GO:0030018	Z disc	2/44	132/19717	0.035041	0.100338	0.05952	ACTN4/ACTN1	2
CC	GO:0014069	postsynaptic density	3/44	324/19717	0.0354786	0.100338	0.05952	CHMP2B/GRIN2A/GRIN2B	3
CC	GO:1902495	transmembrane transporter complex	3/44	324/19717	0.0354786	0.100338	0.05952	GRIN2A/GRIN2B/GABRA1	3
CC	GO:0032279	asymmetric synapse	3/44	328/19717	0.0365893	0.101887	0.0604389	CHMP2B/GRIN2A/GRIN2B	3
CC	GO:1990351	transporter complex	3/44	332/19717	0.0377179	0.103438	0.0613592	GRIN2A/GRIN2B/GABRA1	3
CC	GO:0060205	cytoplasmic vesicle lumen	3/44	338/19717	0.0394442	0.103827	0.0615897	ACTN4/ACTN1/EEF1A1	3
CC	GO:0031983	vesicle lumen	3/44	339/19717	0.0397358	0.103827	0.0615897	ACTN4/ACTN1/EEF1A1	3
CC	GO:0031674	I band	2/44	143/19717	0.0405228	0.103827	0.0615897	ACTN4/ACTN1	2
CC	GO:0031253	cell projection membrane	3/44	345/19717	0.0415089	0.103827	0.0615897	RAC1/GABRA1/EEF1A1	3
CC	GO:0043034	costamere	1/44	19/19717	0.0415777	0.103827	0.0615897	ILK	1
CC	GO:1902711	GABA-A receptor complex	1/44	19/19717	0.0415777	0.103827	0.0615897	GABRA1	1
CC	GO:0098984	neuron to neuron synapse	3/44	350/19717	0.0430167	0.103827	0.0615897	CHMP2B/GRIN2A/GRIN2B	3
CC	GO:0034361	very-low-density lipoprotein particle	1/44	20/19717	0.0437185	0.103827	0.0615897	APOC3	1
CC	GO:0034385	triglyceride-rich plasma lipoprotein particle	1/44	20/19717	0.0437185	0.103827	0.0615897	APOC3	1
CC	GO:1902710	GABA receptor complex	1/44	20/19717	0.0437185	0.103827	0.0615897	GABRA1	1
CC	GO:0098862	cluster of actin-based cell projections	2/44	150/19717	0.0441695	0.103827	0.0615897	ACTN4/ACTN1	2
CC	GO:0099699	integral component of synaptic membrane	2/44	152/19717	0.0452332	0.104964	0.0622644	GRIN2A/GABRA1	2
CC	GO:0097225	sperm midpiece	1/44	22/19717	0.0479862	0.109943	0.0652178	GABARAP	1
MF	GO:0004497	monooxygenase activity	8/39	99/17697	3.83584e-11	4.39651e-09	2.5023e-09	PAH/TPH2/TPH1/TYR/CYP1A1/CYP2C19/CYP19A1/AKR1D1	8
MF	GO:0016705	oxidoreductase activity, acting on paired donors, with incorporation or reduction of molecular oxygen	9/39	159/17697	5.11222e-11	4.39651e-09	2.5023e-09	PAH/TPH2/TPH1/TYR/CYP1A1/PTGS1/CYP2C19/CYP19A1/AKR1D1	9
MF	GO:0005506	iron ion binding	6/39	152/17697	9.38944e-07	5.38328e-05	3.06392e-05	PAH/TPH2/TPH1/CYP1A1/CYP2C19/CYP19A1	6
MF	GO:0016641	oxidoreductase activity, acting on the CH-NH2 group of donors, oxygen as acceptor	3/39	16/17697	5.43243e-06	0.000233594	0.000132951	MAOA/MAOB/AOC2	3
MF	GO:0016638	oxidoreductase activity, acting on the CH-NH2 group of donors	3/39	20/17697	1.09916e-05	0.000321366	0.000182907	MAOA/MAOB/AOC2	3
MF	GO:0020037	heme binding	5/39	135/17697	1.12104e-05	0.000321366	0.000182907	IDO2/CYP1A1/PTGS1/CYP2C19/CYP19A1	5
MF	GO:0046906	tetrapyrrole binding	5/39	145/17697	1.58526e-05	0.00038952	0.000221698	IDO2/CYP1A1/PTGS1/CYP2C19/CYP19A1	5
MF	GO:0016712	oxidoreductase activity, acting on paired donors, with incorporation or reduction of molecular oxygen, reduced flavin or flavoprotein as one donor, and incorporation of one atom of oxygen	3/39	32/17697	4.69557e-05	0.00100955	0.00057459	CYP1A1/CYP2C19/CYP19A1	3
MF	GO:0019825	oxygen binding	3/39	36/17697	6.71826e-05	0.00128393	0.000730758	CYP1A1/CYP2C19/CYP19A1	3
MF	GO:0008395	steroid hydroxylase activity	3/39	38/17697	7.91355e-05	0.00136113	0.000774695	CYP1A1/CYP2C19/CYP19A1	3
MF	GO:0030170	pyridoxal phosphate binding	3/39	54/17697	0.000227076	0.00311676	0.00177392	DDC/AGXT2/AGXT	3
MF	GO:0070279	vitamin B6 binding	3/39	54/17697	0.000227076	0.00311676	0.00177392	DDC/AGXT2/AGXT	3
MF	GO:0019842	vitamin binding	4/39	138/17697	0.000235569	0.00311676	0.00177392	RBP1/DDC/AGXT2/AGXT	4
MF	GO:0016597	amino acid binding	3/39	59/17697	0.000295357	0.00350438	0.00199454	GRIN2B/DDC/AGXT	3
MF	GO:0022824	transmitter-gated ion channel activity	3/39	61/17697	0.000325989	0.00350438	0.00199454	GRIN2A/GRIN2B/GABRA1	3
MF	GO:0022835	transmitter-gated channel activity	3/39	61/17697	0.000325989	0.00350438	0.00199454	GRIN2A/GRIN2B/GABRA1	3
MF	GO:0005230	extracellular ligand-gated ion channel activity	3/39	75/17697	0.000598737	0.00602267	0.00342784	GRIN2A/GRIN2B/GABRA1	3
MF	GO:0008391	arachidonic acid monooxygenase activity	2/39	17/17697	0.00063028	0.00602267	0.00342784	CYP1A1/CYP2C19	2
MF	GO:0004970	ionotropic glutamate receptor activity	2/39	19/17697	0.000790281	0.00715412	0.00407181	GRIN2A/GRIN2B	2
MF	GO:0008483	transaminase activity	2/39	21/17697	0.000967823	0.00832328	0.00473724	AGXT2/AGXT	2
MF	GO:0016769	transferase activity, transferring nitrogenous groups	2/39	23/17697	0.00116276	0.00952352	0.00542037	AGXT2/AGXT	2
MF	GO:0008066	glutamate receptor activity	2/39	27/17697	0.0016042	0.0119966	0.00682795	GRIN2A/GRIN2B	2
MF	GO:0099604	ligand-gated calcium channel activity	2/39	27/17697	0.0016042	0.0119966	0.00682795	GRIN2A/GRIN2B	2
MF	GO:0009055	electron transfer activity	3/39	114/17697	0.00200953	0.0144017	0.00819679	MAOB/AOC2/CYP19A1	3
MF	GO:0030594	neurotransmitter receptor activity	3/39	117/17697	0.00216401	0.0148884	0.00847381	GRIN2A/GRIN2B/GABRA1	3
MF	GO:0016229	steroid dehydrogenase activity	2/39	35/17697	0.00268931	0.0177908	0.0101257	HSD3B1/AKR1D1	2
MF	GO:0005178	integrin binding	3/39	132/17697	0.00304671	0.0194086	0.0110465	ILK/ACTN4/ACTN1	3
MF	GO:0016709	oxidoreductase activity, acting on paired donors, with incorporation or reduction of molecular oxygen, NAD(P)H as one donor, and incorporation of one atom of oxygen	2/39	39/17697	0.00333066	0.0197988	0.0112686	CYP1A1/AKR1D1	2
MF	GO:0015276	ligand-gated ion channel activity	3/39	138/17697	0.00345329	0.0197988	0.0112686	GRIN2A/GRIN2B/GABRA1	3
MF	GO:0022834	ligand-gated channel activity	3/39	138/17697	0.00345329	0.0197988	0.0112686	GRIN2A/GRIN2B/GABRA1	3
MF	GO:0050662	coenzyme binding	4/39	291/17697	0.00374535	0.0207806	0.0118274	MAOB/DDC/AGXT2/AGXT	4
MF	GO:0005507	copper ion binding	2/39	59/17697	0.00748033	0.0402068	0.0228839	TYR/AOC2	2
MF	GO:0031406	carboxylic acid binding	3/39	193/17697	0.00874723	0.0455916	0.0259487	GRIN2B/DDC/AGXT	3
MF	GO:0030374	nuclear receptor transcription coactivator activity	2/39	67/17697	0.00955988	0.0483617	0.0275253	ACTN4/ACTN1	2
MF	GO:0003735	structural constituent of ribosome	3/39	202/17697	0.00990054	0.0486541	0.0276917	RPL18A/RPS15A/RPL4	3
MF	GO:0043177	organic acid binding	3/39	205/17697	0.0103038	0.0492292	0.0280191	GRIN2B/DDC/AGXT	3
MF	GO:0001540	amyloid-beta binding	2/39	78/17697	0.0127884	0.059449	0.0338357	GRIN2A/GRIN2B	2
MF	GO:0043178	alcohol binding	2/39	85/17697	0.0150569	0.0681522	0.0387892	RBP1/APOC3	2
MF	GO:0051213	dioxygenase activity	2/39	91/17697	0.0171288	0.0755426	0.0429955	IDO2/PTGS1	2
MF	GO:0005496	steroid binding	2/39	95/17697	0.0185739	0.0798676	0.0454571	APOC3/AKR1D1	2
MF	GO:0016595	glutamate binding	1/39	10/17697	0.0218259	0.0841843	0.047914	GRIN2B	1
MF	GO:0099094	ligand-gated cation channel activity	2/39	105/17697	0.0224024	0.0841843	0.047914	GRIN2A/GRIN2B	2
MF	GO:0050839	cell adhesion molecule binding	4/39	499/17697	0.0235761	0.0841843	0.047914	CHMP2B/ILK/ACTN4/ACTN1	4
MF	GO:0004143	diacylglycerol kinase activity	1/39	11/17697	0.0239827	0.0841843	0.047914	AGK	1
MF	GO:0008503	benzodiazepine receptor activity	1/39	11/17697	0.0239827	0.0841843	0.047914	GABRA1	1
MF	GO:0016679	oxidoreductase activity, acting on diphenols and related substances as donors	1/39	11/17697	0.0239827	0.0841843	0.047914	CYP1A1	1
MF	GO:0017166	vinculin binding	1/39	11/17697	0.0239827	0.0841843	0.047914	ACTN1	1
MF	GO:0031996	thioesterase binding	1/39	11/17697	0.0239827	0.0841843	0.047914	RAC1	1
MF	GO:0099186	structural constituent of postsynapse	1/39	11/17697	0.0239827	0.0841843	0.047914	ACTN1	1
MF	GO:0016616	oxidoreductase activity, acting on the CH-OH group of donors, NAD or NADP as acceptor	2/39	119/17697	0.0282584	0.0934051	0.053162	HSD3B1/AKR1D1	2
MF	GO:0004032	alditol:NADP+ 1-oxidoreductase activity	1/39	13/17697	0.0282826	0.0934051	0.053162	AKR1D1	1
MF	GO:0022851	GABA-gated chloride ion channel activity	1/39	13/17697	0.0282826	0.0934051	0.053162	GABRA1	1
MF	GO:0005262	calcium channel activity	2/39	123/17697	0.030033	0.0934051	0.053162	GRIN2A/GRIN2B	2
MF	GO:0016863	intramolecular oxidoreductase activity, transposing C=C bonds	1/39	14/17697	0.0304256	0.0934051	0.053162	HSD3B1	1
MF	GO:0070330	aromatase activity	1/39	14/17697	0.0304256	0.0934051	0.053162	CYP19A1	1
MF	GO:0044325	ion channel binding	2/39	124/17697	0.0304835	0.0934051	0.053162	ACTN4/ACTN1	2
MF	GO:0016614	oxidoreductase activity, acting on CH-OH group of donors	2/39	128/17697	0.0323124	0.0934051	0.053162	HSD3B1/AKR1D1	2
MF	GO:0016594	glycine binding	1/39	15/17697	0.032564	0.0934051	0.053162	GRIN2B	1
MF	GO:0019841	retinol binding	1/39	15/17697	0.032564	0.0934051	0.053162	RBP1	1
MF	GO:0005237	inhibitory extracellular ligand-gated ion channel activity	1/39	16/17697	0.0346978	0.0934051	0.053162	GABRA1	1
MF	GO:0008392	arachidonic acid epoxygenase activity	1/39	16/17697	0.0346978	0.0934051	0.053162	CYP2C19	1
MF	GO:0016918	retinal binding	1/39	16/17697	0.0346978	0.0934051	0.053162	RBP1	1
MF	GO:0003951	NAD+ kinase activity	1/39	17/17697	0.0368271	0.0934051	0.053162	AGK	1
MF	GO:0048038	quinone binding	1/39	17/17697	0.0368271	0.0934051	0.053162	AOC2	1
MF	GO:0050811	GABA receptor binding	1/39	17/17697	0.0368271	0.0934051	0.053162	GABARAP	1
MF	GO:0055102	lipase inhibitor activity	1/39	17/17697	0.0368271	0.0934051	0.053162	APOC3	1
MF	GO:0098918	structural constituent of synapse	1/39	17/17697	0.0368271	0.0934051	0.053162	ACTN1	1
MF	GO:0022839	ion gated channel activity	3/39	334/17697	0.0369276	0.0934051	0.053162	GRIN2A/GRIN2B/GABRA1	3
MF	GO:0015085	calcium ion transmembrane transporter activity	2/39	139/17697	0.0375583	0.0936236	0.0532864	GRIN2A/GRIN2B	2
MF	GO:0022843	voltage-gated cation channel activity	2/39	142/17697	0.0390424	0.0956159	0.0544203	GRIN2A/GRIN2B	2
MF	GO:0022836	gated channel activity	3/39	343/17697	0.0394694	0.0956159	0.0544203	GRIN2A/GRIN2B/GABRA1	3
MF	GO:0004890	GABA-A receptor activity	1/39	19/17697	0.0410718	0.0981159	0.0558432	GABRA1	1
MF	GO:0003746	translation elongation factor activity	1/39	20/17697	0.0431873	0.100381	0.0571326	EEF1A1	1
MF	GO:0099095	ligand-gated anion channel activity	1/39	20/17697	0.0431873	0.100381	0.0571326	GABRA1	1
MF	GO:0004806	triglyceride lipase activity	1/39	21/17697	0.0452983	0.101186	0.0575904	PNLIP	1
MF	GO:0008106	alcohol dehydrogenase (NADP+) activity	1/39	21/17697	0.0452983	0.101186	0.0575904	AKR1D1	1
MF	GO:0019789	SUMO transferase activity	1/39	21/17697	0.0452983	0.101186	0.0575904	UBE2I	1
MF	GO:0016917	GABA receptor activity	1/39	22/17697	0.0474047	0.104533	0.0594958	GABRA1	1
MF	GO:0008171	O-methyltransferase activity	1/39	23/17697	0.0495066	0.107787	0.0613473	COMT	1
