# Supplementary material for: Identification of Potential Molecular Mechanism Related to Infertile Endometriosis
Source: Front Vet Sci. 2022 Mar 28;9:845709. doi: 10.3389/fvets.2022.845709 (PMC8995652; doi:10.3389/fvets.2022.845709)
Supplement: Supplementary Table 7 — Calculation results of betweenness, closeness, degree, eigenvector, network and local average connectivity-based method. [file Table_7.XLSX]

## Sheet: Sheet1
ID	Description	GeneRatio	BgRatio	pvalue	p.adjust	qvalue	geneID	Count
hsa00380	Tryptophan metabolism	7/37	42/8113	5.41494e-10	6.82283e-08	5.35794e-08	TPH2/TPH1/IDO2/CYP1A1/MAOA/MAOB/DDC	7
hsa00360	Phenylalanine metabolism	5/37	17/8113	8.86286e-09	4.35937e-07	3.4234e-07	PAH/MAOA/MAOB/DDC/AOC2	5
hsa00350	Tyrosine metabolism	6/37	36/8113	1.03795e-08	4.35937e-07	3.4234e-07	TYR/MAOA/MAOB/COMT/DDC/AOC2	6
hsa05030	Cocaine addiction	6/37	49/8113	7.13998e-08	2.24909e-06	1.76621e-06	GRIN2A/GRIN2B/BDNF/MAOA/MAOB/DDC	6
hsa04726	Serotonergic synapse	7/37	115/8113	6.93333e-07	1.7472e-05	1.37207e-05	TPH2/TPH1/MAOA/MAOB/DDC/PTGS1/CYP2C19	7
hsa00260	Glycine, serine and threonine metabolism	5/37	40/8113	8.73656e-07	1.83468e-05	1.44077e-05	MAOA/MAOB/AOC2/AGXT2/AGXT	5
hsa00140	Steroid hormone biosynthesis	5/37	61/8113	7.37066e-06	0.000132672	0.000104187	CYP1A1/COMT/HSD3B1/CYP19A1/AKR1D1	5
hsa05031	Amphetamine addiction	5/37	69/8113	1.35615e-05	0.000213594	0.000167735	GRIN2A/GRIN2B/MAOA/MAOB/DDC	5
hsa04728	Dopaminergic synapse	6/37	132/8113	2.54347e-05	0.000356085	0.000279633	GRIN2A/GRIN2B/MAOA/MAOB/COMT/DDC	6
hsa05034	Alcoholism	6/37	187/8113	0.000177446	0.00223582	0.00175578	GRIN2A/GRIN2B/BDNF/MAOA/MAOB/DDC	6
hsa00790	Folate biosynthesis	3/37	26/8113	0.000211224	0.00241948	0.00190001	PAH/TPH2/TPH1	3
hsa05033	Nicotine addiction	3/37	40/8113	0.000768149	0.00806556	0.00633386	GRIN2A/GRIN2B/GABRA1	3
hsa04913	Ovarian steroidogenesis	3/37	51/8113	0.00156424	0.0151611	0.0119059	CYP1A1/HSD3B1/CYP19A1	3
hsa05322	Systemic lupus erythematosus	4/37	136/8113	0.00324948	0.0292453	0.0229662	GRIN2A/GRIN2B/ACTN4/ACTN1	4
hsa04520	Adherens junction	3/37	71/8113	0.00403278	0.0327167	0.0256923	RAC1/ACTN4/ACTN1	3
hsa00982	Drug metabolism - cytochrome P450	3/37	72/8113	0.00419499	0.0327167	0.0256923	MAOA/MAOB/CYP2C19	3
hsa00340	Histidine metabolism	2/37	22/8113	0.00441416	0.0327167	0.0256923	MAOA/MAOB	2
hsa00250	Alanine, aspartate and glutamate metabolism	2/37	37/8113	0.0121922	0.0845259	0.0663779	AGXT2/AGXT	2
hsa04510	Focal adhesion	4/37	201/8113	0.012746	0.0845259	0.0663779	ILK/RAC1/ACTN4/ACTN1	4
hsa04670	Leukocyte transendothelial migration	3/37	114/8113	0.0148399	0.0934914	0.0734184	RAC1/ACTN4/ACTN1	3
hsa04024	cAMP signaling pathway	4/37	221/8113	0.0175109	0.105066	0.0825077	GRIN2A/GRIN2B/BDNF/RAC1	4
hsa04014	Ras signaling pathway	4/37	232/8113	0.020552	0.117707	0.092435	GRIN2A/GRIN2B/BDNF/RAC1	4
hsa00330	Arginine and proline metabolism	2/37	51/8113	0.0224286	0.12287	0.096489	MAOA/MAOB	2
hsa05131	Shigellosis	4/37	247/8113	0.0251997	0.132299	0.103894	ILK/RAC1/ACTN4/ACTN1	4
hsa00561	Glycerolipid metabolism	2/37	61/8113	0.0312908	0.15164	0.119082	PNLIP/AGK	2
hsa00590	Arachidonic acid metabolism	2/37	61/8113	0.0312908	0.15164	0.119082	PTGS1/CYP2C19	2
hsa03010	Ribosome	3/37	158/8113	0.0347337	0.162091	0.127289	RPL18A/RPS15A/RPL4	3
hsa04720	Long-term potentiation	2/37	67/8113	0.0371686	0.167259	0.131348	GRIN2A/GRIN2B	2
hsa05204	Chemical carcinogenesis - DNA adducts	2/37	69/8113	0.0392156	0.170385	0.133803	CYP1A1/CYP2C19	2
hsa04530	Tight junction	3/37	169/8113	0.0411389	0.172783	0.135686	RAC1/ACTN4/ACTN1	3
hsa03320	PPAR signaling pathway	2/37	75/8113	0.0456072	0.185371	0.145572	APOC3/ILK	2
hsa05100	Bacterial invasion of epithelial cells	2/37	77/8113	0.0478183	0.188285	0.147859	ILK/RAC1	2
