# Supplementary material for: Identification of Potential Molecular Mechanism Related to Infertile Endometriosis
Source: Front Vet Sci. 2022 Mar 28;9:845709. doi: 10.3389/fvets.2022.845709 (PMC8995652; doi:10.3389/fvets.2022.845709)
Supplement: Supplementary Table 8 — The hub genes. [file Table_8.XLSX]

## Sheet: Sheet1
Nicotine addiction
Phenylalanine metabolism
Serotonergic synapse
Tyrosine metabolism
cAMP signaling pathway
Tryptophan metabolism
Cocaine addiction
Amphetamine addiction
Long-term potentiation
Glycine, serine and threonine metabolism
