# Supplementary material for: Identification of Potential Molecular Mechanism Related to Infertile Endometriosis
Source: Front Vet Sci. 2022 Mar 28;9:845709. doi: 10.3389/fvets.2022.845709 (PMC8995652; doi:10.3389/fvets.2022.845709)
Supplement: Supplementary Table 9 — The GO enrichment analysis results of hub genes. [file Table_9.XLSX]

## Sheet: Sheet1
hsa-let-7b	tissue_expression_up	Infertility	24711889	Mir-100, let-7b levels were significantly higher than those in control group (P=0.008 and P=0.009, respectively).	NO
hsa-mir-122	other	Infertility	26648257	Altered miRNA Signature of Developing Germ-cells in Infertile Patients Relates to the Severity of Spermatogenic Failure and Persists in Spermatozoa.	NO
hsa-mir-122	target gene	Infertility	23327642	MicroRNA-122 influences the development of sperm abnormalities from human induced pluripotent stem cells by regulating TNP2 expression.	YES
hsa-mir-1302	genetics_GWAS	Infertility	29627965	Association of T/A polymorphism in miR-1302 binding site in CGA gene with male infertility in Isfahan population.	NO
hsa-mir-133b	therapeutic target	Infertility	24959893	MiR-133b regulates the expression of the Actin protein TAGLN2 during oocyte growth and maturation: a potential target for infertility therapy.	YES
hsa-mir-17	other	Infertility	29402772	Ablation of the MiR-17-92 MicroRNA Cluster in Germ Cells Causes Subfertility in Female Mice	NO
hsa-mir-18	other	Infertility	29402772	Ablation of the MiR-17-92 MicroRNA Cluster in Germ Cells Causes Subfertility in Female Mice	NO
hsa-mir-19a	other	Infertility	29402772	Ablation of the MiR-17-92 MicroRNA Cluster in Germ Cells Causes Subfertility in Female Mice	NO
hsa-mir-19b-1	other	Infertility	29402772	Ablation of the MiR-17-92 MicroRNA Cluster in Germ Cells Causes Subfertility in Female Mice	NO
hsa-mir-20a	other	Infertility	29402772	Ablation of the MiR-17-92 MicroRNA Cluster in Germ Cells Causes Subfertility in Female Mice	NO
hsa-mir-34c	other	Infertility	26648257	Altered miRNA Signature of Developing Germ-cells in Infertile Patients Relates to the Severity of Spermatogenic Failure and Persists in Spermatozoa.	NO
hsa-mir-34c	tissue_expression_ns	Infertility	28886318	New insights into the expression profile of MicroRNA-34c and P53 in infertile men spermatozoa and testicular tissue.	NO
hsa-mir-449a	other	Infertility	26648257	Altered miRNA Signature of Developing Germ-cells in Infertile Patients Relates to the Severity of Spermatogenic Failure and Persists in Spermatozoa.	NO
hsa-mir-543	tissue_expression_down	Infertility	30231774	Endometrial miR-543 Is Downregulated During the Implantation Window in Women With Endometriosis-Related Infertility.	NO
hsa-mir-92-1	other	Infertility	29402772	Ablation of the MiR-17-92 MicroRNA Cluster in Germ Cells Causes Subfertility in Female Mice	NO
