# Supplementary material for: Identification of Potential Molecular Mechanism Related to Infertile Endometriosis
Source: Front Vet Sci. 2022 Mar 28;9:845709. doi: 10.3389/fvets.2022.845709 (PMC8995652; doi:10.3389/fvets.2022.845709)
Supplement: Supplementary Table 10 — The KEGG enrichment analysis results of hub genes. [file Table_10.XLS]

## Sheet: hsa-let-7b
hsa-let-7b	ANKRD52
hsa-let-7b	CCL7
hsa-let-7b	FGF5
hsa-let-7b	IGF2BP1
hsa-let-7b	TBX5
hsa-let-7b	ANKRA2
hsa-let-7b	SLC6A15
hsa-let-7b	SLC7A14
hsa-let-7b	TPP1
hsa-let-7b	SLC5A12
hsa-let-7b	SPINLW1
hsa-let-7b	ADAMTS1
hsa-let-7b	GRAMD3
hsa-let-7b	GABRA4
hsa-let-7b	ZCCHC24

## Sheet: hsa-miR-17
hsa-miR-17	IPMK
hsa-miR-17	NRBP1
hsa-miR-17	RASD1
hsa-miR-17	MYT1L
hsa-miR-17	GTPBP10
hsa-miR-17	TMEM123
hsa-miR-17	LUZP2
hsa-miR-17	SPATA5
hsa-miR-17	KRTAP4-7
hsa-miR-17	DMTF1
hsa-miR-17	EMP2
hsa-miR-17	GOLGA1
hsa-miR-17	MYNN
hsa-miR-17	SASH1
hsa-miR-17	TBL1X
hsa-miR-17	USP34
hsa-miR-17	HEPACAM
hsa-miR-17	OR7D2
hsa-miR-17	S1PR3
hsa-miR-17	TNFRSF10D
hsa-miR-17	FAM40A
hsa-miR-17	KCNK2
hsa-miR-17	AIPL1
hsa-miR-17	GLDN
hsa-miR-17	PTK6
hsa-miR-17	ZNF337
hsa-miR-17	SGOL1
hsa-miR-17	PAPOLB
hsa-miR-17	SLC7A14
hsa-miR-17	PCDH11Y

## Sheet: hsa-miR-182
nothing

## Sheet: hsa-miR-19a
hsa-miR-19a	GABARAPL1
hsa-miR-19a	NRBP1
hsa-miR-19a	RTN4
hsa-miR-19a	ISX
hsa-miR-19a	SLC26A10
hsa-miR-19a	ADD3
hsa-miR-19a	CHD2
hsa-miR-19a	NFIA
hsa-miR-19a	SH3BGRL
hsa-miR-19a	TBL1X
hsa-miR-19a	WAC
hsa-miR-19a	ZHX3
hsa-miR-19a	KANK1
hsa-miR-19a	ALPK2
hsa-miR-19a	LRRC32

## Sheet: hsa-miR-19b-1
nothing

## Sheet: hsa-miR-20a
hsa-miR-20a	IPMK
hsa-miR-20a	NRBP1
hsa-miR-20a	RASD1
hsa-miR-20a	MYT1L
hsa-miR-20a	GTPBP10
hsa-miR-20a	TMEM123
hsa-miR-20a	LUZP2
hsa-miR-20a	SPATA5
hsa-miR-20a	KRTAP4-7
hsa-miR-20a	DMTF1
hsa-miR-20a	EMP2
hsa-miR-20a	GOLGA1
hsa-miR-20a	MYNN
hsa-miR-20a	SASH1
hsa-miR-20a	TBL1X
hsa-miR-20a	USP34
hsa-miR-20a	HEPACAM
hsa-miR-20a	OR7D2
hsa-miR-20a	S1PR3
hsa-miR-20a	TNFRSF10D
hsa-miR-20a	FAM40A
hsa-miR-20a	KCNK2
hsa-miR-20a	AIPL1
hsa-miR-20a	GLDN
hsa-miR-20a	PTK6
hsa-miR-20a	ZNF337
hsa-miR-20a	SGOL1
hsa-miR-20a	PAPOLB
hsa-miR-20a	SLC7A14
hsa-miR-20a	PCDH11Y

## Sheet: hsa-miR-34c
nothing

## Sheet: hsa-miR-92-1
nothing

## Sheet: hsa-miR-122
hsa-miR-122	ALDOA
hsa-miR-122	LPIN1
hsa-miR-122	PTK6
hsa-miR-122	UBR2
hsa-miR-122	ADCY1
hsa-miR-122	WDR17
hsa-miR-122	ADM2
hsa-miR-122	AGMO
hsa-miR-122	BRIP1
hsa-miR-122	CCNB1IP1
hsa-miR-122	CLDN16
hsa-miR-122	F2RL3
hsa-miR-122	GPR82
hsa-miR-122	GTPBP10
hsa-miR-122	KCNA7
hsa-miR-122	KCNQ4
hsa-miR-122	LOC100293516
hsa-miR-122	LRAT
hsa-miR-122	LRRC27
hsa-miR-122	MYO3B
hsa-miR-122	NPHS1
hsa-miR-122	PCDH11Y
hsa-miR-122	S1PR3
hsa-miR-122	ZHX3
hsa-miR-122	ZNF394
hsa-miR-122	EMP2
hsa-miR-122	KIAA1486
hsa-miR-122	ASB11
hsa-miR-122	C16orf45
hsa-miR-122	IGF2BP1
hsa-miR-122	KAT2A
hsa-miR-122	LRRC32
hsa-miR-122	MLF2
hsa-miR-122	RAP1GAP2
hsa-miR-122	SPATA5
hsa-miR-122	GPR1
hsa-miR-122	OLAH
hsa-miR-122	SCN11A
hsa-miR-122	STAT4
hsa-miR-122	SULT2A1
hsa-miR-122	TLR10
hsa-miR-122	STON1
hsa-miR-122	HUNK
hsa-miR-122	UNC13A
hsa-miR-122	SLC19A3
hsa-miR-122	SGOL1
hsa-miR-122	SLC7A14
hsa-miR-122	RDH8

## Sheet: hsa-miR-133b
hsa-miR-133b	BCL2L2
hsa-miR-133b	MYPN
hsa-miR-133b	C17orf64
hsa-miR-133b	ANKRD52
hsa-miR-133b	CTDSP2
hsa-miR-133b	EEF1A1
hsa-miR-133b	LPHN1
hsa-miR-133b	SORBS3
hsa-miR-133b	ZNF580
hsa-miR-133b	C3orf36
hsa-miR-133b	S1PR5
hsa-miR-133b	C5orf4
hsa-miR-133b	CHD2
hsa-miR-133b	GABARAPL1
hsa-miR-133b	GDI1
hsa-miR-133b	GPR124
hsa-miR-133b	LRRC32
hsa-miR-133b	NFIA
hsa-miR-133b	UBR2
hsa-miR-133b	ZIC1
hsa-miR-133b	PAPOLB
hsa-miR-133b	RIMS2
hsa-miR-133b	SLC4A8

[truncated: 3 more sheets: hsa-miR-449a, hsa-miR-543, hsa-miR-1302]
