# Supplementary material for: Identification of Potential Molecular Mechanism Related to Infertile Endometriosis
Source: Front Vet Sci. 2022 Mar 28;9:845709. doi: 10.3389/fvets.2022.845709 (PMC8995652; doi:10.3389/fvets.2022.845709)
Supplement: Supplementary Table 12 — MiRNA related to infertility. [file Table_12.XLSX]

## Sheet: Sheet1
geneNames	GSM3393500	GSM3393501	GSM3393502	GSM3393503	GSM3393504	GSM3393505	GSM3393506	GSM3393507	GSM3393508	GSM3393518	GSM3393519	GSM3393520	GSM3393521	GSM3393522	GSM3393523	GSM3393524	GSM3393525	GSM3393526
A2M	-0.0483494	1.18081	0.915127	-0.206316	1.20104	-0.137133	0.0349407	0.0536356	0.182203	-0.588635	-0.403178	-0.445245	-0.50286	2.19875	-6.07003	-2.71115	0.288301	0.13134
AASDH	-0.818884	-1.04885	-0.972603	-0.662544	-0.946721	0.339946	-0.287923	-0.619548	-0.347054	-0.298037	-0.234371	-0.35182	-0.014996	3.54231	2.51608	3.24111	0.205696	0.529663
ABCB11	-2.39157	-3.45124	0.274051	0.669907	-3.01971	-0.638138	-1.97547	-2.97951	-2.19278	-0.522232	-0.116961	-0.308195	0.244822	5.71083	6.2515	6.7988	0.0457382	6.11169
ABCB4	-0.160594	-2.48232	-1.41647	0.16105	-2.26541	-0.294418	-1.60352	-2.63779	-0.0457029	3.06194	0.0405755	-0.0405755	1.16899	6.34707	5.11381	6.31034	0.374392	2.92758
ABCB5	0.0360246	-2.63943	-2.50436	-1.38549	-3.06418	-0.182967	-1.5504	-2.56869	-1.8117	1.39784	2.00318	-0.0968919	0.480561	6.12487	4.95024	6.14677	1.17699	4.08489
ABCC11	-0.941269	-4.47325	-2.93168	-0.886754	-4.63897	-0.768881	0.0387244	-0.254629	-0.386425	-0.0283117	0.24168	0.184674	-0.116241	4.50823	3.33361	4.53014	3.14325	1.14738
ABCC12	-0.428391	-3.161	-1.4286	-1.47403	-3.04512	-0.370031	-1.70548	-2.71092	-1.92243	-0.142171	0.241623	0.00604391	2.01358	5.97838	4.80376	6.00028	0.322396	8.46839
ABCF1	0.47243	0.19458	-0.25779	-0.182315	-0.0989165	-0.334697	0.0310407	-0.0310407	-0.0847459	-1.39107	-1.30761	-1.30795	-1.46712	-1.60615	-2.20676	-1.58425	-0.408617	-4.4806
ABCG8	-1.8685	-3.06469	-2.75742	-2.18294	-2.9182	0.932982	-1.45345	-2.45024	-1.67101	-0.320232	-0.0112367	-0.0482659	0.499904	6.23632	5.06169	6.37825	0.522161	2.87546
ABHD10	0.125949	-1.15708	-1.1255	-0.562455	-0.843807	0.0804105	-0.506506	-0.710747	-0.636134	0.314931	0.720926	0.533506	1.2796	2.96284	5.85962	3.3869	0.361128	2.75562
ABHD12B	0.559608	-3.43524	-1.57372	-0.856209	-2.29022	-0.471023	-0.478175	-1.37779	-2.10044	1.48402	2.10103	1.67736	1.62074	5.8822	4.70757	5.9041	0.0552168	10.0005
ABHD14A	0.169206	-0.144377	0.316483	0.480361	0.369587	-0.296509	0.0637159	-0.13186	-0.185963	0.0197678	-0.193419	0.0870142	-0.0197678	-0.724916	2.19374	-0.703015	-1.95723	-4.08577
ABHD16B	-1.98006	-1.92903	-1.1025	-0.407384	-1.64238	-1.36469	-0.883118	-0.988083	-0.883364	1.04728	0.812577	0.603779	0.19804	2.63205	9.03856	2.65395	-0.358178	7.58417
ABI3BP	-0.419159	2.5307	1.8937	-0.211732	2.30103	1.20791	0.881948	0.931614	1.0254	0.466565	0.732434	0.947065	0.495423	3.0988	3.04108	3.12071	0.893482	2.84567
ABO	0.0494766	-3.47459	-1.4932	-1.31022	-2.80712	-0.573235	-0.126947	0.0768409	-0.046659	-0.00711822	0.0361347	-0.393401	1.74372	5.85903	4.6844	5.88093	0.0673284	2.49817
ABRA	-1.19519	-2.80877	-0.0207357	0.618026	-2.93406	-0.297874	-1.61343	-2.64636	-1.98017	-0.372004	0.222404	-0.0195341	0.356568	6.33157	10.416	6.35347	0.372799	2.97071
ABTB1	0.0127561	2.00886	1.63017	0.683326	1.40619	0.31114	0.41826	0.322461	0.156398	0.63301	0.386612	0.151165	0.305817	1.38374	6.12972	2.29806	-0.35675	-2.24602
ACD	0.477272	0.479793	0.599645	0.34456	0.56241	-0.10955	0.220829	0.0808797	-0.000267	-0.666254	-0.667415	-0.565936	-0.745965	-0.900497	1.90415	-0.878595	-1.70724	-4.26135
ACMSD	-0.485125	-1.64736	-1.90391	-2.00539	-2.87954	-0.138163	-1.51002	-2.47277	-1.76137	-0.285819	0.144258	1.32695	0.649277	6.17769	5.00306	6.73572	0.401239	5.85329
ACOXL	-0.763644	-2.55621	-2.75775	-2.22002	-0.873833	-0.12199	-1.47767	-1.58106	-1.76973	-0.180801	0.204651	-0.0268817	0.592854	6.27571	5.10108	6.29761	0.407468	5.13887
ACP2	-0.25987	-0.422218	-0.603934	0.210734	-0.368819	-0.256404	0.0692637	-0.151097	-0.359439	-0.501852	-0.390222	1.50472	0.00141311	3.63882	2.35207	4.02221	0.0277925	1.96708
ACRV1	-0.352382	-1.77878	-0.820986	0.176285	-1.435	0.636199	-2.1496	-1.94624	-1.75885	2.57095	1.70643	1.78249	0.860042	5.58316	4.40854	5.87383	-0.176285	2.22231
ACSBG1	-0.920209	-1.20354	-1.54187	-1.3465	-1.80472	-0.892489	-1.27098	-1.58115	-1.21951	-0.438314	0.475913	0.29489	0.770933	5.5707	4.4199	5.5926	-0.329323	4.63342
ACSL6	-0.264244	-2.03766	-1.02796	-1.23396	-2.06112	-0.359858	-1.55269	-2.70491	-1.9589	-0.467712	0.431242	0.415636	1.08286	6.09891	5.13387	5.9322	0.243109	5.00577
ACSM2A	-1.23682	-1.62479	-0.61081	-0.287334	-1.23458	0.847078	-1.62739	-2.09996	-1.4884	1.52715	1.44395	0.88799	1.40966	5.641	7.94046	5.64932	-0.116299	2.56544
ACSS2	0.995752	0.145067	0.626903	0.114774	0.185936	-0.265554	-0.0986167	-0.0453883	-0.110496	0.260636	0.238141	0.244114	0.347088	1.43092	3.05303	1.45283	0.216279	0.862642
ACTA1	0.380515	0.380583	-0.161486	-0.0325069	-0.20295	0.032732	0.127163	0.156413	-0.0654287	1.2752	0.521835	1.06675	1.3619	4.71728	4.71228	4.73918	0.965323	3.53267
ACTA2	0.210785	4.47186	4.24981	0.914665	4.07938	0.878051	1.3199	1.03866	1.06516	-0.0428519	-0.241879	-0.124318	-0.36252	-2.19915	-2.92372	-0.740916	-0.0968537	-5.56
ACTL6B	-2.17085	-2.02749	-0.242333	0.628192	-1.88819	-1.44381	-1.15271	-1.36328	-1.4371	1.49941	1.96362	1.55123	1.20504	5.58129	3.93031	2.69142	-1.1681	2.43295
ACTL8	-1.36844	-3.54605	-0.973838	-0.148339	-2.45651	-0.843064	-2.06288	-2.93045	-2.41123	1.38652	1.93363	1.64878	1.8791	6.14183	8.2569	5.56866	-0.232637	2.46442
ACTL9	-0.855739	-1.57074	-0.786467	-1.44579	-1.51927	-0.661084	-1.99911	-1.80827	-2.24642	1.11837	1.01673	1.69551	1.41954	5.77416	4.7262	5.99503	0.265003	5.1506
ACTN1	-0.618271	0.869041	0.552771	0.188777	0.654311	0.0414871	-0.00437768	0.0821177	-0.107161	-1.16259	-1.21002	-1.28008	-1.21144	-2.94571	-3.11202	-2.26771	-0.118786	-6.04932
ACTN4	-1.33294	1.87791	1.78059	1.26868	1.64729	0.885085	0.860023	0.721019	0.540272	-0.610253	-0.455144	-0.667953	-0.696191	0.725134	-0.391543	3.24332	-1.10246	0.392706
ACTR5	0.429478	-0.00570774	-0.447669	-0.731025	-0.417702	0.128495	-0.169792	-0.077363	-0.0831909	0.0572109	0.241992	-0.0638633	0.413392	7.58468	1.3594	2.55593	-0.0545669	-0.826825
ACVR1B	-1.15961	-1.10305	-1.0967	-0.862496	-1.25496	-0.382371	-0.859814	-0.877061	-0.973426	0.775485	1.11236	1.11939	1.49836	4.28238	3.49408	4.31515	-0.15143	4.07552
ACYP1	0.316363	0.507962	-0.0533228	-0.136909	0.354079	0.414096	0.342236	0.405013	0.455281	-0.295295	-0.0449257	-0.134425	-0.0331249	-1.11372	-2.28835	-1.09182	0.234736	3.62272
ADAM18	-0.923068	-2.46493	-1.80061	-1.65676	-3.00791	-0.478663	-1.82167	-0.892032	-2.14969	1.88961	2.19418	0.963822	0.302576	9.13139	4.82902	6.02555	0.100258	2.6428
ADAM2	-1.02925	-3.416	-2.00556	-1.12897	-2.95497	-0.679458	-1.99719	-3.02743	-2.35766	0.595068	1.17996	0.346169	1.96511	5.94621	4.77159	5.96812	-0.007617	11.614
ADAM22	-0.3396	-1.37537	-1.31757	-0.781682	-0.942114	0.460826	-1.30992	-0.135741	0.096195	0.590693	0.65784	0.507462	0.798849	3.65524	3.71141	4.43103	-0.31885	1.74449
ADAM29	0.29667	-2.49549	-0.00824594	0.00660992	-2.80638	-0.649955	-0.567682	-1.73837	-2.27719	2.37907	2.47588	2.21598	2.66193	5.65289	10.3695	5.67479	-0.128835	6.15228
ADAM30	-1.11939	-2.27473	-3.27043	-1.27973	-3.42453	-0.577207	-1.92459	-2.9148	-2.12396	0.704411	1.39632	1.59802	1.68423	5.72086	8.34078	5.74276	0.0395393	2.36
ADAM5P	-1.51243	-3.26468	-2.93734	-1.81828	-3.08643	-0.243644	-1.59371	-2.58282	-1.77955	0.160274	0.143441	-0.068562	1.23329	6.05731	4.88268	6.07921	0.365266	2.69645
ADAM7	-1.91976	-1.07278	-0.0441661	0.478086	-1.33808	-0.86285	0.0441661	-0.417364	-0.416648	2.97628	3.51602	2.74193	2.24102	7.13406	4.16323	5.35976	-0.447887	4.16629
ADAMTS1	2.64768	3.52646	2.97615	-0.938641	2.96516	2.29875	2.23947	2.21744	2.19709	-1.27694	-0.976493	-1.07984	-1.14812	1.12537	-0.0492596	1.14727	2.60915	-1.67045
ADAMTS12	0.626335	-1.73177	-1.06446	-0.611431	-1.81297	-0.273425	-0.803428	-0.717458	-0.889321	-0.751196	-0.260613	0.227534	0.820298	5.74019	3.82621	5.02274	-0.287984	4.39988
ADAMTS20	0.1891	-3.33179	-1.84843	-0.719818	-3.14829	-0.502398	-1.84978	-0.493783	-2.17094	0.466617	1.91473	-0.00577497	2.03195	6.03397	4.85934	6.05587	0.109508	6.03818
ADAMTS3	-0.549218	-1.41875	-0.393891	-0.162151	-0.985521	-0.580361	-1.00316	-0.883322	-0.817784	0.711025	1.25124	1.45899	1.00307	5.11582	11.3672	5.94689	1.56499	4.38242
ADARB1	0.184311	-0.4212	-0.874676	-1.08327	-0.561922	-0.290911	-0.960714	-1.17366	-0.827234	0.877907	1.28615	1.57228	1.40969	4.49299	3.29141	4.48671	0.0329195	1.5757
ADCY1	-0.945845	-2.61958	-0.590741	0.328912	-2.24019	-1.14188	-2.13921	-3.19987	-2.78982	2.04217	1.84198	2.07294	1.90472	5.30747	4.13285	5.32937	-0.57429	1.94662
ADCY10	-0.461884	-1.92252	-0.598257	-0.687923	-0.70793	-0.670488	-1.99677	-2.19694	-2.20927	2.13948	0.537488	0.14201	3.9569	5.68072	4.50609	5.70262	0.043901	4.15502
ADCY4	0.0055685	2.39769	1.49187	-0.341895	2.17517	0.351034	0.275333	0.353346	0.553502	-0.723238	-0.743075	-0.572386	-0.681909	-0.263488	-1.18977	3.13251	0.605168	-1.39509
ADCY8	-0.904136	-3.18511	-2.54714	-1.40363	-3.0345	-0.375693	-1.69825	-2.71496	-1.9644	1.55017	3.13767	1.45858	1.53888	6.16213	4.9875	6.81404	0.29436	2.80128
ADCYAP1R1	-1.78171	-0.649116	-1.06719	-0.561505	-0.878899	-0.652114	-0.680784	-0.606559	-0.702837	0.119724	-0.100641	0.160419	0.100641	2.83775	1.66312	2.85965	-0.505266	0.606713
ADD2	-1.32502	-1.8153	-0.554936	0.255151	-1.21045	-1.54041	-2.04441	-2.87772	-2.6334	2.54644	2.68213	2.43956	2.25886	4.96318	3.78855	5.04817	-0.416246	1.60232
ADD3	-0.176286	0.79296	0.530778	-0.750743	0.611317	0.670136	0.541916	0.552661	0.674285	-1.68501	-1.30539	-1.28126	-1.32444	-1.25118	-2.4258	-1.22928	0.826173	-4.61203
ADIG	-1.81993	-2.85454	-2.52234	-1.96534	-2.28647	-0.0983973	-1.40424	-2.43924	-1.7224	-0.182737	0.28458	0.220292	0.515815	7.49768	5.31978	6.5163	0.574766	7.68692
ADM2	-0.904208	-2.65025	-1.07011	-0.412181	-2.99168	-1.14157	-1.61233	-0.259928	-2.59532	0.330512	-0.0259323	1.21119	1.21154	5.22432	4.0497	5.24623	-0.604413	1.86347
ADPGK	0.411299	1.45615	3.07484	3.74863	1.39088	0.317956	0.526	0.308787	0.278361	0.962757	0.584812	0.161933	0.363478	-1.0346	0.596958	-0.446781	-0.777014	-1.04536
ADRA1A	0.00264025	-3.33682	-0.00263977	0.623176	-1.33019	-0.625624	-2.35068	-2.73218	-2.72244	2.45844	2.94356	2.52736	2.78605	5.58029	4.40567	5.6022	-0.382877	8.71605
ADRA2B	-2.205	-1.10415	-0.74985	0.0808134	-1.41391	-0.581188	-1.90664	-1.99389	-2.19603	1.3572	0.946485	1.20466	0.712965	5.75227	4.57764	6.43576	-0.101452	12.0847
ADRB1	-2.21771	-2.20871	0.321348	0.568127	-3.12835	-0.532969	-1.86666	-2.90591	-2.11866	-0.503086	-0.320076	-0.279885	0.568668	5.85295	4.67833	5.87485	-0.0069375	4.90145
AEBP2	-0.595237	0.176445	-0.141744	-0.424805	0.0219924	-0.175195	-0.0950186	-0.179817	-0.0146081	-0.75769	-0.0376306	-0.558104	-0.878149	0.627513	-0.236255	1.04342	0.19409	-2.73334
AFM	0.0118933	-3.43013	-1.15717	-0.937603	-2.30379	-0.692066	-2.00914	0.664885	-2.37537	2.58789	3.06411	2.44488	2.074	5.93533	8.39021	5.95723	-0.0238667	2.57448
AGBL4	-1.13412	-0.658224	-1.78303	-0.776111	-1.75329	-0.0438294	-1.62447	-2.0301	-1.91496	-0.385875	-0.00992727	0.506148	1.20181	6.25329	5.13446	6.25038	0.318867	4.44935
AGK	-0.0835938	-0.974836	-0.498923	-0.195714	-1.54203	-1.02142	-2.32813	-1.36873	-2.71008	1.58244	0.982519	1.53015	1.76635	12.9001	4.44078	6.16133	2.09902	2.25455
AGMO	-0.373661	-2.60095	0.487955	0.236807	-1.34785	-0.890151	-1.93153	-2.69611	-2.51177	1.58901	1.58295	2.02695	2.10927	5.42889	4.25427	5.81115	-0.321082	2.06804
AGXT	-0.706349	-1.73311	-0.422388	0.298807	-1.4317	-1.03312	-2.3666	-3.38153	-2.60465	2.09158	2.29486	2.22671	2.79933	6.31491	4.6106	6.03356	-0.3973	2.05147
AGXT2	-0.0643928	-0.712827	-1.68089	-1.36082	-1.29996	-0.0485273	-1.73305	-2.77232	-2.0256	0.998734	1.56414	1.13122	1.24045	6.10433	7.67781	6.12623	0.199226	3.35197
AGXT2L2	0.730442	0.80876	0.708248	-0.076736	0.535079	0.474795	0.706063	0.655034	0.644488	0.789326	0.784224	0.912218	0.982102	2.09199	2.75906	-0.638956	-0.499045	4.63107
AHDC1	-2.07635	-1.41255	-1.18919	-0.782307	-1.37087	0.0537136	-0.918258	-1.0826	-1.05935	0.0282257	-0.0191572	0.0140402	0.576716	2.51508	1.54954	2.53698	0.0855949	2.79709
AIPL1	-0.669678	-3.10705	-2.74842	-2.20239	-2.98392	-0.287438	-1.60702	-2.63514	-1.91896	0.318304	0.385767	0.753152	0.452243	6.2484	7.71482	6.72835	0.360558	8.34241
AJAP1	-0.974856	-1.38296	-1.46646	0.217646	-1.39106	-1.5285	-1.52023	-1.49205	-1.46883	0.00239873	-0.224576	0.0137269	-0.0231965	3.07741	1.01113	4.81862	-0.558296	1.88868
AKAP14	0.401115	-2.01977	-1.59361	-0.913392	-1.67444	-0.74872	-0.515882	-0.57585	-0.407833	0.202292	0.196749	0.271428	0.350047	1.82457	3.76536	1.84648	-0.469075	2.15783
AKAP4	-0.623885	-2.76346	-0.385616	1.04735	-2.26431	-0.476803	-1.77451	-2.8235	-2.13736	-0.539593	0.0707951	1.4267	1.34343	6.15087	5.76305	6.17277	0.193126	10.3898
AKAP5	-0.464973	-0.960354	-1.27174	-0.143969	-1.50593	1.6276	-1.49162	-0.822901	-1.15481	1.47183	1.21469	2.6005	0.0873718	5.81546	4.64083	5.84168	0.0845451	2.45461
AKNAD1	-1.19046	-1.93148	0.134142	0.429888	-1.62993	-0.899416	-2.21103	-2.93179	-2.51447	1.76112	1.68712	1.71282	1.22628	5.67329	5.27292	5.89165	-0.228866	2.48741
AKR1D1	-1.30929	-2.97981	-2.00054	-1.51274	-2.48296	-0.248014	-1.58203	-2.60298	-1.86076	1.05594	2.05932	1.28357	1.40165	6.28557	7.05929	6.30747	0.393811	7.1234
AKR1E2	0.0589681	-0.520209	-0.674411	0.293553	-0.828611	-1.0731	-0.901475	-0.188949	-0.765276	0.506318	0.592884	0.964066	0.900734	5.06623	3.71273	4.24415	-0.357757	8.51194
AKT2	-0.109132	0.167981	0.307479	0.60782	0.587215	0.15882	0.14682	0.157056	0.0376751	-0.179769	0.0386607	0.143595	-0.00744041	0.490343	-0.861018	0.409096	-0.704897	-2.09324
ALDH1A1	-0.509163	0.455999	-0.4519	0.0202861	0.282383	0.0611835	0.0834498	0.148772	0.116904	-0.184807	-0.25952	-0.330853	-0.219864	-2.99413	-1.08631	-2.97222	-2.40656	-1.71739
ALDH7A1	-1.24989	0.570834	0.630633	0.28907	0.485067	0.00716973	-0.0841775	-0.0237746	-0.0589833	-1.75941	-1.43268	-1.35981	-1.48253	-1.36422	0.832689	-1.34232	-0.660996	-2.36498
ALDOA	-1.64035	-0.0578983	-0.0138104	0.000710725	-0.340122	0.1675	0.300206	0.204959	0.229423	-0.89037	-1.03851	-0.797119	-0.804743	-3.89202	-5.1121	-3.91557	-1.07612	-3.55745
ALLC	0.0515542	-1.01865	-0.194267	-0.217103	-2.36671	-0.694664	-2.04604	-3.04653	-2.23772	1.6746	0.405677	-0.291307	2.28149	13.843	8.83194	6.85423	-0.0515547	3.58161
ALMS1	0.289907	0.497615	-0.0189703	-0.176839	0.111271	0.202934	0.13074	0.118366	0.0549085	-0.558822	-0.606262	-0.977294	-0.893909	1.48481	-0.648496	0.548031	0.247179	-2.83472
ALOX12	0.027751	-2.22781	1.87524	-0.268193	-2.19895	-1.55832	-1.68492	-1.92608	-2.29084	1.18764	2.52576	1.4106	1.83852	7.44897	4.07826	6.40088	0.937513	4.50234
ALOX12B	-0.461473	-1.26312	-1.10406	-0.180891	-1.69037	-1.29498	-0.454063	-0.380213	-0.38954	0.731379	1.01267	-0.0303826	0.898538	4.81176	3.63713	4.83366	0.557482	8.50342
ALOX15	-0.91477	-2.05385	-0.141552	0.446714	-0.539577	-1.35979	-2.04237	-1.1879	-0.864309	1.66024	1.52647	0.766018	1.14703	5.44423	3.86981	5.06633	-0.675158	1.68358
ALPK2	-0.198354	-1.669	-0.712419	-1.71029	-1.85558	-1.06194	-1.29417	-1.20501	-1.64528	1.21349	0.952344	0.692636	0.305519	10.9036	4.1878	5.38432	2.48778	2.00157
ALS2CR12	0.0078516	-1.76526	-2.24911	-1.28576	-3.28139	-0.49319	-1.31155	-1.07074	-2.0332	1.22922	1.55498	1.33692	0.739004	5.88672	4.71209	5.90862	0.128529	2.52587
ALX4	-0.287203	-1.43684	-0.278407	0.281104	-1.17637	-1.49289	-2.81175	-2.29635	-2.3481	2.47832	2.83533	2.63128	2.74594	5.08819	3.91357	10.1406	1.03286	4.02135
AMELX	-2.17599	-2.69674	-0.819913	-2.18684	-2.21755	-0.493826	-1.83584	-2.21517	-2.04916	1.20352	0.510077	0.378905	2.30102	5.85227	4.67765	7.41393	0.123929	2.49142
AMMECR1L	-0.74889	0.0447689	-0.590023	-0.988	-0.392663	-0.231534	-0.670027	-0.339974	-0.579956	-0.560797	-0.148045	-0.301727	-0.0617672	2.70983	2.37138	2.74742	0.542832	2.42073
AMPD1	-2.10939	-0.713147	1.69687	-2.23153	-1.60471	-0.334685	-1.68929	-2.68436	-1.94014	-0.239626	0.72291	-0.152014	0.479249	6.16944	5.53238	6.19134	0.308549	2.80859
AMT	0.818138	1.45637	0.404563	0.267011	0.873806	0.187335	0.364454	0.234182	0.120371	-1.13792	-0.937702	-0.869044	-1.15633	0.42962	-1.41094	-0.196271	-1.07595	-0.271622
AMZ1	-0.442358	-1.58931	-0.856808	-0.530779	-1.70954	-1.73466	-2.43347	-1.7968	-1.08635	0.587261	0.117927	0.173414	0.0772934	4.74526	3.57064	5.52125	1.92786	7.49311
ANAPC1	-0.292621	-0.588902	-0.664438	0.0313052	-0.584849	-0.212536	-0.398773	-0.286508	-0.392368	0.333458	0.664784	-0.0542664	-0.0901197	3.71487	4.2695	1.61859	-0.0645186	3.84706
ANGPTL1	2.22683	3.84479	3.33253	-0.632039	3.91886	0.875179	0.739765	1.08405	1.34068	0.405859	0.630624	0.343597	0.154404	3.9775	4.43817	5.04675	0.279684	1.72839
ANGPTL3	-0.821884	-3.3484	-3.10726	-2.01661	-2.54126	-0.57575	-1.91806	-2.92109	-2.12441	0.098156	-0.0355282	0.109138	0.337703	5.79899	4.62437	6.9052	0.108125	8.3621
ANKHD1	-0.0702968	0.635469	0.667123	0.393846	0.638734	0.21117	0.168349	0.122741	0.145185	0.452329	0.300003	0.320875	0.291383	2.6608	-0.166938	0.435499	0.449419	-1.22015
ANKRA2	1.43488	0.870506	0.414665	-0.116971	0.671713	0.71141	0.719278	0.713979	0.853571	-0.671804	-0.541848	-0.627001	-0.725472	-0.792305	-1.76455	0.808363	0.587702	-3.44307
ANKRD1	-1.909	-2.97305	-1.96827	-0.195508	-2.85077	-0.176367	-1.49623	-2.52297	-1.81246	-0.223995	0.110691	0.0476747	0.440522	12.4076	5.20569	6.40222	0.487257	3.01947
ANKRD19P	-1.5784	-1.55277	-0.418824	0.22765	-1.4064	-1.37396	-2.67148	-3.08148	-2.26701	1.94957	1.79299	1.56461	0.654276	7.23897	4.08024	5.27677	-0.703924	1.89401
ANKRD30A	-2.14234	-3.33448	-3.05485	-2.14154	-2.91729	-0.399703	-1.73174	-2.73057	-1.96135	-0.441306	0.0464048	0.252542	1.65341	6.79533	4.89419	9.07881	0.263446	2.51888
ANKRD30B	-2.2598	-3.52255	-1.35015	-0.0373688	-2.94542	-0.493356	-1.83737	-2.82785	-2.02751	-0.759152	0.0534172	-0.00858068	0.663329	5.76806	15.4544	5.78996	0.116295	5.34619
ANKRD31	-0.967134	-2.96976	-2.65265	-0.957664	-1.76441	-0.0450706	-0.649146	-0.91711	-1.67699	-0.241844	0.0418282	-0.0418277	0.574187	6.31756	5.14293	6.33946	0.489545	2.95671
ANKRD34B	-0.600412	-2.39749	-0.546341	-0.05056	-2.46368	-1.34376	-2.67147	-3.07941	-2.88115	1.49362	0.380257	0.592596	2.48102	5.00454	3.82991	5.02644	-0.645141	1.64369
ANKRD49	0.569781	1.00463	0.691374	0.638117	1.17279	0.581423	0.737012	0.698366	0.809396	0.0117216	0.0588875	0.138047	-0.104839	-0.0907953	-1.26542	-0.0688939	-0.0117216	-3.45165
ANKRD52	-1.98839	-2.17855	-2.86933	-2.2962	-2.62303	-0.240073	-1.57853	-2.57831	-1.80042	-0.28186	0.0873661	-0.0430055	0.518856	6.08022	4.90559	7.32233	0.419085	2.71936
ANKRD60	-1.83601	-2.83439	-2.58425	-1.99334	-2.737	-0.104221	-1.44633	-2.48108	-1.70175	-0.142379	0.141797	0.0926385	0.741214	6.33615	5.16152	6.35805	0.460541	2.97529
ANKRD62	-0.533786	-3.14461	-0.49855	-2.23112	-3.0516	-0.312328	-1.66103	-1.6307	-1.9799	0.679007	-0.0210905	-0.213801	0.295712	6.22365	6.09196	6.24555	0.301389	2.8628
ANKRD7	-1.12819	-3.31887	-1.28705	-0.3424	-1.45036	-1.20826	-2.21249	-1.44705	-2.25742	0.793484	0.830053	1.42066	0.697773	5.18648	8.90408	5.20838	-0.678574	1.82563
ANKS1B	-1.01226	-0.013191	-1.01171	-1.56673	-0.497011	0.0737244	-1.81159	-1.34397	-2.04793	0.328808	0.344027	0.352948	0.600624	6.17209	8.35997	6.06992	0.128811	4.54384
ANKS4B	-2.03048	-3.14087	-1.83696	-0.270082	-2.45796	-0.281031	-1.61943	-2.6215	-1.83986	-0.251542	0.440002	-0.0261717	0.535068	6.05802	4.88339	6.11505	0.389489	4.8274
ANKUB1	-1.22217	-1.48592	-3.16028	-2.4533	-2.29535	0.45825	-0.250143	-0.103586	-0.232308	0.360977	0.930537	0.935156	-0.797568	4.85717	14.6556	4.87907	0.289422	1.76354
ANO8	-0.413126	0.426232	-0.615168	0.162331	-0.379924	0.0707328	0.122253	-0.0996335	0.0496528	0.920546	1.11932	1.00623	0.571061	6.09727	1.85184	2.60804	2.0119	5.75665
ANP32C	-0.934592	-0.854079	-0.710001	0.278021	-1.911	-1.08562	-0.999093	-1.13595	-1.0743	0.851541	0.605104	0.539645	0.191382	3.02141	1.87928	2.9058	-0.0331085	-0.476949
ANXA10	-1.58404	-1.08857	-1.1162	0.363569	-0.297458	-0.590238	-1.94375	-2.94461	-2.15537	0.841335	1.20905	0.550817	2.01332	5.79729	4.62266	7.3251	0.0226331	2.43644
ANXA5	-0.0519156	0.0130496	-0.281609	-0.0373149	-0.224371	0.24984	0.374947	0.340471	0.371256	-0.635751	-0.55776	-0.604398	-0.656467	-4.87707	-6.0517	-4.85517	-0.558359	-5.09872
AOC2	-3.25761	-2.62921	-0.816351	0.0142322	-1.55409	-1.48953	-2.83613	-3.84214	-3.14767	-0.901164	0.579066	0.563347	1.20654	7.26024	3.88499	5.08152	0.227651	2.41424
AOC4	-1.20385	-0.710374	-0.184839	0.627154	-1.1339	-0.607237	-1.83284	-1.06866	-1.15547	1.41549	2.06543	1.30628	1.60526	5.08921	3.91458	5.11111	-0.875691	1.72836
AP1M1	0.338697	0.566903	0.829432	0.58602	0.717781	0.157591	0.351813	0.265127	0.141872	-1.16122	-0.933502	-1.07642	-1.19607	-0.325277	-0.141012	-0.303375	-0.483981	-1.77809
AP1S2	0.161614	0.608217	0.610705	-0.398419	0.683967	0.380821	0.471544	0.366585	0.507225	0.0939889	0.592071	-0.280352	0.29554	1.72201	1.85063	2.13957	0.541199	-0.669548
APBB3	1.14966	2.1763	1.27358	0.80124	1.78713	0.956369	1.4475	1.11745	1.0807	-0.206716	-0.155432	-0.127856	-0.238113	-0.150008	1.9694	-0.276418	-0.257184	-3.65917
APCDD1	-0.453154	0.459936	-0.36873	0.280142	0.729761	0.433847	0.50375	0.55964	0.511059	-0.541904	-0.539887	-0.370712	-0.272442	-4.57805	-5.75267	-3.15413	-0.801732	-7.9389
APH1B	0.456791	-0.131614	0.289731	0.0660064	0.0951335	-0.0489552	-0.218064	-0.0366089	0.0752075	-0.172729	0.000159	-0.0285609	0.0380409	0.947152	-0.227474	0.969054	-0.0763972	-2.4137
APLF	0.202973	-0.133832	-0.259079	-0.653113	-0.607509	-0.560372	-0.829065	-1.03999	-0.876114	2.08394	1.45375	2.24795	1.43709	5.18132	5.85316	5.20552	0.358207	3.49908
APLP2	-0.272175	0.45012	-0.100913	-0.239647	0.0783365	-0.14052	0.128637	0.0124838	-0.253198	-1.60075	-1.27359	-1.49694	-1.48358	-1.59821	-0.946628	-1.38749	-0.549735	-3.64094
APOA1BP	0.271933	-0.504926	-0.17647	0.191134	-0.195242	-0.0973921	-0.0209446	0.0209446	0.0432701	-0.166807	-0.383596	-0.206092	-0.197871	-2.4465	-3.23555	-2.4246	-1.09952	-5.57802
APOBEC1	-1.77885	-2.97468	-2.69249	-2.12608	-2.9127	-0.00777435	-1.40228	-2.3865	-1.63654	-0.367537	-0.0213552	0.00777388	0.60214	6.25304	5.07841	6.27494	0.507233	2.89219
APOBEC3C	-0.935514	0.874979	1.33044	1.7287	1.33041	0.503047	0.689411	0.632246	0.460724	-1.17211	-1.07707	-0.906926	-1.3205	1.87217	-0.262852	0.933675	-0.562319	-0.0599463
APOC3	-1.05677	-2.53796	-1.74591	-1.00674	-2.91531	-0.0801325	-1.4574	-1.6437	-1.71374	-0.394939	0.0528131	-0.0528131	0.565417	6.29981	5.12519	6.32172	0.461047	11.7815
APOF	-2.06743	-1.64617	-2.09007	-1.63402	-2.8899	-0.274888	-2.01097	-3.03552	-2.14405	1.85315	1.46114	1.07266	0.291065	5.81476	5.91086	6.13226	-0.0194092	9.07247
APOL5	-1.6327	-2.77763	-2.0331	-0.683276	-0.510522	-0.287239	-1.61794	-1.50027	-1.86984	-0.245887	-0.0476751	0.601604	0.504049	6.13479	7.32154	7.51144	0.262669	5.38661
AQP4	-0.862397	-3.0876	-1.23714	-1.62864	-2.6248	-0.294568	-1.62593	-1.76705	-1.89311	-0.159065	0.278544	1.08278	0.387223	6.21222	5.03759	6.23412	0.338185	4.54906
ARAP3	0.21085	0.774095	0.084744	-0.175447	0.793081	-0.149695	0.0182719	-0.0894742	-0.0851665	-0.522829	-0.395715	-0.497409	-0.398854	0.033407	-2.27818	-1.08165	-0.100648	-0.302117
ARHGAP36	-0.730701	-3.02412	-0.76588	-2.20133	-2.88859	-0.312732	-1.66927	-2.66456	-1.8617	-0.101387	0.218956	0.00858068	0.628662	6.09467	4.92004	7.02518	12.3143	8.16999
ARHGEF26-AS1	-0.32783	-0.66264	-0.509431	-0.0912948	-0.699104	-0.0610547	-1.90347	-0.847599	-1.57092	0.715294	1.06713	1.10175	1.21608	5.05759	3.98961	5.07949	-0.820988	7.78142
ARHGEF3	0.931976	0.272425	0.183723	-0.750486	0.188966	0.0374832	-0.139626	0.0847244	-0.115565	-0.0812492	-0.285296	-0.036252	-0.119929	-0.441143	-0.436588	-0.298548	-0.374401	1.53641
ARHGEF38	-0.306283	-1.16457	-0.652184	-0.0699449	-1.04758	-1.26561	-2.34157	-1.83702	-2.59484	1.28367	0.597931	-0.0470114	0.882932	5.07224	3.89762	5.09414	-0.618664	1.71139
ARHGEF6	-0.452825	-0.020346	0.0998379	-0.923053	-0.602705	-0.105006	-0.54705	-0.881762	-0.818688	1.22276	1.41654	1.53891	1.24492	5.80765	3.21929	5.73485	-0.194795	3.04363
ARID1A	-0.171814	0.164258	0.346529	0.617218	0.158104	-0.329175	0.133063	0.123952	0.0250815	-0.355122	-0.427817	-0.549579	-0.654938	2.22906	1.67866	1.57656	-0.765829	-0.793595
ARID5A	0.936038	0.6975	0.645118	-0.142177	0.939188	-0.117437	-0.13202	-0.0826712	-0.0353937	-0.859668	-1.05755	-0.850206	-0.766355	-0.328008	-0.884512	-0.597664	0.0544481	-0.347458
ARIH2	-0.863019	0.255922	0.0352508	0.0279231	0.0720681	0.206925	0.00159629	0.0387114	-0.0165858	-0.840646	-0.857499	-0.346352	-0.547841	0.0277872	-1.06591	-0.0179703	0.624349	-3.21877
ARL14	-2.12329	-2.10861	-0.896546	-0.384156	-3.03446	-0.35168	-1.69712	-2.71087	-2.01612	-0.273863	0.29144	-0.213927	0.41264	6.16591	5.82321	7.11342	1.03492	5.05866
ARL15	-1.55147	-1.53512	-1.99677	-0.751195	-1.35525	-0.861005	-0.406197	-0.512528	-0.338502	0.653691	0.80429	0.558801	1.13215	8.19576	3.5907	5.81645	-0.500629	1.42419
ARL8A	-0.265351	0.197805	0.362744	0.279938	0.256038	0.171244	0.199852	0.20116	0.0516961	-0.03268	-0.256851	-0.420706	-0.131058	0.0535017	-1.33448	-0.137951	-0.260865	-3.5207
ARMC3	-0.106997	-1.10678	-2.38752	-0.851012	-1.19551	-0.652481	-0.732749	-0.645588	-0.57737	0.353151	0.0608578	0.076313	0.0182967	2.12248	-0.40413	3.87708	0.547536	1.67061
ARMCX4	-0.110601	0.475346	-0.229148	-0.888089	-0.341029	-0.324547	-0.961971	-0.722622	0.407438	0.533582	1.47577	1.16963	1.21007	5.30422	4.1296	5.32613	-0.444051	5.21841
ARNTL	0.803417	1.18846	0.867911	-0.00176859	1.136	0.497836	0.73417	0.471969	0.694845	-0.359658	-0.559994	-0.538095	-0.446528	-0.237706	-1.41233	-0.215805	0.473009	2.76885
ARNTL2	-1.3343	-1.13093	-0.963068	0.643021	-0.969754	-0.531417	-0.497612	-0.442508	-0.461478	-1.33489	-0.592227	0.108425	-0.847826	4.63527	2.50782	4.22684	1.29267	0.321598
ARPP21	-1.36647	-2.64364	-1.46017	-1.21647	-2.8757	-0.247101	-1.42661	-1.31501	-1.85967	-0.296377	0.305255	0.409446	0.756705	6.45435	5.94901	6.41813	0.375714	2.94134
ARRDC2	0.115294	0.50621	0.181998	-0.342548	0.399072	0.171686	0.380196	0.308335	0.249516	-1.38205	-1.34985	-1.23245	-1.28696	-0.0546254	-1.22925	-0.032724	0.0735406	1.15941
ASB11	-0.821738	-2.99496	-2.74509	-0.600143	-2.86428	-0.248369	-1.60102	-2.42996	-1.8663	-0.0674047	0.05619	-0.0476408	0.624305	6.22407	14.2119	8.66527	0.367291	2.86322
ASB17	-1.33464	-3.06427	-2.41972	-0.542916	-2.89925	-0.179755	-1.51167	-2.52054	-1.76007	3.33218	0.0315542	-0.0315542	0.297434	6.31185	5.13723	6.33376	0.473722	7.6062
ASB4	-0.461862	-1.97657	-0.406449	0.602567	-1.68297	-1.16358	-1.85133	-1.90129	-1.68669	1.64822	1.82551	2.12165	1.9946	6.95232	4.50955	4.97966	-0.388833	2.9304
ASXL1	0.379243	0.528891	-0.0480305	-0.403549	0.166825	0.486409	0.44102	0.554902	0.421206	-0.874533	-1.02867	-0.756561	-0.750117	0.00180637	-0.590268	0.0237077	0.0638765	-1.4338
ASZ1	-0.942997	-3.10944	-1.57291	-0.824339	-3.14609	-0.433244	-1.77469	-2.79019	-2.1066	1.49841	1.67239	1.97758	1.46612	6.12975	17.4125	6.15166	0.195613	2.7689
ATAD3A	-0.536981	-0.139135	-0.0519071	0.247524	-0.136691	-0.569075	-0.438726	-0.459712	-0.535744	-0.543304	0.0519071	-0.849951	-0.315797	1.74037	-1.58546	-0.388932	-0.377178	-3.77169
ATAD5	-0.235688	-1.09179	-1.07716	0.159048	-0.92439	-0.455981	-0.499279	-0.513831	-0.44265	0.0412598	0.637371	0.3329	0.346323	3.94709	3.15687	3.96899	-0.281614	0.919431
ATF4	-0.145769	0.143535	0.3306	-0.0321763	0.249231	-0.184635	-0.195812	-0.216498	-0.265074	-1.30452	-1.2861	-1.31279	-1.3139	-3.90595	2.07599	-2.70754	-0.154196	-4.57064
ATF7	0.502228	-0.872126	-1.56588	-1.35631	-1.46004	0.0240369	-0.672567	-0.555407	-0.710247	1.74145	1.94371	1.41339	0.254703	5.64489	2.91713	4.02624	0.273715	1.16042
ATHL1	0.162555	3.05893	0.838255	0.0844398	2.30899	1.09806	1.09248	1.06829	0.996233	-0.580241	-0.960793	-0.87668	-1.11868	-0.239724	-1.41435	1.3572	1.19792	-3.60058
ATL2	0.139643	0.698057	1.09435	0.205722	0.994029	0.516708	0.622683	0.513844	0.611622	-0.222461	0.110736	-0.114441	0.0664706	-0.465875	-2.25272	-1.05619	0.234605	-1.65286
ATOH1	0.204255	-3.57119	-1.98605	0.248302	-1.11393	-0.830023	-2.18721	-3.18048	-2.40721	-0.717552	-0.334093	0.69609	0.020525	5.64332	6.47058	5.66522	-0.181498	2.28246
ATP13A5	0.0014286	-3.0058	-2.32225	-1.7883	-2.37992	-0.449878	-1.78933	-2.79469	-1.99029	-0.195689	0.307515	-0.0014286	0.533675	5.91877	4.89402	5.94067	0.245471	4.92771
ATP1B4	-0.214432	-2.30375	-0.622107	0.244951	-1.64756	-0.695439	-1.92849	-2.31139	-2.28658	0.748804	0.954501	1.06673	1.82343	6.46799	4.6158	5.68498	0.00760936	5.83431
ATP4A	-2.32391	-3.39955	-0.526193	0.169817	-3.27714	-0.650651	-1.98786	-2.99843	-2.28247	-0.0176663	-0.346321	-0.432878	0.0719891	5.91759	9.85857	5.93949	0.0176668	3.23555
ATP4B	0.0538597	-0.915522	-0.464723	-0.0400753	-1.45814	-0.924783	-2.2578	-1.52184	-1.65577	1.83527	1.34533	1.0856	1.60968	5.47476	8.98087	5.49667	-0.373321	3.04963
ATP6AP1	0.254348	-0.0796639	-0.497577	-0.166813	-0.189644	-0.0495078	0.170396	0.0261585	-0.00613469	-1.6805	-1.38113	-1.49615	-1.68265	-1.82149	-1.68857	-1.79959	-0.526866	-1.11176
ATP6V0A1	1.16065	0.786859	0.650865	-0.26096	0.824406	0.00661039	0.146144	0.0696788	0.235686	-1.63607	-1.68874	-1.57857	-1.69904	-2.10225	-1.2356	-3.15119	0.955468	-5.79585
ATP6V0C	0.626516	0.333429	0.423481	0.402311	0.587937	0.232785	0.553758	0.454509	0.379009	-1.62016	-1.69043	-1.4994	-1.46984	1.30169	-4.37734	-3.58528	-0.59702	-6.96803
ATP6V0D2	-0.622001	-1.07005	-1.38188	0.166149	-1.18859	-0.885253	-1.55622	-3.23515	-2.49176	0.54051	0.692863	0.604933	0.855863	5.63554	4.46092	6.08478	-0.233672	2.27469
ATP6V1F	0.380239	-0.220373	0.89771	1.16899	0.51552	-0.147649	0.0532484	-0.0185585	0.0185585	0.0228271	-0.805222	-0.2431	-0.386219	-3.77857	-1.22311	-3.75666	-0.335112	-5.81075
ATP6V1G3	-0.855447	-3.39747	-1.25991	0.306377	-2.92321	-0.503616	-1.83483	-1.99574	-2.09033	2.72831	0.571759	0.822589	1.21727	5.98378	4.80916	9.1393	0.145492	2.62293
ATPAF2	0.325712	-0.385061	-0.170285	0.13935	-0.524152	-0.209549	-0.0218894	-0.0277803	-0.220813	0.574482	0.642309	0.308102	-1.60139	0.140394	-0.39247	0.162295	-0.639795	-3.12369
ATXN2	-0.238797	0.795619	0.0418513	-0.213011	0.385114	0.226425	0.274116	0.412212	0.195673	0.021668	-0.342713	-0.299612	0.418457	1.05659	-0.118033	2.00241	-0.409904	-2.30426
ATXN3L	-2.34635	-2.35748	-1.99276	-1.54699	-3.28922	-0.592478	-1.93689	-2.94123	-2.16625	-0.614622	-0.0655131	-0.391793	0.399059	5.83795	4.66332	6.64977	0.0655136	4.26396
AVPR1B	-0.176071	-3.84093	-0.722305	0.176072	-0.781072	-1.09149	-2.44185	-1.41289	-2.69652	2.20653	2.3441	2.31149	1.21106	5.69114	4.25779	5.45432	-0.433949	9.08947
AWAT1	0.0486012	-2.26425	-0.904633	-0.129821	-2.01486	-0.442225	-1.79264	-2.15383	-2.10315	-0.0486012	0.544856	1.37227	0.285071	6.01482	10.1461	6.03672	1.59736	12.1221
AXDND1	0.166306	-1.52211	-0.487584	-1.07704	-1.7918	-0.541396	-0.564061	-0.887743	-0.680859	0.568041	0.789267	1.17787	0.853973	8.73074	6.26337	5.39515	0.979859	4.27527
B3GALT2	-0.822583	-2.17524	-0.25821	-0.841832	-1.86106	-1.17836	-2.54313	-3.18491	-2.82305	1.40091	1.04833	1.52138	2.49381	5.26657	4.09194	5.28847	-0.405751	1.90572
B3GALT5	-1.32193	-2.51392	-0.926558	-0.392468	-2.04269	-0.654155	-1.97969	-3.00801	-2.30508	1.25266	1.28723	1.36321	1.98015	5.92735	8.62525	5.94925	-0.00876521	3.57016
B3GNT1	0.573838	0.326303	0.926924	0.154253	0.990923	0.0791125	0.172854	0.0174708	0.311505	0.0324597	-0.351101	-0.0174708	-0.301825	-0.130687	0.0731597	0.0476513	-1.14072	-3.49154
B3GNT4	-0.997967	-1.02553	0.000959395	-0.0260863	-0.61005	-0.297865	-1.1702	-1.67352	-1.46367	2.09976	2.39069	1.58265	1.2364	5.38544	4.21082	6.26336	-0.334115	2.02459
B4GALNT2	-1.81441	-3.19285	-0.801712	-0.621381	-3.09474	-0.30594	-1.66695	-2.6759	-1.9584	0.158807	-0.120142	1.30086	0.78941	6.15438	15.5949	7.16183	0.265944	2.79353
B4GALT7	-0.239925	-0.709864	-1.0077	-0.0573499	-1.08183	-0.765636	-0.598777	-0.732161	-0.99944	0.0573499	-0.505806	-0.222108	-0.728225	3.10072	-0.0668345	1.63754	-0.125729	0.617334
BACH1	0.316161	-0.274099	-0.191406	-0.143966	-0.132499	-0.378178	-0.844249	-0.521592	-1.02587	0.10713	-0.986757	0.629198	0.519194	2.77819	1.60357	2.80009	0.154019	3.78453
BAD	0.013741	-0.427241	-0.41235	-0.288039	-0.382927	-0.104897	0.0535264	0.071712	0.0227771	-1.90122	-2.10579	-1.88201	-1.89271	-2.60276	-4.04611	-2.84959	-0.642522	0.32825
BAG4	-0.086874	-0.285005	-0.168157	-0.188679	-0.0605094	0.402973	-1.9244	0.226624	0.412335	0.3832	0.655402	0.421355	0.472298	2.95494	5.10313	2.97684	0.093025	1.96422
BAG6	-0.217285	0.140501	-0.0551074	-0.0179999	0.0537941	0.313531	0.37144	0.39756	0.307693	-1.40003	-1.35463	-1.34339	-1.41802	-3.34415	-4.13317	-3.32225	-0.478131	-4.83666
BANF2	-0.944379	-2.80727	-1.50098	-2.05981	-2.83403	-0.238346	-1.53697	-2.58482	-1.89239	-0.297035	0.287169	0.112394	0.432935	6.38388	5.20926	6.40578	0.430219	3.02303
BARHL1	-0.0123646	-1.20633	-0.428432	-0.0653362	-1.28083	-1.51132	-2.54742	-1.82107	-1.75719	2.46533	2.5602	2.4131	2.57048	4.96587	3.98997	5.78248	-0.371798	6.68522
BARX1	-2.11346	-3.14684	-2.77208	-2.23563	-3.03444	-0.391972	-1.69958	-2.73766	-2.05513	-0.489139	0.0509954	0.834988	0.230773	6.21823	15.9684	8.62047	0.281981	6.70043
BARX2	-0.00363207	-3.34649	-0.72476	0.20291	-1.92668	-1.05799	-2.30673	-2.47513	-2.597	1.72055	2.34109	-0.671496	1.00975	5.33163	4.15701	5.93274	0.116568	1.97078
BBS4	1.18254	0.841871	-0.0453496	0.0203147	0.346323	-0.0324798	0.0220351	0.0525327	-0.0203147	-0.994565	-1.17614	-1.05037	-1.08043	-0.872205	-2.04683	-0.850304	0.159529	-4.16263
BCL2L14	-0.119188	-0.754779	-1.21002	-0.139534	-1.60922	-0.864779	-1.40953	-1.82568	-1.37122	0.866864	0.931828	1.244	1.50942	5.69495	4.22121	7.0291	0.572902	4.24948
BCL2L2	0.0336471	1.0533	0.712198	-0.0187907	0.892759	0.483397	0.382453	0.418486	0.347441	-1.035	-1.14089	-0.676358	-0.842603	-1.27788	-2.45251	-1.25598	0.300835	-4.63873
BCL6	2.21104	2.50925	2.03807	-0.542808	2.24944	0.792513	0.733093	0.702848	0.791862	-0.559001	-0.607834	-0.471677	-0.5212	-0.661595	2.6433	-0.639693	2.14503	-4.02245
BCORP1	-1.30432	-2.92196	-2.53562	-2.01112	-2.82203	-0.19942	-1.49879	-2.54665	-1.88097	-0.274433	0.392326	0.142615	1.58645	7.53002	5.26702	6.46354	0.475187	6.94608
BDNF	-1.55921	-1.27703	-1.00802	-2.15912	-2.89844	-0.184162	-1.55114	-2.57029	-1.802	1.05215	0.880618	-0.0416212	0.624426	6.14738	4.97276	6.16929	0.356733	10.6109
BEND2	-0.57636	-3.32954	-0.964726	-2.01798	-3.16445	-0.599472	-1.91065	-2.9475	-2.2824	0.61199	-0.0568037	0.416909	1.92857	6.03463	4.86	6.97536	0.073741	2.67378
BEND4	-0.172348	-3.5152	-2.84181	-0.494486	-3.4527	-0.515356	-1.91143	-2.1111	-2.14746	2.32353	2.02124	1.98827	2.38953	5.70246	4.52783	5.92417	-0.00746441	2.3416
BEND5	0.0103278	0.518931	0.981001	0.250946	0.796414	-0.49596	-0.451608	-0.527704	-0.347194	-0.424604	-0.533001	-0.523778	-0.303086	1.18237	0.59835	1.20428	-0.751588	4.43163
BEST3	-1.32164	-1.65081	-1.20852	-0.708446	-2.055	-0.067643	-0.899537	-1.55522	-1.15254	0.479847	0.742819	0.602647	0.904253	6.58761	4.37691	5.69433	0.554955	5.48764
BET3L	-1.85959	-2.32488	-0.210961	0.34526	-2.65514	-0.476337	-1.78156	-2.73495	-2.1249	-0.069865	0.517953	-0.146411	0.248874	6.42913	5.48507	7.15751	0.193684	6.51718
BFSP2	-0.0651722	-3.47279	-0.110779	-0.114244	1.78074	-0.484124	-1.87817	-1.32581	-0.332607	1.61741	0.807738	1.89736	1.36241	5.79773	4.6231	5.81963	0.025425	2.43688
BHLHE23	-0.122083	0.361438	-0.211844	-0.0723982	-0.259215	-0.812466	-0.834033	-0.940525	-0.900615	-0.211653	-0.500502	-0.693286	-0.845669	-1.92675	-3.10138	-1.77223	-1.04449	-5.2876
BIRC8	-1.93531	-2.95361	-2.77304	-2.18274	-2.86835	-0.272657	-1.60328	-2.64929	-1.87279	-0.239729	-0.00254059	0.00254059	0.478369	8.0315	4.899	10.4037	0.223365	2.71278
BNIPL	-1.75295	-1.80112	-0.898648	0.205455	-3.41136	-0.50813	0.475279	-1.40779	-1.66464	0.10796	-0.252613	-0.410065	0.137274	10.229	4.59032	5.78685	-0.0220389	8.33688
BPESC1	-1.61959	-3.26583	-2.19865	-0.467904	-3.17061	-0.478091	-1.82473	-2.83912	-2.12182	0.726141	1.74317	0.680974	0.365572	8.43592	5.22743	6.5372	0.140553	2.68166
BPI	-0.309472	-0.330942	-0.047462	-0.416735	-0.909097	-0.625812	-1.94919	-1.81566	-2.27866	1.35273	2.0025	2.23005	1.41302	5.97118	6.10494	5.99309	0.0474615	8.96236
BPIFA1	-1.73657	-3.4889	-0.78442	-0.491242	-3.27357	-1.57227	-2.90742	-2.29335	-3.15572	1.30319	1.3711	1.90484	1.8691	4.93267	3.64526	4.84179	-1.0405	1.45904
BPIFA3	-0.514853	-3.41631	-0.555867	-0.0383153	-0.97328	-0.540983	-1.90235	-2.90926	-2.19536	1.79742	1.76627	1.27866	2.1091	8.69716	15.5415	7.99167	0.0383153	2.57316
BPIFB3	-2.27972	-1.39994	-0.285364	0.00499964	-1.77657	-0.548254	-1.8908	-2.64076	-1.93811	0.754295	-0.00499964	-0.337739	0.298857	5.88472	4.7101	5.90662	0.0132794	4.11116
BPIFB4	-1.5744	-3.48705	-0.662245	0.524882	-3.35992	-0.660059	-1.99114	-3.00792	-1.12916	1.47277	1.40778	1.39981	1.75022	5.84397	4.66934	5.86587	-0.00528192	5.36449
BPIFB6	-2.17394	-4.08978	-1.9421	-2.13611	-2.3764	-1.34866	-2.70335	-3.73425	-2.95159	0.367176	0.170085	0.136043	1.17976	5.01091	11.7865	5.03281	-0.808036	4.47438
BPIFC	0.22115	-1.76358	0.0501308	-0.0501308	-2.10279	-0.719221	-2.08538	-3.08893	-2.36923	2.13024	2.00635	2.07961	2.47964	5.7368	4.56218	5.7587	-0.148662	2.81669
BPY2B	-2.1896	-3.11503	0.186908	-1.75947	-2.98912	-0.401911	-1.75318	-1.74467	-1.99453	-0.133611	2.48104	1.26647	0.558361	5.99912	5.40016	6.69703	0.191877	2.63826
BRCA2	-1.35448	-1.50168	-1.28175	0.422229	-1.41119	-0.593806	-1.29944	-1.00736	-1.19579	-0.622664	-0.300681	-0.230679	0.455797	5.86719	5.21577	6.11068	0.133406	3.49278
BRIP1	0.154064	-2.50282	-2.54958	-0.580709	-2.77184	-1.18821	-1.38539	-1.01112	-1.44712	0.1319	0.201202	0.100293	0.503171	7.25206	4.11976	5.70336	-0.574006	5.10629
BSG	0.534894	0.472083	0.303579	0.820687	0.632791	-0.077558	0.150076	0.0201359	-0.087728	-1.16717	-1.14723	-0.998269	-1.04458	-1.27148	-2.4461	-0.287839	-1.39307	-2.96064
BSN-AS2	-0.0256295	-1.328	-1.0399	-0.718476	-2.06312	-0.106071	-1.41601	-1.09848	-1.77622	-0.0147266	0.520662	1.53056	1.2721	6.49827	5.32364	6.52017	0.536126	3.13741
BTBD2	0.0209367	0.697644	0.387859	0.995878	0.693206	0.152088	0.318004	0.188377	-0.151715	-0.981126	-1.10861	-0.976755	-1.20662	-0.0428381	-1.21746	-0.0209367	-0.86399	-3.40369
BTBD9	-0.392571	-0.522369	-0.501034	-0.400307	-0.576853	-0.425678	-0.333358	-0.189473	-0.237047	0.118387	0.404304	-0.528449	0.0946473	4.15061	4.10906	4.27415	0.228663	1.67307
BTG1	0.486989	1.33037	0.601953	-0.640237	0.903207	0.229386	0.0822511	0.20688	0.0417457	-1.85595	-1.80052	-1.8802	-1.92211	3.15737	-3.05609	-1.85957	0.557907	-5.24232
BTG4	-0.158836	-3.12673	-2.86622	-1.54912	-3.00316	-0.40238	-1.71858	-1.23631	-1.79852	0.436047	-0.0459571	0.726655	0.311531	7.22913	8.10787	7.29852	0.24035	2.77873
BTNL3	-0.227247	-2.80333	-1.67762	0.0153964	-3.02252	-0.492487	-1.81775	-2.83558	-2.06555	-0.129772	1.15779	1.04036	1.11534	5.81323	5.83102	6.48835	0.0966895	4.79904
BUB3	0.0400803	-0.0900645	-0.256591	-0.173932	-0.0152373	0.176457	0.230326	0.174664	0.271501	-0.916723	-0.800676	-0.918176	-0.979143	-1.06239	-0.100145	-0.547626	0.0787039	-0.801283
BUTR1	-2.28331	-3.27159	-1.32789	-1.14748	-3.14669	-0.517375	-1.86577	-2.87219	-2.15541	0.50728	1.3372	-0.324392	0.86218	5.96862	4.794	5.99052	0.0945406	8.49393
C10orf10	1.98093	1.68258	1.78887	-1.15469	1.52472	0.905279	1.03578	0.949245	1.07075	-1.05192	-1.00765	-1.64287	-0.10041	1.23351	0.702861	1.25541	2.10863	-2.12735
C10orf116	0.0784106	2.56625	2.82403	0.35375	3.19004	0.273798	0.383908	0.390771	0.499843	-1.28983	-1.17813	-1.0584	-0.895369	-0.488863	-2.63856	-1.34854	-1.11094	-3.87585
C10orf118	-1.50766	-0.836207	-1.3406	-0.996157	-1.18291	0.118153	-0.588817	-0.902917	-0.598958	-0.585321	-0.602175	-0.625125	-0.253078	3.72704	5.50889	3.35288	0.256165	2.71011
C10orf122	0.924675	-2.25662	-1.22966	-0.667107	-2.74133	-0.669714	-1.9681	-3.01632	-2.32533	0.147171	0.844938	-0.318362	0.00109339	5.95383	4.77921	5.97574	-0.00109339	6.54616
C10orf136	-0.366941	-3.40316	-2.52296	-2.44494	-1.56903	-0.254785	-1.84106	-2.02248	-1.40117	3.20644	2.79772	2.60515	0.185595	5.8798	4.70517	5.9017	0.0744014	2.51894
C10orf53	-0.377254	-2.96993	-1.79908	-0.674315	-2.88939	-0.302404	-1.63001	-2.68439	-1.91999	0.790288	1.05593	-0.0216522	0.410611	6.00851	4.83388	6.03041	0.171166	2.64765
C10orf67	-0.343162	-3.2576	-2.44229	-0.983053	-3.11987	-0.515921	-1.87324	-1.98758	-1.53587	1.68187	-0.23584	0.205636	2.30538	5.9605	4.78588	7.77845	0.129472	9.31961
C10orf82	-0.931418	-2.25396	-0.437695	0.390267	-2.0704	-1.7785	-1.37324	-1.0657	-1.44413	0.351482	0.267108	0.175674	1.53127	3.9806	4.3433	6.41858	-1.84024	0.61975
C10orf90	-0.2083	-3.01335	-3.12459	-0.482374	-3.30803	-0.674337	-2.02061	-3.02267	-2.3127	0.705935	0.784273	1.7075	1.26795	5.8808	4.70618	5.9027	-0.0208354	2.79422
C10orf92	-0.983897	-1.96952	-2.91971	-2.36773	-2.38078	-0.507285	-1.84409	-2.8585	-2.05254	-0.137358	0.640338	0.0590625	0.638288	5.83478	9.20532	5.85669	0.136119	5.10312
C10orf96	-0.0266333	-3.36783	-1.59584	-1.69326	-2.13854	-0.596414	-1.92526	-2.69903	-2.1499	0.190982	0.17385	-0.146647	1.19032	5.74053	4.5659	5.76243	0.111206	2.37967
C11orf2	0.396059	0.247824	0.481728	-0.00272822	0.188409	0.0332148	0.290491	0.25148	0.204997	-1.66632	-1.56158	-1.62962	-1.64719	-3.02038	-4.195	-2.99848	-1.76246	-6.38123
C11orf36	-2.49382	-1.52973	-0.692287	0.486559	-3.3468	-0.725791	-2.07716	-2.93916	-2.30859	0.225725	1.18962	-0.506614	0.944108	5.76565	4.59102	10.2073	-0.065321	2.9081
C11orf40	-2.34087	-2.47605	-0.746131	0.173528	-2.23539	-0.620663	-1.93408	-2.97901	-2.25118	0.702404	-0.00897026	0.846777	0.152287	5.94757	9.46342	5.96947	0.00896978	2.58672
C11orf67	0.471578	-0.369012	-0.0577278	-0.079999	0.269384	0.0997677	-0.00878143	-0.0497313	0.163863	-0.80508	-0.68872	-0.645025	-0.548855	-1.15702	-3.02298	-0.848535	-0.353761	1.64269
C11orf68	-0.0363421	0.382207	0.768338	0.195069	0.758987	0.15582	0.308855	0.247466	0.0901313	-1.79754	-1.7047	-1.53663	-1.79166	-0.779169	-1.23952	-0.757268	-1.07121	-3.57527
C11orf85	0.69124	-2.13213	-1.14169	0.292452	-1.16009	-0.793913	-1.539	-0.728109	-2.46514	-0.174642	0.688707	0.582073	0.940588	10.8899	4.64961	5.84614	-0.0624242	2.46339
C11orf86	-1.67752	-0.837446	-0.856821	0.0427551	-1.45245	-0.473855	-1.8175	-1.40729	-2.12901	-0.269262	0.868038	-0.0695972	1.6873	6.01861	4.84399	6.04051	0.131905	2.65776
C12orf12	-2.05409	-3.1929	-2.84726	-2.28664	-3.03746	-0.297908	-1.6283	-2.64043	-1.89259	1.3139	1.74966	1.17413	0.191183	6.18592	6.9037	6.20782	0.347768	3.85161
C12orf33	-0.312391	-0.891743	-0.591499	-0.873618	-0.819604	-1.40188	-2.3507	-1.26433	-1.72417	0.233396	1.0212	0.686095	1.38746	5.50516	4.03619	5.23272	-0.614328	1.84996
C12orf39	-0.827395	-0.866346	-0.836826	-1.51813	-0.699436	-1.43555	-1.79089	-2.25582	-1.71429	-0.270169	0.521466	0.0665364	0.447345	11.5371	5.04165	4.97128	0.847053	4.84649
C12orf40	-0.45661	-2.13336	-1.5802	-0.115371	-3.27474	-0.672887	-2.02692	-3.0317	-2.27734	1.50026	1.16728	1.00064	1.75236	7.45763	4.75854	5.79663	-0.071342	6.30807
C12orf42	-0.0563521	-1.64776	-0.501722	-0.920003	-1.61242	-0.740052	-2.05252	-3.08407	-2.33956	0.402855	0.509073	0.169127	0.115055	6.01508	7.69097	5.77177	-0.0486979	5.15603
C12orf50	-0.55859	-3.30082	-0.184665	0.02387	-1.68529	-0.546367	-1.89869	-1.33092	-2.15082	1.56304	2.67489	1.77004	2.06431	5.85943	5.13432	5.88133	0.00724506	4.82257
C12orf60	-0.235894	-1.96761	-0.743128	0.467153	-1.40068	-0.72275	-0.77241	-0.189121	-0.428331	0.409641	0.343492	0.353057	0.429866	2.93775	1.76312	2.95965	-0.183995	6.21942
C12orf74	-0.0812736	-2.47378	-3.01	-1.21828	-2.58822	-0.380404	-1.72557	-2.6226	-1.93968	0.685626	0.897408	1.09588	0.3934	6.02567	4.85105	6.04758	1.39087	3.56209
C13orf26	-0.974172	-2.74987	-0.743382	-1.07209	-2.17986	-0.43364	-1.77822	-0.55395	-1.19367	-0.681469	-0.0325894	-0.309789	1.61357	5.99869	7.64944	7.28044	1.73827	4.91762
C14orf126	-0.463418	-2.95647	-1.0618	-2.0503	-2.29366	-0.222135	-1.53407	-0.779739	-1.91013	-0.322347	0.377705	0.0714116	0.440773	6.53367	6.46037	6.42454	0.434258	3.04179
C14orf177	-1.62588	-3.05092	-2.67783	-1.02028	-2.94457	-0.313669	-1.62711	-2.66061	-1.98382	-0.378151	0.162958	-0.0259995	0.657966	6.87842	5.13248	6.32901	0.361964	2.94626
C14orf182	-0.0870638	-0.632751	-0.501282	0.054101	-0.955762	-0.322934	-0.68258	-0.559481	-0.53001	-0.0177522	-0.317011	0.0534906	0.0960321	3.81494	2.52507	3.84061	-0.370245	0.111695
C14orf183	-0.781857	-1.33172	-0.621151	-0.226115	-2.38719	-0.206016	-1.54846	-2.08198	-1.79451	0.0338421	-0.0338421	1.17816	0.620193	6.16815	4.99352	6.19005	0.324835	2.80729
C14orf21	0.623425	-1.02112	-0.505875	-0.0471425	-0.83567	-0.880085	-0.536664	-0.573276	-0.720903	0.656526	0.384052	1.0783	0.818746	2.99665	7.46321	3.01855	-0.528086	2.63572
C14orf34	-0.416972	-3.03228	-0.151055	-2.13295	-2.94294	-0.262101	-1.59008	-2.61673	-1.94478	-0.397651	0.212618	-0.0512152	0.374321	6.33508	5.16046	7.40933	0.382383	2.97423
C14orf39	0.176375	-2.39454	-2.1922	-1.02348	-1.04107	-0.332106	-1.67544	-1.04024	-1.52833	-0.255734	0.0496779	-0.0393019	0.447793	6.135	6.73904	6.1569	1.31543	6.18623
C14orf48	-0.47828	-2.7524	-2.77375	-1.63202	-2.21481	-0.360143	-1.71277	-2.60879	-1.91072	-0.0707035	0.55343	-0.0840275	0.972502	9.12867	6.21373	6.69294	0.25167	2.65066
C14orf49	0.502066	-0.604774	-0.155986	-1.21747	-0.390759	-0.585402	-1.94184	-1.30172	-2.16761	-0.482713	1.02933	1.00744	0.96507	5.89683	5.00107	6.21968	0.0637965	2.53598
C14orf91	-0.757226	-3.35498	-3.22947	-1.52747	-3.38871	-0.531067	-1.86461	-1.91832	-2.0746	1.76911	0.167739	1.06041	1.3678	8.4032	5.43588	5.84982	0.0920191	2.3396
C15orf32	-0.0590129	-3.19827	-0.410676	-1.06833	-2.06837	-0.488574	-1.82848	-2.86502	-2.07318	2.94707	2.56082	3.0139	1.11339	5.92175	17.116	5.94365	0.0590124	8.99362
C15orf42	0.123159	-2.48889	-1.84436	0.338066	-2.35466	-1.16011	-1.00545	-1.04379	-1.17179	0.716068	0.938774	1.27024	0.809074	2.73806	3.49035	2.92111	-0.225235	3.47596
C15orf43	-0.706441	-3.484	-1.81394	-1.26002	-3.3015	-0.0399947	-1.81616	-2.80758	-1.99594	0.0399942	0.752564	0.393542	0.0803018	5.81985	5.74578	5.84175	0.138016	2.459
C15orf55	-2.20187	-3.3018	-2.76505	-0.66054	-3.17751	-0.449375	-1.79123	-2.79332	-2.00986	0.456816	-0.131583	-0.221824	0.346929	5.91457	4.73994	8.04177	0.214655	5.74661
C15orf56	0.291299	-2.28974	-1.49971	-0.393702	-1.81671	-0.762905	-0.909016	-0.419976	-1.34593	2.02777	1.57488	1.44848	0.00905132	5.72937	4.55474	7.35081	-0.100311	5.66104
C15orf60	0.446447	-3.00504	-1.2859	-0.314589	-2.89807	-0.292165	-0.985112	-1.80929	-1.88057	-0.295387	0.8024	0.0527544	0.54208	6.16675	4.99213	6.18865	0.280547	2.8059
C16orf45	-0.220881	1.48184	1.17864	0.685862	1.13919	-0.209704	-0.121014	-0.134169	-0.200023	-0.564197	-0.762639	-0.613384	-0.729182	-1.10154	-2.27617	-1.07964	-1.17885	-4.46239
C16orf46	-2.12549	-1.48768	-1.90872	-2.33627	-3.03626	-0.367252	-1.70443	-2.70928	-1.91844	-0.204152	0.230322	0.00439453	0.551043	5.98726	4.81263	6.00916	0.323413	2.6264
C16orf53	0.281939	0.740065	0.226466	-0.36475	0.350591	-0.250417	-0.229659	-0.268417	-0.338087	-0.800046	-0.739407	-0.902067	-0.779016	-1.91054	-0.118159	-0.567745	0.00672923	-4.5044
C16orf73	-1.00617	-1.91223	-1.03953	-1.13534	-2.70099	-1.29514	-2.6396	-0.702842	-1.01841	1.57541	2.25929	1.97013	1.36388	5.2251	4.05047	5.247	0.10916	3.41006
C16orf89	-0.25353	-2.08112	-1.70479	-0.568649	-1.4562	-1.42791	-2.16989	-1.58452	-1.94199	-0.953586	-0.443025	-0.168821	0.0449677	6.08748	3.78267	5.03648	-0.140038	5.67088
C17orf104	-2.02208	-3.0387	-2.75951	-2.17222	-2.91131	-0.261451	-1.60916	-2.61165	-1.83705	-0.227626	0.0105867	-0.0120344	0.540922	6.2029	6.80775	6.2248	0.401283	2.84205
C17orf47	-0.738594	-3.43456	0.672959	0.135065	-3.41959	-1.27548	-2.62448	-3.62393	-2.80979	3.07147	3.81789	2.00037	2.4883	5.11091	3.93628	5.13281	-0.650121	7.79181
C17orf57	-0.912064	-2.39501	-2.68907	-2.09193	-2.50467	-0.197972	-1.54113	-2.57641	-1.78816	0.30274	0.00402403	-0.00402451	1.11574	6.21755	5.04293	6.37396	0.355199	2.8567
C17orf64	-0.489965	-1.49124	-1.15004	-0.604764	-2.33574	-0.611058	-1.89999	-1.54559	-2.20804	-0.294985	0.602682	-0.120857	0.297206	5.61366	4.43904	5.63557	0.11527	2.25281
C17orf66	-0.187684	-0.445863	-0.214592	-0.568694	-1.73995	-0.538217	-1.8556	-1.31744	-2.13377	0.510309	0.799762	1.91148	0.861839	6.0162	15.4525	6.0381	0.132825	2.65535
C17orf77	-1.50355	-2.58334	0.0321908	0.549245	-2.57212	-1.41525	-0.20896	-2.48798	-2.70711	2.21817	2.2443	1.58324	2.24238	5.14559	6.06675	5.16749	-0.756757	9.74395
C18orf15	-1.1073	-0.173436	-1.03398	-0.865055	-1.38881	-0.805808	-0.814692	-0.585024	-0.910492	0.34722	1.14122	1.10751	1.76649	5.55988	6.89544	5.58178	1.38551	3.91161
C18orf26	0.0156689	-2.23948	-0.0156684	-1.33999	-2.1992	-0.510002	-1.81172	-2.86066	-2.19423	1.51142	1.39521	1.02517	2.97126	6.1274	7.05013	6.37499	0.155219	2.76655
C18orf49	-1.27187	-0.303445	-0.651876	-0.823539	-0.668014	0.0173001	-0.407033	-0.31191	-0.0173006	1.37029	1.14908	1.30636	0.0585642	6.56646	4.08303	7.73013	0.0675011	1.32146
C18orf57	-0.0219793	-2.50251	-2.67667	-1.64477	-2.98372	-0.417999	-1.76578	-2.78889	-2.07161	0.0219793	1.48162	1.43127	0.37061	7.93944	4.90289	6.09942	0.167751	4.8003
C19orf40	-0.661868	-0.350073	-2.10971	-1.60736	-2.39964	-0.945813	-0.571064	-0.683128	-1.11683	-1.43856	-1.16853	1.48661	-0.718045	5.13157	3.95695	5.15347	2.16176	1.77072
C19orf50	0.324708	-0.173368	-0.141316	-0.0498714	-0.143112	-0.235697	-0.0354571	-0.132931	-0.162316	-0.812668	-0.980451	-0.717801	-0.817629	-1.67821	-2.59449	-0.428952	0.338977	-0.261596
C19orf60	0.351376	0.210781	0.274984	0.195339	0.374693	0.0914903	0.256654	0.185009	0.226863	-0.997364	-0.934884	-0.787277	-0.677701	-2.59418	-3.76881	-2.57228	-0.802691	-1.27714
C19orf67	-0.27764	-1.11714	-0.918729	-0.0218873	-2.03572	-0.605173	-1.95822	-2.32419	-2.15804	-0.341606	1.70392	1.83963	1.77577	5.77701	4.60239	7.84801	0.0214076	2.41616
C19orf69	-0.31221	-1.94892	-0.576767	-0.8097	-1.40867	-0.661771	-1.99858	-3.00477	-2.20648	-0.427595	0.986352	0.450171	1.37789	5.69938	4.52476	5.72129	0.0367632	2.33853
C19orf75	-0.0797167	-1.95559	-1.22132	-0.0541162	-2.54983	-0.461369	-1.78714	-2.81726	-2.14475	-0.0648117	0.72761	0.392823	1.25264	6.13529	4.96067	6.15719	0.180302	2.77444
C1orf100	0.227335	-1.91664	-0.377045	0.506183	-1.283	-0.096499	-1.98014	-2.08223	-2.26666	2.12327	2.9474	1.97748	2.12798	5.571	5.95536	5.5929	0.0866642	10.6996
C1orf105	-0.373421	-3.18666	-1.46841	-2.33106	-2.5191	-0.316888	-1.69293	-1.11752	-1.94364	1.84617	-0.172912	-0.251579	0.397189	6.56829	4.86679	6.06332	0.222157	11.6561
C1orf106	-0.400483	-0.515549	-0.590486	-0.129579	-0.943777	0.189462	-1.42487	-0.651994	-0.824833	0.179829	0.259301	0.381998	0.292093	3.74146	2.88175	3.37723	1.05922	1.15365
C1orf110	-0.549075	-1.46428	-0.95433	-2.25437	-2.12156	1.19601	-1.89165	-1.50937	-2.11456	0.81724	-0.473879	1.27134	0.0536518	5.81937	4.64475	5.84127	1.08753	2.45852
C1orf111	-1.37245	-1.60221	-3.15791	-0.0884924	-3.34815	-0.408591	-1.76923	-2.43485	-2.07125	1.42522	1.85409	-0.0588918	0.420353	5.73744	4.56281	5.75934	0.0989261	2.37659
C1orf112	0.278403	-1.03112	-0.90044	0.0482669	-0.487107	-1.07416	-1.26911	-1.13039	-0.923492	0.671489	1.2068	0.756094	0.63453	2.10417	3.99975	2.46051	-0.162975	2.32655
C1orf123	0.277749	0.317186	0.331895	0.292062	0.213668	0.147844	0.254802	0.256229	0.249997	-1.31445	-1.33854	-1.35154	-1.48643	-0.823474	-2.95614	-1.45	-0.535794	-3.465
C1orf126	-1.01707	-0.811702	-0.0777378	0.141279	-1.05732	-0.947382	-2.29397	-2.15832	-2.51301	1.9557	1.7368	1.70161	1.79329	5.37874	4.59057	6.08743	0.0368881	4.53989
C1orf127	-0.462514	-3.95344	0.411514	0.40944	-1.22402	-0.761663	-2.67454	-2.87241	-2.85212	2.67302	2.22764	2.54176	2.35547	5.66153	3.79504	4.99157	-0.413836	3.89083
C1orf129	-0.0926571	-2.06679	-1.74257	-0.52048	-2.02663	0.880265	-1.9626	-0.977002	-1.82975	1.11325	2.30749	1.61884	1.62313	6.95921	14.0496	5.33392	-0.407164	4.45307
C1orf131	0.216533	-0.655537	-0.559951	-0.472468	-0.900536	0.656684	-0.45067	-0.589297	0.0431535	-0.346777	0.116577	0.0302532	0.199019	3.46002	7.32768	3.68353	0.718255	1.27827
C1orf144	-0.209569	0.127347	0.224082	0.575938	0.319632	-0.110616	0.064549	-0.0508411	-0.0198619	0.00890263	-0.227054	0.106226	-0.071695	-0.0121348	-1.17677	0.443746	-0.677636	-1.02991
C1orf150	-2.17957	-3.41238	-3.1013	-2.5918	-3.28944	-0.490183	-1.76794	-2.7843	-2.09547	-0.306998	0.966523	0.0151024	0.41555	6.16369	10.082	5.73571	0.233648	7.36537
C1orf226	-0.328566	-1.34104	-1.06789	-0.867893	-1.5595	-1.157	-1.33001	-1.24444	-1.90558	1.12823	0.649384	1.38728	1.01984	6.62767	5.35756	14.0517	1.82866	1.71169
C1orf49	-1.89836	-1.38407	-1.8538	-0.526645	-2.9655	-0.383175	-1.72165	-2.10876	-2.01304	-0.47094	1.37609	0.621276	0.988775	6.59434	4.91157	6.1081	0.194209	4.92328
C1orf70	0.320367	0.285176	0.866313	-0.130612	0.538198	-0.557777	-0.337117	-0.47393	-0.300287	-0.0163236	0.100584	-0.132922	-0.562165	0.98049	-0.194136	1.00239	-0.540697	4.3502
C1QL3	-0.277914	-2.41086	-0.0571313	0.173337	-1.47337	-0.924129	-2.27068	-2.28103	-2.48219	1.5424	1.53687	1.38563	1.66555	7.06848	5.16493	5.50455	-0.255608	2.12179
C20orf107	-0.0776677	-1.71028	0.504488	-1.09686	-1.58942	-0.664546	-1.96888	-2.37899	-2.35239	-0.744031	-0.00228405	0.610673	0.662	5.97413	4.7995	6.74741	0.00228453	2.61328
C20orf152	-2.02186	-2.26659	-2.81261	-1.07085	-2.96523	-0.299693	-1.62304	-2.63891	-1.88774	-0.4348	0.0442395	-0.0358038	0.240889	6.23456	11.8162	6.25646	0.369391	4.82779
C20orf173	-2.49469	-2.17102	-1.61163	0.258691	-1.77172	-0.764205	-2.08631	-3.11139	-2.42367	1.11106	2.66852	1.50704	2.45859	5.84201	6.96736	5.86391	-0.0902958	4.14783
C20orf26	-0.146613	-2.01979	-2.09111	-1.47566	-2.04454	-1.63789	-1.45485	-1.41627	-1.38997	-0.925658	-0.769119	-0.764495	-0.841116	3.88055	1.10409	2.30062	0.233862	0.548536
C20orf4	-0.223777	0.12968	-0.0633345	0.00276756	-0.0658016	0.00899982	-0.00276756	0.030117	0.0348911	-0.911039	-0.751636	-0.746925	-0.696631	-1.44299	-2.61761	-1.42108	-1.17638	-3.05782
C20orf79	-0.877668	-3.46017	0.305861	-0.623451	-1.67522	-0.527305	0.0432887	-2.10015	-2.15253	0.058032	0.681796	-0.0946674	0.0533724	6.92774	11.6208	5.79132	-0.013289	6.84333
C21orf54	-0.598666	-2.20971	-0.171715	-0.8076	-0.917753	-0.303464	-1.60406	-2.64843	-1.9584	-0.020175	0.609055	0.837842	1.54704	6.32259	5.5273	6.3445	0.372713	3.80707
C22orf23	-0.304211	-0.617899	-0.607412	-0.412056	-0.619768	-0.965531	-0.617252	-0.507507	-0.689134	1.31611	0.423686	0.322039	0.22142	4.81125	4.37198	3.99971	-0.266836	0.616955
C22orf33	-2.09949	-1.76936	-1.49159	-1.22084	-2.30259	-0.525659	-1.84012	-2.72807	-2.13404	0.605292	0.471178	0.520637	1.11746	5.86696	6.43596	7.9245	0.137414	4.76394
C2orf16	-1.51837	-4.04963	-0.602924	0.402834	-2.80194	-1.33119	-2.68731	-2.15422	-2.90655	1.36996	1.66354	1.31603	-0.0139422	5.98028	4.30501	6.50296	-0.716588	1.72223
C2orf19	-0.90898	-3.64104	-0.849447	-0.76252	-2.82221	0.412129	-2.58391	-3.20067	-2.78465	1.42622	1.66557	0.0720687	1.65566	7.72613	3.92889	5.12542	-0.5764	4.44808
C2orf57	-0.654087	-1.67974	-2.56661	-0.190907	-2.9976	-0.420776	-1.76901	-1.64581	-2.00903	-0.123156	1.88051	0.327144	0.563717	5.95836	7.59414	7.3019	0.16658	2.59751
C2orf61	-0.999326	-0.853068	-0.690999	0.566279	-0.933079	-1.14991	-1.11454	-0.541564	-1.57415	1.00604	1.37226	0.64988	0.660435	15.2094	4.30156	5.49809	0.544873	5.66306
C2orf78	-0.660014	-2.86513	-2.84851	-0.440744	-3.00464	-0.358284	-1.67677	-2.69724	-1.95342	1.68967	2.0612	1.71842	1.16125	6.19306	8.34246	6.21496	0.313294	2.83221
C2orf82	-0.540025	-0.770423	-1.43427	-1.41393	-2.80983	-0.418457	-1.74962	-1.53246	-1.66635	-0.47865	0.0427189	-0.168665	0.325269	5.85045	4.67583	6.48676	0.24098	4.96091
C2orf83	-0.541386	-2.90903	0.176415	1.24649	-1.38857	-1.28248	-1.3351	-0.898231	-1.64762	2.81129	2.72435	2.85909	3.21665	6.52042	3.88347	5.08	-0.755791	1.69725
C2orf85	-0.902475	-1.45192	0.256908	1.07638	-1.11534	-1.55949	-1.86127	-1.21883	-0.996799	2.83088	2.81651	2.82907	2.82913	4.88636	6.73171	4.90826	-0.594011	1.52551
C3orf17	0.279837	0.306848	0.025957	0.0173291	0.166806	0.273327	0.288782	0.28892	0.312657	-0.489843	-0.376863	-0.540536	-0.496688	-0.559424	-1.73405	-0.537522	0.0252885	-3.92028
C3orf18	0.138826	0.440428	0.46712	0.140498	0.576177	-0.440246	-0.478709	-0.344484	-0.20531	-0.43655	-2.11253	-0.441427	-0.350995	-0.79894	-1.97357	0.48405	-1.22457	-3.56367
C3orf22	-0.709437	-1.49064	-0.275701	0.295948	-1.33555	2.53503	-1.03877	-0.762879	-1.01842	1.31981	1.36551	1.60362	1.35864	3.39727	2.22265	5.10505	0.181396	0.0364215
C3orf24	-2.08305	-4.05681	-0.59163	0.493521	-3.93309	-1.27834	-2.62606	-3.63006	-2.92909	1.96962	2.27232	2.28931	2.21655	5.26092	5.7859	5.28282	-0.642527	1.90007
C3orf27	-0.711848	-2.41221	-0.632125	0.146523	-1.63717	-1.25265	-2.41483	-2.13158	-2.00817	2.26529	1.07551	1.22005	1.32796	6.40797	4.05083	5.24735	0.154835	6.46094
C3orf36	-2.29861	-1.33862	-1.76959	-0.903098	-3.12441	-0.517736	-1.87394	-2.86836	-2.08609	-0.408524	-0.205649	0.248626	0.339404	5.94644	4.77181	7.95425	0.137151	7.06015
C3orf39	0.18947	0.19352	0.760751	-0.0597925	0.408322	-0.24459	-0.114859	-0.13413	-0.13135	0.0133319	0.117744	-0.171188	-0.113609	-0.192913	-0.909597	0.429119	-0.0419221	-2.10383
C3orf49	-1.81037	-3.02886	-2.70827	-2.13572	-2.86859	0.59372	-1.38937	-2.3831	-1.59868	-0.326583	0.032856	-0.032856	0.496627	6.29902	5.1244	7.42304	0.578145	5.31714
C3orf52	0.828882	-0.683034	-0.311205	0.344327	-0.680729	-0.668061	-0.737753	-0.443802	-0.694885	1.70998	2.14102	2.13692	1.40796	7.15067	3.51206	4.91383	-0.301315	1.93735
C3P1	-1.31036	-2.47152	-0.927286	-0.110492	-2.12877	-0.988281	-2.31895	-2.8752	-2.64595	1.14623	1.79011	1.74479	2.20629	5.55399	9.74833	6.14378	-0.380822	5.1512
C4orf22	-0.599028	-1.31913	-2.3184	-0.594632	-1.09907	-1.16064	-0.816193	-0.760194	-0.817778	0.0506988	-0.141874	-0.426825	-0.0706325	4.02953	2.85491	4.05143	-0.0506983	3.9507
C4orf26	-0.611874	-1.96946	-0.258323	1.1049	-0.776686	0.0536413	-1.44327	-1.00148	-1.25041	1.95223	2.04069	2.58536	2.32195	6.45817	14.3266	5.76324	-0.189958	2.38049
C4orf37	0.0360279	-2.9308	-2.39624	-1.36371	-1.5519	-0.633144	-1.90596	-1.82716	-2.17253	0.865157	0.0143843	-0.237034	1.28143	5.75197	4.57734	10.7512	0.0488558	3.2073
C4orf45	0.597244	-0.468355	-0.747715	-0.327384	-0.433911	-0.75376	-2.09231	-2.73131	-2.4291	2.46134	2.95076	1.67581	0.0585089	5.80811	4.63349	6.63554	-0.130032	3.68965
C4orf46	-0.567323	-1.78001	-1.81277	-0.124412	-1.45398	0.176457	-0.143196	-0.304887	-0.475743	0.294047	0.376881	1.44703	0.80818	5.03488	7.13101	5.05678	-0.680479	2.28003
C4orf6	-0.763691	-0.959311	-1.10717	-0.433565	-0.578823	-0.358504	-1.68647	-2.72661	-1.60084	1.12501	2.57462	1.75365	2.746	6.43294	6.64909	6.19191	0.244449	2.95614
C5orf27	-0.219849	-1.15612	-0.202111	-0.289485	-1.05421	-0.207987	-0.884821	-0.70185	-0.908882	1.37504	1.07161	0.937651	1.19558	4.52705	4.17439	4.25321	0.0150845	0.870454
C5orf4	1.15289	1.67166	1.50707	0.183301	1.48679	0.15802	0.0911946	0.18326	0.264628	-0.402895	-0.475033	-0.438294	-0.349875	-1.99278	-3.16741	-1.97088	-0.256155	-5.35363
C5orf42	-0.375492	0.723241	-0.0343709	0.0776024	0.0858161	0.178954	0.049597	0.0606382	0.175627	0.134721	0.141311	0.103372	-0.337313	1.138	1.02313	2.28021	-0.259859	-0.73421
C5orf45	0.410265	1.38097	1.09826	0.189238	1.37002	0.0440781	0.0970757	0.0837419	0.136081	0.068895	0.111296	0.0339859	0.0331347	-2.13952	-1.70378	-2.11762	0.395868	-5.50037
C5orf47	-0.404179	-3.12975	-0.544492	-0.650347	-2.74101	-0.759476	-2.05415	-2.86224	-2.39373	0.853179	1.64418	1.31867	1.79026	5.6151	8.21978	8.28758	-0.219738	4.5407
C5orf54	0.419123	0.214661	0.389878	0.081429	0.611374	0.372653	0.235284	0.281289	0.340788	-0.032681	0.00573254	0.1257	-0.000603438	0.838804	-0.870477	0.512804	-0.323239	-0.791073
C6orf103	-0.0449462	-1.01449	-2.77722	-1.19223	-1.59015	-0.63717	-0.938045	-0.110511	-0.631493	-1.53224	-0.174658	0.0945172	0.312675	4.81794	4.53232	4.83984	0.496656	1.45709
C6orf15	-0.332902	-3.30177	-2.27314	1.47803	-1.99855	-1.75071	-1.66884	-3.31547	-3.32238	2.76417	0.996567	1.15301	1.02749	4.72872	3.8947	5.54114	1.82993	1.36787
C6orf174	0.610104	-2.41962	-0.917652	-0.0236907	-1.40129	-0.249325	-1.58406	-2.5906	-1.82555	3.94718	-0.0645709	-0.128604	0.219087	6.22675	5.05212	6.24865	1.97153	2.86589
C6orf195	-0.193527	-2.99926	-1.91813	-1.24737	-1.99504	-0.209524	-1.51693	-2.55054	-1.84327	-0.35699	0.127163	0.0602031	1.38738	6.37627	5.20164	6.39817	2.1843	5.75239
C6orf201	-0.104094	-1.70962	-1.53035	-1.31765	-2.70909	4.47566	-0.0593867	-0.867099	-1.40142	-0.353922	-0.0708852	-0.228345	1.78493	5.894	5.84296	7.45343	0.127834	4.88514
C6orf223	-0.0463505	-2.83877	-1.32006	-1.46229	-3.15298	-0.555642	-1.40662	-1.25144	-2.18653	1.17712	1.19524	1.71182	0.347877	5.90671	5.50372	5.92861	0.0463505	3.54165
C6orf52	0.266718	-1.07412	-0.78339	-0.436062	-0.536694	0.0891688	-0.22764	-0.0971401	0.047745	0.635878	0.722415	0.902453	0.303298	4.39203	7.27455	3.77782	-0.371063	3.92085
C6orf58	0.298403	-2.13726	-0.573925	-0.0199056	-1.42012	-0.92866	-1.65935	-1.33123	-2.41844	1.79289	1.5866	1.16745	2.11753	5.2855	7.2857	6.15348	-0.12601	4.37288
C7orf26	0.0313792	0.0350738	0.088594	-0.0777698	0.0681958	0.0359693	-0.140766	0.156094	0.0594592	-0.151475	-0.38689	-0.1596	-0.214139	-1.40001	-2.57463	-1.3781	-0.677247	-4.76086
C7orf33	-2.05428	-2.65062	-2.13	-1.85408	-2.96962	-0.294058	-1.64025	-2.6422	-1.85389	-0.238706	0.0404325	-0.0404329	0.539261	6.1134	4.93877	6.65225	0.373102	5.46593
C7orf34	-0.151568	-2.52712	-0.80286	0.179324	-0.957959	-0.542859	-1.45177	-1.4264	-1.49923	1.65741	1.91246	1.7788	1.35045	4.83836	8.507	4.98913	-0.333324	3.81468
C7orf51	-0.163839	-0.494465	-0.232173	0.286022	-1.83027	-0.578699	-1.90269	-2.92037	-2.16333	2.21	3.19372	2.96038	1.51756	5.94938	4.77475	5.97128	0.0873623	9.8423
C7orf60	0.0686109	-0.58377	-0.363515	-0.473237	-0.622709	-0.168676	0.0998769	-0.0904758	0.0607595	0.137556	0.96779	0.720553	0.771981	2.69135	12.8199	3.79384	0.266347	-0.32649
C7orf69	-0.883105	-2.03452	-0.457357	0.786524	-0.730696	-0.694902	-2.01034	-1.60671	-2.12108	1.17638	0.905393	1.21443	1.8797	5.86667	4.69204	5.88857	-0.0697823	2.50582
C8B	-0.382852	-0.7843	-0.804009	-0.716985	-1.29495	-0.327365	-1.6618	-2.43465	-1.95506	0.506934	0.289866	-0.100189	3.17215	6.23339	5.05876	6.25529	0.341311	7.7703
C8orf12	-2.5911	-2.70987	-0.695495	-0.515336	-1.94363	0.141211	-2.17387	-1.68702	-1.89018	0.728221	0.365422	0.0619464	-0.26505	5.57156	4.39693	5.59346	-0.199289	6.98004
C8orf22	-0.560675	-3.17482	-0.379941	-0.595404	-1.70511	-0.694726	-2.02602	-3.04265	-2.35894	1.473	1.70965	1.36037	1.44056	5.90707	4.73244	5.92897	-0.0283675	2.54621
C8orf46	-0.588671	0.216609	-0.42347	-1.05103	-0.246067	-0.61331	-1.26927	-1.69904	0.187354	-0.315021	0.172842	0.46294	0.356187	5.45792	7.72887	6.92636	0.24581	6.01428
C8orf68	0.000595	-3.42763	-2.1577	-1.18168	-4.40134	-1.46999	-0.49546	-1.80624	-3.09498	2.01525	1.20604	1.17392	1.56705	4.7607	3.71279	7.03501	0.203088	3.41456
C8orf75	-1.07151	-3.5278	-0.945283	-0.463828	-2.22991	-0.758236	-2.0963	-3.12971	-2.40114	0.838242	1.40188	0.062942	0.700007	5.74884	11.0077	6.11841	-0.166892	11.4451
C8orf8	-0.949864	-2.9437	-0.547619	-0.357089	-2.04713	-0.299423	-1.66247	-2.67025	-1.94951	0.76369	0.484487	0.81956	0.837618	6.15194	5.2414	6.17385	0.267756	8.27957
C9orf100	0.249168	-1.78258	-0.948242	0.766419	-1.73919	-1.39611	-1.0709	-0.701415	-1.05387	1.35467	1.9378	1.72151	1.63234	4.64115	5.32065	3.79766	-0.842063	1.5897
C9orf11	0.203134	-0.616959	-0.64918	-0.0858717	-1.70133	-0.545277	-1.64199	-0.997874	-2.13403	-0.339822	2.15048	0.0130262	1.04647	5.66659	4.49196	5.68849	0.126285	7.75657
C9orf128	-1.23294	-2.08344	-0.904776	0.428675	-2.39589	-1.64861	-1.42353	-2.22065	-2.83314	0.766485	0.712359	0.835835	1.56699	4.70886	3.53424	6.28608	0.0246968	3.60653
C9orf135	-0.430293	-3.09939	-3.07812	-1.19654	-2.17052	-0.331182	-0.0159659	0.357063	0.0295339	0.639421	0.424276	0.177106	0.00623846	4.27603	6.6845	4.03547	0.323264	5.48281
C9orf153	-2.1794	-1.57882	-2.18442	-1.8486	-1.34913	-0.414094	-1.34848	-1.03964	-1.98093	-0.353494	1.50612	2.02476	0.415193	6.03417	8.06848	6.05607	0.249947	7.58286
C9orf16	-0.159919	0.260369	0.545268	1.44262	0.440081	-0.0169272	0.304983	0.174803	0.0564895	-0.0213761	-0.358373	-0.0285621	-0.0251427	0.268642	-0.905984	0.290544	-1.83083	-2.28604
C9orf174	0.0137196	1.02271	0.312825	0.383546	0.99272	0.720595	0.855183	0.772801	0.864126	0.0182085	-0.0149775	0.155242	0.274812	1.06631	1.46714	1.08821	0.00927639	-2.29454
C9orf41	0.141291	-0.893571	-0.420076	-0.295374	-0.694899	-0.316343	-0.324337	-0.444784	-0.23335	0.760726	0.675267	1.0527	1.01106	3.33252	2.1579	3.83896	0.280191	1.3904
C9orf57	-2.1947	-3.22321	-1.34574	-1.67729	-2.13177	-0.423417	-1.77074	-2.77807	-2.08443	-0.437741	0.615882	1.39166	0.705646	6.11905	5.07611	7.97429	0.206118	2.7582
C9orf62	-1.43258	-0.222169	-0.647742	0.107858	-0.491407	-0.145244	0.11782	-0.06499	0.06499	-1.05935	-1.32677	-1.20225	-1.01944	-2.4081	-3.2581	-2.3862	-0.899833	-4.09208
C9orf79	-1.36415	-3.2302	-0.755233	0.0634227	-2.3774	-1.51319	-2.11534	-2.54385	-2.47726	1.35341	1.05907	1.39863	0.865133	4.81038	3.63575	4.83228	-0.782263	4.80372
C9orf84	-0.661403	-1.39984	-1.19635	-0.874463	-1.18056	-0.337718	-1.69196	-2.70014	-1.99891	1.75031	2.63464	1.54466	2.25062	8.42255	4.63918	5.8357	0.164212	2.45295
C9orf9	0.930922	-0.165213	-0.222695	-0.715015	0.0438541	-0.228957	-0.145471	-0.102235	-0.033424	-0.385223	-0.341238	-0.33625	-0.366297	-0.87747	-2.13184	-0.935314	-0.463713	-0.40552
C9orf93	-0.256634	-0.57258	-1.2427	-0.552709	-0.499651	0.214638	-0.409893	-0.801361	-0.488847	-0.0425425	0.391954	0.0957913	0.440479	5.76266	3.72622	4.91516	-0.334262	1.23765
C9orf96	0.186539	-0.451568	0.0472684	0.702272	-0.688138	-0.229453	0.0292325	-0.0020957	0.0020957	2.35892	1.89556	1.90848	1.71371	7.6179	1.40629	2.60282	-0.600255	8.10942
CA6	-1.71015	-2.92747	-2.4424	-2.26068	-3.03221	-0.391092	-1.72518	-2.60046	-1.6434	0.0270114	0.427665	0.215689	0.859014	6.57342	6.44864	6.19304	0.275466	6.99411
CABP2	-1.09005	-1.47049	-0.758235	0.107624	-1.46274	-0.577025	-1.88547	-2.92338	-2.24573	0.0200462	1.02989	1.38242	1.26334	6.04168	4.86705	6.06358	0.0984211	5.18573
CABS1	-0.620225	-3.33083	-0.932397	-0.250889	-1.99471	-0.481444	-1.81675	-2.82918	-2.08087	1.53414	1.55238	1.12799	1.5813	5.99163	4.817	11.415	0.16825	3.78731
CACNA1E	-3.07868	-2.08939	-1.01808	-0.392049	-2.61558	-1.43239	-1.60947	-1.6578	-1.52527	0.933637	0.863721	0.778879	0.344528	-0.0109507	1.54188	0.0109507	-1.43824	3.05101
CACNG2	-0.0591025	-2.29784	-0.366507	0.0591025	-1.5355	-0.918651	-0.628251	-0.918468	-0.97612	1.80071	1.58453	1.44946	2.34607	9.27226	4.27559	5.47212	-0.375946	2.08936
CADPS	-2.07298	-3.09757	-1.78827	-0.755324	-2.97319	-0.347366	-1.66288	-1.32382	-1.9825	-0.407453	1.63496	1.49853	0.525348	6.2441	6.91671	6.266	0.325001	2.88325
CAGE1	-0.972718	-3.25659	-2.18908	-0.407425	-3.10056	-0.547579	-1.87037	-2.58548	-2.13294	0.848355	0.630314	1.27523	1.87195	5.94733	6.95838	5.96923	0.0567746	2.58648
CALB1	-0.292876	-3.55538	-1.29049	-0.480457	-3.33931	-0.229607	-1.93354	-2.93136	-2.15339	0.498813	0.663963	1.05188	1.85794	5.7977	4.62307	11.5649	0.0351839	10.4918
CALCA	-0.0136979	-1.37209	-1.13029	-0.8241	-1.47669	-0.337927	-2.03024	-1.01138	-2.08265	0.069808	0.129784	0.32395	0.735057	9.63993	7.02331	5.83977	-0.0711918	5.48439
CALCR	0.516191	-1.08057	0.0404344	0.402773	-0.0833497	-0.0404344	-1.62825	-1.57635	-1.07783	1.08008	1.9486	1.66391	0.789922	5.49969	6.6675	5.52159	-0.458187	2.13884
CALD1	-0.111254	1.92819	1.57019	-0.132758	1.49343	0.701433	0.673083	0.825997	0.73155	-0.730856	-0.44265	-0.475135	-0.178909	2.0035	0.354664	1.21056	0.414042	1.5713
CALHM3	-1.87467	-3.05558	-2.7518	-1.4086	-2.98056	-0.0677447	-1.45784	-2.44596	-1.69157	1.04401	-0.0688062	-0.103371	0.495726	6.23992	5.0653	6.26182	0.444114	6.74438
CALML5	-1.46752	-3.09406	-1.39157	-1.11168	-2.03242	-0.239797	-1.58824	-2.61435	-1.90301	-0.223619	0.0866241	0.281887	0.501201	8.27158	12.9401	6.24366	1.82636	2.86091
CAMK4	-0.64795	-1.02458	-1.02858	-0.831853	-1.03778	-1.31825	-2.1455	-1.53206	-1.47095	0.179091	0.0281868	-0.748212	4.11471	5.58387	3.85383	5.05036	-0.0281863	1.66761
CAMKV	-1.90102	-2.18644	-2.65712	-1.46113	-1.62661	-0.162364	-1.51546	-1.9081	-0.84588	-0.309444	0.130911	-0.0122867	0.625362	6.27674	9.8059	6.29864	0.40207	5.665
CAMSAP2	-0.519862	0.761308	0.706383	0.0659168	0.586363	0.248268	0.423919	0.354997	0.453092	-0.561706	-0.39788	-0.557609	-0.898472	0.543847	-0.630779	0.565748	1.04564	-2.817
CAPN11	-1.44559	-0.883836	-0.932531	-1.254	-1.67964	-0.31086	-1.62655	-2.31804	-1.90954	-0.386803	0.0509968	0.00417233	1.08922	9.42414	6.03413	6.27096	0.360287	2.88821
CAPN12	-0.809681	-0.121024	-0.829874	-0.142932	-0.708079	-0.00413275	0.00413275	-0.115613	-0.158656	0.285563	0.656753	0.0504837	-0.051291	4.7851	1.60853	1.1615	0.58212	0.473352
CAPN3	0.832112	2.9978	1.03136	0.683061	2.3299	1.76206	2.07564	1.93125	1.65465	-0.517242	-0.204986	-0.612219	-0.771469	2.28715	1.64188	2.30906	0.0529757	-1.0737
CAPN8	-0.502045	-1.27503	-1.66617	-1.23763	-1.35796	0.0314185	-0.505799	-0.27441	-0.622029	-0.352876	0.0860065	0.637669	0.16765	4.93908	3.76445	6.5175	0.144814	2.26452
CAPN9	0.20905	-2.08778	-1.60272	0.120296	-1.93007	-1.14935	-0.987754	-0.897578	-0.77046	0.837915	1.34948	1.34233	1.44358	3.76005	5.95877	3.78195	-0.389277	9.15769
CAPZA3	-0.744307	-2.13556	-0.755304	-0.622341	-1.43239	-0.698024	-0.51765	-0.136759	0.0776825	0.455692	1.76828	0.610109	0.368205	5.6706	4.49597	5.6925	-0.077682	2.30975
CARD14	0.773463	-1.87061	-0.87152	-1.10831	-1.19366	-0.452878	-0.434783	-0.288567	-0.218108	2.07996	1.60065	1.77669	1.76927	4.48879	3.76571	5.0019	1.20196	1.29988
CARD18	-2.08154	-3.30804	-2.2509	-1.04198	-3.15463	-0.405403	-1.66581	-2.70264	-1.99956	-0.191917	2.12226	0.162735	0.902381	5.8019	4.62727	5.8238	0.273648	4.04738
CASC5	-0.954768	-3.0475	-2.40893	0.266102	-2.58172	-0.596735	-0.445471	-0.403923	-0.474435	-0.507071	-0.992725	-0.692157	-0.0903373	5.93477	3.41565	5.16032	0.229397	4.99531
CASP14L	-2.07559	-3.09987	-0.751289	-0.165973	-2.98191	-0.30483	-1.65217	-2.65938	-1.96437	-0.293696	-0.0696897	-0.179351	0.410753	6.23428	5.05966	6.25618	0.324284	6.675
CASZ1	-0.341656	-1.31197	-0.27604	-0.0453795	-1.45061	-1.67422	-1.99527	-2.45111	-2.05641	1.21114	1.28542	1.08562	0.98527	4.37485	8.08576	4.44308	-0.3664	2.83006
CATR1	-2.20848	-2.56626	-2.04857	-0.0997772	-3.27177	-0.451113	-1.79433	-2.78942	-2.00886	-0.63442	1.19281	1.46965	0.189205	6.39768	9.11529	5.88389	0.183568	5.56698
CATSPER4	0.329173	-2.74374	-0.677846	-0.101715	-2.54003	-0.656262	-1.08439	-1.29925	-2.3177	1.71517	1.74917	2.57544	2.24557	5.84508	7.10199	5.86698	-0.0494013	2.48423
CATX-1	-1.0857	-2.20929	-3.02718	-2.21186	-3.13056	0.184057	-1.84533	-2.88388	-2.11673	0.613312	1.16633	0.836956	1.57193	5.87941	4.70478	5.90131	0.0121017	2.51855
CBFA2T2	-1.00691	-0.658187	-0.641065	-0.926836	-0.623583	-0.454738	-1.10457	-1.65242	-1.27754	0.460236	0.0134382	0.793657	0.405745	3.5854	2.20192	3.16198	0.192013	3.69067
CBLN1	0.819952	-2.05195	-2.24902	1.55293	-2.46618	-1.91119	-2.31157	-2.09532	-2.30677	0.633063	0.957199	0.754897	0.545929	2.68568	2.37255	2.70758	-0.451819	-0.32938
CBX2	-1.92742	-3.45707	-3.08587	-1.40957	-3.26072	-0.719962	-2.03528	-3.06702	-2.38941	0.566569	0.715886	0.428941	1.04713	5.89961	4.72498	5.92151	-0.0446377	2.53876
CBY3	-2.07375	-3.1209	-1.21236	0.150033	-2.79844	-0.293112	-1.64341	-2.65291	-1.95626	-0.351512	-0.0639076	-0.201129	0.380019	6.22917	5.05454	6.25107	0.318945	2.86832
CCDC105	-2.2108	-3.44126	-3.06087	-2.56994	-3.29255	-0.541025	-1.79434	-2.83178	2.60888	-0.29868	1.98639	0.061759	0.44438	5.66099	4.48637	5.6829	0.152236	4.78572
CCDC122	0.0255696	-0.365516	-1.54495	-0.517838	-1.52628	-0.0795184	-1.01847	-1.48527	-1.05471	-0.302585	0.13789	-0.109744	0.243194	4.35306	3.98293	4.33522	0.553423	0.952468
CCDC140	-0.635052	-3.05886	-2.7212	-1.87147	-2.67243	-0.254451	-1.56777	-2.59386	-1.86752	-0.406047	0.0435233	0.367361	0.302737	6.31135	5.13672	6.33325	0.417112	3.79767
CCDC150	-0.116363	-0.928684	-1.09115	0.573876	-0.887644	0.120521	-0.127368	-0.314586	-0.384983	1.40622	1.07661	1.29517	2.84781	5.52297	6.95839	4.28112	-0.237801	1.99471
CCDC25	0.048226	0.476104	0.0605577	0.344764	0.507926	0.0181189	-0.146389	-0.185852	-0.0120595	-0.269059	-0.28421	-0.180842	-0.195811	1.87889	-0.0336936	0.682626	-0.169264	-0.842947
CCDC27	-1.59481	-1.72671	-0.716466	-0.234044	-1.78661	-0.9606	-2.28549	-3.30851	-2.63192	0.872784	1.72479	1.24493	1.62714	10.059	4.479	5.67553	-0.291033	2.923
CCDC34	-0.595621	-1.84099	-0.846962	-0.433306	-1.4728	-0.586153	-1.92159	-1.16496	-1.17538	0.674359	0.47567	1.46924	1.26896	8.10123	4.54579	7.43511	0.078764	2.35957
CCDC39	0.435833	-0.711617	-1.07082	-0.569374	-0.977349	-0.546645	-0.636133	-0.188951	-0.690893	0.0501599	0.988252	0.898287	1.44073	7.27193	4.02992	5.22645	-0.186326	6.03187
CCDC54	-1.1715	-2.20351	-1.61205	-0.153544	-1.94872	-0.0769148	-1.87694	-1.58286	-0.979071	0.907995	0.911462	0.685122	0.0509853	5.88234	9.25528	9.81038	0.0999556	5.07215
CCDC60	-2.23229	-2.50717	-2.91798	-1.88281	-3.02328	1.46372	-0.704886	-2.78797	-1.98901	-0.2591	0.616664	-0.147831	0.47963	7.14353	6.35556	7.10927	0.212067	3.72747
CCDC65	-1.39169	-2.03531	-1.9281	-0.351888	-1.93309	-1.43398	-0.950292	-0.958052	-0.948527	-0.912853	-0.771951	-1.22316	-0.513336	6.6464	2.74439	3.94092	0.153096	0.558165
CCDC67	-0.921979	-2.33822	-1.42144	-0.878881	-2.03965	-0.57896	-1.79416	-2.39373	-2.21165	0.968075	1.06365	0.887109	0.965428	5.91478	4.74015	5.93668	0.0256227	2.55393
CCDC70	-1.78464	-2.77888	-1.03364	-1.88753	-2.68035	-0.0669856	-1.37381	-2.42217	-1.71672	-0.112508	0.473601	0.262344	0.672765	9.36608	5.35634	6.55287	0.577435	3.17011
CCDC73	-2.05062	-2.71243	-0.140328	-0.733371	-0.969235	-0.671471	-2.0083	-1.37707	-2.22702	1.08595	-0.0259395	-0.348817	1.01709	5.67346	4.49883	6.47334	0.0115509	6.89092
CCDC79	-1.19617	-3.15143	-0.537955	0.419891	-1.81169	-0.400557	-1.70754	-2.74637	-2.0661	-0.493798	0.546352	-0.104852	0.225211	6.98951	5.03902	6.23554	0.274093	2.85279
CCDC8	-0.292989	-0.13322	-0.177309	-0.000775	-0.384768	-0.0574493	-0.0114918	-0.012948	-0.070055	-0.937496	-1.03858	-0.917463	-0.894164	-0.780609	-1.95523	-0.758707	-0.198273	-3.89294
CCDC83	1.31344	-3.39339	-3.13011	-2.53815	-3.25923	-0.647657	-0.319605	-1.01693	-1.62706	-0.527464	0.237432	-0.0103312	1.05657	7.00925	4.98037	10.0139	0.0103312	6.63725
CCDC84	-0.192247	1.13056	0.29189	-0.439549	0.824411	0.333806	0.245276	0.205507	0.215746	-1.06901	-1.07712	-1.09306	-1.13409	0.404053	-0.770572	0.425955	0.544199	-1.23548
CCDC92	0.0912518	0.531636	0.531662	0.311696	0.463785	-0.3269	0.173877	-0.0683303	-0.16707	-0.496431	-2.27554	-0.391673	-0.441113	-1.09437	-1.59337	-1.07247	-1.17666	-1.11908
CCKAR	-1.87639	-3.44354	-0.433671	0.211799	-1.99909	-0.596285	-1.95339	-2.96806	-2.2473	3.19459	3.89915	2.64678	2.98684	5.87478	6.97177	5.89668	-0.0208421	4.78635
CCKBR	-1.52894	-4.19883	-1.20641	0.271086	-2.87064	-2.46166	-3.76299	-4.72387	-2.24756	0.425988	0.355393	0.51716	0.978687	4.15183	5.99699	4.17373	-1.78656	3.40079
CCL1	-0.398089	-1.61764	-0.819775	0.0752568	-2.15467	-0.786393	-2.12537	-1.4181	-0.942756	0.598866	0.493893	0.382578	1.74028	5.57723	4.4026	5.922	-0.0957837	2.21638
CCL16	-2.1021	1.06923	-0.983845	-1.08821	-0.413052	-0.377612	-1.71753	-2.75352	-1.96373	-0.383419	-0.180667	-0.170929	0.462879	8.63718	5.23433	6.06574	0.176146	2.68299
CCL22	-1.8571	-2.94814	-2.64465	-2.07754	-2.37647	-0.137881	-1.45992	-2.47696	-1.72755	-0.260508	0.213481	0.13788	0.412478	6.40131	5.22668	9.6424	0.532266	3.04046
CCL7	-1.65324	-2.30361	-1.58849	-0.699218	-1.74935	-1.06029	-1.82614	-1.26377	-1.73861	0.657749	-0.0632181	-0.846809	-0.29911	5.43185	4.25723	6.50684	2.46473	5.26199
CCNB1IP1	0.751543	-0.296916	0.11467	-0.0835285	-0.0752611	0.054287	0.0638819	0.173126	0.123261	-0.684871	-0.482473	-0.544577	-0.413197	-2.18593	-3.36056	-2.16403	-0.78525	-5.54678
CCNE2	0.801937	-2.57907	-2.7286	-1.00594	-2.78147	-1.51453	-0.678266	-0.729088	-0.631426	-0.458746	0.556222	-0.153733	0.117076	4.34413	3.16951	4.36604	-0.320248	0.983283
CCR3	-1.15167	-1.39685	-0.325328	-0.492479	-1.39273	-0.592567	-1.67108	-2.16266	-1.70931	1.50637	1.54049	1.66793	2.01778	5.03076	6.17859	6.59256	0.359559	1.56397
CCR4	-0.973084	-3.27958	-1.60377	-0.350245	-3.20551	-0.481203	-1.82028	-2.84683	-2.14765	0.58881	1.25598	1.00573	1.24287	6.05478	9.58016	6.07668	0.124156	2.69393
CCR8	-1.78769	-2.78248	-0.956573	-0.100118	-2.68624	-0.0687294	-1.37871	-2.42615	-1.71575	-0.116149	0.460229	0.248913	0.683245	6.51902	5.3444	6.54092	0.568735	6.27705
CCR9	-1.91823	-2.13513	-1.56059	-0.493273	-3.10207	-0.455864	-1.79868	-2.8056	0.213757	-0.455857	0.250664	-0.240812	0.302487	6.05005	5.98904	7.14521	0.207415	2.6892
CCRN4L	-1.22288	-1.89926	-1.23564	-0.25263	-1.83786	-0.781208	-1.32548	-1.46993	-1.34023	-0.301122	0.929491	0.498075	0.453792	4.83339	3.82939	4.85529	0.22277	3.80919
CCT8	-0.856426	-0.881498	-1.19619	-0.624466	-0.898785	0.41001	-0.639221	-0.189273	-0.639013	0.373841	0.464687	-0.428588	-0.154736	2.08372	0.815774	3.57664	0.063875	-2.12042
CCT8L2	-0.851696	-0.587944	-2.62396	-0.0155158	-0.810561	-0.454226	-1.77272	0.017653	-2.0935	-0.576392	-0.152158	0.351649	0.569514	6.10866	4.93403	6.13056	0.21053	13.5404
CD101	-1.76826	-1.36889	-1.01018	-0.514397	-0.880381	-0.271027	-1.59279	-2.63509	-1.92677	-0.36876	0.256123	-0.00521898	0.475403	6.29175	5.11713	6.31365	0.347705	2.9309
CD1D	-1.11983	-0.603101	-0.39532	-1.10843	-1.6168	-0.411629	-1.09121	-0.632872	-1.1539	-0.479333	-0.595458	-0.518323	-0.253909	4.31203	3.06634	4.43354	1.79126	4.55715
CD200R1	0.279014	-0.750333	0.0343599	-0.11507	-0.906394	-0.210333	-1.04826	-0.395959	-0.740644	0.790841	2.02807	0.898412	1.33514	6.18316	5.41058	5.50305	1.01499	6.52681
CD300LD	-1.78159	-2.99614	-2.6709	-2.10181	-2.48931	-0.0120659	-1.36278	-2.35558	-1.55097	-0.325355	0.312418	0.0120654	0.466235	6.35095	5.17633	7.22499	0.605278	2.9901
CD302	0.648835	0.549495	1.13638	0.277081	0.854167	-0.0138947	0.0635136	0.0331777	0.0879997	0.00302994	0.0511674	0.079651	-0.149295	0.862175	-0.435583	0.760945	0.505681	0.645971
CD320	-0.860099	-0.709015	-0.466624	0.489961	-0.64285	0.00840902	0.0436559	0.182039	-0.00840902	-0.575042	-0.934698	-0.849202	-0.891565	-1.3438	-2.51842	-1.3219	-1.4722	-4.70465
CD5L	-0.587686	-2.9526	-0.50691	-0.644567	-2.10353	-0.329053	-1.7755	-2.76104	-2.149	0.259853	0.817183	0.0946198	0.934133	6.00915	4.83453	6.03106	0.0851626	2.6483
CD80	-0.663589	-1.83561	-0.9022	-0.306161	-1.96879	-1.03809	-2.36863	-2.09622	-2.4772	0.915106	-0.00302887	0.275894	1.33588	5.26263	4.42301	7.5105	-0.099761	3.22542
CD81	0.0147572	0.279012	0.238676	0.0516062	0.158138	0.0844479	0.32653	0.229398	0.308006	-2.23858	-2.13185	-2.12097	-2.15119	-5.84726	-7.02189	-5.82536	-0.858795	-4.49419
CD93	-0.150381	0.255252	0.534915	0.137853	0.38364	0.234398	0.324194	0.271037	0.310726	0.051984	-0.101769	-0.0619818	-0.285122	1.99897	0.824347	2.86809	1.39556	-1.36188
CD99P1	0.40572	0.679278	-0.201592	-0.443678	0.635262	0.248298	0.3255	0.373413	0.467917	0.98276	0.891458	0.856385	0.829012	1.88682	0.712198	1.90873	-0.33675	3.13356
CDC20B	-1.24517	-3.51094	-1.03696	-0.296525	-2.24489	-0.428642	-2.10291	-2.82448	-2.35523	2.09514	2.31359	2.07853	2.15383	6.81972	4.92952	5.76958	0.0931978	3.4676
CDC25A	-1.01214	-2.65513	-1.10702	-0.123591	-2.40304	-1.8815	-1.89909	-1.75587	-1.90729	-0.0025108	-0.102421	-0.0606017	-0.230692	2.81761	1.21203	2.40856	-2.23173	0.559956
CDC34	-0.0772883	0.0332888	0.0185379	-0.0388104	-0.149376	-0.239238	-0.116855	-0.195376	-0.274536	-0.39906	-0.712568	-0.61872	-0.241601	-0.331623	-1.50625	-0.309722	-0.15765	-1.91797
CDC5L	-0.400038	-1.65085	-1.6637	-0.870066	-0.991564	-0.0628219	-0.800088	-1.2977	-0.973757	-0.32467	-0.372932	0.377007	-0.160418	3.39036	1.14649	4.71236	0.212163	0.883722
CDCP2	-2.15834	-3.10971	-1.18829	-2.26359	-1.90494	-0.372219	-1.73032	-2.72301	-1.94562	-0.240461	0.129452	-0.145316	0.740032	6.08948	4.91486	6.50082	0.272017	2.72863
CDH17	-1.88949	-2.88771	-1.1956	-2.08639	-2.24812	-0.15658	-1.51029	-2.54303	-1.76154	-0.191986	0.371888	0.972644	0.679139	6.46608	5.01373	6.21026	0.379458	4.11553
CDH20	-0.0972629	-1.49551	-1.36603	0.106654	-3.31897	-0.666403	-1.97211	-3.00838	-2.30942	1.16745	1.0895	1.26374	0.931622	9.42318	4.75216	5.94869	0.00606728	3.11839
CDH26	-0.24662	-0.197635	-0.208729	-0.727234	-0.226635	-0.117355	-1.26064	-1.31229	-0.769663	0.1852	-0.410202	-0.255589	-0.314394	4.71766	5.57711	4.73956	0.677378	3.25931
CDH4	-1.01122	-3.45002	-1.55987	0.407885	-3.35386	-1.75798	-2.97512	-3.12485	-1.36661	0.238133	0.243236	0.231561	0.418635	4.69284	3.51821	4.89169	-0.718655	4.89547
CDH7	-0.504547	-1.84444	-0.546137	0.424824	-1.78698	-1.67189	-2.28869	-1.37725	-2.10201	1.7728	1.51964	1.78077	1.7289	5.76714	4.4029	5.73806	-0.170184	5.76087
CDH9	-0.989857	-1.49778	-0.0524778	0.596062	-1.2461	-1.33837	-2.84089	-2.26031	-3.30117	2.66764	2.07996	1.99636	2.39517	11.5764	3.63592	4.83245	-0.49742	1.44969
CDHR3	-0.220979	-0.57555	-1.15047	-1.0126	-0.621147	-0.323777	-0.79243	-0.466255	-0.429909	0.00189122	1.13215	0.37901	-0.0318689	4.00564	2.94725	3.52081	0.070363	4.29118
CDHR4	-0.447403	-1.58817	-1.41431	-0.72518	-1.50258	-1.19991	-1.33276	-1.11514	-1.63156	1.17452	1.48388	1.02166	0.750026	7.19495	3.84652	12.2128	0.55067	2.99818
CDK4	-0.299803	-0.28755	-0.220456	0.547694	-0.179061	0.12863	0.394816	0.242838	0.277534	-0.644786	-0.599069	-0.63875	-0.532168	-3.04198	-4.2166	-3.02008	-0.560659	-6.40283
CDK5RAP3	0.809955	1.01805	-0.0668483	-0.123567	0.40574	0.557727	0.670627	0.598829	0.560701	-1.48699	-1.48898	-1.4499	-1.42271	-1.93079	-1.99793	-1.99242	0.0359631	-4.57602
CDKL4	-0.0889206	-2.96758	-1.37098	-2.10589	-2.90319	-0.0342073	-0.182022	-0.741708	-0.927238	-0.377427	1.55764	-0.0286288	1.52399	10.1699	7.51162	7.76517	0.492045	2.93159
CDKN2B	-0.961519	-0.356366	0.0274789	-0.115976	-0.507828	1.3937	-1.06411	-1.52251	-1.13775	-0.349565	0.163829	-0.386509	0.853986	4.63001	5.39754	4.65191	0.461936	2.21418
CDRT15	-0.593119	-1.91161	-0.849291	0.0411596	-3.21075	2.2804	-1.98649	-2.98393	-2.17367	-0.412496	-0.0340071	1.40153	3.24976	5.76496	4.59033	7.27536	0.0279317	7.81419
CDY2A	-0.747973	-3.04115	-2.65895	-1.24255	-2.95699	-0.313112	-1.62263	-2.66813	-1.99594	2.41095	1.83068	1.47033	2.04641	6.30593	5.13131	6.32783	0.337617	2.94508
CEACAM3	0.712216	-1.29185	-0.447306	-0.468575	-1.31865	-0.0528429	0.402968	0.147698	0.104234	1.54567	1.35238	1.24233	0.500619	3.61759	4.97512	4.14899	-0.0105715	3.51705
CECR6	-1.19356	-2.16453	-2.02534	-0.3324	-2.26921	-2.29217	-2.0371	-1.93278	-2.09584	0.480592	0.55849	0.555538	0.596083	1.45583	5.85146	3.62511	-2.50027	2.50092
CECR7	1.08753	0.696372	0.556146	0.305932	0.463404	0.151701	0.270833	0.287451	0.318629	0.633451	1.04335	0.855301	0.632028	-2.00244	-3.17706	-0.872817	-0.217167	-2.50755
CELF1	-1.62159	0.93563	0.531635	0.000296	0.718558	0.693533	0.530793	0.618405	0.655355	-0.635366	-1.62917	-0.519288	-0.35188	-3.23679	1.80015	-3.21489	0.509797	-3.16896
CELF5	-1.88406	-2.38898	-0.782873	-0.0174856	-1.86938	-1.45236	-2.78991	-2.26812	-2.63578	1.55039	0.793335	0.904079	1.53879	5.06388	7.70759	5.08578	-0.85717	2.44271
CENPL	0.242606	-1.39769	-1.64284	-0.564885	-1.64296	-0.863142	-0.875246	-0.325507	-0.713786	-0.692211	-0.635593	-0.539772	0.214309	4.67538	4.30106	4.69728	0.168601	3.23668
CEP128	0.0131543	-1.44096	-0.84525	-0.0701766	-1.14105	-0.81677	-1.45347	-0.79914	-1.07562	0.901265	1.05159	1.3381	0.578345	4.34474	5.31363	5.86716	-0.196546	0.983888
CER1	-1.18656	-2.00669	-0.308134	0.229791	-1.87135	-0.489539	-1.88563	-2.86741	-2.11522	1.3998	1.6852	1.24813	2.7383	7.79637	6.04359	5.78777	0.0172405	8.00213
CERS2	-0.331945	-0.102176	-0.132909	-0.444605	-0.241915	0.0808158	0.226452	0.20739	0.0575061	-1.67217	-1.60708	-1.68867	-1.84409	-0.730468	-1.96665	-1.92227	-0.170148	-5.30502
CERS3	-0.0739613	-3.23279	-1.97532	-0.677569	-1.6987	-0.561992	-1.15126	-2.1212	-2.14855	1.65858	0.381578	0.773457	0.459685	5.78218	4.60755	6.08461	0.014967	4.99414
CES1P1	-0.1147	-1.52086	-1.77428	-1.18061	-1.68097	-0.648977	-1.99031	-0.99831	-0.982058	0.689211	0.656455	0.318864	2.53708	5.77617	4.60154	6.62499	-0.0921731	2.41532
CES2	-0.475498	0.452418	-0.127759	-0.0454226	0.128804	0.0945895	0.112552	0.0594814	-0.0445006	-0.869242	-0.469669	-0.512915	-0.594679	0.163173	0.421914	2.08865	0.297204	-1.7603
CETN1	-0.234348	-2.71148	-1.14461	-0.228375	-3.37328	-0.74011	-2.06041	-3.08774	-2.41322	1.3463	2.1189	2.09649	0.935631	5.88029	4.70567	5.90219	0.787382	5.6509
CETN4P	-0.645915	-0.895416	-0.151969	-0.637673	-0.74747	-0.356878	-1.71214	-1.65293	-0.519957	0.734487	0.632636	-0.158413	0.464697	6.13968	4.96505	6.19834	0.292774	6.12063
CFHR1	-0.281522	-1.7957	-1.32062	-1.02502	-2.38525	2.79853	-1.98133	-2.79918	-2.16971	1.14123	1.81686	-0.063406	2.26724	6.52054	4.75706	6.53317	0.0238767	2.38701
CFHR2	-0.936904	-3.33018	-1.12805	-0.43414	-3.26432	-0.399153	-1.6693	-1.8843	-2.0288	1.21586	1.20558	1.45139	1.49944	5.94516	4.98265	5.96706	0.130175	2.58431
CFHR5	-1.21726	-2.49017	-0.801761	-0.816022	-2.34146	-0.610028	-1.81114	-1.4405	-2.25101	2.59627	3.07075	2.50515	2.68666	5.88133	5.85159	5.90324	-0.0168402	3.47209
CH25H	2.41341	3.55471	1.14254	-0.0773923	3.6353	-0.0603254	0.14799	0.0377104	0.141521	-0.208016	0.316697	-0.339781	0.0707762	2.12789	0.953269	2.1498	0.0668309	-1.23296
CHD2	-1.0305	-1.6817	-1.3061	-1.24471	-1.95464	-0.285267	-1.2539	-1.32552	-1.34326	1.25821	1.98611	1.49037	2.59922	5.40674	9.03236	5.93417	-0.269639	3.92499
CHD7	-0.880893	-0.468375	-1.27763	-0.272006	-0.866556	0.0939716	-0.29959	-0.243165	-0.434923	0.354177	0.192471	0.226634	0.367872	5.00273	1.24975	2.32048	0.0300625	-1.16222
CHKB	0.835501	0.731586	-0.0357757	-0.355923	0.401615	0.424364	0.375828	0.564387	0.576448	-1.47417	-1.50623	-1.34963	-1.37631	-0.807178	-0.633452	-0.785276	-0.0141683	-4.16803
CHMP1A	-0.198884	0.523731	-0.428756	-0.28223	0.386842	-0.0234885	0.0234885	0.0747571	0.05792	-1.45042	-1.40946	-1.27297	-1.43349	-1.4875	-0.466017	-1.03163	-1.07467	-3.13668
CHMP2B	-0.276801	0.454653	0.637337	0.255925	0.772672	0.627344	0.564851	0.524741	0.635323	-0.591667	-0.731055	-0.615267	-0.677401	-0.058794	-1.23342	0.900836	0.444005	-3.41965
CHMP4B	0.26771	0.0387841	-0.0117735	-0.233827	0.235383	0.11211	-0.121271	-0.149258	-0.0809768	-1.34349	-1.13338	-1.34562	-1.37927	-0.899444	1.19739	-1.52534	0.171739	-4.26129
CHRM2	-1.00721	-1.34363	-0.143704	0.0534906	-1.24858	-1.04913	-1.37492	-2.04112	-2.26226	1.27153	0.843464	0.704493	1.27373	5.45152	6.33329	5.47342	-0.444181	2.09067
CHRNA3	-2.43321	-1.10119	-1.92031	-0.194172	-1.24067	-0.905958	-1.28011	-1.06596	-1.11338	0.303244	0.343615	0.529749	0.1705	2.10193	1.68078	2.12383	-0.297231	8.40733
CHRNA9	0.356274	-3.35671	-0.947606	-1.16928	-2.72828	-0.502394	-1.82393	-0.925041	-1.91361	1.0998	0.406142	2.19976	0.907697	6.02381	7.90444	6.04571	0.153746	3.08504
CHRNB1	-0.539121	-2.09166	-0.391079	-0.397084	-1.11219	-0.269407	-0.937875	-0.813814	-0.819371	-0.2774	0.0765507	-0.46784	-0.385434	4.2806	2.80808	4.00461	-0.615367	0.621856
CHRNE	0.787503	-0.664451	-0.44457	0.233164	-0.613723	-0.631538	-0.235451	0.00501919	-0.071435	0.978694	2.03685	0.858332	0.286877	3.95828	10.3076	3.98018	-0.0801654	1.84975
CHST9-AS1	-0.369525	-2.20005	-1.08387	-0.248282	-2.69761	-0.294271	-1.61884	-1.78648	-1.55379	-0.329152	1.16359	0.818938	1.28622	6.26762	5.093	6.28952	1.15318	5.00669
CIDEA	-2.41885	-2.53182	-0.663922	-0.0157056	-2.03008	-1.20858	-2.50731	-3.50018	-2.88246	0.0157061	0.648749	0.276324	0.089323	5.42569	5.58337	5.44759	-0.532386	2.76563
CITED1	-0.814415	-0.855889	0.107057	0.14737	-1.50678	-0.79123	-1.32805	-0.793879	-0.880762	0.925842	-0.428895	0.0892253	1.03161	5.59954	4.42491	5.62144	-0.121984	4.42253
CITED2	-0.521849	2.1714	2.60091	-0.656011	2.28613	1.1021	0.760613	0.896905	0.932602	-0.490277	-0.597981	-0.517352	-0.527897	-0.749527	-1.92415	0.535562	0.380289	-4.11038
CIZ1	-0.130684	0.366866	0.153354	0.20074	0.238633	0.0617603	0.266872	0.134484	-0.0394245	-0.516405	-0.681128	-0.517901	-0.521585	-0.0580205	-0.0219676	1.04342	-0.68476	-1.71581
CLASRP	0.475761	0.534573	1.08249	0.516845	0.686241	0.130917	0.106723	0.158978	0.127502	0.688118	0.731187	0.93551	0.802621	-0.270084	2.72279	0.409905	-0.0638616	-3.12413
CLCA2	-1.10386	-2.4105	-0.509135	-0.939413	-1.9247	-0.820161	-2.16937	-3.16433	-2.34526	2.36234	2.53477	2.95525	2.59718	5.4944	4.31977	5.5163	-0.212081	10.1315
CLCN1	-1.59053	-0.871125	0.307096	0.905598	-0.843997	-0.00245476	0.027277	0.00245476	0.0135727	2.05948	2.16163	2.04817	2.28526	4.28126	11.4679	4.0336	-0.105758	1.9217
CLCNKB	-1.51436	-1.06658	0.279707	0.648726	-1.85854	-1.0213	-0.911356	-0.278813	-1.48802	2.20949	2.71436	1.58155	2.56177	7.08293	4.11526	5.31179	-0.503274	6.26673
CLDN12	-0.71801	-0.810216	-0.900107	-0.589396	-1.11821	-0.754823	-0.220884	-0.238462	-0.43123	0.128665	0.646504	0.361764	0.171487	3.18226	1.51873	2.71526	-0.44991	2.40627
CLDN16	-1.1345	-1.47719	-1.48276	-0.832747	-1.07902	-0.351561	-1.08303	-1.27558	-1.02138	0.187021	0.643838	-0.147005	0.296003	6.42441	5.03059	6.22711	0.745826	6.69624
CLDN19	-1.3552	-2.56591	-0.95921	-0.129446	-2.31523	-0.785138	-2.12765	-3.13034	-2.33843	-0.680914	-0.0693946	1.59146	0.0897608	5.58962	4.41499	6.02367	-0.10768	8.30635
CLDN2	-1.27393	-3.41578	-2.56147	-1.15172	-2.39763	-0.649047	0.519456	-3.0083	-2.31192	-0.45123	1.65248	-0.45777	0.20798	5.8496	4.82467	5.8715	-0.0445042	2.48875
CLDN23	-0.190573	-1.31727	-0.981585	-0.0403385	-0.876987	-0.970501	-1.02507	-1.01149	-1.12258	0.122985	0.0202522	-0.0489817	0.214858	4.45304	2.01644	1.08824	-0.0202522	1.92292
CLDN6	0.0436478	-1.92438	-0.644254	-0.143042	-1.48052	-1.60128	-2.24154	-1.58073	-0.712086	2.17406	2.33017	2.97065	2.4104	4.96374	3.78911	4.98564	0.579999	7.71093
CLEC12A	-0.502694	-0.649048	0.93508	-1.16939	-1.07187	-0.658735	-2.00228	-2.30458	-0.206242	0.760571	0.3788	1.50555	1.59346	5.82331	4.64869	5.84522	-0.077939	2.46246
CLEC14A	0.0792667	1.07738	0.815461	-0.247951	1.17839	0.366407	0.364992	0.266156	0.289196	-0.149539	-0.173316	-0.183252	-0.0870498	0.369254	-0.764906	0.391155	0.593221	-2.9916
CLEC2B	0.630298	1.52581	2.38807	1.933	2.30386	-0.178922	0.0270829	-0.121455	0.0567899	0.333452	0.409337	0.268668	0.378427	0.149897	1.05379	0.171799	0.524416	-3.21095
CLEC2L	-0.389225	-1.41355	-0.689591	-1.64807	-0.95716	-0.151755	-1.53065	-1.93135	-1.8002	-0.442441	0.0203447	0.0550447	1.8596	6.80018	4.83314	6.652	0.651977	7.72779
CLEC3B	1.13825	2.11909	1.92695	0.699047	2.54009	1.07338	0.996039	1.1172	1.2139	-1.49171	-1.43002	-1.42464	-1.46976	-2.65042	-3.82505	-2.62852	0.773749	4.15343
CLEC4C	-0.11118	-3.44154	-0.237236	0.207474	-1.95807	-0.6682	-1.97269	-0.556462	-0.755186	1.53102	0.888888	0.207891	0.814658	6.24486	12.8001	7.69772	0.004673	5.16747
CLEC5A	-2.02919	-1.93601	-1.81544	-1.21071	-1.89103	-0.294862	-1.62382	-2.63755	-1.86137	-0.405811	0.18595	-0.11348	0.395533	6.09142	8.05723	9.28528	1.11794	4.88263
CLGN	0.795092	-0.225653	-1.10494	-0.569641	-0.472481	-0.735741	-1.25031	-1.16555	-1.05177	-0.0952213	-0.167318	-0.0495188	0.26741	2.43417	12.4595	2.45607	2.0055	7.56519
CLK1	1.28461	1.5285	0.866255	-0.65317	1.00602	1.21328	1.06953	1.17006	1.10009	-0.430222	-1.03154	-0.596622	-0.813202	1.89449	-0.927649	0.268878	0.915131	-1.59618
CLK3	0.703164	0.417039	0.0441833	-0.531496	0.222541	0.266431	0.465064	0.356948	0.264935	-1.82684	-1.44504	-1.78912	-1.47889	0.0979187	-1.68299	-0.12492	0.264346	-2.91759
CLRN1	-1.18364	-2.52833	-1.17687	-1.10739	-2.31351	-0.430885	-0.578947	-1.47145	-1.10482	0.482808	0.885434	0.75125	0.317132	5.82324	4.64861	6.42002	0.618839	3.19916
CLRN3	-0.356946	-2.74394	-1.48505	-0.911502	-3.26625	-0.329584	-0.650959	-0.58873	-0.81817	-0.187685	0.47839	0.814375	0.217588	5.82353	4.6489	6.13328	0.051003	2.52165
CLSPN	-1.26209	-4.16037	-3.87852	0.62071	-4.05996	-1.30434	-2.65523	-1.39278	-1.72023	0.365485	0.0455675	0.891992	-0.588679	5.16582	3.99119	5.18772	1.27087	3.33547
CLSTN1	0.209541	1.27374	0.910966	0.249762	0.756649	-0.0429728	0.282636	0.179514	0.162649	-0.902918	-0.789099	-1.03798	-1.19473	-2.61925	-3.79387	-2.59735	-0.862124	-5.9801
CNBD1	-0.374531	-3.49843	-0.717996	-0.0978198	-1.50115	-0.639821	-1.97017	-2.50594	-1.20298	1.45659	1.75956	0.73469	2.48617	5.8503	11.8339	5.87221	0.0087924	6.27535
CNGB1	-1.988	-2.19865	-0.774017	0.194173	-1.65436	-0.934117	-1.36664	-1.08264	-1.32287	1.0252	0.947729	0.641332	0.922898	4.77392	2.7726	3.96913	-0.167591	0.586377
CNGB3	-1.95017	-1.16274	-0.917834	-0.752133	-1.88039	-0.215728	-1.57077	-2.60153	-1.81947	0.585173	-0.00670147	0.00670099	1.25906	6.14001	4.96539	6.16192	0.324009	2.77916
CNKSR2	-1.96129	-2.95824	-1.61249	-0.20127	-1.2112	-0.240848	-1.55428	-2.05638	-1.65948	-0.293832	0.277945	0.0631409	0.520897	6.33638	5.16175	6.35828	0.38949	9.05718
CNRIP1	0.330954	0.276448	0.467789	-0.182617	0.577086	0.00229406	0.0106063	-0.0239968	0.128026	-0.189912	-0.093102	-0.00229406	0.0197148	-0.897065	2.16291	-0.875164	-2.06962	-4.25792
CNTF	-0.471337	-2.08009	-0.486073	-0.108069	-1.67332	0.0859761	-1.82165	-1.68098	-1.09681	1.67003	2.04973	2.17119	1.72008	6.0605	7.79782	10.4698	0.128267	2.69964
CNTNAP2	-1.58548	-2.71521	-0.823535	-0.193927	-2.67356	-1.59191	-2.22374	-2.35581	-2.07714	0.885139	1.25627	0.770476	0.867701	5.06124	3.6287	4.91943	-0.0582742	6.47821
CNTNAP3	-0.154362	-1.39237	-1.60735	-1.50456	-1.62363	-1.01453	-1.94063	-2.39363	-2.12384	0.00693201	0.434539	0.26138	0.388708	4.25301	3.07838	4.27491	-0.161738	3.15928
CNTNAP4	-1.09365	-0.875774	-0.590371	-1.24183	-2.37407	-0.615872	-1.93195	-2.78605	-2.26637	1.34582	1.37294	1.0569	1.47379	6.72254	6.67947	5.99488	0.0281398	5.82908
CNTNAP5	-0.222385	-2.23096	-0.434284	0.423358	-0.792342	-1.29958	-1.91286	-2.15111	-1.68566	1.52235	1.54155	2.57205	2.13122	5.26498	10.1262	5.28688	-0.177513	1.90413
COCH	0.762908	-1.78955	-0.655092	-0.000561595	-1.72613	-1.36066	-0.730394	-0.71605	-0.705724	-0.0762652	0.0684113	-0.00020635	-0.914201	5.3328	5.16829	3.86178	1.1244	5.80699
COL11A2	0.0777049	2.33478	1.89441	1.60313	1.81804	0.177376	0.479681	0.402953	0.314052	0.245159	-0.442981	-0.637156	-0.0777049	3.70615	3.77751	3.72806	0.439401	0.345303
COL15A1	-0.485969	1.01049	-0.0440723	0.0555576	0.935408	0.50961	0.644711	0.529838	0.436447	-0.43066	-0.248909	-0.397368	-1.14854	0.362984	-0.811642	0.438443	0.485832	2.55069
COL19A1	-1.03457	-3.0897	-2.79035	-0.505078	-3.0113	-0.0989342	-1.48665	-2.4779	0.284772	-0.144591	-0.0782704	-0.127557	0.491811	6.20859	5.03396	6.23049	1.08436	2.84774
COL20A1	-0.951063	-1.59396	0.466992	0.327088	-0.984506	-1.13929	-1.36879	-1.61387	-1.38487	1.96462	1.98615	1.79713	1.97136	4.33585	4.70848	4.27114	-0.207401	2.11751
COL25A1	-1.01427	-1.63839	-1.23371	-0.707336	-2.3087	0.335867	-1.11989	-0.485968	-0.773646	0.990373	0.553353	0.54819	0.944108	5.71712	4.26991	5.92592	-0.0672956	6.35228
COL2A1	-1.7193	-3.4793	-1.97796	-1.82462	-3.35583	-0.683311	-2.01752	-3.03221	-2.08096	1.47511	1.53271	1.34254	0.0389748	5.83216	4.65754	5.85407	-0.0226154	3.45779
COL4A6	1.82699	3.15409	2.92553	-0.593642	3.2447	0.523031	0.294055	0.526757	0.615668	0.800157	0.524643	0.950544	-0.122427	3.47941	2.30479	4.4182	0.186128	1.21044
COLEC10	-0.624095	-1.76115	-0.0638638	0.123375	-1.39938	-0.746578	-2.65646	-2.65425	-2.91863	2.08351	1.73872	2.3414	1.58907	5.16206	7.59875	5.18396	-0.734686	1.80121
COMT	0.678975	0.182288	0.137602	0.134299	0.122179	0.34401	0.521914	0.487856	0.272479	-0.904135	-1.1233	-1.03331	-0.711008	3.13125	-2.24038	-1.04385	0.375839	-4.4266
COQ10B	-0.318226	-1.71722	-0.418066	-0.355683	-0.907561	0.0594951	-0.577841	-0.273717	-0.732296	-0.879138	0.0179793	-0.649784	0.190552	4.2674	3.09277	5.50507	0.353833	0.906548
CORO1B	0.733573	0.192591	-0.105841	0.382143	0.0117842	-0.013657	-0.00226915	-0.146645	-0.426774	-0.394759	-0.268304	-0.271307	-0.676871	1.1769	0.00226915	1.25177	-0.217413	1.15839
COX2	0.131217	0.933344	0.60827	1.4645	0.97347	0.909347	1.27503	1.08042	1.08504	-0.439358	-0.365239	-0.369743	-0.0675497	-5.14593	-6.02291	-5.12403	-2.18607	-8.50679
COX3	-1.17266	0.104685	-0.192735	0.41029	0.076436	-0.0261221	0.283011	0.119276	0.169549	-0.966831	-1.15139	-1.00469	-0.829062	-6.40496	-3.94408	-6.38306	-2.52433	-4.30613
COX4I1	0.0354338	-0.194136	-0.0538368	-0.117392	-0.049387	-0.112421	-0.0511688	-0.0199881	0.0428483	-1.05821	-1.12807	-1.0184	-1.1492	-2.63947	-3.86645	-2.61559	-0.0622913	2.26392
CP	0.202487	2.35694	1.29608	0.747568	2.06825	1.35677	1.34924	1.38756	1.31135	-1.38926	-1.24758	-1.27993	-1.2151	-0.990115	-2.16474	-0.968214	2.6967	-4.35097
CPA2	-0.605078	-2.65684	-1.5306	-0.711101	-1.62614	-0.590191	-0.719251	-0.624669	-1.13556	1.60848	-0.252361	-0.0152688	1.73294	5.90089	4.72627	8.81046	0.0152688	8.38114
CPA6	-1.92009	-1.01703	-0.33498	-1.15235	-1.09517	-0.492581	-1.8473	-1.76903	-2.10047	-0.567161	0.306979	-0.0821815	0.282713	5.96832	4.79369	8.23113	0.118142	6.87744
CPLX4	-2.10955	-2.83393	-1.24615	-1.04475	-3.00336	-0.37012	-1.70136	-2.71803	-0.594912	0.630142	-0.0408902	-0.135965	0.334218	7.11651	5.02809	6.22462	0.300066	8.15061
CPN2	-1.21573	-1.35548	0.0526427	0.307562	-1.20652	-1.16513	-1.72885	-2.16061	-1.93364	2.27401	2.41848	2.58681	2.07432	5.88979	2.6875	4.78498	0.0274781	0.501271
CPNE6	-1.22422	-1.33801	-1.21016	-0.313766	-1.7376	-0.676687	-1.31434	-1.74611	-1.54821	1.27894	1.41655	1.90482	2.68052	5.57115	2.92764	4.12417	0.429268	5.96274
CPNE9	-0.0464702	-1.16073	0.0464697	0.936535	-1.02787	-0.579249	-1.20951	-1.03832	-2.14805	3.34646	4.20366	2.92294	3.17976	5.64933	4.4747	5.67123	-0.0757179	2.51664
CPT1B	0.0830274	0.938073	0.205613	0.0189061	0.124979	0.188044	0.388989	0.364435	0.149438	0.00509691	-0.355681	-0.24453	-0.0827999	0.97902	-0.195606	1.00092	0.179438	-2.38183
CPT1C	-0.261219	0.422531	0.0120811	0.0273924	0.612873	-0.123732	-0.303959	-0.172954	-0.0120811	-0.732617	-0.787009	-0.637063	-0.724557	0.583616	-2.32147	2.40559	-0.505878	-4.50769
CR1	-0.997111	-1.78513	0.363184	0.630891	-1.12698	-1.1843	-1.8037	-1.39701	-1.73073	3.22616	2.37762	2.81028	2.65195	5.35341	5.57166	5.37531	0.0870878	6.96879
CR1L	0.667547	-0.597133	-1.23046	-0.52406	0.254086	0.321474	-0.00864267	0.0187483	-0.019835	1.19971	1.17056	1.1092	0.285725	4.33581	3.16119	13.3877	0.376072	2.32812
CRB1	-0.762164	-2.38259	0.312306	-0.91156	-1.80168	-0.61148	-1.94841	-2.95686	-2.2055	1.50197	0.949926	0.241966	0.60705	8.85985	6.3804	7.37373	0.0956814	3.89185
CRH	-1.457	-3.46509	-0.815852	0.0422378	-3.38645	-0.711145	-2.03269	-3.07073	-2.38928	2.24661	2.74272	2.49364	2.12328	5.90761	6.94676	9.88879	-0.0785723	3.43559
CRIPAK	1.17092	1.54661	0.681231	0.197344	0.996799	1.44061	1.77788	1.59536	1.6028	-1.04578	-0.816249	-1.34287	-1.17014	-0.506811	-1.68144	-0.48491	1.17444	0.509795
CRISP1	-0.411474	-3.62381	-1.01348	-0.36719	-2.6728	-0.84015	0.869078	-1.64427	-2.10818	2.06869	2.03483	1.26835	3.87205	5.66279	4.53866	5.6847	-0.240588	9.62496
CRK	0.348758	1.30863	1.79261	1.87083	1.37726	0.192847	0.398703	0.32979	0.0556744	0.710302	0.360158	0.532359	0.150991	1.76643	4.26371	1.08464	-0.168774	-1.10787
CROCC	-0.944108	-0.884074	-0.46134	0.217746	-1.23035	-1.17218	-0.518381	-1.35809	-0.893619	0.778777	1.25144	1.29594	1.39681	5.40111	2.48783	3.68435	-0.117444	3.48799
CRP	-2.79902	-4.07487	-0.573768	0.234741	-3.95469	-1.4447	-2.77908	-3.79669	-2.99471	1.5894	1.65414	0.839263	-6.58e-05	4.89029	3.71566	4.91219	-0.809459	3.25758
CRTAP	0.671634	0.702391	0.23673	-0.11822	0.642076	0.0248708	0.0380143	0.111653	0.0891303	-0.345369	-0.226766	-0.320211	-0.257189	0.602176	1.33457	0.624078	0.393172	-1.07141
CRTC2	1.15738	1.08194	0.818627	-0.0965113	0.93464	0.583769	0.456157	0.648621	0.646122	-0.791027	-0.957573	-1.19881	-1.1661	-0.518582	-1.69321	-0.496681	1.39163	-3.41572
CRYAA	-1.97296	-1.96819	-0.647973	0.075374	-1.81181	-1.83846	-2.0497	-2.58606	-2.307	0.787573	0.749568	1.47076	0.994295	4.60408	3.42945	6.08279	-0.898584	1.45192
CRYAB	1.70033	2.73859	3.08337	-0.69567	2.88951	0.947257	1.1046	1.15555	1.21418	0.209178	0.157891	0.330302	0.226392	-1.29665	-2.47127	-1.27475	-0.94614	-4.6575
CRYBB3	-0.884908	-2.83261	-1.01625	-0.321349	-1.6037	-0.591489	-1.91724	0.529681	-1.25492	0.000359	-0.000359	1.51828	0.931827	5.91552	4.7409	5.93742	0.00715876	9.43932
CRYGB	0.256289	-3.37248	-3.10726	-2.46891	-3.30412	-0.530942	-1.90517	-2.91505	-2.15346	0.158462	0.489984	-0.433713	2.29677	5.80813	6.57307	6.25408	0.00767612	2.44727
CRYGC	-0.344499	-3.39369	-1.60141	-0.431705	-3.22854	-0.517454	-1.85215	-2.85892	-2.08817	2.56437	1.36515	1.49631	0.999351	5.96887	5.37237	5.99077	0.138036	2.60802
CRYZL1	-1.25939	-1.2671	-1.2911	-0.0533509	-1.0695	-0.122391	-0.158032	0.210228	-0.0297661	0.969358	2.59005	1.22426	0.878247	5.90273	6.63535	5.92463	-0.0507803	7.79141
CSDC2	-0.361744	1.94252	2.3453	0.99568	1.77916	-0.359049	-0.393773	-0.262749	-0.264677	-0.468917	-0.178898	-0.222942	-0.1642	1.17219	-0.0780721	1.11846	-1.3331	-2.2643
CSDE1	0.0648743	0.27573	-0.185783	-0.417807	-0.0773495	-0.0497946	-0.0727142	-0.0626711	-0.122445	-1.13823	-0.777056	-1.00596	-1.11855	-2.4766	-3.74487	-1.72699	0.203251	0.67725
CSF1	-0.216311	-0.585669	-0.327877	-0.942931	-0.155646	-1.38512	-1.2094	-0.436269	-1.65786	0.3371	1.08282	1.08502	0.317294	5.10743	3.93281	5.12933	0.740412	1.74658
CSF2	0.00612497	-0.947856	-1.49936	-0.659185	-0.959912	-0.568936	-1.91782	-1.69239	-1.04903	-0.769553	0.319385	-0.419528	-0.0061245	5.79625	4.62162	5.81815	0.536566	2.43539
CSMD2	-1.63709	-0.72814	-0.418719	0.636689	-0.850345	-0.49177	-1.45188	-2.09611	-1.64519	0.957964	2.65742	1.33173	1.81294	7.52957	5.91439	6.53756	0.101091	6.05919
CSMD3	-0.431443	-1.75638	-0.671509	0.861375	-1.0021	-1.24048	-2.53853	-3.58679	-2.91712	1.29083	1.08661	1.57063	1.7034	7.44967	4.22298	5.41951	-0.565107	3.74806
CSN1S2AP	-1.3898	-2.98216	-0.0150633	0.243927	-1.67649	-1.54989	-2.87557	-2.38055	-2.18874	2.53873	2.28335	2.44514	2.93462	4.96223	3.78761	8.82496	-0.897551	1.60138
CSN2	-1.20485	-3.70533	-1.00234	-0.145534	-3.43536	-0.772104	-2.14277	-3.1486	-2.41081	1.68394	1.93803	1.62225	0.918529	5.62533	4.4507	5.64723	-0.233175	2.26448
CSPG5	-1.67465	-2.85341	-1.20151	0.218767	-1.94935	-1.39685	-2.739	-3.74554	-3.01071	1.26466	1.48956	1.36663	1.09077	6.01986	3.9702	5.16673	-0.731306	5.65537
CSRP3	-1.86431	-3.09709	-2.74735	-0.789475	-3.0169	-0.216275	-1.57946	-2.58536	-1.86879	1.2843	0.395566	-0.0467195	0.37874	6.25079	5.07617	6.2727	0.359135	2.88994
CST8	-2.062	-3.07423	-2.83677	0.67939	-2.96031	-0.235528	-1.68903	-2.72224	-1.95167	0.26961	-0.0850711	-0.0637898	0.417269	6.13117	6.95591	6.15308	0.235918	2.77032
CST9L	-2.26459	-3.42162	-0.763692	-1.85252	-3.35412	-0.486958	-1.87121	-2.86529	-2.11745	0.714879	0.485311	0.686863	1.16648	5.86513	4.6905	5.88703	0.044024	2.50428
CSTF2	0.770647	0.106182	1.31318	1.89604	0.616967	-0.0218592	0.159298	-0.00920868	0.00920868	-0.373822	-0.768149	-0.610943	0.939752	-0.798695	0.672069	-0.776794	-0.931776	-4.15955
CSTT	-0.146289	-2.85503	-2.48287	-0.524905	-3.00273	0.016427	-1.70521	-2.7501	-2.03709	4.27672	4.51124	4.25794	4.04058	11.7808	9.33323	6.22082	0.255664	2.83807
CT45A1	-0.453393	-2.49609	-0.534321	0.993963	-2.51091	-1.17208	-2.48667	-3.51121	-2.77336	2.62082	2.41682	2.46963	2.50631	5.39144	4.21682	6.65576	-0.500471	4.94083
CT47A11	-2.09106	-2.38976	-0.927199	0.0536586	-2.23404	-1.0806	-1.85887	-2.61118	-2.13757	1.09006	0.718189	0.487064	0.7985	4.08628	2.04846	3.38512	-0.310742	0.323492
CTBP2	-1.02331	0.0820534	-0.328392	-0.246995	-0.0999134	0.0110452	-0.0966866	-0.0735977	-0.107364	-1.42922	-1.31312	-1.19869	-1.46662	-1.0872	-1.21924	-1.72973	0.10317	-5.25925
CTCFL	-0.494862	-2.99546	-2.65903	-1.83684	-2.83244	-0.0504556	-1.39148	-2.39343	-1.62394	-0.000772	0.000772	0.185481	0.430963	6.37241	5.19779	6.39431	0.580102	5.87292
CTDSP2	0.332017	0.821507	0.402874	-0.32337	0.537478	-0.120116	0.164634	0.0915337	0.121364	-1.56584	-1.42799	-1.48032	-1.62559	-2.48025	-0.0898268	-3.2006	0.562412	-6.58335
CTRB1	-0.820846	-3.33758	-2.97389	-1.15301	-3.25356	-0.501335	-1.85074	-2.8646	-2.16746	0.797289	0.791947	1.80482	1.10939	6.02286	4.84823	6.04476	0.10262	2.662
CTSD	0.0361695	0.507024	-0.0361695	0.415771	0.208687	-0.0981011	0.171361	-0.0462146	-0.241356	-0.417968	-0.293253	-0.510622	-0.573067	0.603395	-0.571231	0.625297	-0.145626	-2.75746
CTSF	0.289736	0.775636	0.799888	-0.292047	1.03036	-0.350814	-0.478692	-0.35397	-0.312184	-1.62246	-1.59909	-1.49285	-1.57412	-3.71484	5.35033	-1.49051	-1.70313	-3.99986
CTXN2	-0.618675	-3.87078	-1.40969	-0.308091	-3.67331	0.588846	-2.25583	-2.29423	-2.47759	0.940106	1.10964	1.44245	0.918691	5.4629	4.28827	5.4848	-0.285218	3.54127
CUL3	0.896951	0.922032	0.775637	-0.119392	0.92759	0.398211	0.402205	0.5529	0.527818	0.125495	0.483678	0.275862	0.15589	2.76394	2.79219	3.40709	-0.0213778	0.602692
CUX2	-0.954436	-1.1374	-2.08033	0.519183	-1.21249	-0.835672	-0.579887	-0.365616	-0.297592	0.628052	0.57471	-0.182705	0.0451872	4.86287	4.82502	4.07233	0.400875	0.68958
CWF19L2	0.66177	0.945722	0.543966	-0.105122	0.579445	0.0621812	0.0889804	0.0442808	0.100219	0.259636	0.766576	0.465508	0.0596554	2.26824	-0.450019	1.36314	-0.907175	-2.63625
CXADRP2	-0.919341	-2.80836	-2.45041	-1.61374	-2.92854	0.447419	-0.169567	0.227018	-0.139961	-0.157755	-0.335857	0.00118685	0.181523	3.35967	3.19962	6.04508	0.385895	-0.00118685
CXorf22	-0.306397	-2.41976	-1.46132	-0.310697	-1.72043	-1.4248	-2.74649	-1.61143	-2.23445	1.83501	1.95736	2.25756	1.49012	5.29607	3.94129	5.13782	0.00623131	1.75506
CXorf27	-0.461492	-0.975317	-0.19944	0.0825593	-1.91822	-0.634108	-1.99778	-1.88624	-2.25202	1.89332	2.13445	1.81113	1.29452	6.07689	4.65507	5.77332	-0.0859344	7.75773
CXorf51A	-1.57388	-0.976739	-1.87725	-0.445367	-0.605321	-0.447736	-1.74563	-2.7954	-2.11049	0.737618	1.08809	1.3546	0.227164	6.18071	5.00609	6.20261	0.220318	8.70067
CXorf61	-1.85871	-2.78794	-1.29722	-0.0523715	-2.7399	-0.142079	-1.45381	-2.49545	-1.75936	-0.15593	0.264256	0.177012	2.18824	6.69767	5.25035	6.44687	0.494877	5.54337
CXorf68	-0.499312	-0.146677	-0.757496	0.0640945	-1.61365	-0.379632	-1.68725	-2.3063	-2.06531	-0.104435	0.963959	-0.0640945	1.1858	9.5008	15.9078	6.26943	0.276938	5.87106
CYLC1	-1.9602	-1.1833	-1.11544	-1.75838	-2.1244	-0.191095	-1.5422	-2.5408	-1.8189	-0.114428	0.0327754	0.760985	1.15386	6.33452	5.15989	7.2123	2.45111	2.97367
CYLC2	-2.16698	-3.11359	-2.86521	0.0847549	-0.69756	-0.379359	-1.73561	-2.73028	-1.93317	-0.23245	0.547439	-0.103309	0.588511	6.05563	4.88101	11.2423	0.278058	8.74415
CYP11B2	-1.46059	-3.43257	-2.46002	-1.58205	-3.31681	-0.588742	-1.91802	-2.92313	-2.14933	-0.0146255	0.0146251	-0.24175	0.288639	5.72487	4.55025	5.74677	0.102233	10.5396
CYP19A1	-1.02549	-2.46509	-0.701304	-0.569934	-2.35712	-0.389586	-1.71794	-2.4956	-2.03347	1.31958	0.830172	0.579557	1.09862	6.80017	4.96741	6.16393	0.246905	3.77043
CYP1A1	-1.60367	-1.51238	-0.41332	0.400036	-1.14312	-1.44454	-1.42189	-1.17474	-0.86238	1.35203	1.20908	1.47518	1.57418	4.88957	3.71494	4.91147	0.00223112	1.52871
CYP2C19	-0.982772	-1.89325	-0.23393	0.596796	-1.09934	-0.737419	-1.66097	-1.67767	-1.60241	2.66383	3.04229	2.73042	2.64161	5.78916	8.62179	5.81107	-0.0970349	2.87681
CYP2C8	0.134196	-0.159629	-0.66158	0.0870609	-1.15397	-1.04081	-0.611222	-0.080214	-0.661708	1.13092	0.830953	0.91259	0.437738	5.33218	4.15755	7.52713	-0.350591	1.97133
CYP46A1	-2.04183	-0.174772	-1.04201	-0.246834	-1.08526	-0.337973	-1.65676	-2.6773	-1.93039	-0.404254	0.0525813	-0.014935	0.259371	8.01199	5.65518	6.23329	0.332058	2.85053
CYP4F22	0.172982	-1.55839	-0.845325	-0.667876	-1.88467	-0.43773	-0.515547	-0.929049	-2.06109	1.55708	-0.256226	-0.0123105	1.63901	5.82196	4.64733	5.84386	0.741934	2.4611
CYP4F3	-0.622034	-2.11974	0.648495	-2.50282	-3.20723	-0.450984	-1.77901	-2.78276	-2.01409	-0.37963	0.123127	-0.138459	0.393803	5.84656	4.67194	5.86846	0.233964	6.51464
CYP4Z2P	-2.02447	-3.07008	-0.698678	-0.450823	-2.96752	-0.365566	-1.6895	-2.71998	-1.9511	-0.112927	-0.0217657	1.16735	2.02037	6.10937	4.93475	6.38251	0.227519	2.74852
CYP8B1	0.123098	-2.15824	-1.97286	-2.78231	-3.57014	-0.659043	-2.05269	-2.28877	-2.30043	0.267987	0.308424	0.894874	0.940122	6.1811	4.37893	5.57546	-0.138674	10.4028
CYSLTR1	-1.59082	-1.01197	-1.39339	-0.386503	-0.681599	-0.809294	-1.5171	-1.9592	-1.43528	0.753354	0.958115	1.46605	0.841171	4.70202	3.5274	4.72393	0.131225	7.55697
DAAM1	-0.863128	1.33865	1.08058	1.22108	0.81243	0.68416	0.566912	0.565789	0.5138	0.446305	-0.113112	0.139676	-0.646764	2.84091	-0.135148	1.25348	-0.509521	0.922784
DAOA	-1.26517	-2.50829	-1.0184	-0.424537	-2.86751	-0.701559	-2.04479	-3.04172	-2.28715	0.282354	1.31174	1.63038	1.65387	6.60287	6.84309	5.72831	-0.0569684	4.58047
DAOA-AS1	-0.599828	-2.01006	-2.22327	-2.22059	-1.63704	-0.0848026	-1.41827	-2.41171	-1.63883	-0.239902	0.400162	0.0304055	1.96252	6.16026	6.02821	7.28679	0.554214	2.79941
DAPL1	1.41917	-2.8291	-1.09384	1.38766	-1.88722	-1.24491	-0.99699	-0.988358	-0.914984	2.67493	2.66302	2.78618	2.73444	5.84623	5.23241	1.82196	-0.385369	-0.715196
DAXX	0.154391	-0.000384	-0.114876	-0.0304542	-0.291648	-0.0955129	-0.0332217	0.0361104	-0.119585	-0.873786	-1.05839	-1.29969	-1.22009	-0.440198	-1.61482	-0.418297	-0.119649	-3.80105
DAZ2	-1.6527	-2.71378	-1.53627	-0.923764	-2.83768	-0.554554	-1.83104	-2.62394	-2.17939	0.779743	1.06192	1.12043	1.76429	7.09102	4.70259	6.17552	0.316656	6.29262
DAZL	-0.993755	-3.40972	-0.155062	0.249969	-1.84833	-0.668689	-1.98102	-3.01546	-2.33625	3.36795	3.50791	2.88578	2.3754	5.94842	4.77379	5.97032	0.00671578	2.60845
DBIL5P	-0.0754871	-0.460448	-0.958085	-0.0528011	-0.435666	-0.854078	-0.651474	-0.757777	-0.638949	0.64617	0.321314	1.07774	0.704234	4.13972	7.39252	4.16162	-0.163215	0.778866
DBX2	-0.627978	-2.4842	-0.899402	-0.01755	-3.35267	-0.39362	-1.3471	-1.0117	-1.09741	1.43077	1.44457	0.619173	0.647462	5.26663	4.09201	5.28853	-0.543299	1.90578
DCAF12L1	-0.941681	-1.31778	-1.22413	-0.422971	-0.67684	-0.861839	-0.755662	-0.679736	-0.650273	0.459659	0.490003	0.187666	0.189428	4.20031	4.54008	5.02256	0.157752	0.839454
DCC	-1.69211	-3.54953	-2.17054	0.0435038	-2.80216	-0.788029	-2.13801	-3.14081	-2.42491	0.839274	1.57424	0.753048	1.63652	13.3658	4.54319	5.73972	-0.163694	8.57413
DCDC1	-1.841	-1.53387	-1.83696	-0.984771	-2.56772	1.11887	-1.65001	-2.43557	-1.88102	0.122673	-0.196844	-0.194169	0.345208	6.08675	4.91212	8.3028	0.334024	4.08014
DCHS1	-0.629176	1.4648	1.05014	1.03147	1.45543	0.14887	0.256137	0.183429	0.0114017	-1.27834	-1.36254	-1.1932	-1.0856	-0.672282	-1.84691	-0.650381	-1.18289	-4.03313
DCHS2	-0.605565	-1.21678	-0.364345	-0.176584	-1.46062	-0.920954	-0.995735	-1.61194	-1.39622	1.81369	1.76542	1.7007	2.04579	7.36709	7.27386	5.95243	-0.281569	4.47129
DCST1	-0.49947	-2.70486	-0.517257	0.632223	-2.28279	-1.52744	-2.85308	-2.7428	-3.20308	2.24542	2.58337	2.21356	1.95177	5.04955	4.92698	5.07145	-0.901258	5.22051
DCT	0.300935	-1.68403	-0.841804	0.0152733	-1.54333	-0.19691	-1.10364	-1.40726	-0.819078	1.79398	1.69623	2.30362	1.72107	6.11533	7.67493	5.62166	0.240135	5.55101
DCTN1	-0.975067	-1.42489	-1.37001	-0.990112	-1.62186	-0.413563	-0.99923	-1.59494	-1.33856	0.20799	0.279343	0.172874	0.582132	3.08622	2.5128	5.39944	-0.36227	4.08164
DCUN1D4	-0.438853	0.48854	0.301345	-0.0284104	0.401792	0.590376	0.465234	0.452339	0.492324	-0.0185275	0.132514	-0.0687771	-0.190933	0.291149	-0.883477	0.31305	0.459961	0.978093
DDC	-2.16468	-3.42008	-0.136081	-0.977978	-1.81013	-0.665311	-1.99666	-3.01369	-2.33299	1.12584	2.08235	2.20233	0.00112581	5.93717	7.35656	5.95907	-0.00112534	2.57632
DDI1	-1.22193	-3.18938	-2.47837	-0.282412	-3.07398	-0.434715	-1.76967	-2.78257	-2.09352	-0.472253	0.071146	1.36403	0.31385	6.89037	5.4361	6.18023	0.229671	2.79748
DDRGK1	0.590581	0.10746	-0.361295	-0.598176	-0.193414	0.261825	0.439655	0.393716	0.370044	-2.53796	-2.50464	-2.60059	-2.61275	-2.11192	-3.28654	-1.1688	-0.534152	-5.47277
DDX25	-1.24364	-2.03328	-2.1889	-1.68578	-3.35611	-0.576202	-1.91907	-2.519	-2.14002	0.902597	1.20128	0.212466	1.44657	5.77408	7.8597	7.18938	0.0691199	8.55588
DDX4	-0.388829	-1.81127	-1.36441	-0.342931	-1.46764	-0.533649	-1.87557	-2.8814	-2.17303	-0.531748	0.486561	0.307277	1.16894	6.03562	7.31008	6.05752	0.12858	2.67477
DDX41	0.453721	0.00712681	-0.271922	-0.0271006	-0.337314	-0.330314	-0.00712681	-0.0623102	-0.195522	-0.638721	-0.74398	-0.611504	-0.312989	-0.660366	-1.83499	-0.638464	-0.558044	3.6549
DDX53	-0.656187	-2.91425	-2.26013	-0.186064	-2.82437	-0.196016	-1.49895	-2.54754	-1.88025	-0.206711	0.436975	1.46525	1.01541	6.43866	8.88008	6.46056	0.466569	3.07781
DEFA1	-0.14867	-3.62107	-0.657105	-0.53769	-3.48482	-0.847548	-2.16965	-3.1879	-2.43416	1.90669	2.51986	2.3076	2.34006	5.68906	4.51443	5.71096	-0.179642	4.50474
DEFA4	-0.299465	-2.12277	0.106911	-0.106912	-1.95171	-1.23238	-2.53498	-3.57911	-2.9124	1.67912	2.57607	2.1125	2.33644	6.00913	4.22981	6.56316	-0.556219	2.905
DEFA6	-0.930519	-2.75042	-0.955269	0.224506	-1.71745	-0.739321	-1.79011	-1.9668	-1.64358	1.58167	1.16161	1.0104	1.51942	6.56795	4.81707	5.29828	-0.615358	1.91553
DEFB105B	-2.1825	-3.7604	0.250723	0.78313	-2.76536	-0.991008	-2.33955	-3.34135	-2.63362	3.21091	2.48452	2.66905	1.84003	6.96166	4.37423	5.57076	-0.349606	2.188
DEFB106B	-0.0670309	-3.11668	-0.888956	-1.06101	-3.10274	-0.70444	-2.03284	-1.62884	-1.76296	1.02927	1.65359	2.07354	1.54311	6.78161	12.349	6.09301	0.2779	5.59465
DEFB118	-1.36636	-3.38926	-1.93844	0.218429	-2.43387	-0.465974	-1.83584	-2.84012	-2.10796	0.821034	1.28392	0.553989	1.59085	8.9657	4.77626	5.97279	0.0836573	2.59003
DEFB119	-0.930405	-2.20967	-0.973312	-0.0572879	-2.45384	-0.58625	-1.89527	-2.81781	-2.25369	1.00806	0.232074	1.17262	0.393941	6.43122	4.97495	6.05811	0.088953	3.80245
DEFB125	-1.98049	-3.29355	-2.33457	-0.612541	-3.25412	-0.400427	-1.72308	-2.71981	-1.95555	0.470222	0.434153	0.59663	1.07916	7.16865	4.67903	6.04406	0.240029	2.45469
DEFB126	-1.19901	-1.95243	-0.745661	-0.24476	-1.44468	-0.963338	-2.04947	-2.27365	-1.92163	2.26334	2.01622	1.87671	1.98842	7.37869	4.24608	6.02362	-0.328951	2.02105
DEFB127	-0.415285	-3.4677	-1.85211	0.219358	-3.36386	-0.691976	-2.02705	-2.05921	-2.36569	0.136255	0.324091	0.336664	0.491807	5.89928	4.72465	5.92118	-0.0408921	4.91329
DEFB129	-0.729664	-1.16397	-0.408318	0.262605	-1.4642	-1.61451	-1.36363	-0.672094	-1.11811	2.14177	2.09763	2.59043	2.24935	4.7637	3.71988	4.7856	-0.291788	2.52038
DEFT1P	-2.27875	-3.50514	-1.5659	-2.67184	-3.4398	-0.48515	-1.86312	-2.8534	-2.12803	0.298367	1.80506	2.30266	0.0887279	6.97028	4.90375	5.70428	0.0120802	2.32153
DENND4B	-0.415307	0.802383	0.256137	0.11282	0.298123	-0.0202346	0.123311	0.0202346	-0.11155	0.483784	-0.114796	0.249195	-0.298854	-0.995857	-2.17048	-0.973955	-0.501117	-4.35671
DGCR5	-2.03165	-1.11167	-2.70412	-0.614709	-0.249704	-0.281309	-1.61824	-2.63815	-1.9582	-0.443279	0.118602	-0.118602	0.342154	9.69938	10.6379	6.31366	1.25533	6.11156
DHTKD1	-1.02895	-0.985041	-1.18819	-0.530223	-1.58843	-0.322487	-0.0711489	-0.177364	-0.61713	-0.164392	-0.0641804	-0.0387883	0.0973725	2.35248	2.77451	2.37438	-0.646294	2.8116
DHX57	-0.152662	-0.168958	-0.695637	-0.123856	-0.426522	-0.533045	0.0730391	0.0429543	-0.2082	0.131611	-0.0499069	0.208704	0.152638	3.30647	5.47987	3.32837	0.051401	-0.0543835
DIAPH2	0.679674	0.97033	0.470529	-0.218522	0.620838	0.305644	0.155374	0.228642	0.266206	-0.484068	-0.535543	-0.354284	-0.223597	0.371776	1.65643	0.393677	-0.226402	-0.424151
DIO1	0.0508103	-3.81692	-1.0549	-1.36553	-2.47199	-0.966806	-2.30159	-0.890501	-2.53452	0.608096	0.313993	1.20302	1.30553	5.52413	7.05327	5.54603	-0.0508108	5.19913
DISC1	0.211133	-0.0228395	-0.115922	-0.258678	-0.427764	0.0803786	-0.0724757	-0.0798822	0.14776	0.128602	0.431424	0.699802	0.54407	3.77769	3.63982	4.14077	0.0852808	6.40071
DKFZP434H168	-0.604661	-1.70858	-1.62641	-1.89565	-3.01414	-0.691219	-0.402235	-2.54682	-2.23947	0.335586	0.531045	0.979101	0.215753	5.72783	6.4253	5.75248	1.65102	4.10021
DKFZP434L187	0.911731	-1.39984	-0.256454	-0.22337	-1.57568	-0.68763	-2.03221	-1.39416	-2.2808	0.168784	0.491323	0.883626	0.82756	16.5806	4.4971	5.69363	-0.15976	4.82846
DKFZP547L112	-0.0838628	-2.84251	-0.0585208	0.712306	-2.89789	-0.561332	-0.765544	-0.608875	-0.328636	1.40609	1.5653	1.45261	1.13525	5.61311	3.40726	4.60379	0.925348	1.98401
DKFZp761P0212	-1.44559	-3.36287	-1.90884	-1.60986	-3.2717	-0.647729	-1.95017	-3.00028	-2.32433	1.54956	1.59981	1.94291	2.26514	5.9798	12.2578	6.00171	0.0104599	4.89855
DLEU7	0.295084	-1.61966	-1.86893	0.407301	-1.22232	-0.684879	-1.98488	-1.17932	-0.504442	-0.775021	-0.230884	0.547904	-0.0656834	5.92993	4.7553	5.95183	-0.00988913	7.01398
DLGAP2	-1.11722	-2.13003	-2.25487	0.0791173	-3.2801	5.83724	-2.07313	-3.07419	-2.26096	1.22057	0.0638742	-0.298089	2.18126	5.65503	4.53427	6.59391	-0.0638742	6.62995
DLL3	0.288374	-2.13405	-0.449222	-0.0866175	-1.61886	-0.818194	-1.25317	-1.56526	-0.815251	0.642235	1.41398	0.309391	1.22372	5.26762	4.09299	5.28952	-0.623263	6.97394
DLST	-0.604976	-0.0215597	-0.0249944	0.164225	0.142204	0.261413	0.436547	0.238643	0.274166	-0.174774	0.173897	-0.377193	-0.606299	1.35603	0.181409	1.59819	-0.700833	-2.00482
DLX1	-1.45247	-2.6673	-1.17771	-0.498907	-1.20825	-0.90299	-1.46695	-2.20088	-1.83488	-0.068491	0.16265	1.77098	1.18259	8.20272	4.99498	5.66647	0.0953789	2.28371
DLX2	-0.158583	-2.40048	-0.815438	-0.32927	-2.21145	-1.14017	-1.77502	-2.45254	-2.05827	2.02257	2.1377	2.05132	2.35783	6.8905	6.33285	5.22988	0.113239	4.58631
DMC1	-0.0153155	-0.899892	-1.04755	0.0955138	-1.18338	-1.23465	-1.84178	-1.02479	-1.86978	0.0440748	1.15639	1.15368	0.445336	5.17439	3.99977	5.74821	0.0279632	1.81354
DMP1	-0.464419	-2.12713	-1.36268	0.076869	-2.43288	-0.838234	-2.18078	-2.3648	-1.70214	1.01362	1.48364	1.51836	1.43056	6.78543	4.55349	5.70393	-0.17391	9.93404
DMPK	-0.00815248	1.9116	1.43729	0.482559	1.85173	0.870761	1.10635	0.979767	0.869564	0.00815248	0.0158734	0.213315	0.359896	1.86697	-2.1407	-0.944174	-0.93534	-0.69016
DMRT1	-0.544548	-1.17109	-1.6937	-1.03866	-3.29512	-0.648421	-1.97391	-2.18447	-1.49077	1.52049	-0.0208139	0.967564	1.02901	5.92184	4.74722	5.94374	0.0208139	8.78857
DMRT2	-0.355466	-1.97566	-2.68402	-1.77222	-1.92925	-0.399247	-1.74171	-2.75827	-2.06209	-0.220446	1.62302	-0.217411	0.442827	6.10369	11.4346	6.12559	0.207634	2.74284
DMRTB1	-1.22929	-2.44272	-0.227725	0.914387	-2.01979	-1.7297	-2.88174	-2.23971	-2.58121	3.60124	3.16995	3.66772	3.90525	5.36274	3.6846	4.88113	-0.103343	3.6513
DMRTC2	-2.00708	-3.04849	-1.72257	-1.40357	-2.92245	-0.252638	-1.59709	-2.60244	-1.83398	-0.258008	0.0171537	-0.0419798	0.515809	7.9721	5.03687	7.11225	0.407715	6.16184
DMTF1	1.36532	1.62803	0.762016	0.288486	1.34325	1.32904	1.27302	1.30284	1.27326	0.259059	0.372081	0.270398	0.311804	0.737345	-2.0657	-0.869177	0.636278	0.0399618
DNAAF1	-0.629217	-2.44372	-3.84765	-2.13429	-2.55613	0.110546	-0.247316	-0.163104	-0.449283	-0.19187	-0.0826716	-1.56104	0.622218	4.5982	3.42358	5.02035	-0.598675	1.56785
DNAH12	-0.434573	-1.11989	-1.88271	-0.984361	-1.34104	-0.0455057	-0.549931	-0.855326	-0.557134	0.286878	0.420134	0.425507	0.430163	3.88784	2.63848	3.75485	0.888418	3.03405
DNAH14	-0.984638	-1.18058	-1.31947	-0.50042	-1.36086	-0.0601212	-0.444303	-0.710228	-0.459451	-0.0149316	0.182833	0.191587	0.165357	3.93594	3.19575	4.07792	-0.343672	6.86427
DNAH17	-1.46206	-2.27117	-1.31498	-1.14931	-2.55744	0.17792	-1.94923	-1.94098	-2.19595	0.179183	0.411861	0.411945	0.581595	8.46968	4.54005	6.51498	-0.0376036	4.89517
DNAH7	-0.624431	-1.27603	-0.515205	0.0533324	-1.16139	-1.55188	-1.8357	-1.91183	-1.77622	1.65042	1.48274	1.58977	1.31518	3.51151	4.2075	4.85904	-0.869186	1.04694
DNAH8	-1.56554	-2.52294	-1.94144	-1.56202	-2.58397	-0.215518	-1.58382	-2.52511	-1.8633	0.860194	0.578346	-0.119169	0.950653	8.52992	9.24054	6.17158	0.341674	4.98734
DNAH9	-0.137489	-2.0181	-2.19798	-0.960056	-1.88515	-0.691188	-1.03421	-0.906194	-0.850046	-0.0763854	0.102427	0.0803472	0.0657078	1.10892	-0.0657078	2.12389	-0.109027	3.90387
DNAJB3	-0.298877	-2.97731	-0.658993	-0.0622923	-2.62197	-1.0375	-2.35577	-3.38691	-2.62938	2.39724	2.3626	2.63006	1.62333	5.49125	5.35357	6.08924	-0.408204	4.35233
DNAJB7	-1.38856	-3.13892	-2.43439	-0.247022	-1.4926	-0.404514	-1.71718	-2.75164	-2.07845	-0.469445	0.383298	-0.113131	0.708725	10.6067	6.41857	6.98535	0.271086	2.86015
DNAJC14	-0.891018	-0.663918	-0.995197	0.015182	-1.53265	-0.360299	-0.999102	-0.867451	-1.06668	-0.0865033	0.425898	-0.607699	0.0239837	2.59917	2.01528	2.75909	0.219425	-0.187035
DNAJC6	-0.197763	-2.46578	-1.78195	-1.23037	-1.91589	-0.255375	-1.59689	-1.38882	-1.39998	-0.0859957	0.153588	0.443229	0.470277	6.18871	6.59102	7.17368	0.327578	2.82786
DNTT	-1.66741	-3.11831	-2.40616	0.456769	-2.98758	-0.373198	-1.68961	-2.71464	-1.96722	-0.383736	0.0214391	0.46623	0.286669	6.17696	16.4452	6.19886	0.287096	3.3395
DPP10	-1.88365	-3.05025	-2.15997	-0.23216	-3.3722	-0.724901	-2.06373	-3.03916	-2.37324	-0.180163	1.09638	0.402865	1.43596	9.13856	4.66965	5.86618	-0.0680234	5.84907
DPPA2	-0.832201	-2.15014	-1.8064	-0.0115609	-2.04574	0.0357161	-1.9493	-1.72037	-1.44075	1.21733	0.989435	1.31158	1.80672	5.7043	4.52967	5.7262	0.0115609	3.50186
DPPA4	-0.483704	-3.19516	-2.05566	-1.29459	-1.71375	-0.308108	-1.67667	-2.64932	-1.95211	1.39991	1.82724	0.259975	1.57969	6.21494	4.94896	6.14549	0.251011	4.82139
DPPA5	-1.21045	-3.01433	-0.388167	0.150858	-1.90552	-1.06095	-2.40644	-2.51293	-2.54878	1.10481	1.98543	1.90783	1.54265	5.21757	4.04294	5.23947	0.207702	1.85672
DPYSL5	-0.670822	-2.76175	-0.647819	-0.0627322	-2.14333	-0.665206	-1.98963	-2.76093	-2.32904	2.86927	3.09549	3.58976	2.06933	7.75815	8.03298	6.11725	-0.00525046	3.83248
DQX1	-0.417196	-1.7864	-1.12259	0.118072	-1.41568	-0.860491	-1.03941	-1.08344	-0.941415	0.639663	0.725907	0.824308	0.568868	7.66022	5.04194	5.6279	-0.137566	2.524
DRD1	0.364068	-1.51615	-0.222531	-0.266418	-1.73371	-0.570849	-0.34703	-0.698037	-2.19905	1.52676	1.64306	1.5752	1.95804	5.78035	4.60572	5.80225	-0.0353346	5.37609
DRG2	0.802625	-0.00532961	0.14289	0.270543	0.148901	-0.0811906	0.183805	0.0128236	0.00532961	0.176295	0.0985274	0.450365	0.375826	-1.36576	-2.54038	-1.34386	-1.31578	0.614827
DSC1	0.0279193	-1.63289	-2.5579	0.537767	-1.94701	-0.438358	-1.76957	-2.77951	-2.02397	-0.696335	0.943436	1.22061	1.0649	6.05092	4.87629	6.07282	0.212112	2.69007
DSC3	-0.544383	-3.21756	-3.17454	-0.930303	-1.90579	-0.658515	-1.99706	-2.12981	-2.21652	-0.356079	0.626164	0.225286	1.31528	5.68589	8.55979	10.4241	0.0149527	2.87111
DSCAM	-0.195611	-1.40146	-0.0481296	0.254313	-1.62243	-1.31488	-1.9527	-1.33641	-1.98798	1.59563	0.821375	0.522215	0.804021	5.12003	4.61637	7.62862	-0.370516	5.87148
DSCR10	-0.245702	-3.36699	-1.83664	-1.45431	-3.19791	0.518064	-1.72154	-2.56388	-1.92533	0.300286	0.21434	-0.380229	0.535379	8.97393	4.80255	5.99908	0.244024	7.23647
DSCR4	-1.6811	-1.44106	-0.0338235	0.478804	-1.66219	-1.41979	-1.39416	-1.44513	-1.93186	2.13783	1.73243	1.97376	2.53714	5.06851	5.98896	5.09042	-0.815231	1.70766
DSCR8	-0.58327	-2.97359	-2.74845	-0.688593	-2.85929	-0.312202	-1.65133	-2.66966	-1.89088	0.0433664	0.696839	0.167776	0.71329	6.02613	15.5085	6.96984	0.272418	2.66527
DSG3	-0.0506334	-3.40419	-1.66269	0.154304	-3.33623	-0.412128	-1.80704	-1.32901	-2.03631	0.674014	-0.440769	-0.432171	2.78924	5.86058	4.68596	5.88249	0.0959702	4.92498
DSG4	0.513258	-2.73147	-1.28232	-0.643916	-3.40765	-0.481841	-1.44109	-1.03343	-2.10551	1.16023	0.320354	1.34999	1.67546	6.20338	6.40916	5.81637	0.024653	2.43362
DSPP	-0.105485	-3.51753	-1.89458	-1.23101	-3.44218	-0.504785	-0.952715	-1.11546	-2.12665	0.705873	1.63031	1.4315	3.15931	8.1483	4.5688	5.76533	-0.0136414	2.38258
DTHD1	0.0896625	-1.8544	-1.99923	-1.29892	-1.93777	-0.992492	-0.278781	0.179721	-0.0493569	-0.678654	0.0493565	0.60556	1.19012	5.52163	7.46484	5.54353	-0.394699	6.37075
DTNA	0.400119	0.136255	0.125264	-1.38677	-0.0537667	-0.175947	-1.11182	-1.34811	-1.28447	0.178219	1.14478	0.471758	1.35762	5.4688	7.9068	5.00324	-0.302422	5.46911
DTNB	1.08944	0.395765	0.875063	1.6911	0.745614	0.283912	0.507267	0.341052	0.317929	0.797174	1.53616	0.644835	1.49248	2.41651	1.49437	2.16048	-0.834306	1.39004
DTWD2	-0.818714	-1.08058	-0.73169	0.195229	-0.901715	0.608281	-0.0360312	-0.0175614	-0.318747	0.252984	1.13414	0.0450344	0.102571	4.9455	3.77087	5.14743	-0.122464	1.58465
DUSP21	-1.9072	-2.92187	-2.63766	-2.09135	-2.801	-0.138688	-1.4857	-2.49347	-1.79457	-0.061101	0.107772	0.00454617	0.626915	6.38774	5.21312	6.40965	0.486	7.64319
DUSP3	-0.0342736	0.416571	0.407281	-0.0690773	0.384438	0.16636	0.264659	0.269279	0.198935	-0.603386	-0.539301	-0.346533	-0.479555	0.793983	-0.380643	0.815884	0.287349	-0.47448
DVL1	0.267488	0.315024	-0.0178928	-0.303828	0.127324	0.150114	0.235263	0.104385	0.0600705	-1.09208	-1.3106	-1.44124	-1.58123	-0.826654	0.369374	-0.804752	0.397569	-1.89651
DVL2	0.0433807	0.478753	0.243376	0.105169	0.454708	0.0345221	0.00813294	0.00247383	-0.00247383	-1.1541	-1.06866	-1.00305	-1.41304	-1.26149	-2.40594	-1.2746	-1.36705	-2.11567
DYDC1	-0.0779786	-3.03273	-3.41441	-1.65131	-2.50574	-0.372974	-1.7542	-1.9655	-1.70318	0.966897	1.19168	0.571259	1.55011	4.85461	3.67998	5.07954	-0.853642	1.49376
DYX1C1	0.601747	-0.317627	-0.528182	-0.10779	-0.080471	-0.32797	-0.178509	-0.205843	-0.0772991	0.720676	0.75873	0.746393	0.683346	3.79241	0.0962188	1.29275	0.61696	7.12201
DZIP1L	0.0191667	-0.0251131	-0.464583	-0.747986	-0.678002	-0.195692	-0.312419	-0.310684	-0.910679	0.451322	0.0171394	-0.0997484	0.0987039	3.88025	2.87847	6.20394	1.00064	3.45324
EAF1	-0.56877	-0.639785	-0.959817	-0.406703	-0.566459	0.122535	-0.548828	-0.929757	-0.637801	0.183991	-0.0205949	-0.191766	-0.0027458	4.05856	2.88394	4.22414	0.115346	1.51183
ECE2	0.193796	-1.75467	-1.0408	0.257818	-1.86864	-0.76962	-0.951986	-1.17436	-1.10595	0.489304	0.27951	0.765853	0.678774	5.0479	2.09989	3.29642	-0.671522	1.55106
ECEL1P2	-1.82969	-1.51333	-3.38559	0.317442	-2.07592	-1.42594	-0.539773	-2.92854	-0.998471	-0.372822	0.714911	0.609749	1.36759	5.07854	4.41086	5.10044	0.0635672	1.71768
ECHDC2	0.189647	1.3647	0.848314	-0.262901	1.05516	0.225625	0.192269	0.246548	0.218005	-0.3494	-0.440831	-0.321704	-0.491984	-1.35249	-2.29693	1.22853	-0.0536416	-3.02752
ECSCR	0.19293	0.775642	0.927578	-0.261351	1.20193	0.0596404	0.433578	0.175091	0.434535	-0.29771	-0.0418677	-0.26537	-0.223341	0.750171	-0.424454	0.772073	-0.113244	-0.324393
ECSIT	0.234745	0.0620217	0.21241	0.0624413	0.144951	-0.69134	-0.667636	-0.601328	-0.56015	-1.14246	-1.13333	-0.997534	-1.39354	-1.57659	-0.513468	-1.55469	-0.587317	-0.521497
ECT2L	-0.455613	-2.51363	-1.85329	-0.793839	-1.81622	0.389875	-1.9516	-1.07216	-1.53555	0.808397	1.58467	-0.0633841	0.0486746	7.80132	4.55911	6.89952	0.0302873	2.37288
EDDM3B	-0.365361	-2.90364	-2.53171	-1.29656	-2.82436	-0.160273	-1.47861	-0.924883	-1.46101	-0.276091	1.45489	0.152525	0.539925	8.33779	5.2547	8.61521	0.472292	3.06848
EDN2	-0.0312388	-2.039	-1.49479	-1.53307	-2.32774	-2.48815	-2.15072	-2.1928	-2.17442	1.25719	1.35364	1.43719	1.44162	1.57357	9.07484	1.59547	-2.58526	0.0959265
EEF1A1	-0.518816	-0.490776	-0.74201	-0.699484	-0.929206	-0.111469	-0.0814975	-0.0408389	-0.0645049	-2.53487	-2.29098	-2.38817	-2.16652	-5.85025	-2.8492	-3.87672	-0.370603	-5.67612
EEPD1	-0.619897	-0.752797	-0.566471	-0.350813	-0.833898	-0.307664	-0.882649	-0.750008	-0.663503	0.19613	1.1169	0.139843	0.66867	4.67773	2.36964	3.24071	-0.165293	0.438231
EFCAB3	-0.45044	-0.983348	-0.792362	-0.0212746	-3.30525	-0.713477	-2.0721	-3.0649	-2.277	1.37629	2.62737	3.10543	2.00952	5.72704	4.55242	5.74894	-0.071373	7.65417
EFHB	-0.436452	-2.44863	-2.41794	-0.636693	-2.29448	-0.976238	-0.329448	-0.391976	-0.625912	-0.0458446	-0.0400427	0.0176953	0.358226	3.1001	2.1446	3.39941	-0.479187	2.74628
EFNA3	-1.26392	-0.486893	-0.69041	0.495289	-0.796781	-0.775657	-1.004	-0.676576	-1.34778	0.351522	3.5172	1.51511	2.32795	5.75671	4.58209	5.77861	-0.145019	2.39586
EFTUD1	-0.297169	-0.691456	-1.01437	0.143665	-0.909843	0.202337	-0.745554	-0.172811	-0.609806	-0.139371	-0.307491	-0.00164652	0.0368125	2.21131	2.17504	3.00488	0.376518	0.367982
EGFLAM	1.21669	-0.30724	-0.438952	0.608158	0.0442681	-0.267561	-0.0701404	-0.155039	-0.0552478	-0.187206	-0.508205	-0.0442681	-0.0875526	-0.245169	1.0025	-0.223268	-1.24876	-3.026
EGR2	3.04189	2.31644	1.71957	-2.29507	2.48238	0.206637	0.0557375	0.12523	0.284613	1.15334	1.8259	1.17357	1.1155	0.801307	10.8213	1.04663	-0.0557375	-2.55954
EHD2	-0.305832	0.293268	0.223822	0.00587203	0.379634	0.557793	0.453995	0.469095	0.49593	-0.249784	-0.515657	-0.513759	-0.158514	0.1411	1.02203	0.558772	-0.4161	-1.4142
EIF1AY	-1.24809	-1.18324	-0.896902	-1.10132	-1.39692	-0.0042746	-0.727772	-1.24563	-0.803529	-1.00143	-0.627875	-0.866064	-0.488235	2.47439	1.29977	2.49629	0.913522	8.51165
EIF2B1	0.389388	0.683196	0.128953	-0.0136409	0.505708	0.551515	0.543744	0.535017	0.58986	-0.494853	-0.677565	-0.703659	-0.639238	-2.18535	-3.35998	-2.16345	0.170997	-5.54621
EIF2C3	-0.147388	0.190721	-0.0899334	-0.0817604	0.0257807	0.139867	-0.18983	-0.0257807	-0.0421028	-0.739144	-0.581743	-0.508762	-0.620775	0.329941	-0.844685	0.836062	0.663212	-3.03091
EIF3L	0.6817	0.282689	0.337695	0.178544	0.297744	-0.223885	-0.26823	-0.13681	0.0014112	-0.355833	-0.510587	-0.373757	-0.412694	-4.16728	-1.02743	-1.83325	-0.994858	-7.52814
EIF4E	-0.608255	-1.23997	-1.011	-0.249346	-0.992008	-0.23002	-0.361805	-0.67122	-0.174914	-0.183493	0.0649442	-0.265072	-0.205953	2.94901	1.32341	2.178	0.615191	0.218869
EIF4H	0.638126	0.831259	0.813623	1.16938	0.685428	0.534637	0.756066	0.52748	0.615993	0.871432	1.01729	1.26753	1.12244	1.26632	1.207	-0.333861	-1.07527	-2.22637
EIF6	0.801914	-0.561921	-0.11495	-0.0152454	-0.377812	-0.232233	0.0495825	0.0835981	-0.00670528	-0.666203	-0.545794	-0.407306	-0.461235	-2.9731	-4.14772	-2.53438	-0.560118	-4.63955
ELAVL2	-1.70244	-3.30582	-0.924312	-0.452911	-2.13608	-0.924374	-2.14018	-2.26317	-2.41132	2.19224	2.5249	2.07125	1.22214	8.2832	4.2445	5.61468	-0.353052	6.90877
ELAVL3	-0.578318	-1.72579	-0.146462	-0.0946985	-1.84021	-0.922772	-1.37401	-2.21026	-2.3674	1.54137	2.37379	2.20395	1.7968	5.25824	4.08362	5.57593	-0.561989	1.89739
ELAVL4	-0.694869	-1.26837	-1.33932	0.38127	-2.14799	-0.511655	-1.72499	-2.23993	-2.18443	0.555004	1.44654	0.769951	2.06374	5.54571	7.88644	5.6762	-0.193304	2.65617
ELF5	-1.43813	-1.05178	-1.06348	-0.344112	-2.17365	-0.756704	-1.93879	-2.68861	-2.12393	0.991819	1.18628	1.1022	2.34519	4.13852	2.96389	5.43555	-0.298585	5.00303
ELOVL2	-0.553816	-3.00952	-2.44658	-1.19624	-2.9178	-0.267925	-1.61151	-1.07376	-1.50272	-0.328882	2.04688	0.624357	0.570084	6.17907	5.00445	6.61576	0.299911	2.81822
ELSPBP1	-0.520692	-2.18024	0.156538	0.45506	-1.5174	-0.894979	-0.818295	-1.06084	-1.3837	2.57774	2.12491	2.23013	2.3476	7.63784	5.02398	6.16296	-0.294099	5.42808
EMILIN1	-0.650751	0.761221	0.75281	0.547986	0.749025	-0.160938	0.155159	-0.0153699	-0.0929484	-1.13194	-1.17913	-0.986017	-1.11097	0.913044	-2.47366	-2.50723	0.163666	-5.62779
EMP1	-0.0468416	1.30012	1.27955	0.134835	1.60314	0.561656	0.630576	0.647627	0.620576	0.968941	0.937583	0.948615	0.937992	0.21526	-0.890064	-1.03067	0.158676	-1.69968
EMP2	0.39536	1.154	1.29837	0.438021	1.30634	-0.0375073	-0.0783374	-0.0461457	0.0149734	-0.425762	-0.437979	-0.693488	-0.485662	-0.78618	-3.035	-1.83847	-0.202993	-5.22122
EMR4P	-1.4284	-3.35102	-1.315	-1.4288	-3.28124	0.787505	-1.73754	-1.23353	-2.02766	1.20718	2.04925	-0.0751038	2.1413	5.83065	4.65603	5.85255	0.0844879	2.4698
EN1	-0.4906	-1.64857	-1.45984	-0.386674	-3.07323	-0.571703	-2.30805	-3.31832	-2.55548	1.06833	1.75689	1.30378	0.959585	5.52954	4.35491	5.55144	-0.315648	2.16869
ENAM	-0.34474	-2.18856	-1.70098	-1.85363	-3.07617	-0.385146	-1.71303	-2.74334	-2.06576	2.81674	3.34862	2.95374	2.46499	6.19977	5.02514	6.22167	0.248223	4.74301
ENDOD1	0.447621	0.664856	0.745606	0.115717	0.772588	0.0143418	0.115011	0.0582848	0.126681	-0.498756	-1.1052	-0.488655	-0.394912	0.0480294	2.95067	-1.06626	-0.736566	-4.48545
ENDOU	-0.439066	-0.977924	0.317472	0.0572188	-1.04561	-0.815971	-2.0253	-2.1003	-2.54341	1.35537	1.36983	0.949006	1.07477	5.55616	4.28802	5.48454	-0.202057	3.00875
ENKUR	-0.382477	-1.95118	-1.26725	-0.788844	-1.98602	-0.780311	-0.671935	-0.659173	-0.58199	0.0797911	0.225703	-0.0242147	-0.0949974	6.17439	1.14191	2.33844	0.616994	3.02957
EPB41L4A	0.592422	-0.402367	-0.978396	-0.421983	-0.379414	-0.777313	-1.57081	-1.3122	-0.866004	-0.0175417	0.692673	0.633224	0.304418	5.717	4.54238	6.3987	0.222101	4.44872
EPGN	-1.51211	-2.5292	-2.01617	-0.832922	-2.95173	-0.253454	-1.58589	-2.61989	-1.91516	1.35659	0.96152	0.24957	1.02782	7.07314	5.91567	6.31106	0.354183	2.92831
EPHA3	-0.892547	-0.990301	-0.118306	-0.965494	-0.855379	-0.490105	-1.76337	-2.03768	-1.63075	1.05964	0.736461	0.648803	0.747541	6.28513	8.36599	5.42459	-0.411432	3.05797
EPHA6	-0.334605	-3.14465	-0.241692	0.0584707	-1.28426	-0.430583	-1.73821	-1.84504	-2.08648	3.43353	4.06142	3.80246	2.81617	6.16892	4.9943	7.24722	0.212381	3.85019
EPHA8	-0.800114	-2.77458	-1.27645	-0.862297	-2.50988	-0.935233	-1.83121	-2.56736	-1.65282	1.74682	1.79189	1.65341	1.60491	8.31613	7.30626	6.21511	-0.106325	2.43282
EPHB1	-1.32607	-1.25287	-1.12012	-2.0925	-1.90921	-1.55718	-1.80202	-1.14552	-1.79048	0.142006	0.929238	0.54461	1.12339	4.65291	6.97343	4.67481	-0.919794	1.29206
EPHX1	1.19201	2.12976	2.61276	1.49148	2.38384	0.820586	1.1195	0.986063	0.676609	-1.51245	-1.51331	-1.62588	-1.50504	0.229902	-0.944724	1.09417	-0.816114	0.898577
EPHX2	0.339696	0.537062	0.147427	-0.579151	0.267219	-0.300922	-0.0555878	-0.0949268	-0.186934	-0.984607	-0.931025	-0.999425	-1.00732	2.00743	-2.90825	0.246632	-1.39771	-2.26022
EPS8L1	0.845612	1.05597	-0.58091	-0.0236411	0.697721	-0.147391	-0.119384	0.00604677	-0.00604677	-0.480995	-0.491992	-0.514981	-0.489727	-0.128999	-2.40932	-1.21279	0.148817	-4.59555
EPX	-2.62491	-3.44305	-0.299504	0.332225	-2.68222	0.866889	-2.14096	-3.1546	-2.34397	0.0783882	0.713573	-0.210683	0.244954	6.27609	4.36787	5.5644	-0.130635	2.18165
EPYC	-0.0445495	-1.73698	-1.87252	-0.00710869	-1.42007	-0.663199	-1.97195	-0.503684	-1.29915	-0.0182981	0.921949	0.823797	0.744487	5.91756	4.74294	5.93946	0.00710869	2.55671
ERCC5	0.912501	1.09941	0.276355	0.0501626	0.698326	0.554023	0.556713	0.551876	0.51405	-1.40218	-1.43395	-1.42974	-1.26225	-2.14658	-0.176058	-2.12468	0.824055	-5.50743
EREG	-0.7158	-2.41063	0.28785	0.429656	-1.68574	-0.747769	-2.0666	-3.09292	-2.20936	0.912355	1.41243	0.931493	1.00904	5.803	5.13647	6.05914	-0.0842814	7.20955
ERG	0.258361	-0.376009	-0.557163	0.0494418	-0.218301	-0.171164	-1.10329	-0.853505	-0.942329	1.22432	0.695871	1.20448	0.886683	5.69908	4.25535	5.45188	-0.355304	2.06913
ERRFI1	0.979577	1.41338	-0.260463	-0.599769	1.03828	0.284497	0.168607	0.182331	0.169755	-0.816495	-0.3758	-0.493488	-0.282793	0.249535	-0.925091	1.84987	0.555405	-3.11132
ERV9-1	0.0341897	-1.44054	-0.367941	-0.540345	-1.57658	-0.863846	-0.0341897	-2.3004	-2.44268	2.36339	0.563875	1.64688	1.24812	7.33601	4.45486	5.65139	-0.209183	2.26864
ERVK13-1	-0.628868	0.324734	-0.42568	-1.21234	-0.443754	0.575745	-0.0981588	-0.219504	-0.18328	-0.0490316	0.0881594	-0.090551	0.250509	3.91526	2.74064	3.93717	0.501631	1.91963
ERVV-2	-2.81639	-1.92085	-0.913317	0.0691528	-2.18384	-1.3014	-1.31626	-1.28636	-1.11362	1.10073	0.676511	0.624562	0.701631	2.2068	2.92019	1.52255	-1.10158	2.0644
ERVW-1	-0.589756	-0.988898	0.38609	1.07317	-1.0465	0.388404	-1.14838	-0.700119	-1.4788	1.96212	2.12098	1.99768	2.16965	7.62109	3.60279	5.35954	-0.495034	2.38938
ESF1	0.515353	-0.3427	-1.21471	-0.882212	-0.917065	-0.628875	-1.96096	-1.07061	-1.78764	1.9215	1.24012	0.356935	1.80518	7.53056	4.56446	5.76099	-0.0838609	7.90265
ESPN	-0.384977	-1.97727	-2.39164	0.54516	-1.42103	-0.600136	-1.23174	-1.79249	-1.4988	0.23457	0.419522	0.484076	0.690693	4.25863	2.80793	4.58854	-1.00907	2.70066
ESPNL	2.11408	0.802376	-0.998323	0.928148	1.18294	-0.036942	0.0511975	0.0336423	0.175516	-0.324098	-0.29678	-0.230047	-0.0627813	0.350302	-0.824323	0.905423	-1.60263	-3.01055
ETS2	0.381012	0.368146	-0.0547848	-0.769379	0.340823	0.0936931	-0.0286833	0.0180537	-0.0560757	-1.22998	-1.15796	-1.24643	-1.32828	-0.831207	-1.36097	-0.809305	0.451277	-1.90143
ETV3L	0.0398936	-1.89277	-3.01105	-1.7904	-2.8783	-0.697997	-2.02448	-3.04714	-2.2448	0.696255	2.81081	0.357955	1.35377	5.6333	4.45868	5.65521	-0.0398936	4.70337
EVI5	-0.312205	-0.102269	-0.399863	-0.649754	-0.108624	0.262763	-0.234001	-0.193411	-0.0493364	0.231038	0.101712	0.238394	0.600811	3.83548	1.70014	3.49088	0.0364816	2.83443
EXOC6B	-0.267429	-0.951008	-1.674	-0.864348	-1.0857	-0.391595	-0.97757	-1.0023	-1.2468	-0.623297	0.914159	-0.804361	-0.292123	4.83571	4.77484	4.21948	-0.213909	4.28312
EXT2	-0.0118332	-0.119054	-0.15783	0.000285	0.0954971	0.0132647	-0.0667353	0.00895309	0.0400915	-1.08071	-1.01822	-1.13532	-1.09331	-2.38251	-3.13518	-2.06738	-0.1443	-5.74336
EYS	-1.25142	-3.20753	-1.22088	-1.43005	-3.07476	-0.439802	-1.77312	-2.78443	-2.01561	0.42191	0.923804	0.816537	0.299639	10.5992	5.97924	6.35415	0.228367	9.23836
F13B	-0.535991	-2.77606	-1.21463	0.48819	-1.4403	-0.667939	-1.98643	-2.99503	-2.23601	1.0422	1.9937	0.600253	2.21034	5.62281	14.0741	5.64471	0.0398383	2.26195
F2	0.389346	-1.72873	-0.474775	0.309901	-1.42527	-0.609951	-1.02167	-0.670979	-0.745476	1.05724	1.23821	1.29713	1.33512	5.14894	4.54646	5.03963	-0.544693	1.63156
F2RL3	-1.9439	-2.07439	-1.69381	-0.463387	-2.15151	-0.534937	-1.67087	-1.73853	-1.52697	0.411905	0.588008	0.691959	1.24465	7.95582	9.11185	6.08938	0.0996733	4.35594
FABP12	0.0318012	-3.35903	-2.41116	-0.644019	-2.22624	-0.637815	-1.99245	-1.83197	-2.13971	2.37223	3.38432	3.03203	2.23196	6.81873	4.60429	6.03491	-0.0318007	3.94079
FABP2	-2.20501	-3.20653	-2.87776	-1.48995	-3.07939	-0.436478	-1.78622	-2.78617	-1.99473	-0.265964	1.7481	-0.171322	0.937965	5.99136	4.81673	6.84038	0.23051	4.66087
FABP5	0.0373238	0.714475	0.994483	-0.821079	1.16024	0.927924	0.552638	0.769226	0.752896	-0.418886	-0.53075	-0.457162	-0.411785	0.263502	-0.193217	-1.08448	1.52332	-3.8139
FABP6	-0.424134	-1.7344	-3.18882	-0.687648	-1.55177	-1.23656	-1.1382	-1.04596	-0.886744	-0.134079	-0.30293	0.0722179	0.00615358	1.33858	5.33991	4.31171	-0.00615358	0.731998
FABP7	-1.99234	-2.7562	-0.00638676	-2.08652	-3.26313	-0.482244	-1.83239	-1.2268	-2.01867	1.03472	0.00638676	1.09118	1.20381	5.89662	6.06042	5.91852	0.139906	2.53577
FADS1	-0.707988	0.100451	-0.0203376	0.069818	-0.0286636	-0.10556	-0.0898738	0.00400972	0.0297933	-1.19147	-1.156	-1.1605	-1.21817	-0.710752	-0.101161	-0.378633	0.547465	-4.10543
FAM105B	0.124491	-0.702807	-0.557488	-0.528164	-0.593178	-0.0776472	-0.164441	-0.198713	-0.125393	0.47419	0.919251	0.450686	0.110502	2.12002	1.23443	1.93097	-0.215437	6.43211
FAM111B	-1.56503	-3.68514	-3.34699	1.01005	-1.31224	-0.864738	-1.18537	-0.676783	-0.697097	-1.08185	-0.523585	-0.379144	-0.165367	5.61051	4.43589	5.63241	-0.287462	2.24966
FAM113B	0.776021	1.06025	1.39525	-0.282403	1.01597	0.172508	0.469095	0.415338	0.336539	-0.254234	-0.119482	-0.123936	-0.141521	0.444436	-0.73019	0.466337	0.336544	4.20269
FAM135B	-0.147617	-0.237175	-0.542121	-0.810701	-1.48893	-0.715746	-2.08237	-2.43861	-2.13748	0.455977	1.0544	0.182233	0.425839	5.62583	9.54155	5.93931	0.237243	4.28181
FAM13C	-0.0351317	-1.24128	-1.04366	-0.961224	-1.31252	0.0878954	-0.537139	-1.18446	-0.699678	0.943792	0.972612	1.17744	0.803353	6.27521	8.78294	5.50243	-0.376364	4.86037
FAM159A	-0.750058	-1.47322	-0.185082	1.37257	-0.849734	-0.549488	-0.75632	-0.488932	-0.703689	0.75471	1.11612	0.365405	1.63437	4.75182	6.98613	9.48111	-1.14357	1.39097
FAM160A1	0.105834	-1.86811	-1.0694	-0.909453	-2.05549	-0.624276	-1.9558	-2.97244	-2.23636	-0.209569	1.32953	0.870707	0.987395	5.88334	4.9577	5.90524	0.0317612	5.92149
FAM160A2	0.624229	0.948625	0.402565	0.0252693	0.675285	0.761643	0.69304	0.780833	0.769724	-0.847899	-0.744381	-0.774064	-0.866604	-1.99713	-3.17176	-1.97523	-0.227802	-2.08732
FAM163A	-2.26794	-3.45283	-2.20232	-1.23794	-3.31788	-0.460292	-1.81769	-2.83199	-2.10542	0.643646	-0.00741148	0.982028	1.76568	5.7168	4.54217	5.7387	0.216111	2.35595
FAM164C	-0.841598	-0.47217	-1.05906	-0.193295	-2.4945	-0.871766	-0.489394	-1.03561	-1.18879	-0.78887	1.37715	-0.642398	0.828038	5.60269	4.42807	6.36081	-0.212544	5.46644
FAM170A	-0.652967	-3.28901	-0.543374	-0.138889	-3.17328	-0.251547	-2.00336	-2.8232	-2.21761	1.96097	1.41211	-0.00412655	0.396364	5.66308	4.48846	5.68498	0.00412655	2.30223
FAM176B	0.34864	-0.317891	-0.183438	0.383497	0.0489249	-0.845627	-0.611956	-0.651112	-0.755555	-1.67567	-1.73401	-1.78644	-1.58342	-1.53492	-2.70954	-1.51302	-0.46951	-4.89577
FAM181B	0.150828	-1.63656	-0.0764673	-0.715002	-0.819398	-0.519336	-1.14313	-1.40106	-1.10835	0.37994	0.370151	0.448949	0.579564	2.90133	6.16853	2.97289	-0.168526	0.0929956
FAM183B	0.266582	-2.18935	-2.34929	-0.821552	-1.62904	-1.07167	-1.00986	-0.957894	-0.701793	0.756453	0.5014	0.644135	0.698535	0.77124	1.95259	0.793141	-0.68162	5.87641
FAM18B2-CDRT4	0.209101	-0.108955	-1.1291	-0.938994	-1.01094	-0.161678	-0.954308	-0.437517	-0.421421	0.15702	-0.0260118	0.316468	0.641824	4.82988	2.13398	5.18397	0.00515616	2.26924
FAM190B	0.317594	1.20208	0.884782	0.104342	1.04961	0.667968	0.60472	0.651963	0.640258	0.0723524	0.141078	0.0272751	0.128646	2.11806	-1.56634	-0.369811	0.165314	-2.56745
FAM194A	0.686849	-1.04444	0.214052	0.108945	-0.797022	-0.182002	0.0221128	0.0410461	-0.0198236	1.0979	1.39712	1.61306	1.87174	4.61749	3.44286	6.26098	0.623531	5.6011
FAM194B	-2.23969	-2.87192	-3.1214	-2.55598	-3.25514	-0.496267	-1.84516	-2.84417	-2.03229	1.11196	0.396334	0.229468	1.46801	5.89579	4.72117	5.91769	0.130925	6.71788
FAM195B	-0.303638	-0.511727	-0.173346	0.00910473	-0.218859	-0.449207	-0.4805	-0.392553	-0.379868	-0.96126	-0.99682	-0.795889	-0.86307	-3.10608	-5.0489	0.251464	-0.313518	-4.28973
FAM19A1	0.710223	-1.56061	-2.33149	-2.5279	-1.55775	-0.492387	0.88046	-0.292691	-0.764529	1.28293	-0.125013	-0.33984	0.192205	10.1284	4.6052	5.80173	0.64513	6.19049
FAM205A	-0.475337	-2.86732	-1.81389	-0.193562	-2.56092	-0.581053	-0.567787	-2.02811	-2.22792	0.414415	1.92838	0.942057	1.58442	5.76575	4.59112	5.91387	-0.0367734	2.68735
FAM24A	-1.40638	-3.19778	-2.12659	-1.37384	-3.0808	-0.496699	-1.84188	-1.80477	-2.10001	-0.0327129	0.19102	2.25613	0.497119	5.88379	4.70917	7.06947	0.0793829	5.6476
FAM26D	0.0980368	-3.41164	-2.07734	-0.797095	-3.27083	-0.527568	-1.86089	-2.87304	-2.12616	1.72946	2.65089	2.00914	1.43047	5.94017	7.39655	5.96207	0.115348	9.90387
FAM40A	0.569992	0.0632675	-0.268632	-0.514157	-0.0960476	0.510499	0.524661	0.435978	0.379548	-1.81012	-1.88869	-1.68236	-1.82273	-0.538421	-1.71305	-0.516519	-0.400121	-3.89927
FAM40B	0.237099	-1.04185	-0.554027	0.129671	-1.13964	-1.59414	-0.993836	-1.01621	-1.20944	0.911295	1.89459	0.674668	0.723133	6.10466	3.27405	4.94414	-0.773542	1.82242
FAM41C	-1.28978	-1.61385	-1.16946	-1.09937	-1.77162	-0.369339	-0.773458	-1.11227	-0.816007	0.365832	0.511696	0.219979	0.704145	5.16364	4.2327	5.18554	-0.13139	1.80279
FAM46D	-1.63867	-2.43443	0.31739	0.0445933	-1.66774	-1.12156	-2.47873	-3.49657	-2.77459	4.14133	4.6918	4.41185	4.01674	5.31994	6.33453	12.4411	-0.563904	2.11822
FAM47B	-1.31603	-3.31669	-0.282664	-0.171206	-2.50024	-0.0468259	-1.90953	-2.95546	-2.24136	0.473836	0.501423	0.792728	0.624896	7.39063	4.81756	6.01408	0.0468254	3.90444
FAM50B	-0.135519	0.168885	0.194567	0.137904	0.556704	-0.141525	0.050518	0.0148668	0.011507	-0.281984	-0.18415	-0.578484	-0.779034	-0.0461204	-1.22075	-0.024219	-0.69148	-0.493369
FAM53C	0.339282	-0.0288229	-0.126074	-0.14107	-0.102366	0.03405	0.21758	0.108808	0.214977	0.101769	0.342364	0.132227	0.0819869	-0.184631	-1.61841	-0.00365257	-0.481385	-0.833027
FAM55A	-1.29014	-0.905363	-0.79667	-0.22064	0.399372	-0.694321	-2.00437	-3.05101	-2.33374	0.896581	1.53217	1.0772	0.729575	5.88886	4.71423	5.91076	-0.0571299	12.0949
FAM55D	-0.0397778	-2.07883	-1.77079	-1.5023	-1.59439	-0.536094	-1.86709	-2.90356	-2.11979	1.74402	1.39783	1.65131	1.03945	8.08428	4.70075	5.99398	0.00621653	4.54043
FAM5B	-1.06478	-4.32799	-1.89475	1.5302	-4.1825	-1.52237	-2.83491	-3.8621	-3.13959	3.57041	3.89249	3.93323	3.29651	5.04544	3.87081	5.06734	-0.851297	2.51263
FAM69B	0.243722	-0.406672	-0.482747	0.747011	-0.232662	-0.161227	-0.112189	0.0448122	0.120598	-0.014802	-0.180252	-0.152155	-0.163899	1.46793	-0.633408	-0.957343	-1.55463	0.279826
FAM69C	0.141289	-3.55014	-2.28088	-3.40616	-2.95485	-1.5236	0.01407	-0.705768	-0.0140696	1.40289	1.42059	1.54932	1.08125	4.96105	4.92661	4.98295	-0.940484	12.4126
FAM71A	-0.107813	-1.49847	-0.0265012	0.401757	-0.941738	-0.545077	-1.81468	-2.11671	-2.1378	1.49681	1.57594	-0.0495272	0.911769	5.65089	4.47626	5.67279	0.137503	2.29003
FAM71B	-1.2532	-2.2294	-0.403359	-0.209405	-2.21131	-1.13079	-1.65347	-3.50355	-2.60692	1.19262	1.56245	1.0972	1.19432	5.42785	5.85886	5.3078	-0.263283	6.8941
FAM71C	-2.29145	-3.52677	-0.804738	-0.0414844	-3.46287	-0.505002	-1.89195	-2.8743	-2.14566	2.18182	1.3849	2.20685	1.6781	5.6693	6.49851	7.38602	-0.00317669	2.30844
FAM71D	-1.1496	-1.72641	-1.35502	-0.458478	-1.72375	-0.522241	-1.87543	-0.584412	-1.31742	-0.332313	0.88216	0.704493	0.817044	8.17159	4.76697	5.9635	0.0913723	3.53448
FAM71E2	-2.41757	-3.06465	-0.900447	-0.327813	-3.2379	-0.851557	-2.18839	-3.19913	-2.48188	0.556625	0.24457	0.131184	0.0695274	9.51176	8.40609	6.50283	-0.207415	6.03287
FAM74A3	-1.77376	-1.63198	-0.105444	0.575315	-1.60051	-0.702339	-2.04845	-3.08445	-2.29355	2.15671	3.17101	1.38428	0.425914	5.67851	4.50389	5.70041	-0.163406	2.31766
FAM83B	0.0609784	-2.16024	-1.46571	-0.623285	-2.38495	-0.335957	-0.344188	-0.254164	-0.129681	0.669086	-0.0609779	0.311279	1.34649	4.62297	3.44834	4.64487	-0.865006	8.46784
FAM83C	-0.907908	-2.57485	-0.167628	0.758925	-1.72642	-1.00248	-2.7189	-3.76293	-2.68424	2.12535	2.06942	1.87195	2.22546	5.54877	4.47856	5.19616	-0.764589	1.8134
FAM83H	-0.359788	-1.6159	-0.88296	0.308355	-1.47534	-0.747777	-0.305845	-0.441386	-0.716531	1.05557	0.290987	0.48379	-0.321308	3.28821	1.29887	3.5692	0.436888	1.44262
FAM84B	-0.172657	-1.18935	-1.67643	-0.264597	-2.60079	-0.640413	-1.96681	-1.32943	0.408	-0.467619	0.661422	0.377524	1.73398	6.34447	4.69294	5.88946	0.0109797	8.0273
FAM86DP	-0.148351	-0.588171	-0.586464	-0.40048	-0.894333	-0.149933	-0.895266	-0.892424	-1.08663	0.552229	0.721108	0.269424	1.70182	6.14936	3.45874	9.32098	0.72777	1.27252
FAM90A1	0.0709305	-1.44237	-0.762082	-0.374241	-1.50484	-0.329019	-0.0504894	-0.0232429	0.0324497	0.874891	0.991904	1.16647	1.17063	2.51178	2.77841	8.18914	0.0358872	0.560338
FAM9A	-1.28252	-2.84634	-2.5143	-1.95733	-2.71405	-0.0962672	-1.40129	-2.43774	-1.72207	-0.172707	0.298531	0.22833	0.528847	6.49924	6.25624	6.52115	0.57602	3.13839
FAM9C	-0.401508	-1.74611	-0.717808	-0.922386	-1.52378	-0.624556	-1.23162	-2.71639	-1.60966	0.760568	0.438467	1.18563	1.34954	5.92368	4.74905	6.82834	0.0579117	3.78923
FAN1	1.18509	0.690673	0.208248	-0.173486	0.55148	0.420948	0.190829	0.356329	0.272023	0.0752606	0.141783	-0.0241694	0.0288024	-0.40779	3.12684	-1.35535	-0.283083	2.0392
FANCD2	-0.818842	-1.68923	-2.0395	0.0977011	-1.5673	-1.3915	-1.56304	-1.37567	-1.31342	0.28363	-0.0642082	0.125617	-0.238098	3.65849	2.10525	2.76193	-0.170769	-0.578216
FANK1	0.457761	0.196559	-0.197234	-0.269344	0.146585	-0.0603857	-0.0952005	-0.0671015	-0.0776119	-0.00172138	-1.86986	-0.215237	0.229056	0.530462	-0.644164	0.552363	0.20982	1.69954
FAT3	-0.66888	-0.294492	-0.0477271	-0.729748	-0.570358	-0.595838	-1.66703	-1.34454	-2.18997	-0.0271118	1.382	0.846565	0.859222	5.90242	6.44813	5.92432	-0.00536847	6.0649
FATE1	-1.90015	-2.93357	-2.42538	-0.872735	-2.59664	-0.167811	-1.49318	-2.5264	-1.84857	-0.315093	0.358962	0.0621409	0.489668	9.01933	11.5313	9.60624	0.466018	3.38874
FBLN1	-0.977575	0.562263	0.392868	0.417264	0.399261	-0.770138	-0.385272	-0.467649	-0.577492	-1.41414	-1.29925	-1.37973	-1.53552	-1.08739	-1.61048	0.086797	-0.401535	-1.63502
FBLN5	-0.254221	2.03634	1.57925	0.822154	1.9829	-0.153124	0.122714	0.0328839	0.0106022	-1.34576	-1.20204	-1.20921	-0.8921	-0.343573	-1.5182	-0.321672	-0.32786	1.47588
FBN2	-1.14797	-1.49026	-1.04757	0.23445	-1.66377	-0.682495	-1.32904	-1.43564	-1.43247	0.662652	0.781939	0.728939	0.43883	3.769	4.71743	3.7909	-0.13735	1.36827
FBP2	-0.247049	-3.28204	-2.89773	-1.1975	-2.2011	-0.552872	-1.85816	-2.8999	-2.23318	0.00371885	-0.00371885	-0.235001	1.81299	6.08264	6.90787	12.4232	0.123153	9.83367
FBXL21	0.407516	-3.3494	-1.27215	-0.376012	-2.8932	-0.573107	-0.0506334	-0.490387	-0.568558	0.810164	2.28043	2.19664	0.592406	5.94773	4.7731	5.96963	0.0506334	7.14469
FBXO39	0.978685	-0.463947	-0.964038	-0.28696	-1.18292	-0.579518	-0.173348	0.542192	0.0106483	-0.647253	1.16978	1.94949	1.63352	5.87012	5.97395	5.89202	-0.0106487	2.50927
FBXO40	-1.08964	-0.706554	-1.14192	-1.07222	-0.99224	-0.558324	-1.88354	-2.58568	-2.16905	0.708696	1.20485	0.978158	1.48589	9.53077	4.70558	6.71278	0.545343	2.51936
FBXO46	-0.5096	0.409546	0.280919	-0.0344515	0.314877	-0.228278	-0.433089	-0.345458	-0.465744	-0.788566	-1.03797	-0.849671	-0.916932	-0.797378	1.05301	-0.775477	0.276611	-4.15823
FBXO5	0.279234	-1.51638	-1.6033	-0.0829277	-1.3427	-0.749493	-0.838876	-0.800758	-0.695906	0.953432	1.69607	1.25135	0.980601	12.0198	-1.04773	0.616919	0.384806	-3.23396
FBXW11	-0.320976	0.281059	0.162902	0.0448368	0.351101	0.423117	0.146283	0.290828	0.316801	-0.445064	-0.306451	-0.27835	-0.299129	0.867519	2.23043	-0.434009	0.131053	-2.04129
FCN2	-0.990498	-1.49197	0.215635	-0.861271	-1.80257	-0.792424	-2.13415	-1.61024	-2.02527	-0.108827	-0.345989	0.0374327	0.751965	6.85716	4.76093	5.68309	0.403867	2.30034
FCRL1	-0.0319407	-1.89905	-0.0119312	-0.722957	-1.45714	-0.608985	-1.80548	-1.46457	-1.46039	1.73961	1.15479	2.2402	0.552105	5.94126	5.15465	8.25987	0.0401778	3.01818
FCRL4	-0.0481437	-1.88473	-0.866981	-0.282882	-1.96315	-0.840902	-1.85434	-2.74789	-2.46095	0.760676	1.29507	0.917238	0.824779	5.64441	5.82461	8.26442	0.314462	4.87479
FDXACB1	-0.865882	-1.80009	-0.907922	0.162839	-1.07019	-1.14876	-0.873555	-1.08788	-1.01329	1.73583	1.85146	1.20125	0.766561	5.32073	4.1461	5.34263	-0.506191	6.59587
FER1L4	-0.596306	-3.35446	-3.13809	-2.59129	-2.04477	-0.704395	-2.02224	-3.04191	-2.25021	-0.278512	0.576788	-0.0215302	0.37894	6.3868	4.46608	5.66261	0.0299826	8.20417
FER1L5	-0.210976	-1.41014	-1.75573	-1.49272	-1.66243	-0.796045	-2.1465	-2.4088	-2.03786	0.962534	0.145104	1.45881	1.01663	5.77957	4.39033	5.58685	-0.178233	2.2041
FER1L6-AS1	-0.480077	-1.03656	0.29519	1.2107	-1.11651	-0.581357	-2.12665	-1.05243	-1.69482	2.34632	2.68511	2.51754	2.41373	4.98943	7.37859	6.10358	0.434249	1.62858
FERMT1	-0.565628	-1.88641	-1.5373	-0.229933	-1.26602	-0.174561	-1.52278	-2.51724	-1.72588	0.935474	1.05093	-0.107287	1.02755	6.84036	13.5433	6.2287	2.11624	2.84594
FEZ2	-0.461135	-1.43567	-1.19024	-0.861425	-1.21968	0.140365	-0.603935	-0.761937	-0.715336	0.204093	0.281019	0.440938	0.777464	2.49586	0.989448	2.18598	0.386056	4.3257
FEZF2	-0.473286	-3.11008	-2.49471	-1.79226	-2.54338	-0.388566	-1.69062	-2.73678	-2.07417	-0.462951	0.214539	-0.0543213	0.866049	6.25337	7.64128	6.62679	0.284424	2.89252
FGA	-1.28458	-1.71131	-1.21182	-0.633881	-1.62266	-0.688126	-1.39039	-1.92953	-1.58954	0.477913	0.738514	0.357913	1.47185	5.83088	9.37517	5.85278	-0.0177635	2.47003
FGB	-3.09111	0.340023	-2.16719	-1.47328	0.472011	-0.0744519	-0.762521	-0.285247	-0.0684533	2.67785	2.65246	2.37504	-0.727437	8.30656	3.93181	6.25793	3.14907	1.74559
FGD5	-0.0212838	1.10342	1.06217	0.236234	1.38835	0.194219	-1.51895	0.388148	0.355282	0.226461	0.423772	0.447071	0.519913	2.74926	2.19644	1.8786	-0.3464	-1.33891
FGF11	-1.76695	-2.51708	-1.39365	-0.792729	-3.98157	-1.25837	-2.609	-3.61734	-2.9219	0.0259094	0.74064	0.0185466	-0.0185461	8.7106	4.0957	5.57813	0.626977	7.21484
FGF13	-1.18798	-0.950617	-0.590559	-0.0270027	-1.05076	-0.386654	-0.956494	-1.27475	-0.941916	0.693325	0.559279	0.9644	0.726565	3.54495	1.39053	2.85837	-0.783501	0.867067
FGF16	-1.03701	-2.37192	-0.20926	-0.677409	-1.1418	-0.852778	-2.18306	-2.81039	-2.46175	0.770887	1.51691	1.49572	1.34372	5.64654	4.47191	5.66844	-0.26096	2.28569
FGF19	-0.844196	-3.62422	-2.05437	0.0642202	-3.12276	-0.891515	-2.25313	-3.17855	-2.53829	0.328583	1.01013	0.940616	1.06865	9.13154	4.37046	5.56698	-0.31733	2.18423
FGF20	-0.971411	-2.54907	-0.317166	1.61699	-0.983591	-0.464339	-1.79085	-2.79151	-2.0291	1.7116	1.37468	-0.209945	0.613833	7.40474	8.97654	5.82635	0.208832	5.24748
FGF21	-0.467947	-2.29099	-1.46868	-0.487028	-1.28081	0.0912247	-0.860615	-1.49395	-2.22821	1.48175	1.84819	0.292932	1.25396	9.30833	7.36314	5.63723	-0.0912247	6.53427
FGF22	-2.5605	-1.5025	-1.05389	-0.884904	-1.70172	-0.831449	-1.4499	-1.92108	-1.56076	-0.902905	0.42596	0.0935993	0.283872	7.45572	10.0367	8.85624	-0.0314114	4.14286
FGF23	-1.46764	-3.13552	-1.60643	-0.293125	-2.82464	-0.392183	-1.7488	-2.74341	-1.9893	-0.248764	-0.112467	0.655386	0.465028	7.54933	4.90736	6.60806	0.238337	9.09116
FGF5	-0.223492	-3.003	-2.20852	-0.993112	-2.49366	-0.569803	-1.89331	-2.51842	-2.21068	0.014205	0.710196	0.723243	1.80676	5.86734	5.78535	5.88924	0.486316	5.35049
FGF8	-0.311062	-2.92035	-0.49126	0.282289	-2.41456	-0.711665	-2.01994	-2.18004	-1.38326	0.714857	0.678462	0.595088	1.73444	5.87109	4.69646	5.89299	-0.0412011	2.51023
FHAD1	0.426273	-1.95574	-2.64197	-1.07612	-2.0909	-0.357576	-1.09424	-1.55987	-1.37456	-1.06065	-0.700214	-0.291157	-0.475423	4.56309	4.23549	5.04706	-0.600147	1.99396
FKBP10	-0.132364	0.55007	0.189926	1.11596	0.6983	0.49703	-0.207047	-0.14758	-0.0774507	-0.178441	-0.167153	-0.111696	-0.0748205	-1.75611	-1.97355	-1.73421	-0.323013	-5.11697
FKBP6	-2.40295	-1.34048	-1.35398	-0.370624	-1.98525	-0.904887	-2.22664	-0.687948	-1.97843	1.11206	1.66398	1.0891	0.175216	5.6323	4.45768	5.6542	-0.293661	2.27145
FKSG29	-0.817905	-2.11784	-0.913233	-2.05098	-1.44001	-0.518651	-1.83174	-2.74966	-2.15852	0.418233	1.05866	1.1214	1.59837	6.05608	5.75713	6.07798	0.111928	2.69523
FKSG83	0.166799	-0.920531	-0.225701	0.589325	-1.10681	-0.929943	-0.958516	-0.626638	-1.38934	3.1129	3.09974	3.25545	2.80914	5.59697	6.10828	5.61887	-0.285291	2.69257
FLG	-0.901722	-1.39807	-0.234284	0.125065	-1.35006	-1.18234	-2.11403	-2.33044	-2.01282	2.44128	2.6394	2.65278	3.53309	5.3261	4.15147	5.348	-0.439055	2.35536
FLJ14186	-0.0477655	1.37678	0.170496	0.0769887	0.886073	0.226352	0.434939	0.232377	0.131597	0.862272	0.958902	0.987013	0.887806	1.30488	-1.29651	-0.0142187	-0.103694	0.294064
FLJ22763	-1.81842	-2.8664	-0.225217	0.89039	-1.60544	-0.540624	-1.91537	-2.92568	-2.16662	2.47133	3.03817	2.42124	1.78979	5.86902	4.59185	5.78837	-0.0021534	2.9325
FLJ23152	-0.0105813	-2.27908	-2.57711	-0.50845	-2.1635	-0.598661	-0.509551	-0.436344	-0.371084	0.577649	-0.726526	0.481631	-0.218647	2.46865	1.29402	2.49055	0.841817	2.04079
FLJ30679	-1.19175	-2.37706	-2.20385	-1.02562	-2.84713	-0.205876	-1.53469	-2.57461	-1.83105	-0.128559	0.356035	0.0384812	0.599344	6.31224	9.47751	6.33414	0.3933	3.00788
FLJ31958	-0.776778	-1.04693	-0.490341	0.432603	-1.23991	-1.14244	-0.37788	-0.451022	-0.765476	1.34563	1.83871	2.15285	2.03837	4.80561	3.94707	4.82752	-0.142029	2.59206
FLJ32742	0.0413485	-0.479126	-1.02671	-0.481059	-3.07589	-0.404634	-1.71693	-2.74553	-2.02978	0.904127	0.532328	0.806	1.62846	9.11099	4.98711	6.18363	0.263408	2.80088
FLJ32756	-0.0498447	-0.702846	-0.902245	-0.827128	-1.80953	-0.523278	-1.78004	-0.718621	-1.08571	1.12393	0.49527	-0.196646	0.22501	5.90953	5.61817	5.93143	1.38622	7.13459
FLJ33534	-2.41861	-2.00024	-1.5444	-0.264435	-2.78586	-0.67845	-2.01445	-2.63818	-2.27894	0.488693	0.972755	1.06044	1.3177	5.76368	4.74323	5.7951	-0.0521958	5.92698
FLJ34690	-1.82349	-0.0725422	-0.948173	-1.66516	-1.72117	-0.120666	-1.45568	-1.68578	-1.70204	-0.100237	0.0725422	0.116231	0.738761	6.29185	8.36182	6.84099	0.424318	2.931
FLJ35424	-2.40385	0.416516	-1.88798	-2.38106	-0.152656	-0.608719	-1.95089	-2.97468	-2.26966	1.14579	1.37327	0.570018	0.063499	7.85377	7.75716	5.57626	0.384373	5.18057
FLJ35700	-0.947371	-1.26239	0.383366	0.453529	-1.41906	-1.30913	-1.06115	-2.62168	-1.79737	2.66743	3.02991	2.37856	2.59425	4.7198	7.09221	5.60736	-0.0752569	1.80101
FLJ36000	0.011939	-4.47868	-1.2394	0.155799	-3.48923	-0.163753	-2.8614	-2.62265	-3.13799	2.09376	2.1196	2.12531	1.92735	4.72346	3.54883	4.74536	-0.011939	5.57792
FLJ37035	0.512701	-1.97815	-2.04473	-2.05282	-3.32971	-0.466282	-1.84391	-1.99914	-2.10045	-0.763965	-0.384897	0.583198	0.725017	5.91577	4.74114	5.93767	0.0686345	3.25502
FLJ37201	-0.508458	-0.547765	-1.37337	-2.43597	-1.58496	0.0757341	-1.86302	-2.89779	-2.12092	2.001	2.45637	1.72418	0.941605	7.38622	9.00834	10.3187	0.0175233	2.52918
FLJ37453	0.809302	0.445026	0.145646	0.439752	0.481794	-0.239639	-0.346378	-0.241155	-0.156394	-0.744603	-0.806148	-0.640922	-0.514778	0.118207	-1.05642	0.140108	-0.159871	3.71367
FLJ38576	-1.28549	-2.14351	-0.831215	0.14115	-1.69053	-2.16491	-1.08087	-0.98945	-1.07489	1.95258	1.50172	1.70386	1.15064	6.47091	3.14548	4.342	-1.56268	5.11744
FLJ38773	0.105229	-1.00356	-1.46711	-0.474826	-0.794888	-0.726554	-2.03924	-2.05285	-2.26474	-0.439748	1.41257	1.25848	0.27766	5.63956	4.46493	5.66146	-0.0288076	8.99548
FLJ40194	-1.53404	-1.83045	-0.566865	0.248877	-1.05767	-0.228286	-1.86791	-2.91117	-2.18402	1.81487	1.9579	2.38744	1.80197	6.01888	11.0779	6.04078	0.0835457	5.96728
FLJ40288	0.0173869	-2.38464	-1.69908	-2.50156	-2.22098	-0.656933	-1.98276	-3.00764	-2.20931	0.977378	0.759916	0.0135922	1.97834	5.6682	4.49358	5.69011	-0.0135927	2.30735
FLJ40453	-0.852763	-3.97032	-0.705414	0.846531	-1.47931	-1.24106	-2.5389	-3.58593	-2.89808	1.76456	-0.726634	1.81954	1.73462	5.38414	4.20951	5.40604	-0.567841	5.24713
FLJ40536	-2.42217	-3.43039	-1.54703	-1.02976	-3.31452	-0.672731	-2.00906	-3.02088	-2.33162	0.0211916	0.578932	-0.480329	0.0102382	5.91749	4.74286	5.93939	-0.0102386	2.55664
FLJ40606	-0.0175195	-0.683592	-2.93303	-1.33897	-3.05391	-0.429964	-1.7516	-0.749834	-2.01863	-0.171246	0.141291	-0.0118418	0.632995	6.09668	4.92205	6.11858	0.227515	7.52219
FLJ41350	-0.177865	-2.13816	-1.81882	-2.02617	-2.81008	-0.13773	-1.47352	-2.48906	-1.81054	-0.233438	0.221883	0.0359468	0.50639	6.45178	5.27715	6.47368	3.31446	11.4535
FLJ43390	-1.24165	-2.50061	-1.73067	-1.57917	-2.89048	0.970358	-2.09277	-3.10525	-2.32554	0.0118299	0.455373	0.134414	0.408331	6.66381	4.7555	6.64264	-0.129289	2.37714
FLJ44715	-1.80502	-2.37098	-0.936384	0.175689	-1.59974	-0.579043	-1.90119	-0.301676	-0.37138	-0.806097	-0.39875	-0.411388	-0.0781846	5.94543	4.7708	8.77689	0.0781841	2.58458
FLJ45445	0.634373	1.26064	0.54454	0.0179577	0.886276	0.431049	0.441958	0.434472	0.233638	0.00950623	0.0398731	0.0666084	0.0583162	-0.113098	-3.78076	-2.58423	-0.0949411	-3.75654
FLJ90680	-2.26578	-3.32471	-3.01263	-2.48173	-3.21916	-0.478371	-1.83145	-2.84157	-2.13961	2.76119	3.77723	3.52644	2.96167	6.35279	5.20574	6.04803	0.120943	2.66527
FLOT2	-0.0413032	0.197999	0.284356	0.322487	0.249818	-0.00891161	0.205775	0.0954957	0.0424523	-1.48692	-1.19527	-1.03365	-1.20052	-1.19705	-2.37168	-0.169101	-1.00785	-3.4874
FMNL3	-0.348845	-0.27756	-0.173014	-1.24124	-0.32473	-0.250115	-0.83809	-0.373649	-0.965332	0.775652	1.75019	0.61303	0.823388	7.03141	4.23995	5.43647	0.271761	9.3624
FMO3	-0.419843	-1.75339	0.469311	0.558798	-1.01459	-0.937246	-1.38216	-0.195477	-1.32739	2.34024	1.99637	1.85899	1.15244	5.62607	4.45322	5.64797	-0.28093	5.04508
FMO9P	-0.979455	-3.28274	-0.924948	0.179517	-3.14739	-0.521134	-1.82694	-2.86171	-2.04409	2.14217	2.22316	2.01759	0.439744	6.0717	4.89708	6.09361	0.152814	3.99045
FN3KRP	0.46097	0.133175	-0.270197	0.236588	-0.0729561	-0.139503	0.131187	0.0729561	0.0800982	-1.29281	-1.27297	-1.16375	-1.17901	-2.2026	-3.37722	-2.18069	-0.638697	-5.56345
FNDC7	-1.51588	-3.39062	-3.09792	-0.815884	-3.22745	-0.505007	-1.8491	-2.85295	-2.05261	1.29253	2.071	1.09781	2.50426	5.93276	4.75814	5.95466	0.13822	2.57191
FNDC8	-1.83306	-3.08798	-2.75596	-1.20185	-2.03758	-0.327955	-1.66003	-2.67625	-1.95601	-0.361406	0.479363	-0.0977249	0.542513	6.23117	5.71537	6.25307	0.340447	2.87032
FNDC9	-0.0269928	-3.64511	-0.627574	-0.148203	-1.59579	-1.43857	-2.77751	-2.76624	-3.10163	2.26936	2.42741	2.48654	2.46593	5.0918	3.91717	5.1137	-0.8365	5.52924
FNIP1	-0.454821	-0.771784	-0.192663	-1.34315	-0.988404	0.117702	-0.680574	-0.397468	-0.36375	-0.20711	1.08692	-0.451752	0.36958	5.85802	4.6834	5.87992	0.0361023	6.13079
FNIP2	-0.234196	0.79282	0.0199437	-0.133966	0.610037	0.496609	0.467241	0.568356	0.43682	-0.688989	-0.421433	-0.521903	-0.473532	0.967327	-0.207299	1.2472	0.200845	1.65427
FOSB	7.55793	7.08125	6.93557	-0.559787	7.00014	3.64215	3.89807	3.84208	3.79407	5.49219	5.53735	5.68407	5.49105	4.81664	13.0742	2.94425	-2.0252	0.559787
FOXA1	-1.20409	-0.996657	-1.77763	-0.661346	-0.863212	-0.173302	-0.892102	-0.476647	-0.978528	-0.233612	0.67243	0.731058	0.230149	6.05948	4.7505	6.08487	-0.0516818	5.44854
FOXD2	-1.48431	-1.49879	-1.52157	0.526607	-1.19005	-0.977433	-0.88071	-0.859275	-0.880683	-0.226788	-0.260214	-0.032307	-0.539972	2.04588	1.94628	2.44527	-0.097906	-1.31497
FOXE1	-0.441768	-1.65144	0.127184	0.591403	-1.4023	-1.21255	-1.16591	-0.812756	-0.85099	1.52079	1.12631	1.8199	1.98393	3.64171	4.03035	3.72281	-0.361988	7.40852
FOXO4	-1.39691	-1.61854	-0.490967	-0.00502825	-1.33554	-1.49624	-1.84765	-2.42518	-2.06056	0.941834	0.883101	1.48391	1.47857	4.8131	3.63847	5.01062	-0.382282	2.32753
FP588	0.528639	0.711437	0.19907	0.199229	0.67883	-0.00901961	-0.165403	0.0795014	0.0708115	0.256074	0.00901961	0.459734	0.18169	2.87822	0.719634	1.91616	0.0246141	3.04989
FREM3	-1.80417	-1.4942	-1.99212	-0.198996	-1.71607	-0.426145	-1.75877	-2.77476	-2.03925	-0.0237513	0.567513	-0.224601	0.252491	6.09072	4.91609	6.31693	0.233732	7.73375
FRG1B	0.352835	0.162132	0.343946	-0.288819	0.211619	-0.307664	-0.0552387	-0.336608	-0.0528955	-0.763327	-0.778454	-0.908019	-0.922163	-0.102115	-1.27674	-0.080214	-0.470119	-0.39114
FRG2	-0.952432	-2.87963	-0.707855	0.0391293	-2.22405	-0.324255	-2.65696	-1.59252	-2.7135	2.51571	1.76528	2.29236	1.65327	5.1154	3.94077	5.1373	-0.760424	6.73303
FRMD3	-1.59587	-0.268085	-0.925673	-2.02859	-0.75375	0.106283	-1.60445	-1.13	-1.82219	-0.403461	0.176449	-0.149692	0.413381	6.05999	8.33028	6.99807	0.37924	2.69913
FRMD8	-0.543605	-1.77871	-1.31913	-0.778579	-1.55895	-0.136562	-0.894421	-1.66518	-1.3998	1.24204	1.15561	0.679126	0.818144	4.0399	2.1624	4.78142	0.740973	1.48353
FRMPD1	-0.0260005	-3.1628	-1.59054	-0.318655	-3.25617	-0.502687	-1.8511	-1.40773	-1.51511	-0.375888	1.16302	1.00275	1.23187	5.89404	4.71941	5.91594	0.126111	4.31825
FRMPD4	-0.203285	-0.874421	-0.676344	0.439492	-1.24945	-1.23032	-1.59016	-0.907545	-1.05083	1.58312	1.27277	1.0757	1.80785	5.16638	3.95777	5.1543	-0.570387	2.60355
FRS2	-0.392616	-1.48995	-1.55524	-0.882464	-1.27703	-0.788034	-0.908899	-0.619774	-0.961846	0.251323	0.143183	-0.387506	0.959917	10.1342	1.98132	3.99172	0.541559	-0.204903
FSCB	0.0027976	-3.10578	-2.89189	-0.825453	-2.10444	-0.401384	-1.73628	-2.77245	-1.9826	-0.385167	0.406918	1.19652	0.76888	6.024	4.84937	6.0459	0.151866	2.66315
FSHB	-0.769115	-3.44698	-1.13758	0.577448	-3.34194	-0.711915	-2.0261	-3.05905	-2.38467	1.74209	0.975869	1.95207	2.07011	5.91181	4.73718	5.93371	-0.0365481	2.55096
FSIP2	-1.18234	-1.04708	-0.46189	-0.879822	-1.1294	0.0494986	-0.721515	-1.16403	-0.66837	0.791939	0.480378	1.11063	1.01511	5.3051	7.98492	5.327	-0.593441	4.60657
FSTL5	-2.00377	-2.68178	-1.55106	0.649867	-2.11485	-0.546906	-1.91595	-2.55763	-2.16908	1.94246	0.656786	1.39693	0.252334	5.76942	4.59479	5.79132	-0.00634718	4.52999
FTMT	-0.606956	-1.14033	-0.14454	-0.270995	-0.811714	-0.334572	-1.11361	-0.802553	-1.11131	0.481691	0.148731	0.601351	0.732963	4.49816	3.32353	4.52006	-0.00438331	2.04513
FTO	0.239434	0.042453	0.090276	-0.165154	0.144685	-0.157918	0.159925	0.188194	0.0903494	-0.264274	-0.808267	0.235091	-0.125538	-1.95304	-3.12766	-1.93114	-0.99368	-5.31389
FUNDC2P2	-0.209696	-0.277266	0.245762	-0.203578	0.208255	0.183293	0.0506682	0.219895	0.294732	-0.375601	-0.671553	-0.272577	-0.0463743	-0.327797	-1.50242	-0.305896	-0.352946	-3.68865
FUT9	0.229422	-2.28239	-1.56655	-0.64236	-2.25493	-0.38526	-1.25315	-1.73589	-1.34052	0.749838	0.950244	0.819828	1.43583	5.69323	5.75978	5.88398	-0.32899	3.94051
FXYD5	-0.267588	1.38549	1.69802	0.714985	1.531	0.49217	0.799962	0.652529	0.473108	-0.0828814	-0.0858254	-0.000571475	0.475914	0.375358	-0.233035	0.263048	-0.59974	-3.1234
FYCO1	-0.164549	0.919206	1.07058	-0.0179453	1.03945	-0.0453386	0.132594	0.0113659	0.23739	-0.0239925	0.130482	0.0692024	-0.0113659	-0.985547	-2.16017	-0.963645	-0.267308	-4.3464
GABARAP	0.23338	-0.180873	0.0125375	-0.0125375	0.0172257	-0.0355468	0.132832	0.22491	0.102704	-1.60963	-1.73123	-1.5744	-1.48178	-3.87778	-4.87291	-3.85588	-1.1121	-5.75151
GABARAPL1	1.43848	1.52307	1.80255	-0.0439749	1.53102	0.827081	0.622352	0.729123	0.565253	-0.924478	-0.706121	-0.761315	-0.682557	0.457539	2.66211	0.870574	1.38563	-3.04047
GABRA1	-0.129326	-1.78936	-0.267462	0.599201	-1.56988	-1.25952	-1.37467	-0.934987	-1.57417	2.41858	2.11086	2.43936	2.8925	5.12092	4.53449	6.58352	-0.0745878	1.76007
GABRA3	-1.4071	-2.31881	-0.198843	0.575182	-1.70452	-0.669243	-2.11682	-2.05059	-2.51252	2.17476	1.99221	1.91634	1.81839	3.89024	2.14144	5.48251	-0.858885	-0.0447819
GABRA4	-1.00463	-2.98437	-1.7312	-1.3959	-2.6386	-0.347113	-1.68589	-2.10418	-2.00139	-0.159414	0.848393	0.692034	0.330864	6.19971	6.12956	9.20487	0.282425	6.37753
GABRA5	0.000348	-0.518699	-0.431333	-0.103514	-1.34765	-0.507476	-1.834	-2.56147	-2.11393	1.85395	0.63523	1.93772	1.62183	5.84812	4.6735	8.38091	-0.0105991	4.7421
GABRA6	-1.81478	-2.80047	-2.0461	-1.98915	-2.69663	-0.0892539	-1.43276	-2.46966	-1.6773	-0.0961313	0.0865855	0.105306	0.747973	6.2981	8.65259	6.32	0.449541	6.23034
GABRB2	-0.606986	-0.571964	-0.0753565	0.392743	-1.29034	-0.220866	-0.643165	-0.540791	-0.368403	1.50351	1.6247	1.03014	1.23817	4.98712	11.6576	5.45156	0.833062	12.2004
GABRD	-2.43694	-0.906155	-0.36205	-1.283	-1.6819	-0.974208	-2.31982	-0.985257	-1.02431	-0.898973	-0.705776	0.440012	0.00162411	7.22096	4.40728	5.6038	1.90358	6.02238
GABRG1	-2.32585	-1.82365	-0.191242	-1.25854	-1.63295	-0.57303	-1.91941	-2.12423	-2.15077	0.693163	1.64373	1.49643	1.37292	5.8008	13.4141	7.83189	0.0182447	4.46447
GABRG2	-1.1955	-2.3245	-0.71485	-0.172953	-1.87132	-0.721941	-1.50573	-2.23158	-1.7601	1.29003	0.822594	0.726147	0.807617	7.9476	4.27903	6.58476	0.187279	2.93527
GABRG3	-0.310455	-1.15966	-0.662148	0.241565	-1.20203	-1.53883	0.105704	-1.19832	-1.37468	1.66256	1.88639	1.42934	1.66243	4.72498	6.86548	4.74688	0.016767	3.99034
GABRQ	-0.788803	-3.01516	0.235218	0.548666	-2.71889	-1.26888	-2.28351	-2.32972	-2.78263	2.09817	1.27148	1.01667	2.35785	5.08543	3.9108	6.24479	-0.626954	3.64208
GABRR1	-0.761091	-1.98371	-0.885206	-1.45932	0.991034	-0.677268	-1.12193	-0.544452	-1.63477	1.26389	0.121842	-0.492831	0.295246	5.7246	4.54998	9.31001	-0.128476	2.36375
GAD2	-0.259061	-3.10866	-0.442182	-0.539429	-1.35818	-0.273383	-1.61747	-1.93135	-1.94239	-0.203719	0.0875292	-0.0875287	0.499275	6.86338	5.02547	6.22199	1.88062	2.83924
GAFA1	-0.0881157	-3.07047	-2.37725	-0.46566	-3.08937	-0.301756	-1.22671	-2.51789	-1.92883	-0.0483022	2.28079	0.0483027	1.16081	6.00297	4.82835	6.81973	1.83512	3.14317
GAFA2	0.0678396	-1.35293	-0.470058	-0.0459957	-0.775929	-0.531345	-1.877	-2.90671	-2.16379	1.08394	-0.174902	0.547776	1.25819	5.94232	4.7677	5.96422	0.0459957	2.58147
GAGE1	-0.774004	-2.64389	-1.37606	-1.03101	-1.62434	-0.453036	-1.80441	-2.79686	-1.98467	1.25051	2.0834	1.82129	1.4085	5.88932	6.60233	12.3442	0.159842	4.57201
GALNT13	-0.189709	0.591609	-0.501848	-1.19176	0.363154	0.0145466	-0.993173	-0.736498	-0.867677	1.12299	0.684655	0.927941	0.129558	4.93169	4.82681	4.95359	2.1845	2.70241
GALNTL5	-0.958527	-2.90853	-2.54385	-1.2912	-2.83255	-0.146732	-1.47374	-2.51043	-1.81467	-0.288455	0.376447	0.981425	0.555254	7.30237	6.69524	7.08313	0.471266	3.05533
GALR1	-0.320423	-1.73599	0.232214	-0.980538	-0.71167	-0.35881	-1.87431	-2.86403	-2.07161	0.961063	1.37641	1.17562	3.32171	7.72575	4.59203	5.78856	0.0882206	8.374
GALT	0.547142	0.459649	-0.0948746	-0.253587	0.201761	-0.188734	-0.0588758	-0.0561788	0.00037503	-0.916754	-1.02032	-0.723028	-0.711768	-0.849121	-0.11772	-0.82722	-0.702201	-3.46135
GAPDHS	-1.7926	-1.74724	-1.2525	-2.08098	-2.84478	-0.238093	-1.55671	-2.59862	-1.85351	-0.25717	2.01943	0.0505276	0.555816	6.30491	5.13028	6.32681	0.379468	2.94405
GAS2L2	-0.167742	-1.51826	-1.22857	0.095479	-1.15794	-0.988915	-1.00042	-0.921012	-1.1433	0.434395	0.546468	0.915883	0.868573	4.42085	2.96833	4.16486	-0.603354	4.07652
GAS2L3	-2.62595	-2.39003	-1.11326	0.406099	-1.97419	-0.887897	-1.0482	-1.08553	-0.973044	1.39841	1.74887	1.24117	1.096	3.53336	2.35873	5.04255	-1.33437	2.08158
GAS5	0.0442729	-0.283002	0.999137	0.482908	0.439555	0.0244908	0.25364	0.196653	0.311744	-0.454987	-0.483164	-0.468483	-0.273263	-3.22321	-3.8383	-2.88354	-0.00114298	-1.02954
GBP7	0.449144	-3.26828	-3.04526	-2.49231	-3.14784	-0.100838	-0.833137	-0.572108	-1.37622	0.789517	0.542805	-0.0427575	0.771699	5.71132	4.5367	5.73323	0.030067	5.91995
GBX1	-1.79562	-2.96667	-2.65806	-2.10149	-2.89927	-0.0136132	-0.595099	-2.39216	-1.64113	-0.379955	0.0136137	-0.0301385	0.585012	6.31367	12.2475	7.95029	0.509882	7.68784
GC	-0.45718	-2.9227	-1.4808	-2.01468	-1.98338	-0.192557	-1.50334	-2.54196	-1.87984	-0.273756	0.378709	0.10576	0.461308	6.44244	17.373	6.46434	0.476303	3.08159
GCET2	-0.0323522	-1.30143	-0.307891	0.2362	-1.12906	-1.08359	-2.39523	-2.09535	-1.70873	0.928559	0.832232	1.59186	1.88408	5.49739	4.32276	5.51929	-0.22135	2.71587
GCG	-0.49935	-2.82144	-0.69628	-0.405383	-1.89609	-0.10965	-1.43451	-1.8154	-1.14454	-0.11453	0.895402	0.238995	0.703221	7.04388	5.50374	7.74697	1.93849	8.49639
GCM2	-0.617665	-1.19501	-0.576935	0.137432	-0.675725	-0.607039	-1.91505	-1.45719	-0.554537	1.40379	0.920767	1.81809	2.56329	5.97646	4.80183	7.72685	0.0651898	2.61561
GCNT1	-0.863587	-0.741586	-1.70104	0.010396	-0.679244	-0.128701	-0.697305	-0.85678	-0.656441	0.150189	0.291994	0.421727	0.39424	2.02595	0.0558584	3.24362	-0.0611052	2.21979
GCNT4	-0.120975	-0.90784	-0.965164	-0.325373	-0.599116	0.161245	0.120975	0.157287	-0.191982	1.04722	0.675587	0.962163	0.25023	5.19469	6.86451	5.55999	-0.68632	3.99377
GCOM1	-0.136096	0.564501	0.399943	0.293839	0.854952	-0.0164979	0.268357	-0.015335	0.121919	-0.343361	0.117233	0.0395823	-0.402604	0.70352	0.135622	1.45133	-0.126064	-1.40927
GCRG224	-2.22557	-1.15686	-0.934631	-0.621408	-1.66142	-0.50616	-1.82089	-2.57218	-2.12535	-0.524455	0.327196	0.111825	0.271744	6.05173	4.8771	6.07363	0.121119	2.69088
GDEP	-2.34124	-2.95292	-0.398397	-0.032917	-2.44678	-0.508192	0.282149	-1.49156	-1.6692	2.36143	2.4952	1.08452	0.208983	5.80005	4.62543	5.82195	2.26519	5.49425
GDF3	-0.173328	-2.61471	-0.409656	-0.225245	-1.85355	-0.486154	-1.86204	-1.76895	-2.13312	2.60689	2.4173	3.25262	2.50123	8.90008	4.50055	5.69707	0.0137124	2.31432
GDF6	-1.92583	-2.56506	-1.21833	-1.72126	-1.06877	-0.483995	-1.83435	-2.82385	-2.02269	0.812244	1.36892	-0.0332136	2.19312	5.82833	6.09617	5.85023	0.126058	6.11155
GDI1	1.17269	1.78671	1.65824	1.01014	1.59857	1.0497	1.29791	1.21009	1.35944	-0.0170574	0.0200043	-0.00271797	-0.191966	-1.74477	-2.9194	-0.587444	-0.436215	-5.10562
GDPD2	0.0364523	-1.90203	-1.62745	-1.83925	-2.98844	-0.388736	-1.71939	-2.19375	-1.98303	0.358669	-0.118483	1.22114	1.32571	5.97919	5.80488	8.08226	0.1214	4.5052
GEM	2.80934	4.16649	4.10742	0.246504	3.97867	0.786746	0.861927	0.825309	0.922216	-0.00930929	-0.0372086	-0.139923	-0.0450988	1.13316	3.32027	1.15506	-0.276598	-1.16973
GFAP	-2.18577	-2.29011	-2.18864	-1.5281	-2.42158	-0.33293	-1.05045	-1.80582	-1.29031	0.300306	0.13544	0.221203	0.981476	4.79904	4.75371	4.81567	0.143681	4.43641
GGNBP2	0.257276	0.649977	0.314368	-0.16784	0.202695	0.654198	0.661719	0.578778	0.666003	-0.678345	-0.520219	-0.744435	-0.729539	-0.993235	-1.979	-0.106091	0.231274	-2.24041
GIF	-0.192717	-2.95214	-0.887096	-0.183866	-2.84712	-0.242257	-1.58401	-2.62078	-1.82814	-0.245011	-0.0152202	1.77165	1.21885	6.15546	4.98083	8.61817	0.299934	2.79461
GINS1	-0.742434	-1.54319	-1.74634	-0.0547824	-2.01158	-0.801012	-0.711311	-0.544115	-0.855222	0.50495	0.628162	0.400942	0.920866	4.6187	7.77659	4.6406	-0.470286	5.47621
GINS4	-1.14261	-2.73163	-2.00257	0.920507	-2.81067	-0.534442	-0.494398	-0.440195	-0.463647	-1.66638	-1.33564	-1.09524	-0.579618	3.7957	2.91998	4.10202	1.37705	1.94975
GJA10	-0.421048	-3.40088	-3.05609	-0.99325	-3.24669	-0.407578	-1.71322	-2.71746	-1.97581	1.48807	0.789887	1.65881	1.23244	5.79266	4.98168	5.81457	0.25108	4.22317
GJA8	-2.07121	-3.51177	-0.272614	0.551716	-1.76604	-0.754569	-2.0982	-3.1025	-2.39516	2.61662	2.53151	2.77559	0.94782	5.81084	12.4886	5.83274	-0.0958447	2.44999
GJA9	-1.82818	-2.47254	-2.60285	-0.485586	-2.71615	-0.0978589	-1.44554	-2.01818	-1.69134	-0.116942	0.4017	0.0889363	0.743498	6.27553	5.10091	6.69684	0.439744	5.43824
GJB5	-2.42653	-3.40014	-3.12183	-2.41992	-3.2642	-0.652434	-2.00679	-3.00187	-2.25036	0.432999	1.29435	-0.460556	0.159106	5.85208	11.6155	7.98158	-0.00292778	2.49123
GJD2	-1.5467	-2.47102	-0.905454	0.333509	-2.73958	-0.797956	-2.14444	-1.77215	-2.0601	0.592815	1.25789	-0.00639916	0.00639916	5.63047	4.45584	6.03915	-0.135073	6.1676
GJD4	-0.858353	-2.64201	-0.479854	0.483389	-1.75393	-1.48022	-2.38638	-2.72747	-2.11982	1.37481	1.00809	1.10144	1.76342	4.89992	3.72529	6.06793	-0.00408315	1.81154
GKAP1	0.440226	0.82926	1.01488	0.0567417	1.05035	-0.101738	-0.359531	-0.198351	-0.131174	0.440352	0.433569	0.546461	0.481795	0.418471	-0.756155	0.440372	-0.37814	7.64258
GKN1	-0.952815	-2.12714	-0.36007	0.21786	-2.10983	-0.751311	-2.09596	-2.57111	-1.07944	1.32379	1.93111	1.91203	1.12484	5.65696	4.48234	5.67886	-0.0920458	3.23589
GKN2	0.181478	-3.37455	-1.75218	-0.64724	-3.26745	-0.637529	-1.93902	-2.98327	-2.31132	0.996936	-0.0388937	1.94506	1.12453	5.9928	4.81817	6.0147	0.0388942	10.663
GLDN	-1.34867	-0.904815	-2.08466	-0.0225814	-0.560137	-0.76045	-1.01434	-1.83971	-1.57581	1.40202	1.50556	1.79252	1.54861	6.24055	4.39301	6.1686	-0.16677	3.30255
GLG1	-0.350142	0.360883	0.124106	0.0181794	0.274004	0.0200655	-0.0292684	0.00882832	0.0025932	-1.27164	-1.64307	-1.15625	-1.24931	-1.22817	-2.30719	-2.01222	-0.193794	-3.31454
GLIS3-AS1	-0.451342	-1.37295	-0.445308	0.586117	-0.818083	-0.502688	-1.81245	-1.83743	-0.165456	-0.21934	0.550333	1.61933	2.00992	6.0769	4.90227	6.0988	0.165511	3.24654
GLP1R	-2.59149	-3.59701	-0.238637	0.404137	-2.26831	-0.857493	-2.21288	-3.24382	-2.46304	3.62988	3.4709	3.52913	3.7757	5.49085	10.6197	5.51275	-0.318826	8.52484
GLRA1	-2.51373	-2.64492	-1.06317	0.0181909	-3.46924	-1.2356	-2.57893	-2.93866	-2.77489	1.12679	2.05596	1.87329	1.3327	5.02419	8.31352	11.1784	-0.620955	10.9332
GLRA2	-1.51767	-1.78352	-3.00607	-0.920821	-3.20136	-0.387726	-1.66834	-2.68332	-1.98317	-0.136323	1.16972	0.0521126	1.47286	5.8053	4.95098	5.82721	0.310125	2.44445
GNB2L1	0.25984	-0.496011	-0.175002	-0.0267754	-0.368882	0.230764	0.375774	0.368091	0.313957	-2.03238	-1.81727	-1.78059	-1.90293	-5.27611	-6.45074	-3.39518	-0.652354	-6.99154
GNGT1	-0.902694	-1.32381	-0.491763	-0.493218	-0.802208	-0.00111985	-0.312678	0.160371	-0.211104	-0.517647	-0.023983	-0.00289369	0.346778	5.65021	4.47558	5.67211	0.698003	2.5978
GNL1	-0.577222	0.292454	-0.499635	-0.859934	-0.383852	-0.212133	-0.227868	-0.493059	-0.612053	-0.298052	-0.363599	-0.320343	0.360856	3.05126	0.831104	2.90752	0.123697	1.55657
GNPTG	0.285941	0.17852	0.0169914	0.0822551	0.147868	0.277487	0.403831	0.317288	0.280229	-0.565486	-0.848296	-0.245749	-0.0176356	-3.25884	-4.43346	-3.23694	-0.52537	-6.61969
GNRHR	-1.72189	-1.23176	-0.581079	0.161407	-2.28201	-0.649645	-1.99482	-2.3215	-2.24775	0.197834	0.610963	0.296022	0.598007	5.72892	6.10539	5.75082	0.455443	3.19607
GOLGA1	0.895081	1.04011	0.428189	0.280535	0.846444	0.560298	0.541206	0.576961	0.570592	-0.189397	-0.111783	-0.0833957	-0.208733	0.0007501	-1.17388	0.0226515	0.161247	-3.3601
GOLT1A	0.633814	-1.19988	-0.556726	0.721724	-1.00757	-1.64564	-1.43644	-0.878799	-1.1819	1.04914	1.03258	0.77655	1.30132	3.81592	13.1497	4.14465	-0.0629134	0.455066
GOT1L1	-1.85502	-2.41191	-0.438345	-0.82055	-2.34381	-0.932926	-2.25301	-3.29074	-2.5668	0.078243	0.127492	-0.0301325	0.725408	5.71187	4.39095	5.99455	0.14244	3.4762
GP5	-1.03902	-1.96149	-1.15712	0.196575	-3.03638	-0.468418	-1.5007	-2.34148	-2.0165	-0.217448	2.58932	-0.121378	0.489252	5.92726	4.75263	5.94916	0.170996	11.9603
GPAM	0.3394	-0.77468	-1.44179	-0.414875	-1.21253	-0.0495508	-0.511293	-0.455043	-0.366525	-0.0503209	0.594474	0.345117	0.296042	3.12502	1.95039	3.14692	0.242589	1.73451
GPC4	0.172351	-0.00737858	0.176954	-0.175716	0.207842	-0.76494	-0.884886	-0.884501	-0.759246	-0.118305	0.221478	0.0801563	-0.0185804	-0.719682	-1.89431	-0.697781	-0.798592	3.80439
GPCPD1	0.791152	1.24054	0.192901	0.316197	1.06296	0.687839	0.870672	0.756874	0.858562	0.0393099	0.00592319	0.200668	0.0919061	1.45038	-0.689375	0.0461676	0.758178	-2.11801
GPD2	-0.0410986	-1.3418	-2.0246	-0.955259	-1.56076	-0.338619	-0.476716	-0.481897	-0.479183	0.00269222	0.329203	0.273976	0.146061	1.32033	0.145699	1.34223	-0.46451	2.4486
GPIHBP1	0.155846	1.26879	2.12571	-0.0388517	1.42126	-0.119853	-0.112687	-0.086133	0.0388517	0.701202	0.862875	0.663177	0.453167	0.893361	-0.501274	0.695253	-0.600786	-2.6875
GPNMB	0.753902	1.59167	0.908313	-0.484352	1.42194	-0.372052	-0.0345193	-0.00888718	0.0530585	-0.00907362	-0.38847	-0.324497	-0.230629	2.09612	0.139168	2.50505	-0.238453	-0.221231
GPR1	-1.94054	-3.21295	-2.88455	-0.956282	-3.04601	-0.18948	-1.52004	-2.5141	-1.73517	-0.367797	0.570805	0.685455	0.465916	6.03653	11.5088	6.05844	0.436851	2.67568
GPR101	-0.107038	-3.14703	-2.86967	-1.37097	-3.07537	-0.126556	-1.51606	-2.24734	-1.75064	1.57039	-0.0876746	-0.0874724	0.43837	6.09868	8.39631	6.12058	0.364943	2.73783
GPR111	-1.58272	-2.98042	-0.439796	-0.0625977	-2.54435	-0.17087	-1.51433	-1.82449	-1.83365	-0.379822	0.235085	1.09707	0.565872	8.21026	5.74394	6.37186	0.427041	2.9891
GPR112	0.041151	-2.78862	-0.041151	0.174083	-1.01855	-0.825733	-2.16122	-1.65862	-1.69038	1.89553	2.05448	2.09993	2.23456	5.62597	4.45134	6.1236	-0.187282	6.83861
GPR115	-1.35887	-1.41183	-0.0915494	0.494511	-1.79017	-0.929958	-2.24925	-2.68622	-2.5088	1.76606	1.88959	0.917016	1.5352	7.35099	5.45192	5.47042	0.699917	4.07812
GPR116	-0.489761	0.335362	-0.228296	-0.295866	-0.383938	-0.150752	-1.15178	-0.834604	-1.09604	0.330513	0.574553	0.0554455	0.907159	6.01259	4.62637	5.24375	0.0864023	4.75043
GPR124	0.753425	0.616369	-0.0792241	-0.197533	0.65273	0.307082	-0.0453014	0.00994825	0.0855117	-1.60647	-1.2468	-1.47101	-1.54179	-1.13558	-1.64346	-1.89234	-0.874445	-2.35453
GPR126	-0.465757	-0.884855	-0.411333	-0.7513	-0.922558	-0.275029	-0.122908	-0.129778	-0.478475	0.668303	0.473934	0.423428	0.623906	4.0144	3.62264	5.32183	0.400124	3.51885
GPR128	-0.500087	-2.17476	-1.19405	0.522889	-2.32492	-0.688877	-2.01896	-3.0372	-2.30792	1.98713	1.50132	1.13986	0.508364	5.83901	5.55485	5.86092	0.290066	2.47816
GPR132	-0.555913	-0.939826	-1.23718	-0.312572	-1.35749	-0.348778	-1.11347	-1.62526	-1.23904	0.320947	0.941975	0.333382	0.524782	3.99718	2.82256	4.01909	0.369531	3.17265
GPR141	-1.9186	-2.93446	-0.600496	-0.471464	-1.9757	-0.197563	-1.50878	-2.54439	-1.86931	-0.266087	0.621211	0.0969028	1.65757	6.42548	5.25085	6.44738	0.478303	9.81831
GPR158	0.668705	-2.73127	-1.07478	-0.372731	-0.81736	0.307236	-2.2039	-3.17176	-2.4132	1.07395	0.734821	-0.232237	0.191007	5.46948	4.29486	5.49138	-0.194433	5.51752
GPR174	-1.14348	-1.60556	-0.0239677	0.682462	-1.48212	-0.696606	-2.01358	-2.33023	-2.26354	2.03039	2.76056	1.59396	2.31544	5.60472	4.43009	5.62662	0.0219445	4.85157
GPR26	-1.52688	-1.82516	-1.27129	-0.877388	-2.96646	2.49576	-1.71359	-2.73595	-1.65808	-0.25141	0.248349	-0.0162399	1.11484	6.6178	4.89571	6.50548	0.257282	6.39545
GPR27	-0.915719	-1.28047	-0.645139	-0.469763	-1.38107	-0.283015	-0.890491	-1.18587	-1.04398	0.117558	1.23001	0.423664	0.88934	2.57908	1.37776	2.57428	0.377896	1.20436
GPR39	-0.298139	-1.60089	-1.40743	0.115593	-1.74876	-0.681154	-0.945953	-0.78533	-1.41655	-0.172796	0.451075	0.416088	0.267987	5.14831	3.15523	4.35176	0.0806141	0.969003
GPR55	-0.230213	-2.97333	0.0156293	-0.484078	-1.8931	-0.594875	-1.16055	-2.10246	-2.22369	3.09117	3.37081	3.09067	3.34554	17.0379	5.74984	5.71266	-0.0706654	2.32991
GPR56	-0.0379009	-0.421289	-0.609074	0.170119	-0.290115	-0.32166	-0.193954	-0.212531	-0.216044	-0.482848	-0.454843	-0.410222	-0.572516	-2.32407	2.02532	-1.29721	-0.79509	-1.51591
GPR6	-1.13675	-1.64516	-0.707054	0.226129	-1.29134	-1.30525	-2.14393	-1.35259	-1.75706	1.79928	1.19523	2.01938	2.32081	8.15552	5.00963	5.45309	-0.0559139	4.70586
GPR78	-2.50881	-3.05176	-0.859487	0.0739038	-2.15638	-3.12708	-2.36589	-2.32883	-2.60853	0.881741	0.966646	1.03883	0.819264	2.47455	1.29992	2.82525	-0.781209	0.918529
GPR82	-0.676515	-2.98838	-1.71749	-0.143656	-2.24147	-0.0641246	-2.1063	-1.15903	-2.07142	1.18336	1.5954	1.54063	1.27396	5.03825	6.79068	5.06015	1.49658	9.54644
GPR83	-0.168587	-3.25197	-2.95865	-2.03084	-2.3576	-0.317774	0.145962	-1.23719	-1.94525	-0.655334	0.683728	-0.145963	0.321507	5.99162	4.81699	6.01352	0.206232	2.63076
GPR85	-1.02958	-1.49482	-1.91523	-0.507894	-1.79033	-0.329965	-1.36258	-0.810771	-0.482568	-0.0315209	1.11898	-0.11045	1.05927	6.15342	6.73871	6.17532	0.254185	2.79257
GPRC5D	-0.356016	-2.55646	-0.287647	0.313513	-1.71393	-1.18359	-2.25058	-1.48977	-2.85638	2.38032	2.46309	2.2664	2.26467	5.42922	4.25459	5.45112	0.772325	6.37982
GPRC6A	-0.155188	-1.83493	-0.219303	-0.13289	-3.21142	-0.547704	-1.90031	-2.39651	-2.1512	2.12209	2.78025	1.98271	2.67135	5.85293	4.6783	6.05493	0.00423574	2.49208
GPS1	0.366669	0.0952678	0.0388694	0.177637	-0.135348	-0.0771575	0.096869	0.0248828	-0.146663	-0.418475	-0.604557	-0.530314	0.0887027	-1.05497	1.09808	-1.03307	-1.12102	-4.41582
GPX4	0.428421	-0.145857	0.279354	0.381828	0.232989	0.0101075	0.236422	0.184545	0.242062	-0.915067	-0.650167	-1.02636	-0.73297	-3.04432	-4.21895	-3.02242	-0.0101075	-6.40517
GPX6	-1.68105	-3.04644	-2.34755	-2.15373	-2.86911	-0.017797	-1.36103	-1.69684	-1.55134	-0.277515	0.573647	0.017251	1.68219	6.24085	5.06622	7.35345	0.592382	3.31839
GRAMD1B	-1.22869	-2.00487	-0.732971	-1.21629	-1.84795	-0.320308	-0.747019	-1.27927	-1.11799	-0.223097	-0.363071	0.353829	1.63465	5.42311	4.6028	5.44501	-0.293005	6.78038
GRAMD2	-2.28234	-0.837082	-1.21122	-0.866586	-0.878708	-0.0589064	-0.852821	-1.27555	-0.832753	-0.0487706	0.361688	-0.184563	-0.206167	4.44556	4.01642	4.46746	0.651182	6.9087
GRAMD3	0.877377	1.59626	0.91313	0.204475	1.50831	0.580871	0.733089	0.689933	0.606787	-0.30376	-0.0717442	-0.276068	-0.333615	-0.123794	-1.53272	0.387102	-0.320277	-3.83728
GRIK4	-1.21918	-1.75145	-0.235781	-0.905787	-1.64618	-0.194845	-2.04023	-3.03977	-2.2977	2.77431	2.64339	2.34354	1.63903	5.74172	5.80329	6.32256	-0.0665038	4.93483
GRIN2A	-1.00396	-0.931342	-0.519161	-0.651745	-1.21135	-0.848674	-2.27799	-3.01169	-1.66279	1.31191	1.35134	1.73676	1.38409	6.75126	5.99204	5.86357	0.492411	2.63842
GRIN2B	-1.96524	-2.97919	-2.51769	-0.839819	-2.87147	-0.221748	-1.55276	-2.57068	-1.89254	-0.289695	0.165458	0.553864	0.437947	6.38154	5.20691	6.40344	0.928276	7.0895
GRIP2	-0.0954421	-0.337641	-0.304284	-0.939527	-0.464756	-0.512101	-0.936657	-1.2991	-1.05231	1.69444	0.660132	1.34833	1.0312	5.29806	6.46028	6.72935	-0.593858	1.93721
GRK1	-2.05703	-1.76415	-1.14562	-0.408106	-2.22283	-0.511931	-1.0432	-1.08383	-2.73138	0.984734	1.82571	0.844295	1.74203	6.47053	14.6077	5.10763	0.0133309	1.72487
GRK7	-0.130237	-2.73749	-2.94568	-1.02387	-2.06128	-0.523446	-1.86083	-2.87349	-2.19108	3.09763	2.97431	3.19625	3.06769	6.06376	4.88914	6.08566	0.130237	7.63817
GRM1	-2.37304	-3.32363	-1.77308	-2.48129	-3.18549	-0.586497	-1.94482	-2.93754	-2.16433	-0.446125	0.59025	0.223822	0.283262	5.87466	4.70004	6.09036	0.0524082	8.84503
GRM5	-0.334388	-2.81022	-0.517516	0.489303	-1.63546	-0.849658	-2.30912	-2.44963	-1.89043	1.99396	1.75819	1.94377	2.0649	6.01555	3.83149	5.09127	-0.880023	1.56481
GRPR	-0.237403	-1.07044	-0.275398	-0.222489	-1.1692	-1.18696	-1.3987	-1.52271	-1.44167	0.936762	1.68703	1.33422	0.989573	7.33264	3.50594	4.45112	-0.407879	3.89888
GRXCR1	-0.416697	-2.85718	-1.52004	-1.34081	-2.98619	-0.376861	-1.71623	-2.75224	-1.96364	0.263647	1.01152	-0.168772	0.464646	6.05082	4.87619	6.90682	0.180228	2.68997
GSC	-1.08779	-1.34006	-0.59419	-0.693556	-0.867551	-0.569913	-1.59241	-1.67441	-1.31765	-1.07327	0.788066	-0.54442	0.234	9.57579	4.14962	6.63046	4.25803	5.50288
GSC2	0.409242	-2.3103	-1.04465	-0.103924	-2.07246	-0.656815	-1.97329	-3.00196	-2.29317	1.96541	3.88734	3.38771	1.87469	6.39807	4.72647	5.923	0.00592613	7.03444
GSDMC	-0.88248	-2.06641	-0.0415864	0.796966	-1.18543	-1.71327	-2.55016	-1.5266	-1.17395	2.02163	2.45865	2.16077	2.47947	7.30568	3.6409	4.83743	-0.519995	1.45468
GSTA3	0.407846	-2.32105	-1.18461	-0.894647	-2.17662	-0.687301	-0.793794	-0.688148	-0.576329	0.695121	0.0484083	0.391789	0.468344	4.92705	1.39011	2.58664	-0.585469	5.20461
GSTA5	-0.186369	-3.16652	1.49464	-0.0757389	-2.53705	-0.30643	-0.743444	-0.722137	-0.576132	-0.0544705	0.0319867	0.131624	0.4795	5.81288	2.70862	4.56196	-0.0319867	0.522397
GSTTP1	-2.10163	-2.0733	-2.10683	0.603936	-2.33159	-0.385275	-1.70739	-2.72444	-1.97448	-0.499268	-0.0216055	0.369655	0.170813	14.3939	6.8567	6.17594	0.285031	2.79318
GSX2	-0.379762	-2.39313	-0.473949	-0.0273833	-2.47352	-0.585144	-2.04504	-3.08899	-2.36454	2.72892	2.45304	2.76345	3.13434	6.64312	4.67206	5.86859	-0.0916538	8.98562
GTF2A1	-0.698116	-0.17594	-0.548131	0.0695709	-0.455998	-0.4508	-0.0602574	-0.365758	-0.0285128	0.695788	1.10046	0.756318	0.524731	4.05715	3.91235	4.07905	-0.61633	0.696299
GTPBP1	0.335726	0.267466	0.270992	0.0744672	0.256433	-0.230892	-0.181356	-0.153023	-0.153732	-0.00698485	-0.0881772	0.0970955	-0.0122647	0.0869884	-1.09823	1.43054	0.00976864	-2.89669
GTPBP10	-1.26005	-3.26407	-2.93886	-1.61062	-3.09566	-0.36506	-1.70097	-2.70648	-1.93701	2.73662	1.41384	1.1905	0.106527	6.10893	4.93431	6.13083	0.284006	2.74808
GTSF1	-0.0055666	-1.66758	-0.692648	-1.07853	-0.812283	-1.70025	-1.00493	-1.59571	-1.88691	0.190573	1.18054	-0.408795	0.272936	4.78173	3.60711	4.80364	0.568624	1.42088
GUCA1C	-1.11372	-3.06751	-1.58624	-0.968741	-2.9273	-0.256384	-1.56806	-2.59761	-1.88408	2.72503	0.819045	0.877172	0.458557	6.68877	6.30219	6.33401	0.411729	2.95126
GUCY2D	-1.11739	-3.34281	-1.59374	-2.192	-1.00626	-0.664529	-1.99516	-3.04318	-2.26834	1.09985	2.01442	2.04731	1.56493	5.67099	4.49637	5.6929	-0.174427	3.46258
GUSBP10	0.0889988	-1.60162	-1.47821	-0.559917	-2.16827	-1.3488	-0.484577	-0.431212	-0.615583	-0.441311	-0.677999	-0.453264	0.635869	5.05455	5.48717	5.07645	-0.339152	5.63188
GYPA	0.179979	-2.67214	-1.63759	-0.967478	-2.49984	-0.586684	-1.90995	-2.777	-2.22886	0.604069	0.951967	0.827117	0.283624	8.23178	8.59342	6.33098	1.2285	5.1781
GYPB	-2.20232	-2.68832	-1.10534	-0.118748	-2.12412	-1.08005	-2.42501	-3.42078	-2.62489	1.78801	1.50123	2.17552	2.16282	6.47083	4.07621	5.52949	-0.449229	2.62477
H19	0.113867	1.02337	0.597305	1.15893	1.46261	0.425904	0.837546	0.615661	0.477784	-1.27597	-1.21978	-1.15232	-1.24039	-3.17824	-0.167577	-3.15634	-0.394215	-1.19473
H1FOO	-1.6387	-2.11431	-0.988336	-0.649442	-2.98358	-1.24888	-2.59265	-3.59669	-2.87673	0.896132	0.359831	-0.0547295	0.832863	5.79555	6.99239	5.3305	0.803338	3.92296
HAO2	0.0202522	-1.51384	-1.07552	-0.0202527	-1.91436	-0.401512	-1.70288	-2.74903	-2.08516	-0.4761	0.189097	-0.0664568	1.36111	6.23973	5.06511	6.26164	0.273108	5.07123
HAS1	-1.38083	-2.96191	0.424117	-0.777777	-2.88662	-0.196766	-1.52548	-2.33289	-1.75186	-0.342741	0.314271	0.0302792	0.507624	6.35968	9.13423	7.16651	0.417836	2.99883
HAX1	0.704354	-0.324012	0.00894785	-0.0966306	-0.057878	0.0404048	0.188155	0.138335	0.136568	-0.424871	-0.300146	-0.149052	-0.0753446	-2.77339	-3.94802	-1.89903	-0.4251	-2.63796
HBA1	0.500411	1.69566	3.6495	-0.334725	1.91593	-0.638183	-0.365706	-0.461321	-0.673586	-0.856084	-0.790258	-0.823269	-0.823111	-3.05922	-2.39608	-4.31033	0.340284	-7.69308
HBA2	0.700454	1.22865	4.0127	-0.721125	1.47031	-0.939123	-0.809083	-0.896373	-0.993799	-0.336545	-0.282085	-0.12546	-0.265054	-2.9575	-3.60484	-2.9356	-0.633841	-5.45023
HBBP1	-1.52287	-2.29319	-0.0397725	0.0397725	-1.41672	-0.998059	-2.32554	-1.40813	-1.61994	1.50542	1.8385	1.3528	1.32294	5.54503	4.37041	5.56694	-0.389539	7.40512
HCFC1R1	0.241598	0.167815	0.628197	0.446271	0.608016	-0.0976086	-0.0874443	-0.0367041	0.0596161	-0.681944	-0.801529	-0.612436	-0.499069	-3.33368	-4.5083	-3.31178	-0.353589	-0.88956
HCG22	0.0759587	-3.51368	-3.18513	-1.56271	-3.33909	-0.515104	-1.8648	-2.8566	-2.06208	1.40997	1.19854	0.838475	2.20537	5.83375	5.68532	5.85565	0.0999451	4.48509
HCG4B	-0.848826	-0.855554	-0.548476	-0.489219	-1.00192	-1.03861	-1.15634	-1.50148	-1.30101	0.770589	1.27277	1.44567	0.558372	5.40818	4.38029	7.62194	-0.394765	3.24871
HCG9	-0.210482	0.0512691	-0.888332	-0.874044	0.145842	0.305804	-1.92065	-0.85953	-1.41291	0.352099	-0.204113	-0.230993	0.170327	5.81086	4.63623	5.83276	-0.0575333	2.45
HCN1	-1.73323	-1.95354	-1.50727	0.587978	-1.84697	-1.48663	-1.19103	-1.07903	-0.991945	1.92693	2.26242	1.99015	1.63839	5.49229	4.04261	4.53555	0.026772	2.44195
HCRTR2	-0.617378	-2.83864	-0.321626	0.521977	-1.87835	-0.505417	-1.84345	-2.84734	-2.07762	2.81928	2.70607	2.05504	2.51589	5.95059	4.77596	5.97249	0.1359	2.58974
HDAC5	0.672434	1.33177	1.47326	0.695713	1.17705	-0.509506	-0.493127	-0.391435	-0.419309	-0.760822	-0.800599	-0.563993	-0.807412	-0.00851035	-1.46556	0.574191	-0.125346	-3.65179
HEATR7B1	-2.11511	-3.11905	-2.20349	-2.27018	-3.00262	0.105102	-1.72887	-2.23931	-2.0016	-0.394	-0.103396	-0.106681	0.370821	6.11134	9.10062	10.7556	0.205653	8.53052
HELB	-0.629188	0.331741	-0.15843	-0.316021	-0.0787293	-0.0404998	0.125662	0.129151	0.215999	0.183789	1.02631	0.30009	0.633694	5.68938	2.97627	3.78507	1.14266	1.23526
HEPACAM	-0.593622	-1.2569	-0.193024	0.503624	-1.40638	-1.08474	-1.37097	-1.96799	-1.8578	0.985416	1.69535	1.23715	1.49884	6.4514	4.87365	6.68311	-0.0558928	1.95924
HEPACAM2	-0.342127	-2.39765	-0.126308	0.126308	-1.85503	-0.994386	-2.05204	-0.985574	-0.769508	0.272771	1.06189	1.42726	1.15729	6.10068	4.26929	5.46582	1.01372	5.48155
HEPN1	-1.71938	-2.91127	-0.338251	-0.418401	-2.08944	-0.248338	-1.6158	0.50523	-1.88363	0.0975976	0.971382	-0.174036	0.443765	6.16379	6.46748	6.18569	0.304679	3.63247
HERC3	-1.15733	-0.902307	-1.03809	-1.91776	-1.5102	-0.326082	-0.526078	-0.798828	-0.761849	-0.809906	-0.117919	0.347966	0.225259	5.69882	4.52419	10.0417	-0.0379181	3.54843
HERC5	0.239032	1.34314	1.69645	0.381119	1.29893	0.835788	0.758637	0.802774	0.769196	0.00748634	-0.137636	0.258993	-0.0706959	2.05369	1.10228	2.07559	-0.00748634	-1.30716
HEXA	0.351352	-0.830666	-1.05902	-0.477965	-0.926576	-0.867549	-1.53868	-1.69441	-1.73199	-1.05388	-0.821631	-0.896516	-0.0292275	4.96162	0.752556	1.91549	-0.252233	0.488216
HFE2	-2.31295	-3.1826	-1.69215	-0.999981	-3.06812	-0.519616	-1.8491	-2.86221	-2.05767	-0.149706	0.578259	0.0755568	0.533218	5.83486	4.66023	5.85676	0.191199	8.30279
HHLA2	-0.389802	-2.49777	-2.31446	-0.424047	-1.2631	-0.628904	0.484322	-1.4003	-1.46342	1.7298	1.75042	2.01724	0.860538	5.87196	4.69733	5.89386	-0.0314116	8.97048
HIGD1B	0.158751	1.14208	1.15954	0.216357	1.67612	0.392064	0.521721	0.51971	0.594968	-0.563468	-0.374099	-0.353101	-0.311942	1.82397	0.527771	1.7243	0.0989552	-1.65845
HIST1H2AL	0.0314412	-3.17916	-2.3013	-0.805658	-4.67872	-1.51831	-0.886526	-1.22509	-1.01675	-0.388916	0.116538	0.409408	0.571745	4.447	3.27238	4.46891	-0.773951	4.12638
HIST1H2BA	0.59482	-2.15361	-1.61016	-1.867	-3.07822	-0.16106	0.188525	-0.785964	-1.78534	-0.546738	0.0187073	-0.190139	0.409407	6.55239	4.95488	6.15141	0.349574	2.76866
HIST1H2BJ	-1.35368	-2.54558	-0.281307	-0.212343	-2.36314	-0.698248	-1.40522	-1.43841	-1.409	0.820234	1.07233	0.586462	0.673349	5.31504	2.64015	4.06391	0.380761	3.47993
HIST1H2BN	-0.211156	-2.04083	-1.04388	-1.25109	-1.84565	-0.0993719	-0.730342	-1.04299	-0.926419	0.158823	0.431474	0.40774	1.17161	3.70344	2.68244	3.00908	0.279487	2.12857
HIST1H3F	-0.0604429	-2.59233	-0.444395	-0.398796	-2.24251	-0.24257	-0.962583	-0.997725	-0.868696	0.115272	1.18647	0.25679	0.36067	4.54585	2.32769	4.00285	-0.120083	2.72782
HIST1H4G	-0.171968	-3.40443	-1.66773	-0.110878	-1.41863	-0.699936	-1.99069	-1.23644	-2.09077	-0.675913	-0.482504	-0.44401	0.110879	5.74487	4.57024	5.76677	0.297916	2.38402
HIST2H2AB	-1.24694	-1.8404	-0.9549	-0.464246	-1.32197	-1.24602	-1.10752	-0.660966	-0.656637	-0.239738	-0.0208778	0.174407	0.253034	3.63601	5.85405	4.09731	-0.374415	0.596908
HIST3H2BB	-0.0855532	-2.19186	-0.911253	-0.67477	-2.22165	-0.229538	-0.497128	-0.951312	-0.977964	0.340841	0.547811	0.442307	0.428049	3.34565	4.38488	2.80041	0.119759	7.21057
HIST4H4	-2.36915	-3.3868	-1.90747	0.11191	-2.52833	-0.652439	-1.95044	-2.99748	-1.8057	-0.739248	-0.120793	-0.315409	-0.0236421	7.61316	4.80456	6.19638	0.0236416	5.02774
HK1	-0.442209	-1.36239	-1.18707	-0.0640614	-1.52146	-0.320119	-0.754018	-1.06293	-1.0146	-0.712408	-0.644571	-0.76817	-0.702714	2.43102	6.01592	2.45292	0.158784	-0.0833535
HMCN1	-1.30989	-1.56787	-1.35599	-0.665364	-1.33362	0.038548	-0.691513	-0.153749	-0.807629	0.0900779	0.121863	0.0425103	0.237801	5.32187	3.65438	4.32996	-0.426743	0.439381
HNF4A	-1.1956	-2.74353	-0.353209	0.193553	-1.89546	-1.93447	-2.52408	-3.35594	-3.4967	1.50467	1.70511	1.88497	1.90271	4.79569	5.48183	5.567	-1.32208	2.8046
HNF4G	-0.307703	-2.56258	-1.09631	-0.651229	-2.17665	-0.362543	-1.73522	-1.11757	-1.59797	1.03239	1.22199	1.46426	0.961907	6.40751	4.80357	7.5168	1.33487	4.28741
HNMT	0.926175	0.514805	0.496991	0.211082	0.829954	0.647983	0.774807	0.71873	0.878077	-0.74631	-0.642852	-0.724869	-0.712614	0.476657	2.00306	0.245518	0.279465	-1.29107
HNRNPH3	-0.093977	0.624834	0.225979	-0.0999079	0.372932	0.11477	0.0915442	0.0672264	0.190106	-0.586873	-1.55865	-0.599182	-0.648247	-0.315437	-3.15281	-0.729809	0.255941	-2.07664
HNRNPUL1	-0.596687	0.274734	0.0997333	0.351102	0.300868	-0.0317111	0.253568	0.181338	-0.0163703	-1.39757	-1.45246	-1.2094	-1.21595	-0.843528	-1.78845	-0.821626	-0.848265	-4.20438
HOMER1	-1.47904	0.0244215	0.0645864	-0.301263	0.523331	0.344077	0.155759	0.156991	0.271163	-0.559392	-1.00546	-0.94855	-0.951007	-0.895757	-1.52907	-0.873855	0.895974	-4.25661
HORMAD2	-1.32041	-2.43307	-0.776051	-0.138844	-2.46629	-1.19011	-2.5387	-1.48823	-1.35822	0.669399	1.59625	1.68764	2.43475	5.32145	8.47164	5.34335	-0.566589	1.9606
HOTAIR	-0.949307	1.27828	-1.11949	-1.7407	0.40081	-0.50065	-0.998618	-0.873934	-1.7294	-0.639459	0.838869	-0.197746	0.993895	6.13862	4.62386	5.77234	0.109831	4.06526
HOXA11-AS1	0.0215411	-0.0215411	-1.02564	-0.747861	0.160227	-0.540095	-0.798732	-0.54429	-0.440607	-0.766727	-0.822787	-0.684878	-0.647509	-3.07076	0.470606	-3.04886	0.295705	2.47369
HOXA13	-0.839922	1.79782	0.109348	1.67886	1.64656	-1.04477	-1.3552	-1.35757	-1.17745	-1.35594	-1.47567	-1.34179	-0.994926	1.41669	2.34647	1.43859	-2.73802	-1.94416
HOXB1	-1.93569	-3.03052	-2.69108	-2.16075	-2.93919	-0.146225	-1.50886	-2.51334	-1.79985	-0.38476	0.0348229	-0.116122	0.445902	7.73619	5.36272	6.35041	0.434414	4.84433
HOXC11	-2.27604	-3.35514	-1.39854	-1.12521	-3.28348	-0.534353	-1.90389	-2.91869	-2.15389	1.80915	0.583535	1.93577	2.52654	6.49572	10.9243	5.84436	0.00799465	2.46161
HOXC12	-2.35173	-3.34417	-1.04512	0.529262	-3.2335	-0.633407	-1.94952	-2.99067	-2.2458	-0.644338	-0.250237	-0.33192	0.147644	5.91602	4.74139	5.93792	-0.00894833	2.55517
HOXC13	-1.86142	-1.46397	-2.79027	-0.343958	-3.01218	-0.327118	-1.65131	-2.67412	-0.957991	1.05392	-0.0833926	-0.123362	0.294269	6.20958	5.08293	6.23148	0.332733	2.84873
HOXC8	-0.845914	-1.90478	0.808844	-1.99582	-1.79088	-0.479901	-1.77662	-2.82878	-2.02186	-0.0602696	0.204838	-0.075505	0.48031	5.91203	10.4138	6.09123	0.19439	9.9205
HOXD12	-1.03441	-1.87028	-1.63274	-1.34738	-1.78575	-0.370064	-1.75895	-2.75021	-1.99734	-0.712096	-0.33574	-0.359762	0.264603	5.93871	4.76408	5.96061	0.1533	10.4332
HPN	-0.900872	1.12687	-0.618873	0.746201	0.910702	-1.28644	-1.00526	-1.13482	-1.31969	-1.19477	-1.35863	-1.45692	-1.56394	0.624324	-0.550302	1.04889	-2.89382	-2.73653
HPS4	0.96444	0.537282	0.0324802	-0.240224	0.296744	-0.0760508	-0.0720382	-0.0373917	-0.0175405	-1.15649	-0.865562	-0.980823	-1.01882	-0.550116	-1.72474	1.75303	0.649609	-2.94077
HR44	-1.73852	-2.69399	-2.03612	0.0439644	-3.09942	-0.281568	-1.80611	-2.8503	-2.12934	1.35876	-0.0439644	1.12051	0.266294	6.08972	4.9151	6.11163	0.149919	2.72887
HRH4	-2.17068	-1.14523	-2.15851	-1.88774	-1.66509	-0.693899	-2.04516	-3.04523	-2.32476	-0.583041	0.434664	1.24757	0.745286	5.8181	4.64348	5.84	-0.0623693	2.45725
HS3ST4	-0.209882	-2.46737	-1.48196	-0.99853	-2.02248	-0.671023	-2.12275	-2.92774	-2.30045	0.813562	0.361575	0.413875	0.957417	5.89564	4.43923	6.02977	-0.20959	2.31092
HS3ST5	-1.42017	-2.489	-1.24784	-0.451641	-2.97667	-0.327959	-1.65138	-2.68263	-1.9697	0.499958	1.14134	0.2557	1.20567	6.23596	5.06133	6.25786	0.319913	6.09741
HSD17B13	-2.26387	-2.2203	-0.827389	-0.443483	-1.0958	0.303107	-1.97957	-2.02083	-2.22439	3.0719	3.27311	3.18749	0.0077076	5.79272	4.61809	5.81462	0.00492048	2.43187
HSD3B1	-0.960863	-2.5109	-0.46432	-0.0782952	-1.83396	-0.650773	-1.116	-2.42975	-1.4194	1.50538	1.01139	1.49299	1.27946	6.25947	5.63809	5.71442	-0.0734725	2.33167
HSDL2	-0.129941	-1.11797	-1.17586	-1.42332	-1.71722	-0.848015	0.307292	0.00853205	0.665596	0.704365	1.92312	1.04431	1.00307	4.59102	5.42036	4.61292	0.531097	7.02692
HSFY2	-1.68271	-3.18882	-1.97418	-1.36559	-2.67346	-0.417428	-0.782692	-2.76591	-2.0715	0.733177	1.80315	0.722725	1.37753	8.17467	7.07752	6.18526	0.387541	5.0364
HSP90AB1	-0.902255	0.56919	-0.145884	-0.202402	-0.26845	0.397623	0.345829	0.241219	0.144543	-2.37472	-2.36592	-2.30165	-2.26397	-1.6663	-2.0368	-1.6444	-1.28982	-4.83153
HSPBAP1	-0.133154	0.765896	0.462072	-0.337321	0.649517	0.0610123	0.0961828	0.113279	0.206028	0.151642	0.305563	0.174217	0.0475974	2.15387	-1.10584	0.952128	-0.0593948	-2.43014
HTN1	-0.151815	-2.32138	-1.319	-0.602189	-3.48083	-0.845064	-2.15134	-3.19688	-2.53254	1.85567	2.64568	2.53158	2.31232	5.78829	4.61367	6.32953	2.30292	4.15686
HTN3	-1.54907	-3.26158	-1.43052	-1.13309	-3.14119	-0.545749	-1.86287	-2.89569	-2.13999	1.17408	1.52149	1.57897	0.200227	5.98945	16.7909	7.75257	0.0846682	7.03049
HTR1A	-1.30477	-1.8392	-0.892312	0.36234	-2.58985	-1.48352	-2.83898	-2.15617	-3.1428	1.20239	1.31531	0.211052	1.17753	5.01159	5.0818	5.03349	-0.895454	4.81905
HTR1F	-0.406531	-1.48482	-0.976509	0.0461879	-1.2962	-0.746866	-0.910261	-0.629844	-0.655119	-0.350651	0.365179	-0.237393	0.300901	5.57857	4.40394	6.9099	-0.190426	2.21772
HTR2B	0.350763	1.60293	1.65647	1.35995	1.67263	-0.0676675	0.0651298	-0.0231919	0.238446	-0.840002	-0.693667	-0.970255	-1.24695	-0.218873	-1.3935	0.109587	0.224712	-3.57973
HTR2C	-1.99424	-2.97499	-2.70996	-0.0292106	-2.84243	-0.221331	-1.57455	-2.57278	-1.84131	-0.0898867	0.0292106	-0.0388036	0.609684	8.44082	5.10052	6.29705	0.407404	6.84693
HTR3C	-0.0800028	-1.13337	-0.381138	-0.248459	-0.807641	-1.21332	-0.506614	-1.0186	-1.52515	1.33958	0.403175	0.287745	1.74882	5.25288	7.11935	5.54118	-0.614164	2.83772
HTR5A	-1.31313	-2.28441	-0.627152	-0.406446	-2.59163	-0.856499	-2.19262	-2.8217	-2.42813	1.29147	1.71149	2.39927	2.03334	5.48833	4.72348	5.65578	-0.270781	5.29701
HTR6	-2.53625	-3.53233	-1.64366	-1.09799	-3.40341	-0.777228	-2.12367	-3.12658	-2.37673	1.31123	1.29436	0.637603	-0.00216055	8.28021	10.7002	5.76386	-0.114096	2.3811
HUNK	-0.912733	-1.51035	-1.15783	0.027422	-1.9015	-0.363115	-2.08453	-2.73826	-1.78618	1.93069	1.54504	1.46419	1.5254	5.41447	4.23984	5.43637	-0.330061	3.89633
HVCN1	0.268125	0.141493	0.404806	0.221393	0.355956	-0.317604	0.0886717	-0.0946312	-0.0823965	-0.172088	0.0823965	0.0935321	0.0829854	1.07746	-0.0971644	2.14579	-0.483125	-0.41557
HYAL4	0.0332847	-3.44519	-0.855108	0.323036	-2.05337	-0.715248	-2.02496	-1.35152	-2.40365	1.77334	2.74578	1.60196	2.26878	5.91424	4.73961	5.93614	-0.055707	5.26716
HYDIN	-0.93867	-0.808317	-0.873331	-0.885382	-1.33453	0.0560244	-0.170504	0.0821325	-0.431698	-0.0858335	0.125195	0.208028	0.542688	8.10038	6.05288	5.5487	-0.302167	5.11758
HYI	-0.010927	0.950955	0.696673	0.196525	0.799614	-0.516968	-0.381564	-0.407442	-0.490978	-1.08752	-1.19778	-1.03135	-0.969233	-1.77135	-2.94598	-1.48095	-0.810977	-2.23997
IBSP	-0.262656	-3.13656	-2.61703	-0.105624	-3.02064	-0.374538	-1.68035	-2.71948	-2.03472	-0.485923	0.0535049	1.34152	0.232215	6.23266	7.09799	8.22148	0.298895	2.87181
IDO2	4.12293	4.10223	3.43023	0.589062	3.80344	2.69572	2.84421	2.71041	2.69427	-1.06077	-1.01852	-1.21623	-1.16526	3.21581	2.04118	3.23771	2.0971	1.10658
IFITM3	-0.479793	0.508667	0.409924	0.631831	0.668329	-0.299494	0.0427375	-0.128345	-0.138177	-0.609792	-0.651509	-0.541644	-0.48116	0.821381	-6.73142	-5.36789	-0.896139	-4.67739
IFITM4P	-0.38836	0.397719	0.269913	0.440491	0.628552	0.302236	0.668082	0.439753	0.466289	-1.0288	-1.15023	-1.18294	-1.06944	-4.29629	-5.47091	-4.27439	-0.77312	-5.67669
IFLTD1	-1.06298	-2.95693	-2.29597	-1.3225	-3.25217	-0.395806	-1.74079	-2.73014	-1.93692	1.4439	2.83871	2.29086	3.13427	6.11997	4.70008	5.8966	0.219344	8.06751
IFNA10	-0.631947	-2.06514	-0.596388	-0.356458	-2.31849	-0.548243	-1.9303	-2.92482	-2.18142	1.03617	1.56615	1.52203	2.15369	5.82359	4.64896	5.84549	-0.012569	4.08636
IFNA6	-0.542091	-2.08648	-0.0958905	-0.650835	-3.18592	-0.572374	-1.88137	-2.91363	-2.18436	1.89503	1.25742	1.38941	1.64805	12.0792	6.07815	6.03002	0.095891	8.3085
IFNB1	-2.25276	-3.25547	-0.506232	0.551952	-2.98811	-0.527822	-1.85884	-2.89555	-2.14382	-0.538625	0.291446	0.80593	1.14771	6.00042	5.91287	6.92714	0.0858326	5.79363
IFNG	0.749926	-1.39011	-0.149818	-0.890655	-1.06885	-1.22389	-2.46585	-2.42363	-2.60544	0.0996718	0.315656	0.0888858	1.01363	5.48537	4.28852	5.33264	0.795873	2.65871
IFNW1	-1.18643	-3.29254	-1.34553	-1.28089	-3.12921	-0.270089	-1.60399	-2.59643	-1.81708	-0.460616	0.331016	1.10246	0.55391	8.22316	4.78981	5.98634	0.357633	2.60359
IFT81	-0.341401	-1.00967	-1.30354	-0.893511	-0.666068	0.267375	-0.273079	-0.597154	-0.38692	-0.190016	0.218296	0.369287	0.433806	4.43946	3.26483	4.65402	-0.205152	2.26208
IGF1R	-0.0990157	0.036575	-0.160869	-0.067018	-0.941121	-0.112181	-0.723006	-0.43877	-0.653371	0.333625	0.465454	0.436	0.321818	2.46539	5.01332	2.46387	-0.446569	0.791675
IGF2BP1	-1.86275	-2.1526	-1.56084	0.0272055	-2.38494	-0.746889	-1.95942	-2.0468	-2.01757	0.499423	0.354878	0.70301	0.942327	5.63373	4.5362	6.8649	0.57286	4.31261
IGFBP5	-0.843817	2.316	1.78921	0.430112	2.17252	0.220966	0.218599	0.158458	0.185313	-0.666411	-0.493697	-0.571095	-0.529231	1.77221	2.0782	-0.128056	-1.64316	-1.571
IGFL2	-1.15857	-1.34213	-0.0117421	-2.13296	-0.927144	-0.615083	-1.97325	-2.38927	-2.18791	-0.426968	0.64694	0.227146	1.2549	8.30471	4.64258	6.02962	0.0117426	10.9347
IGHA1	-1.43203	-2.27414	0.192741	-1.56845	-3.16649	-1.17881	-2.50308	-3.49967	-2.73967	-0.265915	0.214755	0.0211663	0.27931	5.05028	3.87566	6.60675	4.1434	1.68943
IGHD	-1.66534	-3.15689	-0.836799	0.0811982	-2.44407	-1.51286	-2.85392	-3.86066	-3.15794	1.19369	1.22311	1.59697	1.93556	5.06133	3.88671	5.08323	-0.851397	2.56866
IGIP	0.306447	0.641854	0.697243	0.33329	1.06946	0.469466	0.513597	0.391298	0.545519	0.230897	0.124573	0.0906053	-0.130188	2.46511	-0.143277	1.05325	-0.0164566	-2.3295
IGLV6-57	-2.0168	-3.20481	-1.88892	-1.4641	-3.06883	-0.26598	-1.60579	-2.60301	-1.82541	0.273436	0.00112438	-0.123767	0.586201	7.43883	4.86837	7.96336	0.381939	4.23908
IKZF3	-0.28672	-2.01427	-1.17395	-0.407075	-1.41979	-0.138653	-1.18313	-1.28995	-1.28473	1.9268	1.78978	1.81547	1.10204	5.09361	6.61023	5.57832	0.511004	6.92401
IL12B	-2.11187	-3.08525	-2.33487	-0.537018	-2.6551	0.28885	-1.69104	-1.30731	-1.94158	-0.225494	1.95102	-0.152182	0.489259	6.63603	4.98648	6.18301	0.302481	3.61128
IL17C	-1.3135	-2.3066	-0.191951	0.399009	-3.28879	-1.35686	-2.70734	-3.32412	-2.92309	1.64202	1.60154	1.46173	1.67298	5.09478	3.92015	5.14383	-0.692997	11.7758
IL1A	-0.464806	-1.83716	-2.24971	-1.24527	-2.05294	-0.119281	-1.45469	-1.47861	-1.79748	-0.129716	0.144479	-0.156445	0.470945	6.27281	6.00539	6.58769	0.270701	2.92671
IL1RAP	-0.00120051	-0.287498	-0.202209	-0.235583	-0.386935	0.147731	0.219425	0.131785	0.0209772	0.306137	0.057861	0.916597	0.347623	5.65087	3.83025	6.38097	0.305564	4.93107
IL1RAPL2	-0.727176	-1.32237	-0.374297	0.662103	-1.50784	-0.910097	-1.52449	-0.816874	-0.755075	1.66213	1.99236	1.38247	1.34804	5.9019	4.40974	7.54206	-0.030365	11.6689
IL2	-0.838899	-2.22829	-0.734015	0.0106227	-1.60823	-0.853924	-2.1831	-3.17929	-2.47414	0.967152	1.61168	1.37362	1.29804	5.85024	4.50389	5.94343	-0.223444	7.02303
IL20	-1.78043	-1.45937	-0.602618	-0.421292	-2.43114	-0.30898	-1.69798	-2.68114	-1.94284	2.13497	3.18512	1.57258	1.74585	5.87967	4.70505	9.67238	0.188128	2.51882
IL22	0.0486412	-3.04155	-2.65704	-0.477302	-2.94203	-0.313539	-1.62106	-2.66107	-1.99584	-0.385041	0.239838	-0.00220442	0.337772	6.32271	15.9425	6.34462	0.361458	2.96186
IL22RA1	-0.360222	-1.17278	-0.15386	-0.0438168	-1.55299	-0.770325	-0.556276	-0.328039	-0.548096	-0.306805	0.620705	0.84338	0.169116	5.71063	3.87271	4.98438	1.23287	1.60163
IL24	-0.974776	-2.64415	-0.742036	0.0255592	-2.50552	-1.66592	-2.97268	-3.67576	-3.16201	1.32822	1.73738	1.52891	2.0483	4.95292	3.77829	4.97482	-0.42094	1.59207
IL28B	-0.853223	-3.0821	-0.0450664	-2.20441	-1.25054	-0.362263	-1.66963	-2.70967	-1.9823	1.58603	0.155543	1.65634	2.38687	6.22166	5.04704	6.24357	0.29187	5.34843
IL3	-0.640392	-3.40642	-1.07832	-1.5545	-3.33966	-0.489458	-0.872003	-2.86765	-2.12165	-0.822379	0.950632	0.65972	0.548991	7.01474	8.54209	10.0578	0.0475078	2.51817
IL31	-0.836877	-2.31181	-0.218014	0.00733328	-1.29119	-0.871262	-2.18115	-2.76473	-2.55561	1.54355	1.30364	1.94022	2.44612	5.74944	13.6789	5.77134	-0.219263	2.38859
IL36RN	-1.16292	-2.99443	-1.35747	-1.32806	-2.23448	-0.68229	-1.95577	-1.67218	-2.27081	0.554038	1.23379	0.538894	1.06684	5.79668	8.96028	6.16749	-0.0639358	7.77659
IL5	-0.620068	-1.43747	-0.286056	0.233323	-1.52732	0.215914	-1.93962	-2.93997	-2.16835	1.14834	0.320657	1.38667	0.496755	5.80152	4.62689	5.82342	0.0310078	2.44067
IL5RA	0.0735905	-1.65815	-1.13754	-0.799772	-1.8768	-0.55598	-1.3035	-0.600858	-1.26127	1.38182	0.948714	1.54472	1.27983	5.3903	5.78639	5.29426	0.493538	6.3249
IL9	-0.0691934	-1.30132	-2.77225	0.723041	-2.95122	-0.167374	-1.54594	-0.572702	-1.79801	-0.360775	-0.0513864	-0.048286	0.890534	6.1221	4.94748	6.14401	0.369457	2.88673
ILF3	0.159207	0.0176783	-0.458127	-0.0682847	-0.211404	-0.0547832	0.162054	0.0664597	-0.016875	-1.1659	-1.15715	-1.10593	-1.09036	-1.08608	-2.39166	-1.12706	-0.398568	1.0344
ILK	0.809733	2.09693	1.75405	1.21344	1.99834	0.682511	0.956639	0.839774	0.748319	-0.456872	-0.491949	-0.449431	-0.3921	-1.26878	-2.51151	-1.31499	-0.685131	-2.14674
IMPG2	0.462959	-1.84329	-0.531702	-0.0857172	-1.7261	-0.746133	-0.760502	-0.71969	-1.95905	1.59042	0.646662	2.32939	0.192174	5.6139	16.4325	7.66765	1.11928	2.41455
INO80E	0.0984261	0.992359	0.768145	0.51776	0.895735	0.639714	0.803381	0.822994	0.843868	-1.01029	-0.840294	-1.00302	-1.19345	-1.11456	-2.28919	-0.185648	-1.15106	-4.47541
INSL4	-1.10997	-3.1086	-0.583283	-0.0168924	-3.03306	-0.34324	-1.67153	-2.70729	-2.01074	0.382588	0.74911	0.615282	0.756119	8.21612	5.27792	6.23823	0.273129	2.85548
INSL6	0.218087	-1.81194	-0.468632	-0.206751	-2.41313	-0.464955	-1.84135	-2.84565	-2.09404	2.19769	1.03032	1.7787	2.88784	5.87617	4.70155	5.89807	0.0486894	5.75692
INSM2	-0.488217	-3.01633	-1.16234	-0.648019	-3.42114	-0.29358	-1.9675	-2.44797	-2.15505	1.82328	1.22071	1.95607	1.63983	5.64961	4.47499	5.67152	-0.0240736	2.93319
INSRR	-1.11115	-3.14269	-1.03029	-0.764101	-3.30882	-0.677	-1.97682	-3.02065	-2.33718	1.25828	1.26152	1.98124	2.02298	5.94298	4.76835	5.96488	-0.00110006	4.38332
INTU	0.675634	1.3568	0.586846	-0.160274	0.822273	0.547156	0.364235	0.548112	0.571954	0.123277	0.26966	0.150541	0.0038662	0.632071	0.376531	0.653972	-0.552945	-2.72878
IPMK	-0.876892	-1.15216	-1.1127	-0.878575	-2.08853	-0.66003	-1.72815	-1.12572	-1.4408	-0.352782	0.615539	1.06887	2.29608	5.57327	4.39865	5.59517	-0.0442748	9.40576
IQCF1	0.121712	-2.30229	-0.770871	-0.174044	-2.10493	-1.04254	-1.82282	-2.0049	-1.5066	1.48879	1.31252	1.40672	2.48258	7.56852	5.79459	5.32911	-0.308411	2.34451
IQCF5	-1.71239	-2.95858	-2.73229	-2.16402	-2.8341	-0.247664	-1.59771	-2.42096	-1.84206	0.0298843	0.33043	1.33086	0.719183	6.14942	4.97479	6.20421	0.342784	2.78857
IQCF6	-0.898559	-2.17299	-1.48067	-0.0408397	-1.76838	4.22204	-2.17666	-3.18063	-2.36641	0.702064	0.709988	1.68554	0.235306	5.53946	8.28658	6.4292	-0.162392	2.1786
IQCH	-0.486118	-0.696927	-0.0828963	0.322127	-0.983263	-0.675325	-1.4351	-0.831493	-1.51212	1.22493	1.45173	1.09173	1.75041	5.24754	4.5287	4.81408	-0.181928	3.93982
IRF2BP1	-4.58e-05	0.312764	0.853148	0.660363	0.737913	0.711655	0.722811	0.858693	0.448943	-0.834843	-0.969149	-0.916706	-0.892585	0.0136511	0.976433	0.0355525	-0.906805	-3.3472
IRF7	1.06045	0.268199	0.431674	0.566674	0.278564	0.209981	0.178885	0.332932	0.442832	-0.33533	-0.360622	-0.242527	-0.477272	-1.80979	-1.82911	-1.78789	1.12883	4.32139
IRS4	-1.90041	-2.93634	-0.488904	-2.0448	-1.8935	-0.169443	-1.50019	-2.53553	-1.83071	-0.31555	0.325105	0.0514569	0.545738	7.33997	8.36204	6.98039	0.439961	3.01588
ISL2	-2.24486	-3.02249	-2.92664	-1.81494	-3.12694	-0.528203	-1.836	-2.87912	-2.15358	1.89569	1.71147	0.725432	1.43222	6.38621	4.8807	6.07723	0.118826	2.69447
ISX	-0.0200973	-0.239689	-0.829616	-0.13316	-1.55414	-0.526869	-1.89579	-2.03365	-2.15374	1.30769	1.06443	1.67769	1.2214	5.8602	7.11989	6.28865	0.0200977	6.97587
ISYNA1	-0.18184	1.19379	1.22794	1.49503	1.32176	-0.0111103	0.490998	0.184754	0.0957289	-0.952871	-0.66138	-0.576804	-0.658713	-0.573957	1.92784	0.603442	-1.33103	4.7049
ITGA10	-2.0865	0.147801	-1.66256	-1.46698	-1.36583	-0.563697	-1.88595	-1.33679	-2.24388	-0.644841	-0.0881724	-0.317519	0.0881724	6.60249	4.88112	6.07764	0.101834	3.10414
ITGA7	0.0147591	2.47094	2.22831	-0.0147591	2.6106	0.508477	0.817441	0.645967	0.638448	0.774454	0.925523	0.883413	1.05178	-0.577871	-1.7525	-0.55597	1.15595	-2.10091
ITGB6	-1.09934	-0.845247	-0.11116	-1.2256	-0.507699	-0.901959	-0.646041	-0.406606	-0.968897	-0.0669901	-0.214295	1.16782	0.588187	4.60633	4.54657	7.64068	0.251601	3.61407
ITIH2	-1.65153	-2.71718	-0.935212	0.0188088	-4.17395	-1.46734	-2.8037	-3.27668	-3.03311	0.355933	0.234201	-0.377675	1.38403	5.01432	5.14302	5.03622	-0.811457	4.25811
IZUMO1	0.164965	-1.17935	-1.06116	-2.45755	-1.55481	-0.517176	-1.91363	-1.931	-2.14778	0.222056	0.609854	0.532146	0.488373	5.70931	4.53469	5.73121	-0.00886154	3.94044
JSRP1	-2.02376	-0.650425	0.0811715	0.489814	-1.59522	-0.209699	-1.5914	-2.58699	-1.83949	-0.252361	0.749579	-0.225277	1.37365	6.14664	7.36812	6.16854	0.315109	2.78579
JUN	-2.94904	1.82975	1.37851	-1.69564	1.30585	1.38208	1.02509	1.09521	1.29159	-2.64423	-2.51441	-2.66911	-2.71059	-2.80038	-4.11179	-3.02815	0.90809	-6.26968
KANK1	1.02742	1.90663	1.51846	-0.24598	1.7498	0.500544	0.529623	0.547009	0.531142	-1.06473	-1.10952	-1.01	-1.19827	1.76581	-2.70273	-1.5062	-0.123779	-2.17404
KAT2A	1.01912	1.55637	0.924266	0.286688	1.05333	1.06198	0.646363	0.983383	0.945006	-0.438707	-1.03768	-0.416758	-0.430783	-2.39173	-3.56635	-2.36983	1.36056	-5.75258
KBTBD12	0.241636	-0.353173	-1.13499	0.264141	-0.324428	-0.850969	-0.735635	-0.716884	-0.698347	1.83564	1.18241	0.995693	0.954503	4.96564	5.44353	4.74798	-0.184412	4.30999
KCNA1	-1.23288	-2.16835	-1.56589	-1.26308	-2.4028	-0.384234	-1.715	-2.72727	-1.01567	0.585248	-0.0918591	-0.170062	0.30816	6.04853	9.48421	6.76371	0.806432	5.73257
KCNA3	-0.85328	-1.94492	-1.02232	-0.535744	-1.76322	-0.931255	-1.77045	-3.27406	-2.51283	0.294794	1.11435	1.3637	0.548736	5.51651	4.34188	6.23522	-0.294794	5.1313
KCNA6	1.17719	-3.67816	-3.3233	-1.49752	-3.34047	-0.935917	-2.26152	-3.28313	-2.5929	0.439539	0.483779	0.106533	0.481485	5.66672	4.49209	5.68862	-0.163198	2.30587
KCNA7	-1.36456	-3.25762	-1.59335	-0.638447	-2.04922	-0.799959	-2.12643	-2.819	-2.42288	0.388948	0.381458	0.476258	0.835705	6.51013	5.14516	5.80366	-0.130527	8.66849
KCNB2	-1.01079	-2.94397	-2.70823	-2.12416	-2.81885	-0.208169	-1.55827	-2.32445	-1.38144	0.0282044	0.18696	0.0285459	0.709972	6.23842	5.0638	6.26033	0.391758	2.87757
KCNC1	-1.73509	-2.24923	-1.05003	-0.420113	-2.55124	-1.16785	-1.91044	-2.4425	-1.86267	-0.226659	-0.860099	-0.453702	0.0583205	5.32434	6.00347	5.58616	0.455856	4.02004
KCND1	-1.52753	0.0239472	-0.511375	-0.68814	-0.861885	-0.454313	-1.75699	-1.23936	-2.14126	-0.530057	0.161714	-0.120977	0.204937	6.18701	5.01238	6.20891	0.21601	2.82616
KCNE1L	0.512216	-1.29239	-0.0175484	0.459272	-1.35116	-0.19872	-0.209565	-0.127889	-0.26177	1.53082	1.30324	1.28156	1.21997	5.14122	2.31643	3.50944	0.242335	0.897969
KCNG2	-1.79677	-2.97158	-2.66154	-2.10621	-2.90166	-0.0068202	-1.39627	-2.38514	-1.63404	-0.381643	0.0068202	-0.0344667	0.575569	6.31781	7.09717	6.33971	0.513848	2.95696
KCNG4	-0.59123	-2.60107	-0.146629	0.557712	-1.09525	-1.61311	-1.70356	-1.43949	-1.49512	2.76715	2.27152	2.50807	2.71431	4.70291	6.4986	4.66012	-0.315822	3.46667
KCNH5	-0.455934	-2.54809	-1.75835	-0.126026	-2.09545	-0.388121	-1.6967	-2.33519	-2.03797	0.418218	0.423139	1.43092	1.16243	6.20684	5.46981	6.22874	0.283784	7.02478
KCNH6	-0.380945	-2.75239	-1.504	-0.498335	-1.75617	-1.08052	-1.4363	-0.679288	-0.885574	0.0375268	0.481107	1.04559	-0.0157278	5.42538	5.22119	5.44728	0.903654	2.42859
KCNH7	-1.41876	-3.38194	-0.477209	-0.0261834	-1.86317	-0.573777	-1.19883	-2.1424	-2.19062	1.97971	0.891049	1.25904	1.93363	5.88743	8.70874	5.90934	0.00101757	2.87046
KCNIP2	-0.94481	-0.232978	-0.745245	-0.363493	-0.883391	-0.0507488	-0.552293	-0.822815	-0.933095	0.0797818	0.44032	0.16289	0.643687	7.48277	4.57733	7.44846	-0.486322	3.16777
KCNJ1	-0.831453	-0.396629	-0.447629	-0.0867572	-0.889688	-0.491946	-1.82954	-2.34891	-1.63163	-0.557117	0.957744	-0.304186	0.248373	5.81337	4.6653	6.56231	0.164124	5.77152
KCNJ10	-1.17066	-1.33965	-0.121219	-0.756491	-1.23428	-0.292279	-1.15504	-1.77751	-1.17672	1.10991	1.53918	1.34604	2.08366	5.52791	4.35328	5.54981	-0.344766	4.10062
KCNJ11	-0.191639	-1.60576	-0.608356	-0.276793	-2.14014	-0.7197	-2.05491	-1.64675	-2.2615	0.327038	0.112946	-0.0885973	1.37149	5.64053	4.4659	5.66243	-0.0164795	11.7453
KCNJ3	-0.873439	-3.39116	-0.334591	0.438549	-2.78348	-0.705262	-2.0403	-3.08467	-2.29998	1.19713	1.05428	1.28042	0.777952	5.64383	4.65887	5.66573	-0.199819	2.28297
KCNJ4	-1.94027	-2.99322	-2.63289	-1.37568	-2.85971	-0.210412	-1.51631	-1.46825	-1.55746	-0.350319	0.146142	0.0683289	3.13901	6.38139	5.20676	6.40329	0.462759	6.92216
KCNJ6	-0.537992	-2.3659	-3.14935	-0.672715	-3.37036	-0.46764	-1.82956	-1.74866	-2.09695	0.837511	2.71086	0.653789	2.40776	5.86987	10.5106	5.79829	0.00998831	5.18266
KCNJ8	1.04531	1.33858	1.6946	-0.0294337	1.66542	1.23427	1.18474	1.26898	1.27842	-0.606743	-0.706557	-0.730736	-0.750674	0.348382	-0.826244	1.98362	0.218039	-0.518058
KCNJ9	-2.3856	-2.2883	-1.73409	-0.75955	-2.47517	-0.907555	-1.7843	-2.24511	-2.20254	0.35914	0.355302	0.530426	0.249192	6.38001	6.76952	5.94915	-0.318826	2.1385
KCNK10	-0.167625	-2.76149	-1.288	-0.781878	-2.18919	-0.490391	-1.30849	-1.2495	-2.14759	1.3597	1.16054	1.31409	0.935455	5.99378	6.12827	6.01568	0.107315	8.38863
KCNK18	-1.97755	-3.23566	-2.92593	-2.37593	-3.08718	-0.238734	-1.56189	-2.5586	-1.79921	-0.334301	0.462284	-0.0573936	0.478436	5.9864	4.81178	7.57279	0.4128	2.62555
KCNK2	-1.67929	-3.26533	0.135447	-0.0793576	-2.44273	-0.333769	-1.69561	-2.71862	-1.97185	-0.179751	0.822688	0.190008	0.353006	6.02664	4.85201	6.04854	0.179643	3.34945
KCNQ2	-1.60971	-2.35608	-1.18607	-0.673606	-2.47476	-0.709422	-1.40041	-1.50506	-1.58336	0.889522	1.05376	1.10483	1.47656	5.21645	4.04182	5.23835	-0.155084	4.08337
KCNQ3	-0.413427	-1.02387	-0.338143	0.108646	-0.903287	-0.777854	-0.426957	-0.468475	-0.560975	1.71034	1.56251	2.02696	1.40563	11.2873	2.645	4.56066	-0.0930469	4.25924
KCNQ4	-0.913291	-0.670178	-0.677225	0.601719	-1.42506	-0.66093	-1.98895	-2.19519	-2.26003	2.08096	1.78284	1.57702	2.39274	6.64685	7.36075	5.73186	-0.151067	5.60992
KCNS1	-0.470314	-2.2043	-0.79276	0.573547	-2.15292	-1.00758	-0.507179	-1.14507	-1.10332	0.000129	0.0740867	0.0329571	-0.435425	5.47278	5.14487	5.49468	-0.362102	4.46897
KCNV1	-1.3643	-3.0835	-2.62728	-0.453989	-2.13274	-0.341823	-1.69852	-2.69334	-1.93757	-0.188591	0.84104	2.25963	0.524354	6.47987	7.95722	6.14812	0.286125	4.24075
KCTD4	-0.330921	-3.46109	-2.03254	-0.953895	-2.77922	-0.537439	-1.88819	-2.8757	-2.13297	1.70924	2.04899	0.953943	1.21805	6.81099	5.04897	5.8046	0.701097	5.12559
KCTD6	0.0814874	0.679931	0.687281	0.129128	1.21081	-0.11099	-0.117133	-0.146034	0.00924277	0.600544	-0.842006	0.683546	0.26701	1.0153	-0.159322	1.0372	-0.473772	-2.34555
KCTD9	-0.288441	0.70435	0.301241	-0.123308	0.536769	0.504532	0.136876	0.240617	0.292266	-0.228888	-0.707532	-0.596773	-1.06134	2.1975	0.854708	1.8199	0.352287	-0.706388
KDM5C	0.129752	0.830219	0.458664	0.524397	0.776896	0.526959	0.704507	0.603209	0.607266	-0.653503	-0.604594	-0.656337	-0.569973	-1.0436	-2.21822	-1.0217	-0.551443	-3.68645
KDSR	0.0806979	0.759944	0.545815	-0.00643293	0.860564	0.333207	0.217365	0.292755	0.314538	-0.606637	-0.551617	-0.631637	-0.776079	0.108015	-1.21555	0.877869	0.370182	-3.40178
KEL	-1.50218	-1.7953	-1.35557	-1.85738	-3.05656	-0.42819	-1.74764	-2.76844	-2.01841	-0.45613	0.00477314	0.691785	0.198434	6.11598	5.74036	6.13788	0.238234	2.75513
KGFLP1	0.6304	1.46821	1.48764	-0.222741	1.56391	-0.174902	-0.251403	-0.224284	-0.235984	0.193248	0.48949	0.203814	0.504207	0.945938	-0.228688	0.96784	-0.157434	-2.41491
KIAA0226	0.264414	-0.48539	-0.732986	-0.773321	-0.422532	-0.566783	-0.935323	-0.964573	-0.834475	-0.437528	-0.139484	0.43503	0.077583	6.12156	4.47647	3.65127	0.508722	2.5033
KIAA0247	0.37715	0.30478	0.247458	-0.279233	0.393785	-0.0285368	0.174101	0.0849686	0.212008	-1.3939	-1.23155	-1.20419	-1.2268	1.27349	-3.5718	-2.37528	0.983207	-1.53383
KIAA0319	-0.848513	-1.94324	-0.321052	-0.488372	-2.02518	-0.0757773	-1.70184	-0.843223	-1.34639	2.0437	1.94633	1.76638	0.959301	5.77983	4.75643	5.80173	-0.0631678	3.31172
KIAA0415	-0.0698361	-1.50783	-1.40405	-0.997141	-1.61312	-0.250481	-0.345935	-0.524259	-1.13941	0.452753	-0.185224	1.26319	0.681176	5.5052	1.85497	4.05731	-0.0354137	3.67847
KIAA0922	-0.998467	-1.73788	-0.938702	-1.01213	-1.89511	-0.240007	-0.786946	-1.00769	-1.01354	0.851625	-0.523628	0.21406	0.355082	6.65731	3.83786	5.03439	0.561698	3.97453
KIAA1239	0.425592	-2.76977	-1.6133	-1.07544	-3.26278	-0.505753	-1.84709	-2.03303	-2.07247	1.96572	1.45075	1.83714	2.15572	9.01599	4.75347	5.94999	0.128537	2.56724
KIAA1244	-0.26144	-1.19162	-1.91455	-0.24817	-1.15333	0.0246028	-0.0782097	-0.0723691	-0.185345	0.151749	0.356806	0.0702241	-0.0134763	3.74992	4.23715	3.59426	0.206981	3.3941
KIAA1328	0.255674	-0.914274	-0.379467	-0.754214	-0.759112	-1.58534	-1.26752	-1.01777	-0.88406	0.662585	0.0899429	-0.0899429	0.558171	4.77276	3.59814	4.79466	-0.204701	4.76162
KIAA1383	0.547238	-1.4523	-1.13969	-0.644931	-1.09481	-0.34095	-1.03914	-1.29645	-1.14789	0.818418	1.09763	0.877705	1.09056	4.42376	4.38236	4.47997	0.483563	4.0958
KIAA1486	-1.25395	-2.61109	-1.09562	-0.281889	-1.98678	-0.63548	-1.86474	-2.56272	-2.40031	1.40159	1.6139	1.36661	1.56615	5.49721	4.32259	6.08773	-0.204224	3.90216
KIAA1524	-0.0903227	-1.66657	-2.06412	-0.041194	-2.16978	-1.59626	-1.1506	-1.74307	-1.79071	1.19484	1.49835	1.59786	1.86582	4.82405	3.64943	4.84595	0.190812	3.83717
KIF19	-1.08781	-1.82535	-0.911019	-0.330364	-1.76699	-0.636223	-1.69363	-1.94387	-1.55594	1.00155	0.0829525	0.788544	0.662225	3.41007	5.04764	3.21187	0.15448	3.50229
KIF26A	1.02906	0.361279	-0.549956	0.573204	0.3	-0.362484	-0.495563	-0.416513	-0.410748	-0.350135	-0.168522	-0.247713	-0.63752	-0.339294	1.14981	-0.317393	-0.522252	-1.21294
KIF26B	-0.323141	-2.50136	-2.96266	-1.14652	-2.39565	-0.191748	-0.895478	-0.87984	-0.991715	-0.537376	-0.292492	-0.349203	-0.107033	4.40283	1.90154	3.09807	0.313502	-0.284685
KIF2B	0.0204496	-3.22712	-1.60318	-1.00571	-3.09424	-0.401722	-1.71978	-1.95967	-2.03084	0.706455	0.913336	0.0478687	1.02216	12.7208	4.96926	7.86253	0.258048	2.78304
KIF6	-1.10433	-0.437489	-1.48726	-0.0747511	-1.1922	-0.639105	-1.23504	-0.902249	-1.47419	0.0470305	0.107329	0.604658	0.0373011	4.717	4.12353	4.7389	-0.618799	4.26535
KIRREL3	-1.08166	-1.61175	-0.282593	0.0151372	-1.00934	-1.07872	-2.14041	-2.69618	-2.26837	1.54036	2.66085	1.94138	2.2202	3.92043	2.69547	3.90869	-0.580342	0.574251
KIRREL3-AS3	-2.02377	-2.30663	-0.474803	0.13371	-2.33387	-1.61491	-1.53925	-2.17185	-1.09175	1.06148	0.844537	0.639117	1.44201	4.87675	5.01582	4.89865	-0.954778	1.5159
KLB	0.655418	-2.21531	-1.29045	-1.02768	-2.75142	-0.665169	-0.728049	-0.144808	-0.38067	0.437224	0.939487	0.617388	0.280775	4.89962	7.55849	4.84219	-0.304891	3.68881
KLF16	-0.43585	-1.01064	-0.959313	-0.434168	-0.955998	-0.807801	-1.28054	-1.4831	-0.992038	0.415632	1.03408	0.899616	0.527683	3.8599	2.68527	3.8818	0.673634	6.98674
KLF3	0.271531	0.67493	0.811992	-0.0771012	0.817681	0.252564	0.318586	0.288666	0.272077	0.0845592	-0.021333	0.0823629	0.224443	1.10949	0.875436	1.13139	0.415335	0.566704
KLF6	0.488999	1.88444	1.24043	-0.505196	1.4583	0.743846	0.665419	0.63663	0.473091	0.434689	0.336126	0.421436	0.797103	1.49868	1.82438	1.70896	1.36879	-0.229121
KLHDC1	0.0186291	1.49014	0.992942	0.0223956	1.19817	0.648705	0.492786	0.577717	0.599545	-0.230282	-0.0218389	-0.484161	-0.221892	2.13475	3.05556	2.15665	0.0467658	1.22635
KLHDC10	-0.416244	-0.142216	-0.0416342	-0.296596	-0.0206686	0.0451979	0.106795	-0.0132102	0.12662	-0.466113	-0.182476	-0.419771	-0.362632	-0.275119	-0.352372	0.983017	-0.37297	-3.63597
KLHL1	-1.14011	-3.11462	-1.33523	-0.558864	-2.14723	-0.392196	-1.74107	-2.77581	-1.98694	2.40741	1.3259	1.63798	0.722165	7.54284	6.5771	7.26164	0.146579	4.49057
KLHL3	-0.0431182	-0.0441053	-0.781713	-0.161062	-0.173288	-0.0552742	-0.683114	-1.23768	-0.793393	0.129708	0.246649	0.761199	0.533281	3.45372	3.02467	4.60792	-0.0317597	0.949657
KLHL32	-0.0929866	-1.64652	-0.497766	0.387483	-1.89417	-1.1134	-2.34146	-1.37383	-2.6957	2.5325	2.68855	2.76038	1.84026	5.41153	4.2369	5.43343	-0.445837	2.46051
KLHL33	-1.19344	-3.26478	-0.335843	1.06289	-1.20802	-1.74252	-2.17888	-1.35162	-1.80898	3.74912	3.67384	3.43078	3.47736	4.86412	4.72346	4.88602	-0.695372	6.61153
KLHL9	0.354393	0.779037	0.70403	0.617706	1.11925	0.77285	0.85685	0.859047	0.72176	-0.120271	0.100306	0.244833	0.361577	1.51176	2.34388	1.30625	-0.150902	-2.07651
KLK11	-0.0188136	0.542228	-0.483717	0.87222	0.878686	-0.288266	0.0188136	-0.196021	-0.11732	-0.191158	-0.469928	-0.30315	-0.219731	-0.955516	-2.13014	-0.933615	0.530756	-1.55691
KLK15	-0.306205	-1.62592	-2.02323	-1.20288	-3.30872	-0.600635	-1.94317	-2.9566	-2.27244	-0.58967	0.804146	-0.469481	0.591987	5.96256	4.78793	6.68543	0.801455	4.99823
KLRF2	-0.601843	0.08144	-1.85802	0.243942	-0.472664	-0.188067	-0.418379	-0.0374932	-0.818386	-0.230216	-0.0147815	-0.166021	0.403976	6.25449	11.5858	6.27639	0.90634	2.89364
KLRG2	0.0398545	-2.47368	-1.09279	-0.0398545	-3.61234	-0.88893	-0.361953	-1.00115	-1.38639	-0.955116	-0.43565	-0.357105	-0.219805	5.63013	4.4555	5.65203	-0.279353	7.76541
KNCN	0.670577	-4.22079	-2.5553	-0.868812	-4.11356	-1.49044	-2.78843	-3.83608	-3.16352	0.972259	0.246715	-0.00855303	0.00855303	5.14442	16.4212	5.16632	-0.814566	1.78357
KNG1	-0.351707	-2.23304	-1.31657	-1.19723	-2.66764	-0.942663	-1.66139	-2.20834	-1.71377	1.28243	1.50469	1.25873	1.52267	5.71322	5.19926	6.13791	0.13349	3.40395
KNTC1	0.362866	-0.00722575	0.128537	0.485616	-0.0953653	-0.00405574	0.077841	0.0226271	-0.00646758	-0.0785663	0.00405574	-0.112156	0.090565	0.610059	-0.654471	0.63889	-0.711818	-1.97817
KRT12	0.118946	-3.2725	-3.04939	-1.62691	-3.15818	-0.0921526	-1.99038	-3.01202	-2.20738	-0.229691	0.733522	0.0255814	0.412499	5.67262	4.49799	5.69452	0.0176654	2.31177
KRT16	-0.326724	-2.73815	-0.697628	0.546669	-2.15398	-2.51631	-3.04694	-2.65601	-2.19834	1.42536	0.68339	1.20008	0.62255	3.99219	2.81757	4.01409	-1.88449	4.21317
KRT16P3	-1.98365	-3.76803	-2.95947	-2.07676	-3.65405	-0.95873	-2.30687	-3.31547	-2.6213	0.116358	0.964777	1.49468	3.24266	6.43357	4.673	5.59739	-0.336346	3.52691
KRT2	-0.471419	-2.59581	-2.86801	-1.14097	-3.20687	-0.50914	-1.83346	-2.84905	-2.10397	2.55027	1.97383	2.71418	1.46293	6.92969	4.83852	6.03505	0.151819	4.75282
KRT20	-0.53071	-3.19085	-1.57019	-0.742233	0.768372	-0.417944	-1.83638	-0.270951	-1.46124	1.61853	1.53835	2.37348	1.78707	5.8579	4.68327	5.94122	-0.00267744	6.51147
KRT26	-0.0639415	-3.21947	-2.77498	-0.500742	-3.09529	-0.568257	-1.90882	-2.91835	-2.10695	1.4583	0.46378	-0.0379391	1.87603	6.82081	4.61146	5.80799	0.0893955	8.5962
KRT27	-1.29259	-3.04016	-1.04396	-0.930435	-1.32803	-1.57165	-2.91447	-3.74224	-3.16173	3.23202	3.51854	3.22627	2.68789	7.8404	13.693	4.81706	-1.04363	1.4343
KRT33B	-0.88021	-2.30501	-0.439255	0.368268	-2.08556	-1.23224	-1.27973	-1.54287	-1.88001	1.94832	1.70116	0.620507	1.68926	5.03997	3.86534	5.06187	-0.718649	6.51319
KRT37	-0.744524	-2.09273	-3.65697	0.613324	-1.9583	-2.73164	-3.04409	-2.5009	-2.75198	1.32856	0.824935	1.37723	1.59558	4.33766	2.40605	3.98868	-1.50478	0.219821
KRT38	-1.14499	-3.27385	-1.94512	-1.42149	-1.45719	-0.547562	-1.8662	-2.89225	-2.13767	0.734413	0.656139	-0.173168	0.157928	5.98189	8.04539	6.00379	0.0948644	3.5963
KRT6A	-1.74442	-2.58047	-1.63532	-0.65575	-2.73618	0.111772	-1.60121	0.310709	0.13549	0.747377	1.06974	0.726867	1.4464	3.68564	2.51101	5.1122	-0.61763	4.3277
KRT6B	-1.81377	-3.93402	-2.47426	-1.67056	-3.75275	-0.941084	-2.29235	-3.28426	-2.47852	1.37503	0.647717	1.16436	0.973591	5.40946	7.47364	5.43136	-0.326667	7.30764
KRT72	-0.75963	-1.67442	1.5049	-1.63093	-2.12002	-0.671076	-1.97544	-3.01534	-2.32938	2.59738	0.699075	2.90689	2.72957	5.9363	7.19824	5.95821	0.00243902	2.57545
KRT73	-2.32317	-2.39803	-1.18573	-0.575929	-2.37313	-0.573182	-1.91252	-2.91033	-2.13302	1.92106	0.117408	1.38443	1.72709	5.73771	4.56308	6.74334	0.0780559	5.77331
KRT75	-2.32416	-3.29666	-0.974774	-1.11019	-1.38674	-0.699634	-2.02137	-3.04594	-2.24382	-0.249069	0.773453	0.0187187	0.383605	5.63451	4.45989	5.65641	-0.0187187	2.27366
KRT77	-1.24873	-1.79395	-1.56187	-0.664671	-2.29987	-0.402358	-1.70253	-2.72339	-1.99732	0.796665	0.683111	0.676597	1.75361	5.97027	6.79105	5.99218	0.272576	7.24974
KRT78	-0.863986	-3.33381	-2.97996	-2.44742	-3.16365	-0.355827	-1.66393	-2.67552	-1.90645	-0.395605	1.26774	-0.0812593	0.421616	5.86047	6.0563	5.88237	0.275752	2.49961
KRT83	-0.70146	-0.806631	-1.01473	-0.0643663	-1.59842	-0.568947	-1.87916	-1.55406	-1.47426	0.458554	0.10725	-0.406462	0.0543866	5.92333	4.74871	5.94524	0.179749	7.44542
KRTAP12-1	-0.0129118	-1.26532	-0.227037	0.492063	-2.23475	-0.907205	0.0129123	-0.272346	-0.654079	1.86816	2.0653	2.16325	2.29528	9.49435	4.20874	5.55905	-0.386113	5.92085
KRTAP12-2	-1.98502	-2.96117	-1.96564	-1.14302	-2.82563	-0.211194	-1.5654	-2.56063	-1.81706	-0.121366	0.0240793	-0.0288424	1.19237	11.9776	5.12152	6.31805	0.433748	2.93529
KRTAP13-1	-0.556798	-3.41459	-0.388138	1.9161	-1.54018	-1.14666	-2.45416	-1.60604	-2.09272	1.10781	0.877507	1.21722	1.2767	5.4909	4.31628	6.23538	-0.478667	2.13005
KRTAP17-1	-1.9628	-1.92538	-1.41612	0.0189438	-0.889436	-0.812859	-2.16081	-3.16847	-2.38124	0.0405502	-0.0189438	1.27892	0.182316	5.65067	4.37627	6.03465	-0.211432	3.99784
KRTAP3-2	-0.951163	-1.32915	-0.223601	0.924796	-1.68685	-0.643645	-1.9919	-1.66166	-2.30721	1.32547	2.38275	1.12915	2.07361	8.63278	4.72171	5.91823	-0.0190163	6.1222
KRTAP4-2	-0.928137	-1.55048	0.592873	0.412082	-1.93368	-1.55594	-1.25963	-1.431	-1.11312	2.20751	2.02483	1.89452	1.4993	4.97288	5.89306	4.99478	-0.954083	3.81477
KRTAP4-3	-2.00209	-3.46484	-3.14564	-2.57413	-3.33745	-0.633073	-1.96915	-2.98157	0.0391088	2.27628	1.69979	1.86201	2.40647	5.84809	5.50677	5.86999	0.0202575	2.48724
KRTAP4-6	-2.31404	-3.11002	-1.1087	-1.48073	-2.99458	-0.487807	-1.8191	-2.84025	-2.04185	-0.0901279	0.800644	0.124365	1.42792	5.84071	4.66608	5.86261	0.142112	2.47986
KRTAP4-7	-0.669912	-3.39306	-1.82161	-0.462132	-2.20461	-0.580683	-1.90318	-1.39934	-1.29124	1.50021	1.00192	0.752375	1.19291	5.9592	6.25735	5.9811	0.0791597	2.59834
KRTAP4-9	-2.24534	-3.36938	-3.03582	-2.4697	-3.23255	-0.496328	-1.83004	-2.84287	-1.54436	2.51868	2.03827	2.51355	1.06844	5.97364	4.79902	5.99554	0.148718	2.61279
KRTAP9-2	-0.910804	-2.42539	0.051425	0.394317	-1.43692	-1.42745	-1.8443	-1.54479	-2.73982	2.06672	0.956532	1.48269	1.45917	4.92327	6.58928	5.35624	0.105851	1.56241
KRTAP9-4	-0.150647	-4.12407	-0.229912	0.763052	-3.27711	-1.32068	-2.65958	-2.70237	-2.99385	3.30716	3.13233	3.7864	2.70869	5.23179	6.57249	5.25369	-0.704285	1.87093
KRTAP9-8	-1.95555	-2.95003	-2.14226	-1.78489	-2.84599	-0.183819	-1.54245	-2.59088	-1.88735	-0.280649	0.293934	0.10197	0.485276	8.56369	6.15774	7.63213	0.413655	3.00635
LACRT	-1.27085	-1.59535	-1.2664	-0.718089	-3.3966	0.805267	-1.96304	-1.45377	-2.19046	3.21187	3.2804	2.16373	1.92344	5.76039	4.58577	7.23923	0.0192518	4.33786
LAMB2	-0.215288	0.728541	0.865982	0.40971	0.916763	-0.155256	0.0576994	-0.0251548	0.0598967	-0.719952	-0.809386	-0.656428	-0.712799	-4.11985	5.47348	-4.09795	-0.716439	-5.22873
LAMB4	0.438496	-1.39235	-0.729011	-0.962092	-1.43141	-0.439007	-1.25747	-0.908634	-1.28624	0.0699339	-0.0906744	0.579552	0.744991	6.08426	7.02232	6.10616	0.175485	4.51282
LANCL3	0.995819	-1.57808	-0.448341	-0.463717	-1.4796	-0.490301	-0.590629	-0.581719	-0.545939	1.05201	1.33954	0.763238	0.991125	4.53967	9.74999	4.56157	0.135811	8.83393
LARGE	0.429021	0.289706	0.53695	-0.145126	0.338176	0.399531	0.495002	0.543372	0.397639	-0.965725	-0.83405	-0.86373	-0.87099	-1.26759	-2.44222	-1.24569	-0.701502	3.00619
LARP7	-0.528117	0.843438	0.0566766	0.107381	0.477507	0.568477	0.42498	0.359037	0.460538	-1.11302	-1.80081	-1.19205	-0.966115	-1.01099	-0.987279	-0.989085	1.0745	-4.37184
LBX1	-0.616757	-1.56151	-1.71952	-1.20431	-1.85952	-0.390275	-1.05005	-1.60493	-1.157	0.0132062	-0.533567	-0.695292	-0.391549	2.0759	0.110218	0.715699	0.184861	1.1763
LCA5	2.57413	1.49287	0.96994	-0.401439	1.17182	0.279308	-0.000916	0.136239	0.00347138	0.186048	-0.0730309	0.000916	-0.0736923	1.26435	0.0897243	1.28625	0.143551	5.29725
LCAT	1.1115	3.61346	2.67953	1.6044	3.03711	2.34335	2.60386	2.43981	2.23695	-0.656501	-0.344234	-0.501415	-0.387781	2.86477	1.69015	2.88667	0.169405	-0.496079
LCE1B	-0.0195794	-3.06068	-2.8333	-2.28979	-1.40444	-0.417758	-1.7536	-2.71692	-1.98401	-0.0454426	0.727549	0.123384	2.23454	5.91262	4.73799	6.27116	0.184093	11.4263
LCE1E	-0.459485	-2.90783	-1.16455	-0.731668	-3.33027	-0.674912	-2.0001	-3.02523	-2.35544	2.34921	2.20539	2.12892	2.18661	5.93815	4.76352	8.83701	-0.0144305	10.6415
LCE2B	-0.12606	-1.03201	-0.0463305	0.295598	-1.59977	-1.02021	-1.3747	-1.00269	-1.35243	2.48899	2.47993	2.43955	1.51236	5.3864	4.47689	5.4083	-0.223707	3.50368
LCN15	-1.59314	-1.95029	-0.549665	0.485687	-1.5655	-1.35242	-0.256297	-0.500278	-0.723319	1.21696	1.23038	0.67554	1.67968	4.03157	2.85695	4.05347	0.185981	3.82383
LDHAL6B	-1.14729	-1.55999	-1.18204	-0.620521	-1.91799	-0.344697	-1.67484	-2.67994	-1.90455	-0.23109	0.248296	0.000135	0.533223	5.97254	4.79791	5.99444	0.345521	7.96986
LDLRAD3	-0.856828	0.554042	-0.543535	-2.44167	-0.994931	-0.455685	-0.332872	-0.711413	-2.04892	-0.595903	-0.297688	-0.323245	1.35186	5.87215	4.69752	5.89405	0.0844669	3.39011
LECT2	-1.25964	-4.03775	-2.24064	0.429856	-2.38912	-1.12838	-2.45181	-3.07392	-2.69531	0.851231	0.606846	0.185888	1.58974	5.14224	3.96761	5.16414	-0.445826	5.96936
LENEP	0.307012	-0.581593	-0.433756	-0.196519	-0.983339	-0.529684	-1.87277	-1.14213	-1.59123	-0.705293	0.523124	0.465142	1.36392	5.97105	4.79643	5.99295	0.120288	13.0929
LEP	-1.41425	-1.22454	-1.08876	0.0464063	-1.003	-0.464544	-1.81216	-2.70692	-2.07331	-0.0464067	0.0580635	0.643877	0.395238	6.05773	4.87305	6.29704	1.47558	3.75864
LGALS13	-0.327428	-3.00494	-2.258	-0.873135	-2.77181	-0.250447	-1.5548	-2.59165	-1.87952	-0.167655	0.144665	0.0691919	1.51801	6.34742	5.17279	6.36932	0.423266	4.57644
LGALS16	-1.96392	-3.19065	-2.89877	-1.4019	-2.85879	-0.2403	-1.5524	-2.55537	-1.81458	-0.213182	0.588945	0.0642271	1.54012	5.98949	8.28702	6.01139	0.442564	2.62864
LGALS3BP	-0.0105262	0.43326	-0.359858	0.511708	0.0105262	-0.449977	-0.18971	-0.431503	-0.650733	-1.12921	-1.18644	-0.871656	-1.61965	-1.32271	1.60335	-1.30081	-1.31883	-1.17565
LHCGR	-0.906807	-3.29804	-1.4833	-1.5058	-3.46655	0.970243	-2.40417	-1.60887	-2.74862	1.33676	2.09587	2.25648	2.04483	5.51954	4.54294	5.54145	1.08152	2.15869
LHFPL1	-2.22379	-3.47676	-2.64452	-1.25087	-3.33853	-0.540733	-1.80852	-2.83022	-2.1463	-0.366308	1.30596	-0.0270925	0.371303	5.65013	6.09594	5.67203	4.67787	4.52235
LHFPL5	-1.37168	-1.43207	0.0966835	0.573105	-1.35134	-2.01491	-1.55963	-1.23517	-1.30133	2.78948	2.77682	2.35234	2.22058	11.4727	3.4129	4.95523	0.841456	2.82008
LHX2	-0.152412	-2.30509	-0.655829	0.310315	-1.66591	-1.17286	-1.62312	-0.940274	-0.701335	1.19666	1.62455	0.931634	1.26095	4.60613	3.43151	4.82956	0.732118	2.84733
LHX3	-1.47347	-1.41072	-2.3868	-2.38651	-2.98358	-0.611214	-1.42117	-2.96391	-2.16043	-0.3568	0.0488224	0.213161	0.358556	5.77506	4.60043	6.82396	0.0224919	5.27363
LHX4	-2.07951	-2.50694	0.0359077	-0.309444	-2.23158	-0.792866	-2.13621	-3.14062	-2.42434	1.67812	-0.525483	1.14438	1.24886	5.76819	4.59357	5.79009	-0.130496	2.40734
LHX5	-1.51532	-1.57658	-0.141214	0.303788	-2.15244	-0.839308	-1.97503	-3.18982	-2.38457	-0.268727	1.04278	2.00493	0.0850868	8.00476	4.40063	5.59715	-0.176376	6.48909
LILRA5	-1.14241	-2.79459	0.228877	-0.197743	-2.13516	-1.43253	-2.73829	-3.77632	-3.05407	1.96704	2.12395	1.92454	1.75997	5.15854	7.19467	5.18044	0.0118346	1.79769
LILRB5	-0.555906	-0.647788	0.105914	-0.757556	-0.737115	-0.348359	-0.937114	-0.734166	-0.417096	0.325125	0.584641	0.442913	0.162981	3.95325	3.79129	3.97515	1.19369	3.37245
LIMA1	0.564847	0.630195	0.101411	-0.268939	0.543386	0.601186	0.478089	0.601404	0.606174	0.088654	-0.088654	0.171182	-0.143431	-1.60825	-3.10142	-1.90489	0.814424	5.5753
LIN28A	0.203876	-1.31898	-0.839783	-0.199182	-0.807264	-0.904129	-0.849921	-0.287293	-0.558967	-0.927418	0.991238	1.165	0.669695	5.47268	4.29806	7.54129	0.472771	4.62408
LIN28B	-0.891139	-3.05628	-2.26711	-1.13969	-2.5209	-0.572764	-1.90631	-2.92203	-2.24206	0.196039	0.927012	0.543145	0.156286	6.02491	4.85028	6.05927	0.0868416	2.66405
LINC00029	-0.397269	-1.92391	-0.811093	-0.908508	-1.45912	-1.29616	-2.29356	-0.995332	-0.780139	0.677047	-0.543109	0.605586	0.959693	4.99791	3.82328	5.01981	0.955251	9.33485
LINC00032	-0.12914	-3.0059	-2.78377	-2.19106	-2.91012	-0.273271	-1.62477	-2.65746	-1.87121	1.48378	1.50568	0.0342674	0.571779	6.10021	4.92559	6.12211	0.268311	6.12558
LINC00052	-0.749079	-1.45436	-0.502572	0.536405	-1.24392	-0.825825	-2.16512	-2.80484	-2.44149	1.94723	2.06743	2.45263	3.25854	6.43645	4.5213	5.85894	-0.178749	4.45682
LINC00087	0.415276	0.766242	0.45686	0.351706	0.650811	-0.443229	-0.381995	-0.412962	-0.288829	-0.418396	-0.438311	-0.221426	-0.468017	-0.087472	-1.95501	-0.231813	-0.166746	-4.14124
LINC00113	-0.933905	-3.15523	-0.665042	-1.65342	-3.03396	-0.443498	-1.76487	-2.53051	-2.03163	1.33654	0.128497	0.261967	2.024	6.05746	5.10045	8.74235	0.174547	7.74933
LINC00114	-0.331491	-1.77198	-2.69309	-2.1241	-1.48958	-0.0649986	-1.45064	-2.44706	-1.69348	-0.345334	2.05027	-0.00758791	0.626556	6.2331	5.64617	6.255	0.463493	8.1477
LINC00161	-0.371361	-2.84134	-2.71548	-1.31121	-3.01417	-0.756639	0.39687	-3.1042	-2.40341	0.906894	1.19787	1.32973	1.01968	6.15751	8.83268	5.854	-0.0845184	2.47124
LINC00165	-2.77139	-1.88373	-0.633658	0.104422	-2.31325	-1.33066	-2.67241	-3.21889	-2.89286	1.80845	1.22906	2.03538	1.69939	5.0161	4.02387	8.53771	-0.676714	1.91028
LINC00167	-0.419451	-2.03278	-0.737782	-0.0840158	-1.75325	-1.66683	-2.37054	-2.5258	-1.50965	1.06959	1.20238	1.28054	1.67608	6.01017	4.36233	4.82293	-0.0696957	4.52361
LINC00174	-0.0113925	1.40738	0.54706	0.436486	0.869411	0.694518	0.501291	0.628202	0.57845	-0.352637	-0.0908071	-0.212047	-0.236854	0.661251	-0.513375	0.683153	0.910583	-1.10785
LINC00189	0.0824451	-1.87081	-1.46377	-1.2442	-1.15512	-0.489746	-1.82493	-2.38476	-2.08075	-0.468012	0.13919	0.855615	0.292023	7.47077	7.02598	5.89212	0.0217547	2.50937
LINC00208	-1.00713	-2.44249	-2.18139	-1.34915	-1.64204	-0.15377	-1.87187	-2.84109	-2.05491	1.31685	1.04726	0.93886	1.10483	5.78051	6.62143	5.80242	0.0864673	2.41966
LINC00221	-1.91285	-1.99457	-1.45896	0.0389662	-2.9131	-0.144102	-1.4985	-2.50928	-1.80576	-0.355496	0.133177	-0.0656738	0.458636	11.0971	5.18667	6.3832	0.450333	3.00045
LINC00226	-0.728354	-3.26009	-0.843747	-1.35124	-3.31181	-0.699326	-2.00727	-3.04094	-2.31447	0.387738	0.385152	-0.369258	0.199286	5.88499	8.07631	5.90689	-0.0309038	7.11852
LINC00238	-0.7543	-2.7644	-0.180024	0.554887	-2.30543	-0.823527	-2.14679	-3.17136	-2.49585	1.72064	1.36622	1.18972	1.83353	5.79322	4.6186	5.81512	0.452973	7.48915
LINC00282	0.140686	-1.56732	-0.693056	-2.3086	-2.38559	-0.713688	-1.16223	-0.588353	-0.83895	-0.27325	1.90978	1.50203	0.196559	9.66816	4.54343	6.55468	-0.0890636	10.661
LINC00303	-1.94889	-2.9518	-2.71952	-2.12728	-2.85702	-0.214395	-1.56491	-2.59703	-1.81208	-0.260529	-0.0161476	0.0554814	0.633115	6.17754	5.76148	8.78599	0.333334	8.80491
LINC00305	-1.20211	-2.40185	-1.14862	-0.989873	-1.42786	-0.583513	-1.92014	-2.91973	-2.14389	0.997946	1.55423	1.88481	1.94235	5.72508	4.55045	5.99105	0.0776262	4.2449
LINC00309	-1.87546	-2.96092	-2.64274	-2.11107	-2.86296	-0.0769768	-1.43809	-2.44531	-1.7303	-0.249334	0.102937	-0.0422654	0.544793	6.39161	17.6296	6.41351	0.500306	7.41477
LINC00311	-1.3858	-2.34337	-0.537581	-0.239282	-1.5311	-0.963629	-1.74498	-0.928116	-1.08382	1.80207	2.15674	1.89549	1.75057	5.59553	5.05412	5.61743	-0.341423	7.77623
LINC00326	-1.89587	-2.97641	-2.68018	-2.14724	-2.87836	-0.0911732	-1.4499	-2.46368	-1.74432	-0.203112	0.126425	-0.0389895	0.570753	6.36021	7.27718	6.38212	1.22312	7.42652
LINC00328	-0.547576	-2.32306	-0.474198	0.0784129	-1.79248	-0.30025	-0.927848	-1.1017	-0.990391	1.80674	2.12731	2.08913	1.94994	6.10573	5.93317	3.93843	0.0354253	1.60885
LINC00466	0.0388913	-1.51442	-0.369473	-0.134102	-0.583425	-0.645161	-1.96803	-2.7627	-1.93673	1.26925	1.59059	1.89158	2.48401	9.06195	6.30158	5.89683	-0.0388918	10.8392
LINC00474	-0.815042	-2.85242	-1.85095	-1.37553	-3.12453	-0.317386	-1.67112	-2.68527	-1.97049	0.155958	0.264625	0.401452	0.842056	6.21851	6.77908	6.37191	0.774944	6.25306
LINC00477	-1.9987	-3.01573	-2.72059	-2.14665	-2.88914	-0.288853	-1.5989	-2.51147	-1.74123	-0.308332	0.0872297	0.0476804	0.408637	6.28355	5.10892	6.30545	0.366206	3.52733
LIPF	-2.21055	-3.44217	-3.13388	-0.0800686	-3.28852	-0.449182	-1.79339	-2.78578	-2.00205	1.38214	0.485026	0.879864	0.416902	5.84633	4.67171	7.53686	0.177681	2.48548
LIPT1	0.722818	0.537489	0.332344	0.0128443	0.709461	0.438804	0.542787	0.501882	0.649881	-0.491148	-0.336884	-0.489227	-0.688469	0.966888	-0.207738	0.988789	0.28229	1.3727
LMAN2L	0.30761	-0.513835	-0.273509	-0.017786	-0.373095	-0.413419	-0.450051	-0.264921	-0.434086	-0.0974503	-0.186124	0.0525789	0.0573549	-1.53177	-2.7064	-1.50987	-1.0329	0.854973
LMOD3	-1.38634	-2.17473	-1.21555	0.229857	-1.76688	-0.449635	-1.80088	-2.00522	-0.62028	0.883778	-0.18031	0.117698	0.226464	5.94545	5.55031	7.58267	0.141804	6.47091
LOC100125556	-0.263524	-0.267199	-0.505203	0.00875378	-0.690295	-0.647119	-0.181571	-0.51774	-0.607109	1.04688	1.28074	0.78323	1.199	6.29568	3.03523	4.84192	0.799082	0.849006
LOC100127972	-0.237381	-1.38522	-1.11863	-1.82131	-2.32244	-0.270413	-1.60055	-2.636	-1.93351	0.576284	1.25789	1.57579	0.577084	6.27924	7.56327	6.30114	0.3407	7.02564
LOC100128176	-2.1108	-3.16107	-2.57036	-2.26758	-3.07345	-0.359455	-1.69799	-2.71775	-2.03489	-0.535263	0.0361805	0.148263	0.262414	7.37933	5.03076	6.22729	0.267074	8.19689
LOC100128185	-0.268792	-2.53079	-3.02933	-1.78602	-2.0705	-0.345654	-1.66553	-2.66346	-1.90854	0.388272	0.427175	-0.144241	2.44073	5.87409	4.69947	5.896	0.309357	3.99851
LOC100128262	-0.679405	-2.83173	-2.5919	-1.9991	-2.35082	-0.0993171	-1.44542	-2.26207	-1.69527	-0.139016	0.118292	0.0849385	1.83331	6.31729	5.84447	12.5708	0.456086	8.23543
LOC100128496	-0.286212	-0.826114	-0.192379	-0.00502634	-0.538066	0.420775	-0.8787	-0.889975	-1.27471	2.02022	1.5922	1.2917	1.92685	5.21803	3.82903	5.02556	-0.694941	3.79566
LOC100128818	-1.68631	-2.43362	-2.89148	-2.3013	-1.37462	-0.413905	-1.76965	-2.76428	-1.98801	-0.314287	-0.1227	1.46298	1.20772	7.88733	7.00079	9.20728	0.240382	7.5878
LOC100128993	-1.14327	-1.65626	-0.208947	0.0151186	-2.71169	-0.558317	-0.990466	-2.9105	-2.10954	-0.338964	-0.0151186	-0.0990195	1.2603	5.8461	4.67147	12.1916	0.0799804	2.48524
LOC100129198	0.245586	-3.40489	-0.0375295	0.55867	-3.06206	-1.43662	-2.78726	-2.21531	-3.03449	2.58205	2.92494	2.45702	2.78645	4.9693	3.79467	5.64935	-0.844421	1.60844
LOC100129476	-1.12974	-2.65749	-0.28553	-0.0574999	-0.591585	-0.618683	-1.91717	-2.96388	-2.28971	1.16617	1.27327	1.50876	1.68068	6.01325	4.83863	6.03515	0.0574999	2.6524
LOC100129515	-0.509055	-1.86793	-0.590931	0.592764	-2.03065	-1.75918	-1.6509	-0.927064	-1.41709	1.92668	1.6305	1.94368	2.48524	4.74991	10.6787	4.77181	-1.1082	5.9726
LOC100129775	-1.32783	-3.11362	-1.3953	-0.541614	-3.14932	-0.82735	-1.96682	-2.49094	-1.81902	0.184676	0.912087	0.746531	1.16993	14.8749	8.76928	5.58324	-0.00795793	2.20049
LOC100129858	-1.47481	-1.11857	-1.84858	-0.352245	-2.16172	-0.830689	-1.07423	-0.729843	-1.16205	0.445073	0.544603	0.35725	0.98489	7.63375	4.39279	5.93984	1.12197	3.97852
LOC100129884	-1.01973	-1.1774	-2.91182	-2.13424	-1.83796	-0.270448	-1.60382	-2.32347	-1.83167	-0.291635	0.156598	-0.0250769	0.504643	9.14311	4.84915	8.76342	0.395313	8.92723
LOC100129894	-0.630873	-2.53653	-0.701874	-0.877484	-2.74208	-0.686297	-1.98452	-3.03531	-2.35645	1.89196	1.56998	1.66165	2.17987	8.53829	7.55788	6.40053	-0.0196695	2.80326
LOC100129935	-0.163247	-2.48614	-0.157	0.692251	-2.73899	-0.449037	-1.9975	-3.04569	-2.34503	0.666634	2.02069	1.82912	2.5648	5.91622	4.74159	5.93812	-0.0371418	2.55537
LOC100129960	-1.28577	-0.993712	-1.23089	-0.918984	-1.43623	-0.563272	-0.186809	-0.24284	-0.324788	-0.0580788	-0.163893	0.0580788	0.185549	2.15097	13.4352	2.17287	1.27857	-1.20988
LOC100130256	-0.212506	-1.42845	-2.70668	-2.11412	-2.19248	-0.216166	-1.25932	-1.09275	-1.81208	-0.255658	0.00585222	-0.0299945	0.631978	6.20446	5.02984	6.22637	0.34062	2.84361
LOC100130264	-2.1444	-1.64696	-1.35789	-2.48518	0.0119576	-0.372946	-1.72412	-2.7148	-1.90477	0.965656	2.60704	-0.120009	1.21585	5.94701	8.91052	5.96891	0.236142	6.06032
LOC100130507	-0.201044	-1.26863	-0.843264	-0.223889	-1.53763	-0.573079	-1.92327	-2.92568	-2.11988	1.39657	0.204007	-0.158541	2.81357	5.79905	4.62442	7.37701	0.0609484	6.28109
LOC100130700	-0.312439	-2.00216	0.0743885	0.726753	-1.20988	-1.583	-0.884513	-0.683383	-1.09925	2.39043	2.52968	2.93671	2.62832	4.8832	6.48412	4.9051	-0.389417	1.52235
LOC100130741	-1.52956	-2.01451	-3.59396	-0.873211	-3.31459	-1.13128	-2.47339	-3.4674	-2.68692	2.23263	2.05285	1.55689	1.65197	5.16469	3.99006	5.18659	-0.4968	4.53157
LOC100131150	-1.49475	-0.243267	-1.67655	-0.453133	-0.565678	-0.227789	-0.321102	-0.276686	-0.966373	0.201051	-0.0319896	-0.00960112	2.34069	7.40884	5.00151	6.19804	0.321331	3.9762
LOC100131195	-2.37711	-2.06461	-0.651711	0.00249291	-2.33645	-1.49222	-2.81229	-2.95313	-2.92451	2.1059	1.90051	1.80234	1.87993	5.04474	8.29563	5.06665	-0.878236	2.96193
LOC100131298	-0.420028	-1.68461	-1.73047	-0.20155	-1.32371	-0.615556	-1.95255	-2.96716	-2.16214	1.96124	2.36637	-0.0527143	2.41704	5.72569	6.94491	5.74759	0.0245562	2.36484
LOC100131496	-0.651443	-0.212189	-0.70294	-1.09425	-1.58244	-0.546099	-1.90752	-2.93106	-2.15681	0.680443	0.89213	0.371512	1.42181	5.82007	7.03065	5.84197	-0.00132704	4.75741
LOC100131508	-0.0701151	-3.28119	-0.947355	-1.19493	-2.55942	-0.456127	-1.82665	-2.84041	-2.07639	1.14553	1.97229	1.38879	1.44756	12.6233	4.72172	5.91825	0.085351	2.53549
LOC100131510	-0.622052	-0.688664	-2.21357	-1.1456	-2.24358	-0.39707	-1.38797	-2.0231	-1.98837	0.367237	0.157502	0.671198	0.823069	5.89102	4.7164	5.91292	0.345485	3.6097
LOC100131662	-1.12804	-2.11757	-0.285694	0.211586	-1.19132	-0.976886	-2.30618	-2.6361	-1.94863	2.25576	2.12165	2.63343	1.83937	5.31684	4.14222	5.33874	-0.185539	5.6805
LOC100131826	-2.18269	0.103497	-0.550711	-0.783366	-0.770502	-0.458867	-0.564965	-0.115257	-0.2951	-0.552406	0.0718899	-0.188354	0.2888	6.10649	4.93187	6.12839	0.161547	2.74564
LOC100131840	-0.163064	-1.04406	-0.657356	0.216331	-1.34401	-0.70518	-1.27724	-0.433918	-1.43446	1.13845	0.134664	0.517556	0.538954	5.47713	4.3025	5.49903	-0.214096	4.49396
LOC100131860	0.277287	-3.0353	-2.75169	-1.92507	-2.97289	-0.123188	-0.551353	-1.42646	-1.75079	-0.427114	-0.0612078	1.63662	0.54971	6.18575	5.01113	6.20765	0.404152	2.8249
LOC100131864	-2.03818	-3.03559	-2.7402	-2.18021	-2.90657	-0.271402	-1.62058	-2.621	-1.90764	0.0468631	-0.0468631	-0.113674	0.737296	10.4817	5.09213	6.89725	0.372742	2.93593
LOC100132005	0.0448551	-0.761978	-1.38709	-0.65446	-0.976636	-1.34421	-2.81808	-1.511	-2.00248	0.376883	0.318595	0.265521	0.646238	5.1278	5.65537	5.14714	-0.415617	1.76439
LOC100132014	-2.65625	-3.88421	-1.10056	0.10705	-3.38747	-1.48268	-2.78771	-3.83728	-3.15349	1.25351	0.776127	-0.0222635	1.77225	6.0019	4.97332	6.03923	-0.831672	4.38387
LOC100132273	0.552356	0.21481	-0.00673008	0.658017	0.215431	0.120461	0.0526075	0.00673008	0.0424223	-0.393744	-0.157499	-0.351881	-0.0471697	2.77093	2.65577	1.82637	-0.300491	-1.55638
LOC100132661	0.216324	-2.48703	-1.55222	-1.22029	-1.57586	-0.66322	-1.99831	-2.83643	-2.20946	1.09682	0.732708	-0.218998	0.307101	5.69311	4.51849	5.71502	0.037941	2.33226
LOC100132735	-0.04247	-1.93022	0.04247	0.333392	-1.19428	-1.04696	-2.36641	-2.73039	-2.63595	1.85314	2.06076	2.6336	2.03684	5.47287	4.98728	5.69327	-0.414386	2.11202
LOC100133106	-0.107028	-2.84347	-2.49624	-1.94615	-2.71113	-0.0829787	-1.38677	-2.42405	-1.71652	-0.184917	0.311	0.279543	1.86666	6.77126	5.3423	7.18722	0.591706	10.4126
LOC100169752	-1.18937	-3.0065	-2.63583	-2.09575	-2.88156	-0.2285	-1.53414	-2.57173	-1.87847	-0.364295	0.152043	0.348654	0.350263	6.55422	8.09918	13.2521	0.443478	3.00751
LOC100192378	-0.247546	-3.02537	-0.726458	-0.395164	-1.56469	-0.240517	-1.54666	-2.58237	-0.17063	0.650205	1.65263	2.44627	1.75216	7.75827	5.31745	6.37259	2.6911	2.98983
LOC100268168	-0.735207	-1.086	-2.25851	-0.95189	-1.37277	0.44897	-1.97882	-1.09676	-1.60692	1.3097	1.04116	1.48863	2.00675	5.80397	4.62934	6.99588	0.0123696	8.25784
LOC100270680	0.522516	-3.53895	-2.62344	-1.68142	-3.41619	-0.787531	-2.12728	-1.62159	-2.42892	0.550887	1.49637	0.749659	0.780212	5.78728	4.61265	5.80918	-0.122933	2.42642
LOC100271722	-2.26211	0.31132	-1.22623	-1.02609	-0.507038	-0.49228	-1.83416	-1.75981	-1.99956	-0.30423	0.112368	-0.112369	0.445309	5.88171	4.70709	9.5734	0.195074	6.31495
LOC100287166	-0.560572	-1.4726	-2.24815	-1.05472	-2.96215	-0.362876	-1.68753	-2.72507	-1.95804	-0.133087	0.412367	0.353364	0.445909	6.32675	4.96815	6.16468	0.237189	5.50219
LOC100287216	-0.84941	-1.98329	-2.8974	-1.65282	-2.98738	-0.45861	-0.253359	-0.0286284	-2.08494	1.92291	2.51539	1.51916	1.40264	6.00234	6.37094	7.4844	0.141863	2.57696
LOC100288077	-0.866317	-2.99222	-0.682976	-0.142007	-3.33709	-0.700545	-2.03714	-3.04825	-2.35502	2.94165	2.15332	2.72413	3.0962	5.88758	4.71295	5.90948	-0.0362697	2.52673
LOC100288181	-0.0576425	-1.32655	-0.392114	0.143759	-0.894372	-0.0129943	-0.81996	-0.217506	-0.562066	1.5368	1.19458	0.343272	-0.0991077	4.80707	3.63245	4.82897	-0.181749	1.44622
LOC100289045	0.0421257	-2.23515	-0.711725	-0.764606	-2.49779	-0.6929	-1.6773	-2.35103	-2.35689	0.562156	1.16362	1.6476	1.77117	6.90669	4.6677	6.49092	0.728286	8.52498
LOC100289094	-2.38501	-3.39756	-3.01912	-0.321453	-3.29405	-0.664485	-1.97526	-3.01156	-2.34041	-0.731914	3.73494	-0.366558	-0.0113454	6.51306	4.78926	5.98579	0.0113459	2.60303
LOC100289230	0.63676	1.44818	0.996357	-0.101105	1.38024	0.669971	0.617838	0.552494	0.773467	-0.315545	0.0190811	-0.106828	-0.581178	3.395	0.623256	2.07591	0.97237	3.15087
LOC100291323	-0.28824	-2.32356	-1.64314	-1.71546	-1.65569	0.592911	-0.591884	-0.532601	-0.331478	1.19638	1.41811	1.65403	1.84103	5.65104	4.47641	5.67294	-0.305207	2.29019
LOC100291666	-0.805507	-3.34554	-3.08659	-1.74002	-3.22176	-0.546841	-1.89267	-2.89454	-2.1045	-0.0366602	0.614207	0.179758	0.371251	5.85377	4.67915	6.37189	0.121902	2.49292
LOC100293516	-0.346989	0.143659	-0.887732	-0.479468	-0.778321	-0.60555	-1.06186	-0.143658	-0.746976	1.70043	1.46873	2.02128	1.63105	5.6737	4.49908	5.69561	-0.181124	8.45857
LOC100306975	-0.144391	-0.98228	-0.0884385	0.195345	-1.24567	-0.815132	-1.45626	-1.00309	-0.765851	0.580281	1.30481	0.51274	1.76934	10.8899	4.52076	5.71729	0.62034	3.68678
LOC100505478	-1.43214	-3.51685	-0.74623	0.191843	-1.92283	0.0208874	-2.13775	-0.921681	-2.39385	1.87161	0.243382	0.0726757	-0.0187812	5.66119	7.27952	5.73084	-0.2264	2.30034
LOC100505540	-0.797267	-1.93232	-1.04454	0.414441	-0.281463	-0.918417	-2.25093	-2.14153	-2.4919	1.73419	1.06252	1.95335	1.76394	5.54193	5.10307	7.05426	-0.0457916	2.18108
LOC100505573	0.025183	0.160841	0.384796	-0.522412	0.275792	-0.157421	-0.0486305	-0.151495	-0.0236413	-0.598065	-0.845698	-0.642531	-0.706571	-0.562674	1.57122	-0.540773	0.481841	-3.92353
LOC100505663	-0.402509	-3.25858	-1.03277	-0.622963	-3.08214	-0.252996	-1.6035	-2.59429	-1.79604	0.517858	0.586738	-0.0324912	1.20069	6.08346	4.90884	6.10536	0.360013	2.72261
LOC100505701	-0.853488	-2.36692	-2.23928	-1.08378	-3.00972	-0.363579	-1.69792	-2.71235	-1.57583	-0.139797	-0.0789652	0.384544	0.853144	6.17977	5.00514	6.20167	0.302743	2.81892
LOC100505711	0.072216	-3.37987	-0.646085	-1.38396	-2.4792	-0.618252	-1.96061	-2.96351	-2.17166	1.92034	1.04671	1.44323	1.58087	7.68602	4.65711	6.71394	0.0280514	4.85568
LOC100505784	0.29153	-3.50603	-1.39192	-0.931257	-3.43731	-0.482933	-0.938725	-2.85782	-2.11067	0.248333	1.76901	0.30897	1.27408	5.72509	4.55047	5.74699	0.0113034	3.38968
LOC100505841	0.0605187	-2.61258	-2.7963	-2.27547	-3.09287	-0.387759	-1.66037	-0.573217	-1.23449	-0.0787492	0.0818768	0.575304	1.0297	6.18246	7.23391	6.20436	0.237568	7.34983
LOC100505869	-0.293657	-2.11287	-0.288268	-0.246549	-1.59713	-1.02755	-2.37296	-3.22885	-1.47936	-0.401581	-0.179025	0.314478	0.44123	5.38543	4.2108	7.30904	-0.397795	2.27905
LOC100505870	-1.97814	-1.41851	-1.83996	-0.942646	-2.86252	-0.261931	-1.56693	-2.60859	-1.88892	-0.296021	0.172554	0.077682	1.28471	11.6439	8.38981	6.35391	0.39716	8.49589
LOC100505890	-0.354963	-1.77013	-0.509821	0.460212	-2.33545	-1.08654	-1.0725	-3.45826	-2.73077	1.50771	1.03481	1.51904	1.74008	5.4494	4.17023	5.36675	-0.528162	1.984
LOC100505909	-1.46979	-2.75208	0.0127244	0.162836	-1.54399	-1.52415	-2.82362	-2.98612	-3.17117	1.16398	0.679646	1.26374	1.42322	5.09286	3.91824	5.75838	-0.563151	4.00468
LOC100505964	-0.354488	-2.13908	-0.719701	0.520074	-1.70161	-1.55832	-2.09202	-1.76923	-0.642419	0.879908	1.0037	0.241117	1.11871	5.38773	4.5932	4.99447	0.435961	4.35343
LOC100506031	0.650764	-1.10602	-1.3194	-0.425428	-0.781985	-0.829885	-0.721939	-0.606976	-0.443952	0.166144	0.193012	-0.784049	0.692905	3.22021	2.04558	3.24211	-0.0937986	1.54507
LOC100506034	-0.439081	-3.43095	-2.06256	-0.389953	-2.4384	-0.688786	-2.00157	-3.03552	-2.35521	1.68976	1.30536	1.79484	1.83858	6.37432	4.7519	5.94843	-0.0135741	2.56568
LOC100506050	-2.10422	-3.11068	-2.76034	-2.21777	-2.99671	-0.360871	-1.69302	-2.70845	-2.02081	2.54791	-0.000587	0.641909	0.320533	6.59845	5.13648	6.25961	0.306576	6.90308
LOC100506122	-0.426174	-3.16343	-0.583468	-0.0364161	-2.6949	-1.39073	-2.70467	2.00645	-2.35226	2.52587	2.64902	2.99078	2.46765	5.16841	3.99378	12.5162	-0.726067	1.80756
LOC100506130	2.02986	0.648397	0.76889	0.313551	1.17161	0.167509	0.275032	0.250054	0.440436	0.156032	0.434685	0.327641	0.243696	0.577295	-0.597331	0.733845	-0.226895	-1.78859
LOC100506159	-0.877844	-1.25623	-0.619794	-1.65055	-1.65585	-0.177347	-1.52541	-2.53372	-1.83991	-0.205687	0.0575867	-0.0670447	3.02441	8.52377	5.18429	6.41623	2.76917	2.99806
LOC100506165	-0.854885	-3.21668	-1.45104	0.12487	-1.18532	-0.790365	-2.10954	-1.89652	-2.42676	1.37015	-0.461815	1.0623	1.89812	5.76619	7.51646	5.78809	-0.127082	2.40533
LOC100506195	-0.359299	-2.91313	-1.97235	-1.06802	-3.33871	-0.642567	0.880746	-2.98327	-2.21852	0.764551	1.20599	1.50807	0.703364	5.85989	9.34005	5.88179	0.0182362	2.49904
LOC100506229	-1.68097	-2.99844	-0.973096	-1.07425	-2.88944	-0.236558	-1.59594	-2.64086	-1.91798	1.49577	0.174856	0.513797	0.460889	6.29589	8.10531	6.31779	0.355201	9.41535
LOC100506234	-1.27712	-1.72393	-0.974553	-0.493222	-1.41851	-0.939864	-1.60733	-2.50274	-1.37204	1.74403	1.51174	1.17169	1.17717	5.36261	5.22123	5.38452	-0.420593	10.9503
LOC100506236	-0.0666838	-0.781318	-0.181206	-0.285258	0.379407	-0.515329	-1.82503	-1.67682	-0.731675	1.67495	1.26897	0.812121	0.0666833	6.06433	5.0376	6.08623	0.15846	6.21612
LOC100506242	-1.70888	-2.29885	-2.37687	-0.601209	-3.14237	-0.527468	-1.83437	-2.86882	-2.14619	1.32645	1.83414	1.12903	1.2616	6.06096	4.88698	6.08286	0.14283	6.36375
LOC100506253	0.0486035	-2.07584	-0.0486035	0.458547	-0.942503	-0.889278	-1.38441	-1.67434	-2.47325	2.35896	1.96319	1.9083	1.76752	5.54094	5.67589	6.25339	-0.332028	2.88304
LOC100506317	-0.313458	-2.00669	-1.58906	-0.51438	-1.50125	-0.54162	-1.88218	-2.87461	-2.09409	0.450706	0.947574	0.766305	0.899678	7.3598	4.55727	6.50768	0.0904512	2.37104
LOC100506348	-1.85791	-2.90083	-2.52699	-1.9895	-2.78039	-0.133602	-1.43772	-2.47748	-1.24583	-0.256304	0.281997	0.15668	0.45817	11.9741	5.29749	6.49401	0.539933	3.11126
LOC100506389	-1.94223	-3.26067	-2.97184	-1.81888	-3.19825	-0.326625	-1.54486	-2.70726	-1.95432	0.404582	0.88906	1.34738	1.00381	5.97416	4.79954	5.99606	0.196367	2.61331
LOC100506406	-1.97961	-0.924049	-2.02689	-0.573372	-2.86116	-0.208141	-1.57494	-2.61546	-1.88031	-0.278189	0.13565	0.0614467	0.686101	6.30648	10.769	6.95943	0.378112	4.46147
LOC100506409	0.320029	-3.31495	-1.78984	-1.39256	-3.24094	-0.508454	-1.87322	-2.89194	-2.12606	0.465609	-0.308265	1.05857	0.285468	5.8697	4.69507	5.8916	0.038559	8.46928
LOC100506418	1.48299	-3.23109	-2.50935	-2.88278	-1.55773	-1.14419	-2.08087	-1.14494	-1.13294	0.304316	0.590455	0.336586	-0.0335093	5.28109	16.5279	5.72594	-0.522097	6.11203
LOC100506478	-1.01406	-3.90319	-0.480249	0.00353861	-3.74585	-1.01122	-2.34101	-3.35324	-2.60518	1.05174	1.23263	1.21022	1.29481	5.47775	6.18892	5.49965	-0.363668	2.1169
LOC100506507	-1.22588	-1.66033	-1.00097	-0.0102892	-2.29613	0.055232	-2.44147	-1.86017	-2.01364	1.61083	1.50249	0.951124	1.068	5.12162	3.947	5.14352	-0.662024	3.70922
LOC100506540	-2.00375	-1.87992	-2.60121	-0.1461	-2.82906	-0.236668	-1.58203	-1.50625	-1.77944	-0.504907	0.0745606	-0.221145	0.333802	6.03766	5.43176	6.75307	0.379335	2.8108
LOC100506542	0.857156	-1.64548	-0.00978422	-1.09326	-1.25807	-0.642303	-1.95685	-2.98608	-2.23923	2.42358	2.6012	2.91729	2.97519	5.9105	4.73588	5.9324	0.00978374	5.54311
LOC100506546	-1.82125	-3.26405	-2.94426	-2.37764	-3.09339	-0.356369	-1.69579	-2.69862	-1.92012	2.37842	-0.0802474	-0.229397	1.36402	6.10296	4.92833	6.12486	0.289328	2.7421
LOC100506630	-2.22573	-0.751544	-1.34946	-1.45085	-1.44566	-0.467037	-0.575741	-2.17792	-2.10418	2.85074	2.9348	3.10285	1.94253	7.62941	5.49665	5.96507	0.0849357	2.58232
LOC100506670	-2.31899	-1.83088	-1.20984	-1.18245	-3.29782	-0.629283	-1.96082	-2.97259	-2.20209	-0.112484	-0.0172482	-0.302514	-0.0525832	5.876	4.70137	5.8979	0.036047	2.51515
LOC100506674	-0.426832	-0.705504	0.0140982	-1.15136	-0.76531	-0.61498	-1.96077	-2.31475	-1.80888	-0.489556	0.720307	0.396761	0.275817	7.89358	4.60267	7.33642	0.0610967	2.41644
LOC100506687	0.530041	0.947529	0.570577	0.961502	1.41383	-0.0260041	-0.0176709	0.0120285	0.130708	-0.3201	-0.147864	-0.322433	-0.22599	-1.9359	-3.11053	-1.914	-0.502629	-2.73517
LOC100506769	-1.33479	-3.49046	-1.47312	-0.714144	-3.36754	-0.69026	-2.03518	-3.03716	-2.24623	1.2054	1.06938	1.82626	1.71712	5.70046	4.52583	6.25463	-0.0188813	2.33961
LOC100506837	-0.0819874	-2.92275	-2.65543	-2.10869	-2.88466	-0.271236	-1.57127	-2.61482	-1.9154	-0.343406	0.194181	1.6352	0.371001	6.52752	5.16849	6.36502	0.401274	2.98226
LOC100506853	-1.0184	-2.22051	-0.914621	-0.992028	-1.93174	-0.689113	-2.02776	-3.06511	-2.27239	0.444077	0.223765	1.85934	0.13585	5.7117	4.77751	7.32033	-0.148406	3.38276
LOC100506865	-0.733192	-3.12599	-1.00724	0.0966759	-2.49829	-0.644743	-1.97106	-2.99694	-2.20207	1.74286	0.765097	0.0144315	1.10664	5.67644	4.50182	5.69834	-0.014431	2.31559
LOC100506926	-0.960258	-3.36072	-1.13593	-0.0541649	-2.34249	-0.632231	-1.36448	-2.98246	-2.17682	0.896953	1.04805	1.25362	0.445281	7.44434	4.60546	6.72569	0.0332909	5.52797
LOC100506955	-2.29569	-3.11098	-1.68866	-0.617644	-3.33646	-0.564785	-1.88488	-2.88983	-2.13392	-0.476548	0.131543	-0.22143	0.288063	5.70812	4.53349	5.73002	0.128524	2.34727
LOC100507033	-1.33091	-2.11032	-1.19714	-1.00906	-2.03779	-0.583923	-1.25267	-2.08515	-2.15023	-0.494753	0.0299802	2.39995	0.657137	5.8756	4.70098	6.37244	0.0774193	2.51475
LOC100507066	-2.11933	-0.709137	-2.96299	-1.02963	-1.21236	-0.379888	-1.70434	-2.71188	-1.94257	-0.221616	0.329724	0.0177112	0.52818	5.9279	4.75327	5.9498	0.322305	2.56705
LOC100507096	-1.47435	-2.80793	-0.922856	-0.187626	-3.47043	-0.83363	-2.18438	-3.18392	-2.39691	1.64909	1.57864	1.84897	1.03496	5.61116	4.43654	5.85137	-0.169382	2.25031
LOC100507100	0.363159	1.77232	0.252361	0.103921	0.951722	1.15242	1.29355	1.18424	1.21803	-0.24415	-0.101389	-0.196595	-0.135528	0.309208	0.953141	1.89943	0.368079	0.101389
LOC100507127	-1.42611	-1.29707	-0.420114	-0.15718	-0.680853	-0.220169	-1.55406	-1.07273	-1.04079	0.574949	1.11908	0.00717401	1.35162	6.42666	8.12709	6.27696	0.360445	4.24833
LOC100507140	-0.848275	-2.05822	-0.968302	0.506674	-1.76627	-0.255532	-2.18229	-2.75178	-2.10792	1.19786	1.2656	0.751417	0.380223	5.62972	4.5502	6.60446	0.774837	2.26887
LOC100507218	1.29736	1.4216	0.208521	0.310814	1.52648	0.397311	0.422561	0.384816	0.496604	-0.83696	-1.66094	-0.966909	-0.778808	0.240309	-0.659649	0.26221	1.52845	-2.02466
LOC100507222	-2.03627	-3.09609	-1.88035	-0.117971	-2.69645	-0.3351	-1.65122	-2.6751	-1.93118	-0.37863	0.0485826	0.00167704	0.290854	6.22118	7.36162	6.58442	0.332307	2.86033
LOC100507360	0.320003	-0.670271	-1.54978	-0.532162	-0.975345	-0.528879	-1.16934	-1.3895	-1.33993	-0.686004	-0.00651455	-0.0590153	-0.0230742	6.3858	4.92927	5.84092	0.0853023	4.05993
LOC100507362	-2.30867	-3.32639	-0.567464	0.195673	-2.14546	-1.53885	-2.87564	-3.88901	-3.20749	1.32261	1.63931	1.11286	1.53013	5.05019	3.87556	5.07209	-0.884694	1.68934
LOC100507390	0.236133	-2.35101	-1.49346	-0.563808	-1.71254	-0.513417	-1.85688	-1.95943	-2.08198	0.516417	0.100132	0.668105	1.18607	5.88917	4.71454	5.91107	1.10427	3.12049
LOC100507431	-0.28903	-0.496168	-2.30531	-0.714633	-2.1293	-0.175519	-1.51061	-1.23751	-1.83862	-0.130088	0.293189	0.0216527	0.909375	6.36318	7.7428	6.87833	0.430414	4.90442
LOC100507521	-1.50179	-3.22678	-1.46279	-0.356663	-1.66785	-0.389704	-1.73069	-2.72156	-1.93751	1.16271	1.72964	1.97311	1.85172	5.87243	4.69781	5.9875	0.235228	8.32882
LOC100507530	-0.987033	-0.929073	-1.191	-1.20642	-3.24072	-0.595659	-1.9438	-2.94613	-2.24046	-0.463399	0.298908	1.94352	1.97912	8.63573	4.77165	5.96818	0.0456467	5.31203
LOC100507629	-0.0226803	-1.64948	-0.151318	0.0226808	-3.2181	-0.546008	-1.13401	-0.519018	-0.639725	-0.483306	-0.159443	-0.287473	0.293391	5.86102	4.6864	8.13032	0.121671	2.50017
LOC100507632	-0.248166	-1.90215	-1.29515	-1.17962	-2.11648	-2.39297	-2.33338	-1.66957	-2.09263	1.23802	1.28865	1.18921	1.43136	6.60644	2.94798	4.1445	-1.79789	2.98606
LOC100507637	-0.592875	-1.6312	-1.90262	-0.451871	-2.00586	-0.826965	0.182132	-0.460931	-0.875042	1.74722	2.78038	1.11974	1.52188	5.39524	4.22061	5.41714	0.0258451	2.03439
LOC100507651	-0.908386	-3.03642	-1.13619	0.112911	-2.88611	-0.184561	-1.50543	-1.59427	-1.79454	-0.145889	0.00890064	0.523815	0.542078	6.34607	9.6812	6.36797	0.474537	2.98522
LOC100508196	0.214707	-2.20077	-1.67203	-2.12849	-2.92103	-0.0610852	-1.36488	-0.527779	-1.68863	-0.384766	-0.00633907	-0.0384145	0.59263	6.25458	5.07996	6.42532	0.465257	3.24124
LOC100509091	-2.03745	-3.01612	-2.75856	-2.18934	-2.88484	-0.264738	-1.61758	-2.05056	-1.88568	-0.109036	0.00793457	-0.0784159	0.584891	6.22149	5.04687	6.2434	0.357362	8.00005
LOC100509121	-2.10719	-3.34625	-2.97444	-2.48759	-3.20493	-0.441425	-1.69102	-2.72546	-2.05728	-0.185118	1.93755	0.177983	0.53975	5.75369	4.57906	5.77559	0.270566	2.39283
LOC100509541	-1.14543	-2.75108	-1.7109	-2.49399	-2.83019	-0.535717	-1.8698	-0.38132	-2.13711	2.4003	2.40764	2.34782	2.42682	5.94064	4.76601	5.96254	0.112975	2.57978
LOC100509968	-0.551154	-3.22846	-2.89883	-2.328	-1.6097	-0.394201	-1.74539	-2.75363	-2.05754	0.712944	0.218307	1.28999	0.246397	6.1323	9.63814	6.15421	1.96376	2.77145
LOC100652730	-0.371866	-3.74455	-1.76836	-1.46187	-3.77179	-1.46119	-0.155735	0.336385	0.606406	-0.702158	-0.869799	0.418975	-0.0192661	5.14321	4.16784	5.10779	0.0835695	1.72503
LOC100652770	-0.99375	-1.87708	-1.11379	0.229027	-2.20473	-0.893643	-2.20705	-3.23642	0.590301	3.22992	2.80803	3.80255	2.90426	5.66872	4.49409	9.60142	-0.229027	2.30786
LOC100653006	-2.25748	-3.52614	-0.895992	-1.23461	-3.37191	-0.538698	-1.8396	-2.84633	-2.10987	0.830558	0.783361	1.27853	0.249933	6.75017	6.43096	5.68071	0.122903	2.60143
LOC100653325	0.104064	-1.0127	-2.58892	-0.224862	-1.14916	-0.235619	-1.53828	-2.57958	-1.85516	-0.350428	0.204588	0.0650358	0.36314	6.37641	9.46419	6.39831	0.438951	4.7531
LOC126536	-1.00369	-3.72725	-2.8187	-0.569367	-1.36595	-0.787785	-2.12833	-2.32888	-2.3575	1.36769	0.519609	1.37322	0.153745	5.64733	5.35192	5.66923	-0.153745	2.28647
LOC144486	0.0023303	-1.04357	-0.408752	0.313075	-1.32039	-0.678522	-1.77219	-1.12403	-1.22744	2.19266	2.68063	2.2405	2.50823	11.7292	6.36	4.47356	-1.23328	4.52751
LOC146336	-1.97233	-2.97843	-0.720202	-0.789486	-2.87498	-0.279282	-1.61281	-2.08146	-1.86107	-0.251284	-0.0740819	-0.0284162	0.523299	7.30156	13.0422	6.15315	0.263435	2.7704
LOC148709	-0.112008	0.0603507	1.56297	2.04395	0.512118	0.117357	0.173907	0.247442	-0.0913522	0.395463	0.151531	0.273875	1.69706	-0.757091	-0.0417407	-0.73519	-0.85437	-4.11794
LOC150568	-0.426041	-3.99382	-1.92413	0.128053	-1.90362	-1.07859	-2.44555	-3.45277	-2.723	0.997815	1.59274	0.0460448	1.43446	5.34488	5.14172	5.36679	-0.0455646	7.53615
LOC150622	-0.763839	-3.38932	-0.426629	0.538671	-1.69627	-1.38247	-2.72017	-2.97063	-2.93862	1.91253	0.880698	2.01681	1.45541	4.96473	3.79011	5.26207	-0.703153	4.60181
LOC151300	-2.06236	-3.07468	-2.68967	-2.16963	-2.99056	-0.343005	-1.65386	-2.69755	-2.02829	1.41343	1.95723	1.55496	2.11562	6.27734	5.31185	6.75797	0.308989	5.66121
LOC151658	-0.380381	-3.19362	-1.69009	-1.55855	-3.03289	-0.315701	-1.64386	-2.65644	-1.90666	1.37369	1.54495	2.13506	0.165161	6.1875	5.01287	6.2094	0.338509	5.14036
LOC152586	-2.36426	-3.35726	-0.531189	0.00553179	-2.1905	-0.64577	-1.95449	-3.00151	-2.28703	1.2123	2.26687	1.84616	0.591129	6.56786	8.15259	5.96406	-0.00553131	2.5813
LOC154822	-1.42715	-1.09957	-0.741132	-0.502306	-0.782598	-1.07405	-0.104587	-3.41538	-1.98714	0.275814	1.52895	1.05092	1.07608	5.47409	4.29946	10.6806	-0.410973	6.25078
LOC157627	-0.483469	-2.52506	-0.921119	-0.130491	-2.48328	-1.32386	-2.47208	-2.41986	-2.63022	2.03127	1.78914	1.54916	1.898	5.58623	3.87795	5.07448	-0.777471	2.55692
LOC200261	-1.32123	-3.12763	-2.95107	-2.38625	-2.44914	-0.468161	-1.78982	-2.84968	-0.388943	2.04214	2.46111	2.81835	2.88998	7.10117	4.65515	8.22576	-0.0134196	2.46893
LOC219731	-0.0275733	-0.623739	-0.385433	-0.648086	-0.896163	-0.376449	-0.879201	-0.615012	-0.792213	1.65352	2.73308	2.44688	2.44933	7.25728	7.05858	5.42509	-0.335248	2.49196
LOC221442	-0.263688	1.44504	0.542327	0.403774	0.716058	0.557526	0.350469	0.490329	0.299054	-0.0493147	-0.12648	0.178118	0.0493147	2.16913	0.994503	2.19103	0.997614	-1.19172
LOC255177	-0.511073	-2.80056	-2.44013	-0.466641	-2.714	-0.0784235	-1.38923	-2.43665	-1.74326	-0.153957	0.506686	0.535832	0.788373	6.51942	7.53584	6.54132	0.560486	8.0068
LOC255480	-1.96117	-2.95064	-2.65733	-2.09018	-2.81898	-0.193703	-1.54413	-2.54259	-1.81863	-0.135509	0.0322962	0.23475	0.577184	6.3397	5.16508	6.3616	0.454713	2.97885
LOC283089	-0.365675	-1.67216	0.415567	0.54641	-0.742072	-0.882225	-2.21941	-2.96836	-1.9049	2.05933	2.27143	1.55743	-0.172188	5.62147	4.44684	6.04615	-0.222049	2.26061
LOC283624	0.197881	0.247685	-0.773622	-0.860387	-0.792315	-0.394859	-1.65454	-0.4533	-2.04606	0.02109	-0.174041	1.09417	1.60613	6.06718	4.89255	6.08908	0.177681	9.4328
LOC283788	0.909237	0.480011	-0.0441081	-0.148859	0.327036	0.0671113	-0.00417781	0.014128	0.0574148	-0.446551	-0.649161	-0.299738	-0.217935	-1.08067	-2.34964	-1.15311	0.269581	0.283574
LOC284260	-0.529123	-0.60205	-1.74666	-0.0130849	-1.76469	-0.599454	-1.80417	-2.18504	-2.26014	0.446695	1.45587	0.288899	0.990947	6.11932	4.73424	5.93077	0.194452	4.53245
LOC284561	-1.94652	-2.95317	-2.72514	-1.7212	-2.86039	-0.211321	-1.56482	-2.59567	-1.81192	-0.263089	-0.0220337	1.54426	1.17626	6.16359	6.91882	6.18549	0.332388	6.88121
LOC284648	-0.0278687	-3.30418	-0.0625191	-0.802183	-1.39107	-0.622155	-1.93458	-2.96234	-0.1212	0.35747	0.50988	1.22296	-0.0866804	5.94441	4.76978	5.96631	0.0474062	2.58355
LOC284801	-1.05289	-3.44012	-0.968381	-1.07192	-3.3167	-0.697452	-2.01729	-3.03939	-2.28693	1.24897	2.79996	0.937717	0.84374	5.83707	5.06015	6.52973	-0.0401726	2.47622
LOC285074	0.586668	0.845558	0.580039	0.517796	0.823656	0.398285	0.583096	0.621924	0.665421	-0.222382	-0.349139	-0.247865	-0.261437	-0.0109507	-1.00963	0.0109507	-0.314231	-3.3718
LOC285389	-1.54931	-3.17837	-1.91602	-0.570392	-2.15107	-0.46851	-0.37295	-2.85149	-2.09536	1.8417	1.35563	0.766081	2.2915	5.77355	4.59893	5.79546	0.0115509	4.88199
LOC285441	0.0188212	-1.98225	-2.50974	-0.80819	-2.35669	-0.414679	-1.77374	-2.24809	-0.736548	-0.127729	0.886392	0.240664	1.35596	6.0197	5.57233	6.0416	0.171169	2.65885
LOC285548	-0.352473	-1.83534	-0.722957	-2.57056	-2.69212	0.1082	-2.08759	-3.0812	-2.30187	0.230793	0.709336	-0.137349	1.12895	5.7359	4.56127	6.08292	-0.0792994	2.37504
LOC285696	-0.852378	-1.19409	-0.534916	0.149267	-0.996556	-0.605484	-0.906325	-1.58157	-1.4138	1.07265	1.22266	1.50189	1.09172	5.8505	3.9855	7.0154	-0.688076	1.69281
LOC286071	0.426436	-1.03189	-1.33989	-1.66363	-1.358	-0.438599	-0.77028	-1.48499	-2.00405	-0.268877	-0.0276871	-0.176981	1.06672	5.99878	4.82415	6.04669	0.198693	5.32559
LOC286149	-0.680607	-3.21157	-2.90247	-2.3297	-2.50712	-0.460388	-1.80413	-2.80891	-2.07414	0.00429487	-0.191769	0.215335	0.858361	7.2	4.90704	6.10357	0.204099	13.9594
LOC286359	-1.29297	-2.58628	-2.94994	-1.7674	-3.24627	-0.371419	0.156158	-1.04953	-1.99754	0.245314	-0.0830417	-0.23977	0.453794	5.87823	4.7036	5.90013	0.109676	2.51737
LOC286467	-2.0571	0.176644	-0.433986	-2.18787	-0.244592	-0.330733	-1.65656	-2.6972	-1.97728	-0.4258	0.156469	-0.0793481	0.434286	6.21345	5.03882	6.23535	0.279004	2.8526
LOC338579	-0.0838041	-2.65278	-1.72415	-0.433742	-1.60034	-0.387256	-0.92256	-0.625108	-0.815827	-0.600207	1.05777	0.425024	1.93352	6.21515	4.85234	6.04886	0.167831	2.66611
LOC338651	0.165028	-0.357724	-0.540619	-0.0433259	-2.0742	-0.658196	-1.98095	-1.08203	-2.32863	0.383231	0.350402	0.743817	1.92247	5.91721	4.74258	5.93911	-0.0335388	9.17985
LOC338799	1.05113	1.35361	1.73529	1.81712	1.465	0.666817	0.777666	0.77467	0.737294	1.06556	0.554787	0.586424	0.495112	-1.92906	-3.10368	-1.90716	0.623236	-1.32178
LOC339240	-1.52008	-1.41206	-0.537161	0.587898	-1.33254	-1.10634	-2.30814	-1.75779	-2.53279	2.2674	2.07584	2.61376	2.51455	4.38802	3.63895	4.68336	-0.630138	1.5626
LOC339260	-0.192401	-3.22296	-1.27056	-0.219271	-2.54021	-0.498242	-1.79523	-2.8443	-2.16869	2.45874	3.77179	3.49627	2.49016	6.13677	10.0338	6.15867	0.175907	2.77591
LOC339316	-1.78446	-4.18459	-1.71558	0.31887	-4.05872	-1.41163	-2.7602	-3.76327	-3.05754	1.24889	1.1018	1.11496	2.07032	7.34731	3.94634	5.14287	-0.776768	5.82579
LOC339803	-0.123384	-1.37457	-0.0660384	0.240765	-0.755057	-0.735241	-0.736642	-0.593245	-0.621204	0.288758	0.709034	0.834958	0.645327	1.68097	6.4842	1.64499	0.323601	2.52011
LOC339894	0.392073	-0.204151	-1.25338	-1.04514	-1.31667	-0.575161	-0.949458	-1.08843	-2.25251	-0.640567	-0.0835943	-0.301981	0.0835943	6.29729	4.87596	6.07249	0.0974917	2.68974
LOC340073	-2.09237	-3.11309	-2.55728	-2.26728	-2.9929	-0.396785	-1.71442	-2.74634	-1.98938	1.20494	-0.0663242	1.35885	2.93201	6.13498	6.17147	6.68768	0.232971	3.43866
LOC348761	-0.955766	-3.30659	-1.94437	-2.42331	-1.39522	-0.0546451	-1.90064	-2.94517	-2.2248	3.22209	3.70439	3.74842	2.78449	5.99536	7.72705	6.01726	0.0546455	4.32499
LOC348840	-2.32746	-1.33243	0.0755539	0.08319	-2.92136	-0.51922	-1.8557	-2.89299	-2.17291	-0.548698	1.21007	1.15002	0.203558	5.66652	4.49189	5.68842	-0.0368862	5.67367
LOC349160	0.0301595	-3.31045	-1.11864	-1.95757	-3.20489	0.334018	-1.93434	-2.96715	-2.18962	0.752251	0.599618	2.92122	0.429231	5.85182	9.08667	6.52201	-0.030159	4.39404
LOC374890	0.126462	-3.34606	-0.126462	0.179373	-2.95173	-0.879063	-1.7456	-0.651306	-2.50178	3.1023	2.90497	2.84499	3.51076	5.3582	4.18358	5.3801	-0.385574	1.99735
LOC388796	0.0438153	1.62565	1.13631	1.60718	1.48296	0.0526948	0.220508	0.0580554	0.0977737	-0.0934143	0.245122	0.0851841	0.131701	3.01566	2.25765	2.43471	-0.626637	1.34284
LOC388882	-0.0682402	-3.06193	-0.279638	0.77093	-0.777779	-0.599131	-1.94025	-0.701454	-2.17459	2.47931	2.18797	2.4607	2.07082	5.81822	4.6436	5.84013	0.0307598	4.95935
LOC389023	-0.014945	-1.6627	-1.88127	1.61773	-1.32278	-0.357042	0.014945	-0.106995	-0.0452623	1.6457	2.16967	1.59903	1.50268	3.64627	7.3458	3.66818	1.2133	3.79568
LOC389043	-0.280794	-3.32742	-1.61124	-1.66279	-3.21166	-0.576019	-1.90187	-1.80433	-2.22043	1.14327	1.08871	3.33083	1.82124	6.00845	5.14455	6.03036	0.0957174	2.6476
LOC389641	-0.448563	-1.00027	-1.21151	0.0312562	-1.26864	-0.952219	-0.483783	-0.40615	-0.481299	1.48455	0.350797	0.760761	0.934414	4.07023	3.29134	4.09214	-0.111996	8.64257
LOC399815	0.410643	-2.05402	-1.22074	0.491304	-2.55679	-0.58335	-1.57437	-2.35613	-2.20916	1.34582	1.93078	1.71517	0.228093	5.73255	4.55792	6.66543	-0.0489869	4.47608
LOC399900	0.150299	-0.603619	-1.29568	-1.76297	-2.13682	-0.0514479	-0.170527	-0.412446	-0.48386	-0.565004	-0.317952	-0.357604	0.211788	5.86939	4.69477	6.7388	0.0847592	2.50854
LOC400084	-1.84312	-2.83793	-2.50885	-1.95161	-2.728	-0.0321999	-1.43148	-2.47734	-1.7621	-0.157636	0.357144	1.53996	0.605054	6.46897	5.29434	6.49087	0.524051	3.10812
LOC400550	-0.240519	-0.967803	-1.34419	-0.654509	-0.909197	-0.356235	-1.64226	-2.73745	-1.98835	-0.629125	0.530264	1.00777	0.332242	5.91671	5.36864	6.04972	0.172054	3.39255
LOC400620	-0.078239	-1.33282	-1.27218	-1.4318	-2.6831	-0.360446	-1.67448	-2.701	-1.95993	2.45971	3.09906	2.35206	2.91492	8.33249	11.5112	6.22368	0.30551	2.84093
LOC400655	0.08424	-0.77521	-0.261117	0.211689	-1.47582	-0.544062	-1.74913	-2.3847	-2.17305	1.39987	0.939688	1.54413	2.06489	8.03483	4.55969	5.75621	-0.0229549	10.4057
LOC400752	-0.986861	-2.00032	-0.248465	0.87403	-0.799808	-1.5613	-2.0786	-1.41195	-2.24103	1.74846	1.78702	1.53843	1.45242	6.19611	3.66361	6.11023	-0.955407	2.4717
LOC400794	-0.758915	-1.66524	-0.250502	0.27042	-1.0214	-1.1201	-1.88071	-1.48077	-2.17035	2.13612	2.20264	2.19684	2.81532	4.26158	4.95462	6.27619	-0.826364	1.93486
LOC400943	-0.431861	-3.36277	-2.12112	-1.38593	-3.24058	0.0729632	-2.05765	-3.06962	-2.25837	1.89046	0.39575	-0.150546	0.744512	5.63002	6.70848	5.65192	-0.0531945	4.31107
LOC401098	-0.73992	-1.80148	-2.38125	-1.46564	-2.43005	-0.439003	-1.75979	-2.76619	-2.0067	-0.320093	0.27115	-0.0695872	0.437192	5.84567	4.67104	5.86757	0.258936	4.9312
LOC440040	-2.80728	-3.76829	-0.00201845	0.00201893	-3.63291	-1.02606	-1.96864	-3.37674	-2.59216	1.31483	1.90322	1.82085	1.7508	5.43417	4.25955	14.7855	-0.370359	9.9793
LOC440104	0.392657	0.837052	0.792212	0.261074	0.760232	0.307397	0.705682	0.452984	0.361657	0.0783361	0.216139	0.120849	-0.00305288	0.863359	0.694476	2.9858	-0.457534	-2.49749
LOC440356	-1.28054	-1.54009	-0.0759597	0.0222502	-1.15162	-1.38275	-2.69213	-2.38494	-2.05103	2.40724	1.37473	1.0941	0.487307	5.22882	4.0542	5.25072	-0.70836	1.86797
LOC441052	-0.161136	-3.4118	-0.98029	0.370562	-2.54305	-0.683045	-1.98615	-3.02985	-2.36326	-0.305697	0.668802	1.10349	1.48475	5.95361	4.77899	6.23057	-0.00687933	2.59276
LOC441495	-0.457278	-3.45762	-1.78454	-0.108908	-2.23014	-0.671875	-2.01634	-3.02332	-2.33227	-0.707883	1.27491	0.837584	0.999209	6.20534	14.2374	5.91309	-0.0282683	2.53034
LOC442459	-0.979517	-0.467003	-0.422324	0.00446463	-0.396502	-0.861356	-0.583302	-0.182076	-0.255957	-0.882858	3.00224	-0.476131	-0.615112	5.29885	4.12423	9.09887	0.957537	1.938
LOC51145	-0.0187669	-1.48004	-0.436508	0.0187669	-2.28958	-0.749437	-2.11327	-2.02488	-2.3657	1.82186	2.1633	1.89685	1.29648	5.62822	4.45359	6.67641	-0.202415	4.19127
LOC541472	-1.52527	-2.2359	-1.49127	-1.06226	-1.9496	-0.793512	-1.32368	-1.84284	-1.41002	0.423887	0.772678	0.708175	0.9919	4.58025	1.29354	2.49006	-0.0749001	4.69897
LOC541473	-0.702925	-0.0374699	-0.517953	-0.469975	-0.174736	-0.326519	-0.698492	-0.00657606	-0.162414	-0.429948	0.274057	0.274112	0.368089	6.27816	5.10353	6.40477	0.315045	3.47111
LOC554201	-0.503886	-2.83845	-1.00554	-1.93228	-2.74101	-0.123828	-1.42242	-1.75333	-1.79993	-0.189569	0.489366	0.474728	2.07649	6.5121	16.3135	7.13093	0.543284	3.15124
LOC554207	-0.256634	-2.11882	-0.682497	0.441437	-1.96475	-0.701041	-2.51461	-1.53984	-2.54288	2.31834	1.71767	1.90239	1.51523	6.18383	4.06333	5.80439	0.212696	3.15259
LOC57399	-1.04016	-3.46393	-1.49311	-0.663095	-3.36668	-0.673271	-2.01204	-3.02246	-1.99816	2.15673	1.87992	1.46536	0.975826	5.80323	5.07087	5.82513	-0.017601	2.44238
LOC641518	0.437871	-0.857672	-1.85387	0.968216	-0.692538	-0.453305	-0.274003	-0.224855	-0.0509624	0.686575	0.813949	0.717665	0.840874	3.01483	4.83737	3.03674	0.451354	3.6936
LOC642620	-0.437284	-2.98809	-2.6103	-2.08462	-2.2131	-0.267906	-1.57391	-2.62228	-1.94665	-0.347485	0.357331	0.058002	1.88991	7.62758	7.56463	6.61282	0.384976	7.72798
LOC643406	-0.028398	-1.23805	-0.518512	-0.0221818	-1.11955	-1.75083	-1.21404	-1.09218	-1.06506	0.999079	0.444407	1.05116	0.857626	4.19074	5.41729	4.21264	-0.488917	4.46735
LOC643441	-2.14483	-2.29626	-3.07683	-1.749	-3.06725	-0.679666	-2.01068	-3.02928	-2.35299	1.60585	4.2897	1.27694	1.65833	6.34719	4.74864	5.94517	-0.0198078	6.99989
LOC643659	-0.929165	-3.32472	-1.34639	-0.624666	-1.26351	-0.584796	-1.89881	-2.93168	-2.25205	3.36869	1.83412	-0.11364	1.33672	6.03188	4.85726	6.05378	0.685473	5.32085
LOC643797	-2.2572	-3.25356	-2.50811	-1.59172	-2.18947	-0.531591	-1.85639	-2.42646	0.263379	-0.573447	-0.129609	-0.270189	0.274736	8.24307	4.82092	6.01745	0.0735812	2.6347
LOC645195	-0.360975	-1.586	-1.00255	0.00525808	-1.38692	-0.936656	-2.25072	-2.48519	-2.48849	0.764299	0.353256	1.24836	1.65061	5.27349	4.09886	8.36417	-0.302467	3.2503
LOC645206	-1.02828	-3.19226	-2.90081	-2.33588	-1.90639	-0.33216	-1.70582	-1.71446	-1.95878	0.713057	0.891331	-0.258465	1.34994	6.03591	4.86128	8.90995	0.209663	2.67506
LOC645321	0.740333	-1.55534	-0.354094	0.00595522	-2.39506	-0.901501	-2.23769	-1.84546	-2.5238	2.95203	2.98473	2.85143	2.31393	5.65083	4.4762	5.67273	-0.233809	8.56987
LOC645722	1.00792	1.43962	1.53795	0.267568	1.31542	-0.0365622	0.0283973	0.0221136	0.0815151	-0.192087	-0.0656779	-0.141839	-0.213108	-0.0145013	-2.18344	-0.986914	0.668681	-1.96713
LOC645984	-1.95589	-1.79691	-2.6574	-2.10262	-2.83281	-0.190195	-1.53799	-2.54001	-1.83359	-0.152251	0.0380692	-0.0380692	0.551979	9.98918	6.59349	8.57336	0.454082	6.25589
LOC646627	-1.77518	-2.77721	-2.41469	-1.87604	-2.66919	-0.0595155	-1.35768	-2.40694	-1.71925	-0.118109	0.492435	0.29371	0.616453	6.56664	5.87136	6.96921	0.608286	4.95287
LOC646938	0.16581	-1.3338	-1.04687	-0.65908	-2.27374	-1.25219	-0.984399	-0.424202	-0.687688	0.553236	0.75792	1.35997	2.35617	4.82992	3.6553	4.85183	1.08612	1.46907
LOC646999	-0.0177183	-1.62797	-0.892758	-1.59081	-2.72811	-0.458088	-0.493064	-0.811881	-0.858286	0.413303	0.0177183	0.409629	0.371319	5.91506	5.05528	5.93696	0.0878935	2.55421
LOC647107	-0.996881	-3.39184	-0.959218	-0.829518	-2.78355	-0.389352	-1.73131	-2.72296	-1.94014	1.01297	1.70028	1.68481	1.16476	7.3995	4.71153	7.56249	0.238914	4.62699
LOC647323	-0.966094	-3.07671	-2.84957	-2.27896	-2.94916	-0.378539	-1.72991	-2.73397	-1.95192	0.123094	0.283526	0.278849	0.596706	6.00267	4.82805	8.2588	0.22307	6.61889
LOC647589	-1.68128	-3.50351	-3.1168	-1.58036	-3.4068	-0.784639	-2.08421	-3.13294	-2.46803	0.0938883	2.23686	0.939945	0.260701	7.63913	4.68262	5.87914	-0.112632	2.84651
LOC653581	-1.17652	-3.51284	-2.69152	-0.415999	-3.3472	-0.629983	-0.535792	-2.97087	-2.20669	2.69105	0.0587392	0.430409	-0.149774	5.85971	4.70868	5.88161	0.0241432	3.98399
LOC728175	-0.360095	-0.637479	-0.609956	0.270898	-0.0424225	0.391019	-0.461564	-0.313438	-0.395311	1.22717	1.10467	1.03175	1.1973	5.2967	5.52771	5.10655	0.0934315	2.47216
LOC728392	0.591099	0.529575	0.572515	-0.0536995	0.555428	-1.07547	-1.09765	-1.08945	-0.945069	-1.14015	-1.01239	-0.975328	-1.0076	-2.51131	-3.73406	-2.53753	-0.782804	-5.92029
LOC728485	0.429463	-1.38202	-1.42871	-0.923166	-2.0437	-0.655572	-1.9736	-2.84707	-2.24725	0.654283	-0.235201	-0.295161	-0.00672674	7.33586	7.89985	5.91202	0.00672674	7.15561
LOC728716	-0.136369	-2.22949	-2.55966	-1.18049	-1.41492	-0.206308	-1.50891	-2.55229	-1.88124	-0.29011	0.319077	0.114281	1.86449	6.42424	5.24962	6.44614	0.470024	3.06339
LOC728724	-0.205637	-2.01418	-1.37241	-0.373885	-2.85906	-0.137473	-0.68796	-0.00564718	-0.98558	-0.295195	0.14986	0.00564718	0.643022	6.29792	5.12329	6.31982	0.425495	6.03852
LOC729121	-0.486808	-2.07261	-1.56463	-0.810623	-2.88468	-0.212557	-1.57297	-2.59933	-1.82526	-0.0254335	0.989576	1.14091	1.73312	6.12289	8.17894	6.14479	0.327446	4.06419
LOC729444	-0.130117	-2.35475	0.0795167	0.536633	-2.15639	-1.01684	-2.82856	-3.21899	-3.13755	2.0084	2.40033	2.3078	2.00078	5.80572	4.96916	5.6378	-0.723721	2.33451
LOC729866	-0.519955	-1.91643	-2.98704	-2.00117	-3.15317	0.0680156	-1.61423	-0.760888	-1.93048	-0.262739	0.515851	0.158197	0.487603	7.12373	4.75469	5.95122	0.192243	2.56846
LOC729911	-0.455532	-2.15093	-2.62781	-0.932833	-3.02963	-0.425363	-1.7813	-2.15556	-2.02378	0.336946	0.0506997	0.51743	2.45612	7.10027	4.85643	6.05296	0.193753	5.72831
LOC730227	-0.498911	-3.3515	-0.642972	0.558076	-1.69915	-1.75733	-2.44318	-1.83613	-3.39778	2.00247	1.56863	1.31007	1.29811	4.81438	5.35269	4.83628	-1.09423	7.48088
LOC732275	0.0715623	-1.3965	-0.821039	-0.0715628	-1.20162	-1.01223	-2.36552	-2.65216	-2.62307	0.441688	1.96077	1.28731	1.91232	5.50223	4.3276	5.52413	-0.366324	2.14138
LOC780529	-2.24253	-3.16501	-1.25958	-0.714058	-3.02773	-0.444444	-1.3402	-2.79636	-2.00179	-0.255375	3.13547	-0.16049	0.475766	5.97788	10.851	5.99978	0.194646	11.8536
LOXHD1	-0.806533	-2.77047	-1.29981	-0.662085	-2.16096	-0.842212	-1.91565	-2.5315	-2.06709	0.784786	0.959631	0.493869	1.17646	5.70143	6.23152	6.73119	-0.139377	3.65141
LPAL2	-0.59876	-2.71925	-1.37121	-2.18992	-2.53068	-0.14017	-1.52356	-2.52302	-1.76927	-0.259557	0.705233	-0.0587158	0.574736	6.15266	5.93419	6.56987	0.391404	11.3181
LPAR6	0.835073	1.08087	0.575375	0.366057	1.33659	0.0772077	0.0748626	0.0679351	0.113286	-0.38389	-0.115339	-0.25688	-0.475097	0.0251516	-0.643774	0.047053	0.521492	0.305426
LPHN1	0.0295348	0.811393	0.510922	0.717202	0.92472	0.691375	0.717214	0.712938	0.85765	-1.45678	-1.62564	-1.31714	-1.32846	-2.76973	-3.94436	-2.74783	-0.424286	1.41025
LPIN1	1.06012	1.25808	0.962454	0.326282	1.02082	0.840152	0.995054	0.892049	1.13339	-0.241344	-0.237947	-0.265905	-0.22577	-1.41494	2.32901	-1.39304	0.394521	-4.77579
LPL	0.906509	0.243593	0.134601	0.155494	0.447252	0.0734949	-0.0139103	0.0132332	-0.00998497	-0.0235	-0.0634356	-0.111686	-0.26404	1.52252	0.347894	1.54442	-0.0464358	-1.17596
LPO	-0.752317	-3.35319	-0.454566	-0.668748	-2.73744	-0.497516	-1.84776	-1.56223	-0.832449	-0.504197	0.0108409	0.859503	0.268446	5.96964	6.61739	5.99154	2.63668	2.60879
LPPR1	0.251489	-0.796627	-0.831818	-0.999723	0.0558825	-0.743417	-2.04348	-2.86354	-2.42298	0.445443	1.19198	0.928288	1.88876	5.89507	9.91137	5.91697	-0.0675488	7.51774
LPPR3	-0.907979	-3.42247	-2.6521	-0.79005	-2.58004	-1.95716	-1.26364	-1.19156	-1.17702	-2.38777	-1.29156	-0.387092	-1.32765	10.928	2.45053	3.64706	-0.161799	0.264302
LRAT	-0.422818	-2.20543	-0.841146	-0.484231	-1.71086	-0.91318	-1.58782	-1.41469	-1.47674	1.47532	1.85792	2.19587	1.79398	8.00894	4.5326	5.60419	-0.0320458	3.54561
LRFN2	-0.989332	-2.56832	0.761325	0.802342	-1.27645	-1.22034	-1.08568	-0.919089	-1.2056	2.45749	1.71496	1.52673	2.66344	4.1478	4.13126	4.1697	0.158726	3.48505
LRGUK	-0.134522	0.046649	-1.52695	-0.13705	-1.03277	0.0704346	-0.436677	-0.382319	-0.56262	0.0145178	0.133944	0.113894	-0.246126	7.45756	3.10634	5.17499	0.177908	0.920113
LRIT2	-2.26989	-3.49926	-3.17161	-1.72482	-3.31791	-0.516552	-1.86181	-2.86047	-2.03971	0.771312	0.468052	0.243379	0.0803142	6.45313	4.60777	7.15659	0.0899997	8.45687
LRP2	-0.553622	-2.09255	-2.04744	-2.28036	-3.01088	-0.262444	-1.61596	-2.55208	-1.92289	-0.335832	-0.0359054	0.480062	0.409699	7.92875	5.05518	6.25171	1.74513	10.0785
LRP2BP	-0.865524	-1.2564	-1.41867	-1.55889	-1.41063	-0.172531	-0.806513	-1.32601	-0.934692	-0.318753	0.0975791	-0.0791889	0.211252	4.11759	2.94296	4.13949	-0.0463718	3.25092
LRRC15	-1.06923	-1.01048	-0.151632	-0.751879	-1.00045	-0.750541	-1.26371	-1.63312	-1.36292	0.754371	1.22754	0.2594	0.237978	5.91243	5.37695	5.67504	-0.0832279	2.46763
LRRC27	-0.46272	-1.40482	-1.17241	-1.28988	-1.69139	-0.00388276	0.0304393	-1.17236	-0.72031	2.26028	2.46838	2.36944	2.23879	5.49162	4.55185	4.1591	-0.0620781	2.4555
LRRC32	0.801162	1.12	0.868524	0.523948	1.12365	-0.0507979	0.0531106	0.0950332	0.0507979	-1.14164	-0.837315	-0.813042	-0.995563	0.566191	-0.608435	0.588092	0.208098	-2.79466
LRRC39	0.228426	0.349744	0.0504022	-0.507235	0.511166	-0.110969	-0.34957	-0.224983	-0.164086	1.06633	1.8407	1.13313	0.73677	6.5009	3.2899	4.48643	1.39815	4.40118
LRRC3C	-0.884288	-3.02744	-0.997879	-1.14042	-1.22592	-0.675365	-1.92257	-2.9995	-2.21916	-0.497419	1.36539	-0.223164	0.251848	5.7315	4.55687	6.72835	-0.00524712	2.37064
LRRC57	0.480524	-0.488204	-0.442303	-0.601748	-0.33548	-0.127392	-0.0240443	-0.0436227	-0.0868208	0.716862	0.735296	0.989779	0.603937	1.59021	6.4233	1.59791	0.0150006	0.70607
LRRC7	-1.56991	-0.81238	-1.59045	-0.338831	-2.91287	-0.260516	-1.5758	-2.59942	-1.86565	1.68706	1.41928	0.010076	1.8229	6.39172	16.2193	6.32211	0.41148	12.6644
LRRC72	-2.31083	-3.52167	0.0263963	-0.254345	-2.88906	-0.554336	-1.90212	-2.89906	-2.07824	1.20045	0.310012	-0.465229	0.0171442	5.75634	4.58172	5.77824	0.0531607	2.39549
LRRN4	-1.3821	-2.81104	-1.28439	-0.33215	-2.2078	-0.59159	-1.93889	-1.95356	-2.03399	0.496018	1.41076	0.681419	0.841763	7.51792	5.64507	6.60912	0.574178	8.03359
LRRTM3	-1.096	-2.35483	-0.752419	-1.13	-2.99106	-0.337453	-1.68521	-1.89188	-1.91174	-0.199307	1.05486	1.08783	1.38088	6.02065	4.84602	6.53123	0.281163	4.61732
LRRTM4	-0.742295	-2.51788	-0.986335	1.20385	-1.76434	-1.20156	-2.51097	-3.54216	-2.81295	1.67026	1.78542	1.44025	2.50703	5.65486	7.16855	6.05736	-0.498986	4.1633
LRTM1	-0.751737	-2.72324	0.335884	0.222154	-1.34036	-0.911306	-2.24335	-1.34072	-2.51759	2.42233	-0.104238	0.444282	0.104238	5.45157	4.27694	5.90898	-0.345112	4.61945
LRTM2	-2.43633	-3.4445	-0.658381	-0.0147438	-1.24441	-0.704923	-2.02721	-3.0523	-2.37306	1.82624	0.734381	0.767806	0.523477	5.91025	4.73563	5.93215	-0.0321636	12.7441
LSM14A	0.398327	0.565173	0.664278	0.229277	0.74856	0.302198	0.279928	0.307272	0.294364	0.0911093	-0.14592	0.054287	0.137796	-2.22316	-3.39779	-2.20126	-0.404082	-1.72119
LUZP2	0.0171728	-2.02063	-0.622536	0.468358	-1.12717	-0.893455	-2.21257	-3.23276	-2.4957	1.96076	1.91804	1.9572	1.75523	6.38329	4.47664	6.36582	-0.226013	2.44614
LUZP4	-1.90031	-2.90492	-0.944284	0.37563	-2.33298	-1.27304	-1.83675	-2.29701	-1.37653	1.82605	0.584366	1.67498	0.986725	5.69891	8.36167	5.18106	-0.711449	1.79831
LY86-AS1	-1.42929	-3.01909	-1.38083	0.332071	-2.19707	-0.174747	-1.5477	-2.55809	-1.798	0.323258	-0.015017	-0.0843515	0.577485	7.72637	5.00673	6.20325	0.366134	2.8205
LYG2	-1.72024	-2.71503	-0.654285	-0.408274	-1.66649	-1.32381	0.0261145	-1.40654	-1.15422	1.76092	1.61515	0.277235	-0.110643	4.96363	5.93247	4.98553	0.407137	1.60278
LYPD1	-2.34879	-1.84943	-1.79755	-1.5935	-3.13133	5.28965	-1.59975	-2.90139	-2.09686	-0.352509	-0.0410481	-0.232241	0.38413	6.07736	6.92366	6.72337	0.10162	2.50122
LYSMD4	0.472824	0.520045	0.719273	-0.404874	0.653572	0.0402672	0.128608	0.161089	0.246268	0.0303066	-0.0217407	0.293063	-0.0721095	0.723326	1.22644	0.745228	-0.03141	2.36611
LYZL2	-1.01133	-1.21353	-0.339077	0.740717	-2.12291	-0.829493	-2.15391	-0.977608	-2.47934	1.23657	2.58254	2.56829	2.27232	5.76317	4.58855	5.78507	-0.156696	2.40232
LYZL4	-1.22336	-3.36913	-0.505455	-0.106545	-1.31265	1.394	-2.06107	-3.07227	-2.26031	1.14327	0.367296	-0.159706	1.18302	7.00436	4.45484	5.65136	-0.0517373	4.34512
LYZL6	-0.924509	-3.44864	-1.46981	-1.89439	-3.33501	-0.697237	-2.02981	-3.04497	-2.35831	0.54442	3.34566	3.59398	1.11222	6.93846	6.71104	5.92302	-0.0308642	5.44503
LZTR1	0.381961	0.957499	0.426214	0.315675	0.8613	0.0403025	0.0683119	-0.0176895	-0.132887	-0.439121	-0.510444	-0.403022	-0.181127	0.8479	-0.326726	1.59135	-0.0343606	-2.51295
MAB21L1	0.376811	-0.514082	-0.229345	-1.17862	-0.887346	-0.651098	-2.0076	-1.92346	-2.38645	0.00991583	0.647682	1.61158	1.03681	7.58338	8.95305	5.94893	-0.0441532	7.56302
MACROD2	-1.11051	-0.704233	-0.345124	-0.305876	-0.720278	-0.36763	-0.81377	-0.834686	-0.677048	-0.371293	-0.940401	-0.12803	0.159002	3.55478	2.38016	4.38467	0.589598	6.30444
MAEL	0.0284791	-0.892302	-0.899997	-1.13556	-1.12042	-0.816114	-1.67479	-2.38106	-2.35505	1.54605	1.21711	1.56342	0.396954	5.57751	4.40289	8.54624	-0.142923	9.54221
MAF1	-0.320029	0.298039	0.271677	0.214157	0.157132	-0.247388	-0.106778	-0.292737	-0.409251	-0.268816	-0.331247	-0.185832	-0.0145743	0.600633	-0.573993	0.731667	-1.01282	-2.76022
MAGEA1	-0.726625	-3.22952	-2.26983	-1.72917	-3.1418	-0.506525	-1.82066	-0.386017	-2.16146	2.00739	2.62042	1.83328	2.28566	6.07522	8.33589	6.09712	0.124031	10.4552
MAGEA11	-1.35208	-3.55799	-0.996904	-0.365149	-3.38787	-0.530833	-1.86594	-1.63349	-2.0724	1.47692	1.92753	2.07929	1.69234	6.97271	12.658	9.53769	0.0896416	2.34302
MAGEA4	-0.265024	-3.09911	-1.89495	-0.299139	-0.82571	-0.429742	-1.75392	-2.80624	-2.01519	-0.379621	2.1058	1.75793	0.718649	5.89597	4.72135	5.91788	0.043128	2.53512
MAGEA5	-1.79599	-2.24617	-0.393197	0.00946283	-2.1174	-1.44268	-2.75262	-1.80998	-1.82521	1.86174	1.11712	1.06943	1.65002	5.18095	4.00632	5.20285	-0.788305	1.8201
MAGEA8	-0.268576	-3.41667	-0.358808	0.780293	-2.3266	-0.501821	-1.88127	-2.5594	-2.13291	3.89399	4.36779	4.15114	3.66641	9.52597	4.51841	6.37075	-0.0144258	2.81018
MAGEA9	-2.30403	-3.51775	-3.20849	-2.53849	-3.36659	-0.0815988	-1.8873	-2.55959	-2.09948	0.171374	0.716105	1.97592	1.7835	7.23296	4.60881	5.80533	0.0854797	2.42258
MAGEB10	-0.277233	-1.99757	-0.821689	-0.451525	-2.09661	-1.14386	-2.49836	-3.30597	-2.80407	0.759809	0.858107	1.79569	1.54157	5.35508	4.18045	5.37698	-0.553863	3.06029
MAGEB18	-0.762555	-3.23305	-3.1259	-1.06045	-1.36292	-0.473953	-1.79876	-2.80259	-2.01077	0.972715	0.829125	1.07119	0.330983	5.75904	5.07128	5.78095	0.142658	2.39819
MAGEB4	-0.0923324	-1.22925	-2.72294	-0.308953	-2.69476	-0.0908866	-0.34907	-2.4682	-1.72109	0.433553	1.03708	-0.113313	0.586436	6.26184	5.08722	6.28375	0.438303	8.45988
MAGEB6	-0.732467	-3.39847	-1.17667	-1.19483	-2.92837	-0.644413	-1.9969	-2.99375	-2.26107	2.02402	0.96799	0.867795	0.782747	5.87579	4.70116	5.89769	0.00108957	2.51493
MAK16	0.272131	0.282713	-0.150688	-0.0409627	0.175469	0.26465	0.221068	0.224329	0.32183	-0.734049	-0.503352	-0.478791	-0.528545	0.240578	-1.96148	-0.764949	-0.0104737	-0.123472
MALL	0.097667	-0.335814	-0.904128	-0.230704	-0.326453	-0.171475	-1.09739	-0.656044	-0.919175	-0.378747	-0.121427	-0.152012	-0.281175	2.58606	3.77952	2.60796	0.110824	-0.759807
MAN2A2	0.702167	0.864999	0.350236	-0.065331	0.664232	0.270264	0.350434	0.354938	0.381418	-0.593606	-0.582796	-0.503247	-0.491218	0.963033	-1.34231	1.99328	0.265338	-0.148705
MANBA	0.816559	0.554585	0.470965	0.327904	0.256741	0.504517	0.469777	0.451901	0.402907	-0.515237	-0.512228	-0.749833	-0.588478	-0.0109507	3.32549	0.0109507	0.149061	-2.16936
MAOA	2.02863	1.7156	1.56026	0.334073	1.8294	1.29373	1.39751	1.32646	1.44628	-0.665515	-0.621161	-0.424687	-0.532148	0.760834	-1.28746	-0.0909328	1.68197	-3.47369
MAOB	0.544811	1.74303	1.3474	-0.578045	1.44879	0.77624	0.9582	0.989768	0.952051	-0.728453	-0.798154	-0.690814	-0.835657	-1.52983	-2.70445	-1.50792	0.656012	0.61039
MAP3K15	-0.00769663	-1.05571	-1.26872	-0.644357	-1.50235	-1.25948	-0.373738	-1.17622	-1.60027	0.578443	0.655022	-0.342561	0.00769663	5.1065	3.779	4.97553	0.263157	1.59277
MAPK3	-0.0980611	0.95772	1.04213	0.445818	1.02294	0.0831761	0.301526	0.129274	-0.0845513	0.354025	0.295734	0.413699	0.30752	2.15699	0.821568	1.71953	-0.598679	-0.35876
MAPK8IP3	-0.257511	-0.806664	-0.860719	0.201204	-1.83809	-0.322489	-1.08596	-0.851359	-1.50323	1.4746	1.42295	1.54248	1.63962	5.58552	5.66352	5.02611	-0.0695033	5.56037
MAPKAPK3	-0.363499	-0.100132	0.341287	0.530657	-0.0121121	-0.620622	-0.566884	-0.473929	-0.552542	-0.262292	-0.364719	-0.37941	-0.294186	1.17727	-1.21876	1.17854	-0.104244	-3.45474
MARCKSL1	-1.08038	-0.368361	-0.261893	1.13041	-0.360571	-0.607514	-0.0650549	-0.299078	-0.457993	-1.16431	-1.04343	-1.03315	-1.04878	-1.21018	-2.38481	-1.11231	-0.404123	-0.841835
MAS1	-1.9015	-1.36882	-2.07899	-1.64641	-1.34854	-0.13591	-1.48242	-2.48671	-1.78825	-0.124476	0.0997505	0.00701809	0.581907	6.60478	5.24179	6.43831	0.50672	12.2133
MAS1L	-0.152783	-1.72561	-1.29483	-0.605764	-2.37563	-1.16227	-1.26868	-0.754586	-2.57163	-0.179956	0.366404	0.282459	0.930719	5.03458	3.85995	5.05648	1.28669	1.67372
MATN2	1.26464	2.95716	2.18031	-0.49709	2.32829	1.79638	1.8824	1.91933	1.76459	-2.4894	-2.15113	-1.76936	-2.11315	2.19818	1.28581	3.48875	1.36139	-0.812855
MATN3	0.750977	-0.75208	-1.19186	-1.31501	-0.693507	-0.257285	0.127459	0.204647	0.0110874	1.41169	1.18319	1.7429	1.86138	4.54935	4.41174	4.57125	0.151134	1.1885
MBD3L1	-2.5579	-3.52348	-1.53353	0.0401707	-2.31505	-0.778508	-2.135	-1.62742	-2.37238	0.196204	0.971874	-0.0217404	0.059669	5.89539	4.53301	5.72954	-0.137891	2.34678
MBD3L2	-1.29957	-3.41034	-2.23318	-0.176934	-3.28955	-0.731526	-2.06999	-3.07744	-2.26654	1.50086	1.48237	1.13252	1.77678	5.63339	4.45876	5.65529	-0.0387549	2.27254
MBD6	0.74819	0.833826	0.523125	0.476036	0.633515	0.55468	0.510259	0.593967	0.545951	-0.629041	-0.493809	-0.558921	-0.625553	-1.95341	-3.12804	-1.93151	-0.067589	-2.13827
MBLAC2	-2.1146	-0.743294	-1.35846	-0.417749	-0.948795	0.225666	-1.70526	-1.07964	-1.22886	-0.447417	-0.184103	-0.205146	0.352449	8.04931	4.85349	6.55364	0.287626	8.00699
MBOAT2	-0.700751	0.348044	0.377033	-0.249422	0.224393	0.279174	0.254877	0.208536	0.27832	-0.483555	-0.541047	-0.510478	-0.513019	1.80922	0.0985455	1.54383	-0.0881713	-1.8911
MBOAT4	-0.674085	-3.33208	-0.862669	-1.25255	-3.25514	-0.538461	-1.90084	-2.92222	-2.15333	1.60563	1.24681	1.29512	1.2585	5.84284	4.66821	5.86474	0.00940704	4.75162
MBP	-0.912022	-1.63959	-0.66751	-0.651509	-1.37738	-0.720391	-1.56121	-1.38103	-1.51237	0.0762324	0.0537427	0.511166	0.61776	3.16095	2.35462	4.13587	-0.149996	-0.199901
MBTPS2	-0.741979	-1.55774	-1.28581	-0.859187	-1.29223	-0.169658	-0.869804	-1.30586	-0.958267	-0.590604	-0.312969	-0.188922	0.0981802	4.40953	4.60084	4.43144	-0.332559	4.13264
MC4R	-0.51735	-3.01399	-0.819796	-0.0608511	-2.89323	-0.276062	-1.57527	-2.61953	-1.84869	0.244647	0.198061	0.0608511	0.356462	8.18349	5.16733	6.36385	0.398025	2.9811
MCAT	-0.613248	0.0418301	-0.431426	0.502424	-0.0216327	-0.078021	0.165927	0.060389	0.0710053	-0.744295	-0.74848	-0.950386	-0.434941	-0.507216	1.70582	-0.485315	-0.997241	0.125784
MCF2	0.471004	-1.56309	1.93922	-0.606007	-1.62941	-0.804827	0.165511	-1.6317	-1.48228	1.2211	1.50094	0.941131	1.14858	5.74041	4.47837	5.6749	-0.16551	2.29214
MCF2L2	-1.06022	-2.54881	-2.64064	-1.77057	-2.48207	0.234742	-1.59524	-2.07939	-1.84418	-0.312127	-0.0380704	2.13106	0.738239	6.09763	10.8184	7.68269	0.308362	2.73678
MCHR2	-0.451751	-3.06944	-1.16865	-0.216979	-2.2303	-0.391363	-2.17697	-3.2255	-2.56094	1.3595	1.50315	1.87923	1.13337	5.64435	4.46972	7.08651	-0.273322	9.85085
MCM9	-0.582204	0.08597	-0.524067	-0.059308	-0.0753728	-0.374596	0.0385404	0.00109871	-0.0997212	0.807843	0.776759	0.820887	0.81573	3.8181	2.57457	5.06612	0.267149	1.29197
MDC1	0.215052	0.546872	0.359387	0.101671	0.667572	0.135785	-0.133588	0.0476093	-0.0998611	-0.18913	-0.11797	-0.1557	-0.126254	-0.561883	-1.73651	1.58422	0.0820665	-3.40817
MDP1	-0.291237	-0.580964	-0.174802	0.100395	0.0329323	0.0334368	0.00600433	0.0535088	0.213013	-0.738213	-0.841708	-0.741737	-0.62799	4.13685	-2.66512	-1.4686	0.342411	-4.85135
MDS2	0.435848	-3.41556	-1.04797	-0.697363	-2.83966	-0.616387	-1.93512	-2.95523	-2.21201	1.52672	1.39508	2.31164	-0.0550728	9.67014	4.7594	6.79453	0.0550728	5.07456
ME1	0.114055	-0.83785	0.019773	-0.162989	-0.51072	-0.35982	-0.794467	-0.585922	-0.605083	1.50768	1.82396	1.83874	1.14992	3.92667	5.44497	3.91654	0.503943	3.68035
MECP2	0.521102	0.727019	0.563531	0.015884	0.648214	0.385756	0.148328	0.396452	0.405538	-0.662841	-0.705489	-0.647178	-0.738646	0.251229	-1.41753	0.143282	0.717181	-0.852774
MED12L	-1.77474	-2.11961	-1.70732	-0.350643	-0.510997	-1.13235	-2.48288	-2.59327	-2.58257	0.658904	1.08554	1.3772	1.40415	5.31417	6.69544	6.20494	-0.54622	3.90199
MEG3	-0.159166	1.10873	1.24224	0.552788	0.777489	0.65876	0.859274	0.770416	0.711156	1.25168	1.13891	1.19563	1.09984	1.11308	1.98829	1.28047	0.410739	-0.00503529
MEPE	-1.38223	-1.77402	-1.3825	0.0913091	-1.88157	-0.727379	-2.07393	-3.07573	-2.26939	0.958603	0.616364	1.66362	1.91758	5.69048	4.51585	5.71238	-0.0913091	2.32963
METTL21C	-0.634313	-1.09307	-0.0360708	-2.10492	-0.438888	-0.548305	-0.962677	-2.73176	-2.12853	0.290783	0.143191	0.543726	1.10726	8.23537	5.39567	5.81369	0.0836449	3.98248
METTL7A	-1.53164	0.0138893	1.20123	0.318996	0.442725	0.944944	0.908264	0.909126	0.873872	-0.11397	-0.0217092	-0.147181	-0.216542	-1.36235	-0.675959	-1.34388	0.0964613	-2.42551
MGAT5	-1.02213	-1.75975	-0.993944	-0.801618	-1.69604	-1.14155	-1.50155	-2.04662	-1.68615	-0.0336037	0.484315	0.477038	0.267358	5.40529	3.69376	5.57	0.324841	3.92077
MGAT5B	-1.30206	-1.52099	-0.640674	-0.100203	-1.43752	-0.620325	-1.15432	-1.58881	-1.1181	-0.0277887	0.0120964	0.136312	0.953446	5.63613	3.60673	4.80325	1.1051	1.4205
MGC12916	-0.820637	-2.27023	-1.10872	-1.92762	-2.8114	-0.442976	-1.77778	-2.62627	-2.03119	-0.0650225	0.650932	0.0650225	0.59453	5.88546	4.71083	6.06765	0.1296	6.44334
MGC15705	-0.984976	-0.898799	-0.188684	-0.0829077	-0.564373	-0.515826	-1.85352	-2.2119	-2.17288	0.975198	1.33048	1.62411	0.870651	6.00842	4.83379	6.03032	0.0829077	2.64757
MGC15885	-0.132997	-1.01124	-1.41479	-1.41292	-2.16471	-0.358485	-0.142476	-2.72247	-2.02501	1.49974	0.208669	0.684237	1.17021	9.75014	4.99152	6.18804	1.025	4.77232
MGC16075	-0.397511	-2.52236	-1.47854	-0.585608	-3.3674	-0.615878	-1.92902	-2.94642	-2.19104	-0.146127	0.993301	0.670932	0.757935	5.7188	4.87568	5.7407	0.0504491	2.35795
MGC16121	0.833161	0.88703	-0.139665	0.78229	0.420323	0.00301123	-0.00301123	0.033196	0.141382	1.13562	1.02819	1.08904	1.09868	-3.03527	-3.13798	-2.77515	-1.00419	3.84714
MGC27382	-1.76925	-2.99543	-2.8103	-1.19212	-2.90268	-0.309306	-1.64245	-2.68592	-1.903	0.0783324	-0.0783319	1.08123	0.459885	6.04775	5.55719	6.23374	0.197113	4.22548
MGC2889	-0.7571	-2.24849	-1.87252	-0.471473	-3.08844	-0.459005	-1.81037	-2.80972	-2.08862	0.0158834	1.37312	0.771146	1.15981	6.05764	4.88301	6.07954	0.176095	2.69678
MGC39545	-0.0985908	-1.73229	-0.532779	0.634928	-3.59739	-0.993318	-2.31558	-2.11817	-2.58064	2.5281	2.45638	2.55535	2.1286	5.49613	6.16375	5.51803	-0.385903	8.80878
MGC39584	-0.608172	-2.55758	-0.734234	-0.512967	-2.64879	-0.635951	-0.994767	-1.89864	-1.89495	2.07455	2.70679	1.39399	1.60878	5.60647	6.43208	5.62837	0.348196	4.00097
MGC45800	-1.52382	-0.581582	-0.144706	-0.871154	-1.19018	-0.892018	-0.648241	-1.10882	-1.11243	-0.757889	-0.588232	-0.652963	-0.0404143	5.63286	4.71562	5.59662	-0.309069	2.73667
MIB1	-1.14959	-1.00532	-0.797268	-0.465017	-0.750344	0.445435	-0.342488	-0.677827	-0.512708	0.0701801	0.59308	0.453858	0.0591033	4.89597	2.91896	4.08693	-0.716244	3.73509
MIDN	0.864028	-2.1626	-1.88798	0.0720615	-1.92053	-0.614044	-1.93356	-2.95345	-2.20524	-0.679234	-0.214907	-0.28972	-0.017632	5.93293	6.0573	5.95483	0.0559711	9.61488
MIP	-1.38497	-1.67857	-1.64561	0.394368	-3.25008	-0.617931	-1.96399	-2.96539	-2.16407	-0.45432	0.00849867	0.51147	0.302028	5.77178	4.59715	5.79368	0.0617127	2.41093
MKRN1	0.776072	0.347822	0.527583	0.541155	0.105363	0.270161	0.291042	0.266364	0.260979	-0.185585	-0.892163	-0.406629	-1.25487	-0.888491	-2.40667	-1.21014	0.0686567	-4.16624
MLF2	0.132578	0.573022	0.196599	0.61791	0.432285	0.100982	0.441404	0.270959	-0.00917339	-1.98909	-2.04673	-1.82184	-2.07652	-1.66427	-2.96035	-1.76382	-1.35161	-2.10773
MMD2	-2.25065	-3.31726	-3.0424	-2.4669	-3.2389	-0.534376	-1.89026	-0.911617	-1.7382	1.43545	1.91299	1.03277	0.274693	5.88097	4.70634	5.90287	0.0228605	2.52012
MMP1	-0.168955	-2.89972	-0.0463724	0.51101	-2.18214	-0.836685	-0.804061	-0.670109	-0.649792	0.317269	0.0463724	0.148897	0.367359	4.11245	1.62251	2.62914	1.02719	-0.622477
MMP13	-1.48806	-3.3482	-1.36485	-1.17811	-3.258	-0.561565	-1.8956	-2.9175	-2.24042	-0.136333	0.136828	0.381499	0.0661321	6.02024	4.84561	6.04214	0.0752831	6.70067
MMP20	-2.22348	-3.14189	-2.90481	-2.31476	-3.00713	6.02425	-1.78106	-2.7764	-1.97124	-0.228068	0.0866156	-0.104794	0.509388	5.98647	4.81185	6.6714	0.228245	4.16134
MMP27	-0.17611	-3.22838	-1.04229	-0.854625	-3.10141	-0.564615	-1.90949	-1.35966	-2.10547	-0.245553	0.361305	-0.0828004	0.449302	5.79596	4.62133	5.97926	0.0827999	2.6484
MMP8	-1.14586	-2.86329	-0.838721	-0.389836	-3.01195	-0.364009	-1.68328	-2.70295	-1.95755	2.26144	2.01038	2.44112	3.23011	13.9959	5.01005	6.20658	0.307642	5.00337
MMRN1	0.563271	1.62234	1.18868	-0.504946	1.72048	0.91015	0.89073	1.01448	0.733108	0.143546	0.273502	0.173461	0.360898	2.84831	2.95546	2.87021	0.2015	-0.512545
MMS22L	0.246548	-1.12113	-0.814053	-0.221729	-1.01138	-0.356552	-0.386495	-0.278881	-0.194373	-0.0667827	0.0671575	0.402677	0.071632	4.5688	3.39418	5.01266	-0.309534	3.1106
MOB3B	-0.405528	0.657807	0.777465	-0.455496	0.477211	-0.035309	-0.00885117	0.0271758	-0.0327655	-0.260082	-0.478973	-0.668329	-0.117332	-0.296027	-0.388938	-0.274126	-1.06743	-0.173619
MOBP	-1.57704	-1.8365	-0.670696	0.0518127	-1.65607	-0.96362	-0.937295	-1.2218	-1.2577	1.36111	1.85006	1.60581	1.49709	4.3341	6.8403	6.96738	-0.240434	0.973252
MOGAT2	-0.232707	-2.54349	-1.37879	-0.837228	-2.95093	-0.516709	-1.88133	-2.87822	-2.11438	0.588684	0.859352	1.07396	1.10995	5.85856	5.28173	6.00796	0.0719552	9.30308
MOK	0.418365	0.342526	0.0749188	0.0203733	0.421944	-0.115073	-0.0952682	-0.0818329	0.132952	0.040247	0.158177	0.184045	0.110066	-0.341733	-1.51636	4.13649	-0.00667286	3.56146
MORC3	0.830912	0.516813	0.511894	-0.32162	0.686895	0.311348	0.268811	0.262533	0.313909	0.162468	0.358408	0.143604	0.126765	-0.718592	3.52857	-0.696691	0.310343	0.92727
MPP4	-1.73572	-0.920593	-1.33159	-0.718564	-1.63626	-0.703672	-2.05673	-0.559749	-1.37255	-0.594021	-0.468154	0.0852694	1.35491	5.80282	4.62819	6.08354	-0.0688376	10.7945
MPRIP	-0.84581	1.11309	-0.143164	-0.593153	0.176612	-0.0494877	0.0262258	0.140206	-0.237155	-0.901601	-1.30146	-1.41941	-1.04495	1.7899	-0.809899	0.386628	0.131952	-2.27846
MPZ	-1.80459	-0.981872	-1.14013	-0.572115	-2.81918	-0.0366387	-1.37877	-2.3792	-1.60506	-0.347286	0.0366392	0.340826	1.05592	6.38375	5.60088	6.40565	0.600813	3.0229
MRGPRX1	-1.29537	-3.33149	-1.2598	-0.171423	-2.59223	-0.481749	-1.83529	-2.8464	-2.14421	2.89212	3.24719	2.03428	1.04702	6.02718	7.81769	6.04908	0.114779	13.6651
MRGPRX3	-0.387065	-2.44582	-1.15137	-1.27098	-3.42925	-0.503426	-1.89887	-2.81092	-2.13916	0.917607	-0.2061	1.46837	0.0874867	5.71324	4.53862	5.73514	0.0101428	2.35239
MRO	-0.181233	-3.17274	-0.822144	-0.347412	-3.00367	-0.37275	-1.69432	-2.40945	-1.99038	2.46883	1.0649	0.615406	0.233989	6.17086	5.50499	7.53808	1.30291	4.31451
MRPL41	0.24694	0.61314	-0.301485	-0.453135	0.188688	0.136537	0.114254	0.243418	0.244163	-1.78071	-1.23255	-1.72744	-1.71334	-4.04669	-5.08359	-4.02478	-0.0837283	-7.40754
MRPL53	0.66133	-0.02861	0.496893	0.648171	0.413497	-0.0356295	-0.0148685	-0.0185201	0.129238	-0.166163	-0.407741	-0.310275	-0.394125	-0.0120012	-2.16481	-2.41708	0.249661	-4.64602
MRPS2	0.0717359	-0.0331359	0.0945706	-0.0968862	0.0874286	-0.227585	-0.277769	-0.0777001	-0.0932231	-1.22874	-1.19553	-1.05657	-1.20761	1.00534	-4.36055	0.996667	-0.131992	-4.4695
MS4A12	-2.0492	-3.14933	-2.74682	-1.80383	-3.02964	-0.501181	-1.83593	-2.84757	-2.0363	-0.133608	0.601625	0.0788918	0.546879	5.85404	4.67941	5.87594	0.187165	2.49319
MS4A15	-1.46619	-3.45961	-1.0522	-0.0423036	-3.20778	-0.840719	-2.39648	-1.10814	-1.66271	1.28424	1.25325	0.835194	0.0423036	9.03049	4.20486	6.48066	-0.417435	10.4482
MS4A3	-0.847871	-2.39885	-0.071372	-0.0575838	-2.25085	-1.11882	-2.46849	-3.12936	-2.78393	1.7117	1.07831	1.71321	1.16684	5.41773	4.2431	5.43963	0.325936	7.45345
MS4A6E	0.0956678	-2.34856	-0.26976	0.547063	-1.81147	-1.09527	-2.46606	-2.88942	-2.73955	2.98002	2.89193	2.59775	2.98765	5.33518	5.69795	5.35708	-0.536625	2.53258
MSH4	-0.0727792	-0.333066	-0.774656	-0.75411	-0.0179276	0.696208	-1.73875	-2.73141	-1.94421	0.317274	-0.301362	-0.146322	0.710236	10.0965	9.90398	6.46785	0.227705	3.1184
MSMB	-0.262684	-4.65416	-3.24202	1.28112	-4.40042	-2.35207	-3.68209	-3.93328	-3.67211	1.39017	1.04628	1.15772	1.2574	4.87692	2.93959	4.13612	-1.74649	0.753362
MTBP	-1.67904	-0.477373	-1.07865	-0.312512	-0.966161	-0.234454	-0.449623	-0.659743	-0.543931	-0.83837	-0.290381	-0.405122	0.0378978	3.53446	2.35983	3.55636	0.600715	0.173605
MTCH1	0.33287	-0.0827131	-0.248207	-0.350932	-0.0132685	-0.133568	0.00980043	-0.0775161	-0.130482	-2.13552	-2.34721	-1.76165	-2.2627	-2.70733	-3.88195	-2.16115	0.162992	-4.36166
MTCP1	0.48997	-0.476734	-0.693352	-0.201212	-1.03582	2.98694	-1.36761	0.0550146	-1.13393	-0.355838	0.394575	-0.142569	0.321508	5.62561	4.45099	5.64751	-0.0435181	2.26476
MTMR10	0.961212	-0.55822	-1.42996	-1.17356	-1.05981	-0.668135	-1.75435	-1.05163	-2.19247	0.164692	-0.00446796	-0.511929	1.25191	10.217	5.51222	5.93381	0.262398	5.01433
MTMR3	0.628046	1.07484	0.649137	-0.120451	0.567256	-0.0126748	0.00308085	-0.00677729	0.0565896	-0.266807	-0.414444	-0.447935	-0.349144	1.83075	-2.00207	-0.805546	-0.0235658	-4.1883
MTMR8	0.11145	-0.286323	-0.292065	0.226933	-0.361039	-0.270901	-0.312754	-0.0281	-0.310184	1.27066	1.22274	1.50155	1.92094	4.23193	8.0132	4.25383	-0.338571	10.5768
MTNR1A	-0.680995	-3.62107	-0.707211	0.11993	-2.23405	-0.724065	-2.10985	-3.10422	-2.36403	1.93539	1.49854	1.76626	1.16122	5.52703	6.04509	5.54893	-0.190368	2.16618
MTNR1B	-1.52219	-3.01767	-1.70181	-2.14994	-2.41296	-0.0684037	-1.44969	-2.44416	-1.70174	-0.410688	-0.00704765	2.37228	0.502665	6.30789	5.13327	6.3298	0.466909	7.02097
MTX3	-2.0444	-0.168022	0.305957	-0.0736418	-0.186087	0.640616	-0.504629	-0.137323	-0.0199122	-0.251297	0.266446	0.100432	0.233041	4.75671	3.58209	5.29626	1.40664	1.39586
MUC12	-1.05129	-2.73567	-0.11388	0.104909	-1.26394	-1.15034	-2.07022	-2.33806	-2.57713	1.19952	1.45757	1.39186	1.65306	5.36958	4.19495	6.27599	-0.223672	5.06876
MUL1	0.065217	0.0155401	0.135736	0.0496674	-0.0411758	-0.356797	-0.133795	-0.101503	-0.257473	-0.213611	-0.23358	-0.277845	-0.292317	-1.16625	-2.34088	-1.14435	-1.08294	-4.5271
MUM1L1	1.67761	3.31142	3.26166	1.18489	3.32015	1.62228	1.45393	1.58272	1.63385	-0.258128	-0.316426	-0.309963	-0.233431	0.11643	-1.0582	0.138331	-1.18288	4.73486
MUS81	0.699382	0.641859	0.246871	-0.277865	0.515157	0.128765	0.336315	0.299074	0.269639	-1.17978	-1.23102	-1.11603	-0.962555	-1.7458	2.26853	0.0632425	0.431343	-2.06505
MX1	-0.576457	-0.0396633	1.06543	1.28446	0.135237	0.0396633	0.292163	0.201744	0.260639	-0.587421	-0.448157	-0.398588	-0.600353	-1.7546	5.12727	-1.73269	1.1302	-5.11545
MXD3	-1.22711	-0.77768	-0.684963	0.143743	-1.14596	-0.954713	-0.812325	-0.870859	-0.975621	1.08524	0.893417	0.676742	1.03561	2.06196	9.19376	0.912429	-0.414392	-0.634243
MXI1	0.342204	0.961857	1.21151	0.240971	1.0168	-0.0031724	0.0420632	0.0239778	0.111091	0.0932841	0.674593	0.238184	0.0031724	-0.493147	9.3049	0.608793	-1.18424	-1.14203
MYADML2	-1.55894	-1.89637	-1.46356	-0.6732	-2.96657	-0.372144	-1.70474	-2.74833	-1.96648	-0.342423	-0.13346	0.325131	0.394546	5.98499	5.74613	6.19829	0.13346	2.62414
MYCBPAP	1.159	0.619259	0.584916	-0.278308	0.217346	-0.0286434	-0.0688674	-0.0103948	0.115288	-0.694608	-0.51793	-0.551685	-0.530047	1.76743	-0.142058	1.05447	0.127411	-0.48095
MYF5	-1.37672	-1.95162	-0.752611	-0.744291	-3.24688	-0.475991	-1.79907	-2.8032	-2.04305	-0.088655	1.45459	2.08184	1.63818	5.80271	4.62808	5.82461	0.212655	4.49895
MYH1	-0.207727	-2.21302	-1.6226	-0.771154	-2.99846	-0.349169	-0.533799	-1.05208	-2.0106	-0.146024	-0.00459671	0.977717	0.512946	6.1475	12.4312	6.1694	2.39936	2.78665
MYH2	-1.11796	-1.81589	-0.799386	0.239506	-1.69314	-0.469926	-1.85168	-2.84591	-2.10217	0.400673	1.56874	0.918617	0.0998707	5.90121	4.72658	5.92311	0.0629988	9.05239
MYH4	-0.599947	-1.18951	-2.6523	-1.53168	-2.80231	-0.166947	-1.48459	-2.5062	-1.76165	-0.238514	0.295208	1.33457	2.55926	6.38646	8.61465	6.40836	0.503596	8.55466
MYH6	-0.825611	-1.55432	-0.017303	0.474359	-2.39269	-1.11489	-2.18752	-2.70683	-2.20826	2.40959	2.20673	2.41088	2.23886	5.2986	5.43373	5.3205	-0.527672	3.88921
MYH7	-0.956954	-2.00661	-2.35429	-0.371018	-2.54255	-0.635169	-1.95602	-2.18513	-2.22427	2.11424	2.48579	1.72417	1.72211	5.87022	10.0132	5.89212	-0.0105996	2.50937
MYH8	-2.09281	-1.59585	-1.64476	-0.960989	-3.1454	-0.552681	-1.9112	-2.90456	-2.12657	0.024147	1.87382	0.837524	1.26036	5.88946	4.71483	5.91423	0.0783744	6.99312
MYL1	-0.804157	-3.44487	-0.417053	-0.133166	-3.08445	-0.672701	-2.01238	-3.02229	-2.3352	2.01929	1.4522	1.14932	2.03625	5.90867	4.73404	5.93057	-0.0187855	2.54782
MYLK	-1.42204	3.44241	3.46154	0.860032	3.42429	-0.058619	-0.127503	-0.133588	-0.139883	-0.699401	-0.95367	-0.772739	-0.731244	-1.73605	-2.91068	-1.71415	-1.06395	-2.33533
MYNN	0.0151916	-0.877866	-0.577229	0.312329	-1.06061	-0.70222	-2.00982	-2.5601	-2.38595	2.45553	2.29192	2.11595	2.06583	5.92199	7.46489	5.94389	-0.0478992	2.56114
MYO1H	-0.990109	-2.78678	-1.37702	-0.92854	-2.52858	-0.324871	-1.67753	-2.11455	-1.92861	0.992497	1.82306	1.19517	1.57477	6.05221	5.60112	6.78056	0.276419	5.46622
MYO3A	-2.18468	-3.23221	-2.90359	-2.3727	-3.12424	-0.408277	0.818535	-2.76606	-2.07238	-0.220203	0.898215	0.697522	0.241621	7.1978	4.95245	6.24798	0.211428	6.56804
MYO3B	-1.92102	-2.94258	-1.19967	-0.928969	-2.83556	-0.203115	-1.50773	-2.54919	-1.8759	-0.287182	0.30267	0.108777	0.430388	6.85038	5.2485	6.44503	0.473073	3.06228
MYO9A	-0.740794	0.784954	0.370702	-0.383249	0.67064	0.424958	0.2929	0.422882	0.355452	-1.22898	-1.06739	-1.08944	-1.23995	-0.612902	-1.78753	0.325446	0.564484	-2.31631
MYOM3	-0.671587	-3.01304	-1.91775	-0.946992	-2.50752	-0.149469	-1.54179	-2.03778	-1.77366	-0.509002	-0.143921	-0.136298	0.858449	6.42474	8.0289	6.37951	0.348695	6.63916
MYPN	-1.02506	-2.34733	-1.75249	-0.714882	-2.29318	-0.690943	-2.03595	-2.31176	-1.75407	0.728531	0.72276	0.678116	1.88686	5.69733	5.96645	8.96397	-0.0452924	2.33648
MYPOP	-0.829099	0.678145	0.689651	1.00901	0.318161	0.340621	0.495013	0.383548	0.25748	-0.0792035	0.477575	0.238179	-0.0827245	0.240379	1.01738	0.45881	-0.922095	-0.921723
MYT1L	-0.935632	-3.24621	-0.920002	-0.310292	-2.83039	-0.85807	-2.18126	-3.20745	-2.47183	0.480697	1.04632	-0.417529	0.418991	5.63204	4.45742	5.65395	-0.194074	2.27119
MZF1	0.390302	0.619724	0.320375	0.151936	0.322659	0.154788	0.466234	0.334114	0.211248	0.672274	0.779717	0.700612	0.78129	-0.33782	-1.51245	-0.315918	-1.08113	-3.69867
NAA15	0.313168	-0.309857	-0.6709	-0.408675	-0.476539	-0.101364	-0.120819	-0.128452	-0.0690035	0.747739	0.603221	0.552187	0.368889	3.04426	2.47365	3.85356	0.456812	3.75431
NAA25	0.0215554	-1.38722	-1.7917	-1.04803	-0.713629	-0.937011	-0.0336208	0.0556951	-0.137413	1.06547	0.738061	-0.441496	-0.290762	5.67773	4.48931	5.68584	0.35914	2.30309
NAA30	-0.462934	-0.620849	-0.464532	-0.0962946	-0.340476	-0.472337	-0.232949	-0.31234	-0.292021	0.180326	0.221123	0.0721898	0.0392697	2.66088	2.18791	2.61869	0.384485	3.31051
NAG18	-1.56651	-3.31315	-1.91189	-1.9002	-3.1327	-0.593405	-1.92308	-2.93343	-2.1391	-0.0365357	0.309459	-0.0771966	0.415622	6.26835	4.58212	5.77865	0.11997	4.70665
NAG20	-0.300031	-3.32917	-2.97183	-0.331033	-1.99032	-0.501911	1.60429	-1.67764	-1.32118	0.979843	1.71629	1.71113	1.09248	6.05181	4.87718	6.07371	0.759497	4.66255
NAP1L3	0.386582	-0.168683	-0.267603	0.548017	-0.082948	0.0596035	0.0237443	0.0266759	0.0217817	0.0397379	0.24773	0.243797	-0.262035	0.77772	-0.396905	0.799622	-0.529446	-2.58313
NAPB	0.0109682	-0.295158	-0.324908	0.437212	-0.473454	-0.290247	-1.26416	-0.596905	-1.67227	1.00978	1.79266	-0.192331	1.87346	6.31294	4.39117	7.08486	-0.118282	9.68453
NAPRT1	0.848857	-0.150904	-0.1074	-0.319519	-0.0290537	-0.256558	-0.383618	-0.169278	-0.146577	-2.71665	-2.78284	-2.56102	-2.46634	-2.89724	-0.189466	-2.87534	0.750416	-6.2581
NBN	0.990219	0.585684	0.371899	-0.371679	0.372084	0.536306	0.556723	0.536342	0.514771	-0.467773	-0.370234	-0.505129	-0.409166	0.441679	0.193766	0.463581	0.443122	0.199276
NBPF3	-0.523131	0.641727	0.597365	0.450109	0.333406	0.384991	0.335571	0.397146	0.349366	-0.630303	-0.954432	-0.743862	-0.712744	-2.59388	-3.36288	-2.5113	-0.0506096	-4.56462
NCAM2	-0.0663939	-2.05144	-0.275939	0.285236	-1.35996	-1.34194	-2.36823	-1.70887	-2.0758	2.00984	2.57215	2.73887	1.87695	5.05947	5.51295	5.08137	-0.168583	4.72972
NCAN	-1.45004	-1.04825	-0.266685	-0.405293	-0.769461	-1.03387	-1.1429	-1.24404	-1.70778	2.1147	2.15674	2.44238	2.48747	5.48705	12.4803	5.50895	1.17788	11.7533
NCAPG	0.33948	-3.71006	-2.93961	0.0242965	-3.45344	-1.30992	-1.39854	-1.44862	-1.40512	0.788892	0.89796	0.896741	0.882678	4.80881	-2.81638	6.65764	-0.0230773	2.6879
NCF4	0.408174	-0.576164	0.541141	-1.89	-1.15984	-0.179959	-0.835969	-0.908909	-0.937423	-0.404212	0.0923543	-0.0353103	-0.188126	4.70942	3.53479	4.73132	2.98881	1.34857
NCK2	-1.24977	-1.4133	-0.819951	-0.0852881	-1.41006	-0.733604	-0.954439	-0.762904	-0.855635	0.484639	0.39245	0.775444	0.630396	3.18201	2.00739	3.20391	0.0189581	1.90007
NCR2	-0.498429	-2.27908	-0.203543	0.0667968	-1.56565	-1.21475	-2.48906	-2.05587	-0.497839	2.37469	2.42979	2.3222	1.93627	5.07063	7.98515	7.92921	-0.740272	1.70978
NCRNA00185	-0.194602	-2.95338	-1.89796	-0.909143	-2.85459	-0.241883	-1.54513	-2.59486	-1.89956	2.25838	2.81902	1.87237	2.41815	6.37012	5.19549	6.39202	0.41093	6.40248
ND4	-0.658844	2.32148	0.957605	1.24932	1.91602	1.25215	1.72478	1.41373	1.44955	-0.861901	-0.404635	-0.583285	-0.209472	-3.1713	-4.34592	-3.1494	-2.38474	-5.02079
ND5	-0.0920167	0.857336	0.499551	0.811193	0.791965	0.0773568	0.746129	0.39122	0.367316	0.626318	0.57401	0.792405	0.616552	-3.3919	-4.56653	-3.17516	-3.0978	-6.75276
NDN	-0.24817	0.269395	0.502102	0.0795159	0.685327	-0.238486	0.0335584	-0.14308	-0.00940371	-0.128561	0.100865	0.00940371	-0.384046	-2.05305	-2.33295	-2.03115	-0.697572	-5.4139
NDST1	0.306965	-0.700598	-1.09904	-0.831478	-0.732483	-0.204976	0.00637198	-0.0713429	-0.0317092	0.861644	1.43272	0.939238	1.15998	2.64697	1.47234	2.66887	-0.061871	2.65927
NDST3	-0.734586	-1.30464	-0.330831	0.576547	-0.460016	-1.10698	-1.4288	-1.57631	-2.24067	1.0248	0.807849	1.48929	1.50398	5.42842	4.25379	5.45032	-0.21368	2.06756
NDST4	-1.22873	-3.48744	-0.529782	0.214951	-1.59579	-0.741003	-2.07185	-1.40035	-2.39844	2.22366	2.80128	1.34275	0.233374	5.85789	4.68326	5.87979	-0.0714221	11.6025
NDUFA11	0.218482	-0.952759	-0.345083	0.0794473	-0.434683	-0.242098	-0.268647	0.0256047	0.089231	-1.04122	-0.902274	-0.794135	-0.799232	-3.621	-4.92782	-3.73129	-0.97573	-7.11405
NDUFA3	0.255996	-0.300963	-0.270345	0.231473	-0.106438	0.0836387	0.385143	0.314461	0.468788	-0.131907	-0.0984588	-0.107501	-0.202626	-3.96333	-5.13795	-3.94143	-1.33233	-4.46738
NDUFA5	-0.299385	-1.58868	-0.240787	0.436466	-0.63774	-0.440539	-1.07631	-1.21445	-1.16991	0.337223	0.596246	0.439268	0.692994	2.59552	1.94722	2.94853	-0.250045	2.1937
NDUFAF2	0.0631906	-0.206109	-0.147469	-0.106605	0.0315798	0.0768139	0.0962418	0.0560651	0.110533	-0.874031	-0.991476	-0.972327	-1.01563	-1.0854	-0.777997	-1.06577	0.127784	-2.37299
NDUFB7	-0.0474231	-0.544451	0.0371144	0.485545	-0.205977	0.278463	0.315321	0.437843	0.443323	-0.957394	-1.2359	-1.03909	-1.0647	-0.893728	-3.61489	-1.84731	-0.348221	-5.80112
NDUFS4	-0.398962	0.417713	0.344259	0.135906	0.515764	0.195533	0.312528	0.227456	0.340895	0.434083	0.336348	-0.107684	0.2054	0.792691	0.0164763	2.58311	-0.487663	-2.56816
NDUFS7	-0.337674	-0.44318	-0.105352	0.166723	-0.124739	-0.1192	-0.00345278	0.0995274	0.156537	-0.801121	-1.09644	-0.897951	-0.748372	-3.09371	-4.1367	-2.79354	-0.633984	-6.30958
NDUFV1	-0.332201	-0.052835	-0.0480227	-0.0286565	0.0286565	0.142994	0.19395	0.324206	0.374241	-1.76437	-1.71932	-1.49897	-1.46685	-3.37417	-4.5488	-3.35227	-0.419069	-6.73503
NEAT1	0.663249	2.54151	1.56459	-0.696008	2.09906	1.74881	1.83963	1.72474	1.72518	-0.485349	-0.186256	-0.370343	-0.281852	1.19253	-0.4656	0.922758	1.54543	0.531539
NEGR1	-0.348428	-0.777769	-0.104425	-0.994781	-0.750236	-0.547767	-1.87504	-2.89966	-2.22926	1.42227	1.18157	1.9994	1.47208	6.80535	4.88364	6.08016	0.106202	2.69741
NEK11	1.1577	0.941268	1.47084	1.60954	0.911031	0.365044	0.264763	0.293864	0.115131	-0.459528	-0.624667	-0.198742	0.255857	2.12308	0.948455	2.14498	-1.12968	-1.23777
NENF	0.751029	-0.16414	0.553504	0.47849	0.407306	-0.366904	-0.398704	-0.264262	-0.0467172	-0.216197	-0.260264	0.0624051	-0.163676	-3.1968	-4.37143	-1.52355	-0.832482	-6.55766
NES	-0.0335789	0.95165	0.110249	0.844538	0.688944	0.0340033	0.502874	0.243004	0.139216	-0.940187	-1.16989	-1.07038	-1.05233	-1.63193	-1.74614	-1.61003	-1.49768	-4.99278
NETO1	-0.623059	-3.36514	-0.245656	-0.321181	-1.84842	-0.676721	-2.00214	-3.01592	-2.22117	1.23954	0.382895	2.02586	1.91477	5.6718	4.49717	5.6937	0.045486	2.31095
NETO2	-1.83812	-2.78691	-3.00144	0.234326	-2.89366	-0.634121	-1.36441	-1.17774	-1.55223	-0.954098	0.26515	-2.1559	0.725158	4.18013	3.58742	4.20203	-0.505751	4.90907
NEU2	-0.481478	-2.62463	-1.96983	-0.966817	-1.6468	0.189203	-2.086	-1.08878	-1.25729	0.941223	0.531455	1.2909	0.0326519	5.23338	4.94842	5.25528	-0.0326514	1.87253
NEU3	-0.673685	-3.10129	-1.05592	0.031364	-2.29333	-0.615645	-1.96114	-2.96317	-1.69007	0.130662	-0.256691	-0.351805	0.945239	5.78169	6.50551	5.80359	0.0533185	2.47346
NEU4	0.025512	-0.312268	-0.953878	0.168933	-0.509385	-1.0282	-0.270022	-0.412985	-0.869712	2.59878	0.881714	0.837217	2.25012	4.79429	3.61967	4.8162	-0.329888	2.28058
NEURL4	0.0314946	0.743432	0.48349	0.0133634	0.749859	0.0839868	-0.00432348	0.121164	0.0521979	-0.457574	-0.499279	-0.584431	-1.15207	-0.173674	-1.3483	-0.151773	-0.325433	4.58352
NEUROD4	-0.895854	-3.3366	-1.95994	-1.67893	-2.46196	-0.517223	-2.15824	-2.80394	-2.38725	0.241572	1.40716	0.241454	1.54301	7.30405	6.41507	7.10727	-0.156389	3.97928
NEUROG2	-0.437576	-3.50928	-3.246	-2.67376	-3.44402	-0.486766	-0.376575	-0.274864	-1.25771	1.48735	1.49863	2.10341	1.44468	5.68553	4.51091	5.70744	0.0117073	2.32468
NFIA	-1.28716	-0.124615	-0.113918	0.216721	-0.0613035	0.523277	0.227642	0.307029	0.387988	-1.14591	-1.35752	-1.16981	-1.27058	-0.789927	-0.904385	-1.15895	-1.17085	-4.44047
NHLH1	-0.0678148	-1.24253	-0.520917	-0.143366	-1.29734	-0.480826	-1.82213	-1.61809	-2.06708	1.04721	1.90753	0.978542	0.359603	5.92922	6.94241	5.95112	0.0678148	7.7992
NHLRC2	-0.242602	-0.84821	-0.979776	-0.665145	-0.985714	-0.195832	0.0234853	-0.0553406	-0.052412	0.0122471	0.23954	0.261151	0.43688	5.64944	3.60896	4.08075	-0.63384	0.722514
NINJ1	0.552923	0.528459	1.02848	0.485483	0.934677	-0.67404	-0.706584	-0.625394	-0.622247	-1.05719	-0.819045	-0.660163	-0.67606	-1.76571	-0.497217	-1.74381	0.22484	-5.12657
NINL	0.211274	1.80371	0.676852	0.560119	1.74504	0.232879	0.145197	0.132796	0.363638	-0.0496836	0.0581179	-0.0306816	-0.116961	-1.45631	-2.63094	-1.43441	0.176673	1.13679
NKAIN2	-1.21976	-2.25087	-0.105164	0.280116	-1.43517	-0.588354	-2.33373	-2.44063	-2.53002	1.43474	0.743074	1.11478	1.41173	5.3836	4.20897	5.4055	-0.365255	2.02274
NKAIN3	-0.410479	-3.2715	-1.76326	-2.4156	-3.11847	-0.438773	-1.77053	0.517886	-2.01112	-0.560452	0.0485072	0.238195	0.274669	10.5257	4.92426	6.0874	0.225178	6.19029
NKRF	0.915063	0.0312631	-0.125752	0.0487459	0.0711267	0.270268	0.176163	0.276277	0.299489	0.553681	0.585002	0.710525	0.724059	-0.517795	-0.849224	-0.495893	-0.796245	-3.87865
NKX2-1	-1.80156	-2.09417	-0.601745	-1.52074	-2.34117	-0.222595	-1.24111	-1.51321	-1.21695	0.9426	-0.0338125	0.123527	0.255735	5.27526	2.35232	3.54885	-0.507957	3.27383
NKX2-2	0.503013	-1.89239	-1.37686	-0.769761	-2.26136	-0.290288	-1.65588	-1.2772	-1.92048	-0.378538	0.606866	0.594523	0.38268	6.02282	6.08845	6.04472	2.24044	2.66197
NKX6-1	-1.02014	-2.42584	-1.57294	-0.325945	-1.33873	0.247611	-1.92068	-2.12777	-1.78143	0.538581	-0.410122	-0.16092	0.720702	5.73717	4.56255	5.85966	0.0430245	2.51606
NLGN2	-0.0283422	1.62912	0.911072	0.586259	1.29626	0.439839	0.592438	0.510815	0.457178	-1.03853	-1.60993	-0.611262	-0.931424	-1.30529	-2.47992	-1.28339	-0.124473	1.55243
NLGN3	-0.520926	-1.27085	-1.57615	-0.00603008	-1.64861	-1.831	-2.5529	-2.25296	-2.78271	0.080421	0.0555873	-0.284034	0.716767	5.24034	3.34645	4.54297	-1.30894	1.16022
NLN	-0.292505	-1.08883	-1.80641	-0.458848	-1.36604	-0.0702851	-0.651961	-0.637886	-0.778578	0.446626	0.46857	0.793141	0.720298	3.94777	2.82971	3.76386	-0.146196	3.82763
NLRP10	-0.400097	-3.07667	-2.89712	-2.31641	-2.99465	-0.404494	-1.73338	-2.7849	-2.01596	1.39158	1.52886	2.06688	1.47625	5.91683	9.25844	8.19065	0.07551	5.04711
NLRP11	-0.307787	-4.01413	-1.18635	-0.358528	-3.69738	-1.00934	-2.39166	-1.53425	-2.63125	0.349932	0.85217	-0.970073	0.765871	5.25033	4.07571	5.27223	-0.519088	7.37071
NLRP13	-0.477555	-3.14929	-0.154779	-0.146556	-3.0456	-0.415851	-1.72857	-2.76306	-2.09119	0.516735	0.085638	-0.124461	2.16147	6.21124	14.0195	6.23314	0.259538	3.71134
NLRP4	-1.079	-3.53153	-0.349709	0.154196	-2.57664	-0.80742	-2.1272	-3.17105	-1.94203	0.064528	0.907635	1.34832	1.48921	5.74732	4.5727	5.76923	-0.18997	2.38647
NLRP6	-2.09425	-2.92451	-1.09207	-0.770452	-2.44392	-0.367569	-1.67145	-2.71012	-0.305008	1.26059	0.0269418	1.30839	0.21245	6.23412	5.05949	6.25602	0.306137	4.77933
NLRP8	0.391337	-2.06431	-0.811203	0.334376	-2.56993	-0.907401	-1.05332	-1.7517	-2.53164	1.82135	1.75346	0.722446	1.50596	5.31612	4.14149	7.719	-0.419048	1.95527
NMBR	0.060163	-1.85221	-0.433335	-0.060163	-1.81346	-0.709591	-2.05944	-1.94438	-1.41767	1.29521	1.15698	2.24948	1.9032	5.6578	4.48318	6.954	-0.089746	5.70824
NME9	-0.158255	-1.42334	-1.12218	-0.191428	-1.53423	-0.944191	-1.13439	-0.263273	-1.19983	1.1837	1.24064	0.590419	-0.0895925	4.5222	3.88617	4.14945	-0.402078	2.46402
NOTUM	-1.01399	-0.965668	-0.652863	0.135114	-1.07418	-0.25612	-0.26419	-0.295516	-0.302043	0.612979	0.203288	0.0983152	0.856935	3.32215	2.14753	3.34405	0.314033	0.213642
NOX3	-1.11674	-3.66432	-0.520244	0.821277	-1.90772	-0.672997	-2.06573	-3.044	-2.31853	3.20883	1.74184	2.24048	2.83559	5.54787	7.29981	5.53828	-0.15503	2.15553
NOXRED1	-0.509121	-3.4166	-3.0931	-1.01046	-2.84321	-0.400053	-1.72635	-1.7973	-1.95213	1.25531	0.679774	2.27873	1.94772	5.82073	5.6122	7.50236	0.235888	2.45988
NPFF	0.680195	1.4778	0.983546	0.377266	1.39676	0.636815	0.74411	0.674422	0.739289	-0.140896	0.280049	-0.0782232	-0.0119448	-0.384616	-1.55924	0.746098	-0.0385618	-0.568052
NPFFR2	0.35982	-2.63909	-0.521493	0.110762	-2.69513	-0.568425	-1.91323	-2.55605	-2.2314	1.08514	0.971172	1.85692	1.29571	5.95062	4.776	5.97252	0.0377755	2.58977
NPHS1	-0.610802	-2.33926	-2.33559	-0.735473	-2.31801	-0.930141	-1.67648	-3.07081	-1.81937	0.547282	0.525617	0.576654	1.46904	5.51655	5.36288	6.81169	-0.0959938	2.1557
NPR1	-0.288445	2.17249	2.19769	-0.371408	1.9125	1.10884	1.13493	1.12314	0.866829	-0.402832	-0.518213	-0.605671	0.0632191	2.0726	2.19276	2.0945	0.366105	-1.28825
NPSA	-2.15252	-3.22202	-2.39796	-2.423	-3.11294	-0.413295	-1.73459	-2.74434	-1.97647	-0.209372	0.387341	0.0330172	0.526218	5.89625	4.72162	5.91815	0.298556	2.71206
NPY2R	-2.01978	-3.01016	-1.43919	-2.07771	-2.87985	-0.250621	-1.60202	-2.60101	-1.82008	-0.178682	1.17675	-0.0126162	0.583001	6.21228	5.03765	7.01273	0.411914	2.85142
NR1I2	0.185087	-1.57742	-2.04865	-0.825171	-1.45301	-0.653998	-1.97702	-2.62774	-0.219804	-0.623305	-0.259863	1.94054	0.908855	5.64804	14.8832	5.66994	-0.194856	7.48186
NR2F1	-0.345325	1.15717	0.474973	-0.0197916	0.712735	0.57637	0.486096	0.539904	0.44158	-2.13687	-2.3056	-2.16748	-2.0315	-2.48947	-3.66409	-2.46756	1.29296	-5.85032
NR2F2	-0.914666	0.47254	0.256593	0.0503981	0.486621	-0.078388	-0.0500715	-0.0690706	0.0333865	-1.19262	-1.10409	-1.15681	-1.12006	-4.31799	-5.49261	-4.29609	-0.258807	-2.80479
NR4A1	3.77862	5.17338	4.919	-1.40009	4.93809	0.311344	0.455146	0.224875	0.555038	3.38986	3.60146	3.4548	3.46807	-1.16027	1.4326	-1.13837	-0.224875	1.68747
NR6A1	-0.757902	-1.01441	-0.164626	0.134787	-0.985699	-1.37668	-0.944887	-0.712694	-1.69499	1.72327	1.88809	1.6609	1.25934	6.36897	5.45311	5.11044	-0.116727	3.86936
NRAP	-1.23121	-1.95453	-0.738736	-0.33742	-1.42565	-0.644978	-2.00013	-3.00837	-1.6702	0.886882	0.79979	1.00236	1.82849	5.77289	5.35995	5.79479	-0.0541596	3.5187
NRBP1	0.354521	0.275909	0.0273714	0.134361	0.109065	0.0937014	0.123766	0.185896	-0.0868721	-1.34211	-1.46338	-1.4536	-1.20057	-1.26906	-2.44369	-1.24716	-0.452406	-4.62991
NRD1	0.791902	0.231908	0.00704193	0.0663338	0.201678	0.446151	0.469813	0.43783	0.517087	0.223703	0.229645	0.45533	0.188128	-2.79012	-3.96475	-2.76822	-0.393701	-2.88265
NRG3	0.205476	-1.85793	-0.864493	-0.304187	-2.22453	-0.629675	-1.34659	-1.37845	-1.30067	0.804716	1.81937	1.82371	2.30132	7.00822	4.70759	6.71586	-0.0238748	2.52137
NRG4	-0.180474	-1.23574	-0.333118	0.623199	-1.25024	-1.36628	-1.55179	-0.929308	-1.61426	2.62382	2.7086	2.57225	2.04455	5.25321	4.82595	5.76571	0.0501165	1.89236
NRSN1	0.345615	-3.38323	-2.14152	-0.63722	-1.71405	-0.58507	-1.82343	-1.22449	-2.20797	1.78486	1.49475	0.743413	1.37881	6.35962	5.19323	5.92385	0.723604	4.64087
NSA2	0.592221	0.368988	-0.0030942	-0.242815	0.486503	0.00716162	0.211818	0.0452113	0.163172	-1.45293	-1.54522	-1.64521	-1.74253	-1.94607	-1.1056	-1.92417	0.494249	-2.89051
NSMCE4A	0.789381	0.312589	0.400188	0.422865	0.285766	0.115416	0.18427	0.0838771	0.121854	-0.531726	-0.563698	-0.616499	-0.744635	-0.820132	0.543891	-0.79823	0.218881	-2.90176
NSUN5	0.960086	0.952826	-0.131766	-0.413643	0.22765	0.574944	0.526796	0.678615	0.644464	-1.57667	-1.71355	-1.60963	-1.59862	-2.24133	-1.73594	-2.21943	-0.216742	-0.597791
NT5C1A	0.174497	-3.06359	-1.53188	-1.02397	-1.47045	-0.298915	-0.60624	-0.200063	-1.05169	-0.525061	-0.0443401	-0.22833	1.43287	6.2106	5.03597	6.2325	0.299374	4.62544
NT5C1B	-0.974111	-2.78077	-0.529912	-0.453431	-1.39516	-0.243022	-0.694119	-1.89521	-1.56775	0.132926	0.542856	1.10386	0.617631	6.07827	7.02349	8.72241	0.299901	2.71741
NUP210L	0.275433	-2.7075	-2.19499	-0.998962	-3.43603	-0.809379	-2.14599	-2.22233	-2.44884	0.467901	0.650484	-0.594867	0.317909	5.76799	4.59337	5.7899	-0.141244	2.40714
NXPH2	-2.08097	-3.07844	-0.734545	-0.699856	-2.96306	-0.323663	-1.66566	-2.68248	-1.98092	0.652385	0.290294	-0.11201	0.566263	6.87833	11.0528	6.18317	0.276523	2.80042
OBSL1	-0.302314	1.30469	1.76374	1.76412	1.05899	-0.127036	-0.0588658	-0.163121	-0.230181	-0.0266507	-0.397163	-0.390258	0.735199	-0.652478	-2.29981	-1.10329	0.22563	-2.449
OCLM	-0.379334	-1.93566	-1.31029	-0.726579	-1.41495	-0.491487	-1.83	-2.83919	-2.14243	0.569607	1.09191	0.111179	0.214586	6.09111	4.91649	6.11301	0.171426	2.73026
OCR1	-0.300881	-2.07706	-2.7126	-1.66583	-3.0679	-0.634946	-1.94978	-1.98202	-2.19408	-0.289529	0.452159	-0.0362644	1.41881	10.7987	9.78138	5.71392	0.102616	7.84499
ODF1	0.953651	-3.23105	-2.93036	-2.36308	-3.07319	-0.387386	-1.71795	-2.72818	-1.96312	-0.543266	0.00092	-0.00092	1.08784	6.12011	7.53218	6.14201	0.276123	7.85728
ODF2L	-1.05466	-0.190757	-1.62745	-0.256504	-0.858542	0.224794	-0.478369	-0.38399	-0.668086	-0.661913	-0.149611	0.0676055	-0.262366	4.53503	3.61324	4.55693	0.631326	2.8717
OGG1	-0.0587316	0.452423	0.125631	0.20174	0.276562	-0.221421	-0.151621	-0.165629	-0.20027	-0.191281	-0.336981	-0.153025	-0.303279	0.237815	-0.936811	0.354801	0.0856514	-2.44827
OIT3	-0.581839	-2.0989	-1.01323	-1.41514	-3.37344	-0.739449	-2.08169	-2.78478	-2.38363	3.03399	1.68007	1.81021	1.49878	6.73698	4.6566	5.85312	-0.0797052	5.93887
OK/SW-CL.36	-1.80497	-2.82238	-1.67589	-0.617431	-2.74046	-0.0768623	-1.40632	-2.44535	-1.7177	-0.173741	0.379668	0.16082	0.698528	6.4524	17.109	6.4743	0.525731	3.09155
OLAH	-2.12443	-0.648002	-0.00705147	-0.786122	-1.36484	-0.350379	-1.69849	-2.70657	-2.01343	1.45391	1.25887	-0.242418	1.14408	8.73057	5.01421	6.21074	0.274425	3.99242
OLFM3	0.378442	-2.53354	-1.71329	-0.805046	-1.98747	-0.49685	-1.85649	-1.91061	-1.75262	1.44409	2.10183	1.76397	1.74073	5.872	4.69737	5.8939	0.351256	4.76502
OLFM4	-1.46113	-4.45857	-4.30301	-2.60612	-4.82379	0.00620711	0.256225	0.14535	0.114522	2.0537	2.21051	1.6904	2.15584	1.96554	6.62566	4.62445	2.50965	-0.640484
OLFML3	-0.430553	0.530803	0.0264714	-0.0793455	0.373992	0.0508301	0.29575	0.207497	-0.0773275	-1.75933	-1.76277	-1.82174	-2.07927	-1.79707	-2.9717	-1.77517	-0.16986	-4.14309
OLR1	-0.404361	-0.949578	-1.14568	-0.770003	-1.18193	-1.02511	-0.525006	-3.02288	-2.58738	-0.787183	-0.461723	0.290536	1.12108	6.45472	4.19877	6.55619	0.84047	2.01254
OMA1	0.385608	0.615877	0.224801	-0.242057	0.38836	0.464868	0.355784	0.436956	0.453435	-0.18482	-0.39085	-0.331931	-0.224784	-0.363846	-0.849278	0.827958	0.112516	-3.44796
OPALIN	-0.772729	-3.34063	-1.04454	-0.390991	-1.68273	-0.49326	-1.82059	-2.13603	-2.1079	1.39555	1.35754	0.638532	0.194316	6.00238	7.28931	6.02428	0.140119	5.4507
OPN5	0.077383	-2.90571	-0.450873	0.0150747	-2.27394	-0.658505	-1.97532	-2.99802	-2.26649	1.75737	2.15627	1.682	2.89029	5.89409	4.71947	5.91599	0.00997925	2.53324
OPRL1	0.0269246	-1.1226	-0.999083	-0.0269246	-0.834373	-0.725587	-0.649615	-0.487001	-0.533125	0.615519	1.48607	1.67013	0.954536	6.53729	2.96049	4.15702	1.17725	1.3798
OPRM1	-1.25653	-2.03772	-1.43926	-1.09642	-2.65826	-0.784973	-2.11747	-2.61444	-0.752154	1.53262	1.17161	0.85571	1.91142	5.56886	4.39423	6.98972	-0.147236	2.20801
OR10G8	-0.267963	-2.51527	0.623266	1.39287	-1.52321	-1.00909	-2.34248	-1.52566	-2.00566	3.1159	2.60184	2.80148	2.14026	5.48834	12.7117	5.51024	-0.346711	2.12749
OR10J1	-0.136271	-2.17458	-1.31151	-0.0794558	-2.12412	-0.319172	-1.6449	-0.801924	-1.10578	0.317172	1.60702	1.32291	1.54034	9.18886	5.01308	8.7517	0.332348	6.11647
OR10R2	-1.28122	-3.43398	-0.757862	-0.156396	-3.31777	-0.657941	-1.9996	-3.00789	-2.31867	0.948523	1.15963	0.807643	1.30007	6.40508	4.74221	5.93874	-0.00709295	2.55599
OR10T2	0.0132246	-2.27064	-0.77226	0.511888	-3.23381	-0.64367	-2.00214	-2.99579	-2.21475	1.46176	2.59063	2.2129	0.948122	7.9001	10.334	6.51764	-0.0132246	2.43166
OR11G2	-1.52189	-3.05706	-1.51584	-0.0986681	-3.19991	-0.583917	-1.93619	-2.93369	-2.17132	3.09965	3.54748	3.333	2.60713	5.91523	4.7406	7.06022	0.074409	7.67455
OR12D2	-0.94881	-3.90387	-0.389992	-0.00146246	-3.80169	-1.21927	-2.53267	-3.55228	-2.77409	1.31866	0.00146294	1.42242	1.48351	5.11639	3.94176	5.13829	-0.475183	4.15367
OR13C4	-1.30506	-0.282063	0.0997381	0.522087	-3.34535	-0.757309	-2.10486	-2.55544	-2.42268	3.13656	3.21602	2.30112	2.18045	6.69445	4.61468	5.81121	-0.130545	5.88049
OR13D1	-0.197695	-2.79468	0.163716	0.601986	-1.52584	-0.882472	-2.19976	-1.89366	-2.4762	2.2363	2.97347	2.19962	2.43567	5.66969	8.90046	5.69159	-0.214897	5.16446
OR1A1	0.440317	-3.27946	-3.00378	-0.439629	-1.89486	-0.371061	-0.846091	-1.57454	-1.99936	1.74545	1.66496	-0.13396	0.310697	5.92586	4.75124	5.94776	0.156191	3.8183
OR1A2	-1.57234	-3.50309	-0.789916	-0.0560698	-3.43759	-0.484656	-1.86064	-1.14602	-2.12921	2.44706	2.78903	2.2144	2.22753	7.92648	5.16182	5.70236	0.0125108	7.11645
OR1D5	-0.453675	-2.09714	-0.0454183	0.232822	-1.51504	-0.754743	-2.07924	-3.08089	-2.23603	1.05786	2.21215	-0.288025	1.72974	5.51297	4.33834	5.53487	-0.0764093	3.24888
OR1F1	-0.610613	-0.661742	-0.327295	0.439828	-1.04988	-0.688724	-1.91769	-0.8663	-0.821081	1.34901	2.87387	2.27548	1.88573	5.9326	4.75798	5.9545	-0.0154114	7.78545
OR1G1	0.0736227	-2.97176	-2.42452	-1.53095	-2.85051	-0.232236	-1.53154	-2.57556	-0.603829	-0.289085	0.660806	1.03706	0.477255	6.38541	5.21079	6.40731	0.442179	3.02456
OR1L4	-0.599343	-2.60244	-2.73357	-0.30021	-3.17215	0.560371	-1.84935	-0.925226	-2.05933	1.33779	1.23836	1.26677	0.00456905	5.85801	4.68339	5.87991	0.117624	2.49716
OR1Q1	-0.439229	-3.92032	-0.750428	0.164309	-3.45747	-1.10954	-1.90403	-1.25857	-2.69193	1.68976	1.76957	2.13131	1.65554	5.41769	9.41845	6.93228	-0.440764	2.05684
OR2A14	-2.31623	-3.34049	-3.05842	-0.0701084	-2.99003	-0.544959	-1.89081	-2.90324	-2.20814	2.37511	2.43074	2.91791	1.86201	5.97528	4.80065	5.99718	0.0701084	11.3333
OR2A25	-0.395536	-3.17161	-1.70125	-0.234446	-2.8256	-0.940099	-2.29017	-1.9873	-2.47439	0.575632	0.869611	1.18471	1.09566	6.9469	5.00707	5.45984	0.234445	2.07708
OR2B2	0.0215454	-2.10565	0.926381	1.41133	-0.96057	-0.852365	-1.4626	-1.06072	-0.539055	3.44849	3.91414	3.67482	3.34098	4.88012	12.2004	4.90202	0.332316	3.04023
OR2B6	0.0230875	-2.12334	-0.756718	0.145693	-1.26997	-1.14897	-2.47244	-0.920778	-0.32175	2.03033	1.82514	1.95673	1.46396	13.297	10.4493	5.40554	-0.49099	2.02279
OR2C3	-1.02041	-3.02464	-1.99328	-0.737094	-3.2354	-0.550632	-1.91265	-2.937	-2.16325	2.20232	2.21225	2.56613	2.34053	5.79033	4.6157	6.50975	-0.00931358	3.68825
OR2F1	-0.284008	-2.6985	0.210371	0.548104	-2.89916	-1.2673	-1.53428	-1.75665	-2.89443	1.98788	1.80364	1.22037	1.45044	5.00043	5.72778	5.02233	-0.75394	4.52344
OR2J2	-0.043242	-3.87618	0.043242	0.670104	-2.44066	-1.12725	-2.42703	-3.16669	-2.78849	2.41632	2.32755	2.55287	2.63553	5.49348	11.104	5.51538	-0.45142	2.13263
OR2L13	-0.524089	-0.809508	-2.72554	-2.16573	-0.848447	-0.292136	-1.59957	-2.63256	-1.91099	0.125833	0.0785413	0.495247	0.847082	6.29498	5.47924	6.31688	0.380617	2.93413
OR2M2	-0.451986	-3.56741	0.215971	0.27318	-1.04348	-0.770691	-0.677209	-1.40755	-1.9243	1.86311	2.68685	1.99559	1.26727	9.00969	4.37721	5.57374	-0.248466	2.19099
OR2S2	-0.898306	-2.56167	-1.66117	-0.855709	-2.67292	-0.636583	-1.96591	-2.54855	-1.97699	0.13782	1.12808	0.835509	1.35212	5.85621	4.68158	5.87811	0.0115004	3.33926
OR2T5	-0.777838	-2.85003	-0.319397	0.132125	-1.94645	-1.42849	-2.7816	-2.33245	-3.09141	1.72963	1.33737	2.27373	1.92863	5.09182	5.21798	5.11372	0.294982	3.41462
OR2T8	-0.541976	-2.63931	-0.642377	-0.365995	-2.67895	-0.710516	-2.02137	-3.056	-2.27657	1.51512	3.13088	2.17483	1.72851	6.98288	4.68363	5.88016	-0.0573559	3.17622
OR2V2	-0.977167	-3.57754	-1.31707	-0.601572	-3.44965	-0.645318	-1.9222	-2.93853	-2.24937	1.30362	0.868237	1.1323	0.252031	6.18195	4.37877	5.5753	0.071744	2.19254
OR2W1	-0.321843	-3.28214	-0.988537	-1.28228	-1.47625	-0.474989	-1.79488	-2.81387	-2.06926	1.29317	2.79768	1.31058	0.0759397	6.07122	17.3065	6.09312	0.195836	7.29248
OR2W3	-0.584734	-3.34154	-0.313644	-0.521446	-3.0655	-0.323731	-1.59842	-1.19461	-1.94651	-0.136849	1.00236	1.23263	0.245569	6.82028	6.25131	5.93266	0.167042	2.54991
OR3A3	-1.07982	-1.81075	0.0347896	0.870255	-1.29802	-0.957501	-1.22008	-1.22459	-1.00728	2.28386	1.90432	2.31981	1.95071	4.60213	3.42751	5.1361	0.094028	1.24128
OR4A15	-0.568883	-1.80461	0.229444	0.931189	-0.932256	-0.249273	-0.893298	-0.499108	-0.665361	2.81285	3.00691	2.8011	2.69819	4.41275	3.23812	4.43465	0.234144	4.60367
OR4C1P	-0.247536	-2.43783	-0.920139	-0.433567	-3.3463	-0.66576	-2.00524	-3.00797	-2.22281	1.48258	1.26102	1.95019	1.6249	5.68687	4.51225	5.70877	0.00865841	2.32602
OR4C3	-0.17248	-3.86278	-0.577952	0.983523	-2.09855	-1.23093	-2.55389	-3.15621	-2.89111	1.75786	2.27707	1.69899	1.80944	5.37607	4.20144	5.39797	-0.557186	10.2469
OR4D5	-2.3576	-3.6211	-2.93646	0.349409	-3.47031	-0.620539	-1.94121	-2.93861	-2.18142	0.422964	0.886296	-0.0304928	0.627448	5.59794	4.42331	5.72767	0.0304933	2.23708
OR4K1	-2.34945	-2.70135	-1.01564	0.879146	-3.30063	-0.123604	-2.02456	-3.05866	-2.28371	3.18974	2.89692	2.92968	2.61875	5.73412	5.39999	6.78311	-0.139583	4.35019
OR4K17	-0.204833	-1.47739	-0.0174937	0.830792	-2.15534	-0.816761	-2.15347	-2.76256	-2.3859	1.4151	1.30646	-0.289521	1.69188	7.14186	4.34006	7.02168	-0.219577	2.15384
OR51B2	-2.04775	-3.11139	-0.620182	-0.795268	-1.36816	-0.393255	-1.74761	-1.42326	-1.97763	0.542117	2.77448	1.92187	0.549098	6.01766	4.84303	7.4381	0.211857	2.6568
OR51B4	-0.0976281	-2.7024	-1.01861	-0.00977612	-2.17898	-0.547111	-1.91554	-1.17478	-2.18903	0.458141	-0.339576	0.657555	0.698988	5.87846	4.70383	5.90036	0.00977612	6.78066
OR51Q1	-0.934155	-2.00346	-0.207987	-0.986838	-3.03746	-0.370429	-1.70021	-2.71233	-1.94577	1.26601	0.162945	-0.0589485	1.14815	6.14177	4.96715	7.559	0.296237	11.8926
OR52A1	-0.342132	-2.71433	-0.612897	0.104306	-0.96743	-1.45873	-2.83359	-1.33559	-2.18762	2.34074	2.87932	2.3641	2.45687	4.72327	3.54864	4.74517	0.0603576	3.60012
OR52K3P	0.580184	-1.64716	1.39041	0.0288033	-1.75694	-0.569024	-1.79528	-0.861978	-2.19421	2.6382	2.64626	3.06138	0.892965	5.73198	4.55735	5.75388	-0.0542078	4.49104
OR56B1	-2.81649	-3.84353	-0.859322	0.227333	-3.63138	-1.13397	-2.45645	-1.49595	-2.71967	1.41378	1.07259	1.89821	1.97092	7.6643	4.18895	5.38548	-0.527524	5.48505
OR5AK2	-0.28582	-2.16026	-0.382934	-0.591205	-1.741	-0.826949	-2.16202	-2.57077	-2.44983	2.03396	2.07579	2.03459	1.89613	5.72539	4.55076	5.74729	1.69305	10.2065
OR5AP2	-2.16614	-3.10573	-2.81752	-0.595654	-2.97485	-0.38024	-1.73446	-2.60477	-1.97342	-0.150741	1.2289	2.28085	0.936142	7.62038	4.86979	6.86146	0.225015	2.68356
OR5P2	-1.28403	-1.90041	-0.352486	0.672057	-3.37672	-0.726415	-2.06174	-2.71996	-2.39161	3.19559	3.63272	3.19405	2.68926	5.86705	5.26611	6.25579	-0.0663972	2.50619
OR5P3	-0.438283	-3.19521	-0.615361	-0.378175	-2.67655	-0.224427	-1.18845	-2.61026	-1.85183	1.11457	1.80564	-0.11987	1.6992	6.06361	6.62655	6.08551	1.74281	8.21466
OR5T2	-1.27935	-4.04311	-0.0616055	0.293198	-2.60888	-1.29243	-2.63864	-3.64106	-2.90246	2.09099	2.4458	1.70426	1.33278	5.24304	4.06841	5.26494	-0.629839	2.55876
OR7A10	-0.149305	-2.67262	-0.468766	0.472041	-1.7335	-0.131873	-1.73546	-2.09787	-2.39218	2.32557	2.54783	2.1085	2.22613	5.09304	10.3664	5.11494	-0.596614	1.73219
OR7C2	0.484096	-0.596347	-0.472085	-0.0587249	-0.200921	0.353125	-1.60753	-0.380544	-1.39144	0.990236	1.07796	-0.630047	1.04477	4.99448	13.4772	3.9496	1.62836	0.566846
OR7D2	-0.653883	-1.90217	-1.829	-0.560254	-1.60771	-0.815335	-1.41448	-1.8166	-2.37293	-0.717808	0.852554	-0.547849	0.0478201	5.61605	7.52986	8.01714	-0.148954	2.2552
OR8D2	-0.0950856	-1.49037	-0.781323	0.0950856	-1.0656	-1.10322	-2.41697	-2.75232	-2.19398	2.72571	1.22085	2.96209	2.59501	6.36298	4.29261	5.48913	-0.17784	2.10638
OR8G1	-1.04902	-2.61158	-0.0310965	0.804643	-1.30223	-0.710263	-2.05569	-1.6969	-2.32212	1.49187	1.92411	2.34745	1.33021	5.68391	4.50929	6.18179	-0.133758	2.32306
OR8K3	-2.06373	-3.28486	-0.953972	-0.7457	-2.62042	-0.301586	-1.69581	-1.46094	-1.94211	-0.391	-0.305901	1.44621	2.44383	6.77195	4.72967	5.9262	0.215358	2.93745
ORF1	-1.01388	-2.48655	-1.49075	-1.13971	-2.93194	0.0775948	-2.51894	-3.51019	-2.71964	1.09198	0.233887	0.918068	0.543427	5.15154	3.97692	5.17344	-0.554454	5.34767
OS9	-0.253152	0.343428	0.280967	0.653976	0.0820978	-0.187244	-0.0459168	-0.0882261	-0.185493	-0.567867	-0.7832	-0.692039	-0.685372	-1.9546	-1.61651	-0.103713	-0.497071	-1.92014
OSBPL11	-0.787077	-0.937329	-0.629778	-0.748909	-0.876421	0.124626	-0.308779	-0.749099	-0.472132	0.106377	0.284834	0.421668	0.0312409	2.62724	1.45262	2.98103	0.163021	1.72463
OSR2	-0.105872	0.915628	0.439333	-0.44965	0.766714	0.0859835	-0.0848525	-0.010391	-0.104334	-0.214235	-1.94672	-1.71695	-1.82183	-2.88776	-3.66224	-0.56297	0.625152	-4.25801
OST4	0.00224018	-0.61161	0.185187	0.419444	0.00805092	0.331643	0.481488	0.486765	0.523116	-0.116005	-0.0334129	0.103109	-0.00224018	-4.31098	-2.2623	-4.08142	-0.395149	-7.69066
OTOA	0.554803	-1.31471	-0.824156	-0.775651	-1.55313	-1.085	0.158873	-0.189912	-0.760563	1.28881	1.05222	1.22805	1.0577	5.2677	4.09308	9.10183	-0.553237	8.66502
OTOGL	-1.16307	-1.81166	-0.369418	0.447456	-1.53522	-0.271488	-1.65774	-2.3464	-1.91288	-0.118829	1.53626	0.880718	1.18969	7.92189	10.1225	6.11578	0.291595	2.76193
OTOL1	-2.42724	-3.45702	-0.816412	-0.954283	-3.34217	-0.657847	-2.00437	-3.01169	-2.32012	2.35679	1.16307	0.115444	0.948311	9.38865	5.26677	5.91507	-0.0240111	7.46807
OTOR	-2.15488	-3.08499	-2.85292	-1.5171	-2.9549	-0.365627	-1.71957	-2.42843	-1.95382	-0.123644	0.123644	1.91185	0.576243	6.0473	4.87268	7.47865	0.23732	2.68645
OTP	-0.74107	-3.71803	-1.21753	-1.65714	-2.34969	-1.15924	-1.69054	-1.55002	-2.57974	0.452953	0.661239	-0.925019	1.19304	5.40514	7.45107	5.42704	1.26941	7.50002
OTUD3	-0.0454302	1.65238	1.34902	0.0763655	1.186	0.162248	0.43558	0.382798	0.410503	0.295595	0.493535	0.162836	0.0454302	1.38978	4.71265	1.41168	0.708725	-0.983257
OXGR1	-0.0853126	-0.440914	-0.22164	0.376203	-0.409098	-0.216412	0.0229576	0.055337	-0.121639	1.33966	1.7958	2.16093	2.07185	5.92899	5.71826	5.06994	0.5527	1.86703
P2RX6	-1.8996	-2.94942	-2.72286	-0.676253	-1.70872	-0.165816	-1.53204	-2.55226	-1.78728	-0.266935	0.00686884	-0.00686884	0.642605	7.4315	6.27057	6.17226	0.375117	2.78951
[truncated: 953 more rows]

## Sheet: Sheet3
2022-12-01	-0.615206	-2.1411	-2.33453	0.0096488	-1.19891	-0.541233	-0.40217	-1.42811	-2.16904	0.0928221	-0.518697	-0.00964832	0.892162	5.79902	4.62439	5.82092	-0.0185947	2.43816
