# Supplementary material for: Identification of Potential Molecular Mechanism Related to Infertile Endometriosis
Source: Front Vet Sci. 2022 Mar 28;9:845709. doi: 10.3389/fvets.2022.845709 (PMC8995652; doi:10.3389/fvets.2022.845709)
Supplement: Supplementary Table 13 — Intersection of predicted miRNA target gene and gene set 1. [file Table_13.XLSX]

## Sheet: Sheet1
geneNames	GSM3393500	GSM3393501	GSM3393502	GSM3393503	GSM3393504	GSM3393505	GSM3393506	GSM3393507	GSM3393508	GSM3393518	GSM3393519	GSM3393520	GSM3393521	GSM3393522	GSM3393523	GSM3393524	GSM3393525	GSM3393526
2022-03-04	-0.395241	-1.60596	-3.08283	-0.770926	-3.28354	-0.477516	-1.75164	-2.76966	-2.07899	-0.327845	1.20724	0.00278378	0.414649	5.71443	6.30048	5.73634	0.227489	2.94783
2022-03-11	-0.892202	-2.85925	-0.380665	-0.419486	-2.12814	-0.104034	-1.41075	-2.44486	-1.72467	-0.182636	0.274638	0.877162	0.979559	6.48561	5.31098	9.83207	0.5683	3.12475
2022-09-03	-1.03258	-2.01303	-1.98886	-0.912712	-2.21541	0.120119	-1.99347	-1.93122	-1.921	0.293118	0.0781941	0.880457	1.31768	5.77914	6.89733	6.29126	0.0479856	3.54811
ABCB4	-0.160594	-2.48232	-1.41647	0.16105	-2.26541	-0.294418	-1.60352	-2.63779	-0.0457029	3.06194	0.0405755	-0.0405755	1.16899	6.34707	5.11381	6.31034	0.374392	2.92758
ABCB5	0.0360246	-2.63943	-2.50436	-1.38549	-3.06418	-0.182967	-1.5504	-2.56869	-1.8117	1.39784	2.00318	-0.0968919	0.480561	6.12487	4.95024	6.14677	1.17699	4.08489
ABCC12	-0.428391	-3.161	-1.4286	-1.47403	-3.04512	-0.370031	-1.70548	-2.71092	-1.92243	-0.142171	0.241623	0.00604391	2.01358	5.97838	4.80376	6.00028	0.322396	8.46839
ABCF1	0.47243	0.19458	-0.25779	-0.182315	-0.0989165	-0.334697	0.0310407	-0.0310407	-0.0847459	-1.39107	-1.30761	-1.30795	-1.46712	-1.60615	-2.20676	-1.58425	-0.408617	-4.4806
ABHD12B	0.559608	-3.43524	-1.57372	-0.856209	-2.29022	-0.471023	-0.478175	-1.37779	-2.10044	1.48402	2.10103	1.67736	1.62074	5.8822	4.70757	5.9041	0.0552168	10.0005
ABHD16B	-1.98006	-1.92903	-1.1025	-0.407384	-1.64238	-1.36469	-0.883118	-0.988083	-0.883364	1.04728	0.812577	0.603779	0.19804	2.63205	9.03856	2.65395	-0.358178	7.58417
ACD	0.477272	0.479793	0.599645	0.34456	0.56241	-0.10955	0.220829	0.0808797	-0.000267	-0.666254	-0.667415	-0.565936	-0.745965	-0.900497	1.90415	-0.878595	-1.70724	-4.26135
ACMSD	-0.485125	-1.64736	-1.90391	-2.00539	-2.87954	-0.138163	-1.51002	-2.47277	-1.76137	-0.285819	0.144258	1.32695	0.649277	6.17769	5.00306	6.73572	0.401239	5.85329
ACOXL	-0.763644	-2.55621	-2.75775	-2.22002	-0.873833	-0.12199	-1.47767	-1.58106	-1.76973	-0.180801	0.204651	-0.0268817	0.592854	6.27571	5.10108	6.29761	0.407468	5.13887
ACSBG1	-0.920209	-1.20354	-1.54187	-1.3465	-1.80472	-0.892489	-1.27098	-1.58115	-1.21951	-0.438314	0.475913	0.29489	0.770933	5.5707	4.4199	5.5926	-0.329323	4.63342
ACSL6	-0.264244	-2.03766	-1.02796	-1.23396	-2.06112	-0.359858	-1.55269	-2.70491	-1.9589	-0.467712	0.431242	0.415636	1.08286	6.09891	5.13387	5.9322	0.243109	5.00577
ACSM2A	-1.23682	-1.62479	-0.61081	-0.287334	-1.23458	0.847078	-1.62739	-2.09996	-1.4884	1.52715	1.44395	0.88799	1.40966	5.641	7.94046	5.64932	-0.116299	2.56544
ACTA2	0.210785	4.47186	4.24981	0.914665	4.07938	0.878051	1.3199	1.03866	1.06516	-0.0428519	-0.241879	-0.124318	-0.36252	-2.19915	-2.92372	-0.740916	-0.0968537	-5.56
ACTL8	-1.36844	-3.54605	-0.973838	-0.148339	-2.45651	-0.843064	-2.06288	-2.93045	-2.41123	1.38652	1.93363	1.64878	1.8791	6.14183	8.2569	5.56866	-0.232637	2.46442
ACTL9	-0.855739	-1.57074	-0.786467	-1.44579	-1.51927	-0.661084	-1.99911	-1.80827	-2.24642	1.11837	1.01673	1.69551	1.41954	5.77416	4.7262	5.99503	0.265003	5.1506
ACTN1	-0.618271	0.869041	0.552771	0.188777	0.654311	0.0414871	-0.00437768	0.0821177	-0.107161	-1.16259	-1.21002	-1.28008	-1.21144	-2.94571	-3.11202	-2.26771	-0.118786	-6.04932
ACTN4	-1.33294	1.87791	1.78059	1.26868	1.64729	0.885085	0.860023	0.721019	0.540272	-0.610253	-0.455144	-0.667953	-0.696191	0.725134	-0.391543	3.24332	-1.10246	0.392706
ACVR1B	-1.15961	-1.10305	-1.0967	-0.862496	-1.25496	-0.382371	-0.859814	-0.877061	-0.973426	0.775485	1.11236	1.11939	1.49836	4.28238	3.49408	4.31515	-0.15143	4.07552
ADAM18	-0.923068	-2.46493	-1.80061	-1.65676	-3.00791	-0.478663	-1.82167	-0.892032	-2.14969	1.88961	2.19418	0.963822	0.302576	9.13139	4.82902	6.02555	0.100258	2.6428
ADAM2	-1.02925	-3.416	-2.00556	-1.12897	-2.95497	-0.679458	-1.99719	-3.02743	-2.35766	0.595068	1.17996	0.346169	1.96511	5.94621	4.77159	5.96812	-0.007617	11.614
ADAM29	0.29667	-2.49549	-0.00824594	0.00660992	-2.80638	-0.649955	-0.567682	-1.73837	-2.27719	2.37907	2.47588	2.21598	2.66193	5.65289	10.3695	5.67479	-0.128835	6.15228
ADAM30	-1.11939	-2.27473	-3.27043	-1.27973	-3.42453	-0.577207	-1.92459	-2.9148	-2.12396	0.704411	1.39632	1.59802	1.68423	5.72086	8.34078	5.74276	0.0395393	2.36
ADAM5P	-1.51243	-3.26468	-2.93734	-1.81828	-3.08643	-0.243644	-1.59371	-2.58282	-1.77955	0.160274	0.143441	-0.068562	1.23329	6.05731	4.88268	6.07921	0.365266	2.69645
ADAM7	-1.91976	-1.07278	-0.0441661	0.478086	-1.33808	-0.86285	0.0441661	-0.417364	-0.416648	2.97628	3.51602	2.74193	2.24102	7.13406	4.16323	5.35976	-0.447887	4.16629
ADAMTS1	2.64768	3.52646	2.97615	-0.938641	2.96516	2.29875	2.23947	2.21744	2.19709	-1.27694	-0.976493	-1.07984	-1.14812	1.12537	-0.0492596	1.14727	2.60915	-1.67045
ADAMTS20	0.1891	-3.33179	-1.84843	-0.719818	-3.14829	-0.502398	-1.84978	-0.493783	-2.17094	0.466617	1.91473	-0.00577497	2.03195	6.03397	4.85934	6.05587	0.109508	6.03818
ADAMTS3	-0.549218	-1.41875	-0.393891	-0.162151	-0.985521	-0.580361	-1.00316	-0.883322	-0.817784	0.711025	1.25124	1.45899	1.00307	5.11582	11.3672	5.94689	1.56499	4.38242
ADCY1	-0.945845	-2.61958	-0.590741	0.328912	-2.24019	-1.14188	-2.13921	-3.19987	-2.78982	2.04217	1.84198	2.07294	1.90472	5.30747	4.13285	5.32937	-0.57429	1.94662
ADCY10	-0.461884	-1.92252	-0.598257	-0.687923	-0.70793	-0.670488	-1.99677	-2.19694	-2.20927	2.13948	0.537488	0.14201	3.9569	5.68072	4.50609	5.70262	0.043901	4.15502
ADCY8	-0.904136	-3.18511	-2.54714	-1.40363	-3.0345	-0.375693	-1.69825	-2.71496	-1.9644	1.55017	3.13767	1.45858	1.53888	6.16213	4.9875	6.81404	0.29436	2.80128
ADD2	-1.32502	-1.8153	-0.554936	0.255151	-1.21045	-1.54041	-2.04441	-2.87772	-2.6334	2.54644	2.68213	2.43956	2.25886	4.96318	3.78855	5.04817	-0.416246	1.60232
ADD3	-0.176286	0.79296	0.530778	-0.750743	0.611317	0.670136	0.541916	0.552661	0.674285	-1.68501	-1.30539	-1.28126	-1.32444	-1.25118	-2.4258	-1.22928	0.826173	-4.61203
ADIG	-1.81993	-2.85454	-2.52234	-1.96534	-2.28647	-0.0983973	-1.40424	-2.43924	-1.7224	-0.182737	0.28458	0.220292	0.515815	7.49768	5.31978	6.5163	0.574766	7.68692
ADM2	-0.904208	-2.65025	-1.07011	-0.412181	-2.99168	-1.14157	-1.61233	-0.259928	-2.59532	0.330512	-0.0259323	1.21119	1.21154	5.22432	4.0497	5.24623	-0.604413	1.86347
ADRA1A	0.00264025	-3.33682	-0.00263977	0.623176	-1.33019	-0.625624	-2.35068	-2.73218	-2.72244	2.45844	2.94356	2.52736	2.78605	5.58029	4.40567	5.6022	-0.382877	8.71605
ADRA2B	-2.205	-1.10415	-0.74985	0.0808134	-1.41391	-0.581188	-1.90664	-1.99389	-2.19603	1.3572	0.946485	1.20466	0.712965	5.75227	4.57764	6.43576	-0.101452	12.0847
AFM	0.0118933	-3.43013	-1.15717	-0.937603	-2.30379	-0.692066	-2.00914	0.664885	-2.37537	2.58789	3.06411	2.44488	2.074	5.93533	8.39021	5.95723	-0.0238667	2.57448
AGBL4	-1.13412	-0.658224	-1.78303	-0.776111	-1.75329	-0.0438294	-1.62447	-2.0301	-1.91496	-0.385875	-0.00992727	0.506148	1.20181	6.25329	5.13446	6.25038	0.318867	4.44935
AGK	-0.0835938	-0.974836	-0.498923	-0.195714	-1.54203	-1.02142	-2.32813	-1.36873	-2.71008	1.58244	0.982519	1.53015	1.76635	12.9001	4.44078	6.16133	2.09902	2.25455
AGMO	-0.373661	-2.60095	0.487955	0.236807	-1.34785	-0.890151	-1.93153	-2.69611	-2.51177	1.58901	1.58295	2.02695	2.10927	5.42889	4.25427	5.81115	-0.321082	2.06804
AGXT	-0.706349	-1.73311	-0.422388	0.298807	-1.4317	-1.03312	-2.3666	-3.38153	-2.60465	2.09158	2.29486	2.22671	2.79933	6.31491	4.6106	6.03356	-0.3973	2.05147
AGXT2	-0.0643928	-0.712827	-1.68089	-1.36082	-1.29996	-0.0485273	-1.73305	-2.77232	-2.0256	0.998734	1.56414	1.13122	1.24045	6.10433	7.67781	6.12623	0.199226	3.35197
AIPL1	-0.669678	-3.10705	-2.74842	-2.20239	-2.98392	-0.287438	-1.60702	-2.63514	-1.91896	0.318304	0.385767	0.753152	0.452243	6.2484	7.71482	6.72835	0.360558	8.34241
AKNAD1	-1.19046	-1.93148	0.134142	0.429888	-1.62993	-0.899416	-2.21103	-2.93179	-2.51447	1.76112	1.68712	1.71282	1.22628	5.67329	5.27292	5.89165	-0.228866	2.48741
AKR1D1	-1.30929	-2.97981	-2.00054	-1.51274	-2.48296	-0.248014	-1.58203	-2.60298	-1.86076	1.05594	2.05932	1.28357	1.40165	6.28557	7.05929	6.30747	0.393811	7.1234
ALDH7A1	-1.24989	0.570834	0.630633	0.28907	0.485067	0.00716973	-0.0841775	-0.0237746	-0.0589833	-1.75941	-1.43268	-1.35981	-1.48253	-1.36422	0.832689	-1.34232	-0.660996	-2.36498
ALDOA	-1.64035	-0.0578983	-0.0138104	0.000710725	-0.340122	0.1675	0.300206	0.204959	0.229423	-0.89037	-1.03851	-0.797119	-0.804743	-3.89202	-5.1121	-3.91557	-1.07612	-3.55745
ALOX12	0.027751	-2.22781	1.87524	-0.268193	-2.19895	-1.55832	-1.68492	-1.92608	-2.29084	1.18764	2.52576	1.4106	1.83852	7.44897	4.07826	6.40088	0.937513	4.50234
ALOX12B	-0.461473	-1.26312	-1.10406	-0.180891	-1.69037	-1.29498	-0.454063	-0.380213	-0.38954	0.731379	1.01267	-0.0303826	0.898538	4.81176	3.63713	4.83366	0.557482	8.50342
ALPK2	-0.198354	-1.669	-0.712419	-1.71029	-1.85558	-1.06194	-1.29417	-1.20501	-1.64528	1.21349	0.952344	0.692636	0.305519	10.9036	4.1878	5.38432	2.48778	2.00157
ALS2CR12	0.0078516	-1.76526	-2.24911	-1.28576	-3.28139	-0.49319	-1.31155	-1.07074	-2.0332	1.22922	1.55498	1.33692	0.739004	5.88672	4.71209	5.90862	0.128529	2.52587
ALX4	-0.287203	-1.43684	-0.278407	0.281104	-1.17637	-1.49289	-2.81175	-2.29635	-2.3481	2.47832	2.83533	2.63128	2.74594	5.08819	3.91357	10.1406	1.03286	4.02135
AMELX	-2.17599	-2.69674	-0.819913	-2.18684	-2.21755	-0.493826	-1.83584	-2.21517	-2.04916	1.20352	0.510077	0.378905	2.30102	5.85227	4.67765	7.41393	0.123929	2.49142
AMT	0.818138	1.45637	0.404563	0.267011	0.873806	0.187335	0.364454	0.234182	0.120371	-1.13792	-0.937702	-0.869044	-1.15633	0.42962	-1.41094	-0.196271	-1.07595	-0.271622
AMZ1	-0.442358	-1.58931	-0.856808	-0.530779	-1.70954	-1.73466	-2.43347	-1.7968	-1.08635	0.587261	0.117927	0.173414	0.0772934	4.74526	3.57064	5.52125	1.92786	7.49311
ANGPTL3	-0.821884	-3.3484	-3.10726	-2.01661	-2.54126	-0.57575	-1.91806	-2.92109	-2.12441	0.098156	-0.0355282	0.109138	0.337703	5.79899	4.62437	6.9052	0.108125	8.3621
ANKRA2	1.43488	0.870506	0.414665	-0.116971	0.671713	0.71141	0.719278	0.713979	0.853571	-0.671804	-0.541848	-0.627001	-0.725472	-0.792305	-1.76455	0.808363	0.587702	-3.44307
ANKRD1	-1.909	-2.97305	-1.96827	-0.195508	-2.85077	-0.176367	-1.49623	-2.52297	-1.81246	-0.223995	0.110691	0.0476747	0.440522	12.4076	5.20569	6.40222	0.487257	3.01947
ANKRD19P	-1.5784	-1.55277	-0.418824	0.22765	-1.4064	-1.37396	-2.67148	-3.08148	-2.26701	1.94957	1.79299	1.56461	0.654276	7.23897	4.08024	5.27677	-0.703924	1.89401
ANKRD30A	-2.14234	-3.33448	-3.05485	-2.14154	-2.91729	-0.399703	-1.73174	-2.73057	-1.96135	-0.441306	0.0464048	0.252542	1.65341	6.79533	4.89419	9.07881	0.263446	2.51888
ANKRD30B	-2.2598	-3.52255	-1.35015	-0.0373688	-2.94542	-0.493356	-1.83737	-2.82785	-2.02751	-0.759152	0.0534172	-0.00858068	0.663329	5.76806	15.4544	5.78996	0.116295	5.34619
ANKRD31	-0.967134	-2.96976	-2.65265	-0.957664	-1.76441	-0.0450706	-0.649146	-0.91711	-1.67699	-0.241844	0.0418282	-0.0418277	0.574187	6.31756	5.14293	6.33946	0.489545	2.95671
ANKRD34B	-0.600412	-2.39749	-0.546341	-0.05056	-2.46368	-1.34376	-2.67147	-3.07941	-2.88115	1.49362	0.380257	0.592596	2.48102	5.00454	3.82991	5.02644	-0.645141	1.64369
ANKRD49	0.569781	1.00463	0.691374	0.638117	1.17279	0.581423	0.737012	0.698366	0.809396	0.0117216	0.0588875	0.138047	-0.104839	-0.0907953	-1.26542	-0.0688939	-0.0117216	-3.45165
ANKRD52	-1.98839	-2.17855	-2.86933	-2.2962	-2.62303	-0.240073	-1.57853	-2.57831	-1.80042	-0.28186	0.0873661	-0.0430055	0.518856	6.08022	4.90559	7.32233	0.419085	2.71936
ANKRD60	-1.83601	-2.83439	-2.58425	-1.99334	-2.737	-0.104221	-1.44633	-2.48108	-1.70175	-0.142379	0.141797	0.0926385	0.741214	6.33615	5.16152	6.35805	0.460541	2.97529
ANKRD62	-0.533786	-3.14461	-0.49855	-2.23112	-3.0516	-0.312328	-1.66103	-1.6307	-1.9799	0.679007	-0.0210905	-0.213801	0.295712	6.22365	6.09196	6.24555	0.301389	2.8628
ANKRD7	-1.12819	-3.31887	-1.28705	-0.3424	-1.45036	-1.20826	-2.21249	-1.44705	-2.25742	0.793484	0.830053	1.42066	0.697773	5.18648	8.90408	5.20838	-0.678574	1.82563
ANKS1B	-1.01226	-0.013191	-1.01171	-1.56673	-0.497011	0.0737244	-1.81159	-1.34397	-2.04793	0.328808	0.344027	0.352948	0.600624	6.17209	8.35997	6.06992	0.128811	4.54384
ANKS4B	-2.03048	-3.14087	-1.83696	-0.270082	-2.45796	-0.281031	-1.61943	-2.6215	-1.83986	-0.251542	0.440002	-0.0261717	0.535068	6.05802	4.88339	6.11505	0.389489	4.8274
ANXA10	-1.58404	-1.08857	-1.1162	0.363569	-0.297458	-0.590238	-1.94375	-2.94461	-2.15537	0.841335	1.20905	0.550817	2.01332	5.79729	4.62266	7.3251	0.0226331	2.43644
ANXA5	-0.0519156	0.0130496	-0.281609	-0.0373149	-0.224371	0.24984	0.374947	0.340471	0.371256	-0.635751	-0.55776	-0.604398	-0.656467	-4.87707	-6.0517	-4.85517	-0.558359	-5.09872
AOC2	-3.25761	-2.62921	-0.816351	0.0142322	-1.55409	-1.48953	-2.83613	-3.84214	-3.14767	-0.901164	0.579066	0.563347	1.20654	7.26024	3.88499	5.08152	0.227651	2.41424
AP1M1	0.338697	0.566903	0.829432	0.58602	0.717781	0.157591	0.351813	0.265127	0.141872	-1.16122	-0.933502	-1.07642	-1.19607	-0.325277	-0.141012	-0.303375	-0.483981	-1.77809
APBB3	1.14966	2.1763	1.27358	0.80124	1.78713	0.956369	1.4475	1.11745	1.0807	-0.206716	-0.155432	-0.127856	-0.238113	-0.150008	1.9694	-0.276418	-0.257184	-3.65917
APCDD1	-0.453154	0.459936	-0.36873	0.280142	0.729761	0.433847	0.50375	0.55964	0.511059	-0.541904	-0.539887	-0.370712	-0.272442	-4.57805	-5.75267	-3.15413	-0.801732	-7.9389
APLF	0.202973	-0.133832	-0.259079	-0.653113	-0.607509	-0.560372	-0.829065	-1.03999	-0.876114	2.08394	1.45375	2.24795	1.43709	5.18132	5.85316	5.20552	0.358207	3.49908
APOBEC1	-1.77885	-2.97468	-2.69249	-2.12608	-2.9127	-0.00777435	-1.40228	-2.3865	-1.63654	-0.367537	-0.0213552	0.00777388	0.60214	6.25304	5.07841	6.27494	0.507233	2.89219
APOBEC3C	-0.935514	0.874979	1.33044	1.7287	1.33041	0.503047	0.689411	0.632246	0.460724	-1.17211	-1.07707	-0.906926	-1.3205	1.87217	-0.262852	0.933675	-0.562319	-0.0599463
APOC3	-1.05677	-2.53796	-1.74591	-1.00674	-2.91531	-0.0801325	-1.4574	-1.6437	-1.71374	-0.394939	0.0528131	-0.0528131	0.565417	6.29981	5.12519	6.32172	0.461047	11.7815
APOF	-2.06743	-1.64617	-2.09007	-1.63402	-2.8899	-0.274888	-2.01097	-3.03552	-2.14405	1.85315	1.46114	1.07266	0.291065	5.81476	5.91086	6.13226	-0.0194092	9.07247
APOL5	-1.6327	-2.77763	-2.0331	-0.683276	-0.510522	-0.287239	-1.61794	-1.50027	-1.86984	-0.245887	-0.0476751	0.601604	0.504049	6.13479	7.32154	7.51144	0.262669	5.38661
AQP4	-0.862397	-3.0876	-1.23714	-1.62864	-2.6248	-0.294568	-1.62593	-1.76705	-1.89311	-0.159065	0.278544	1.08278	0.387223	6.21222	5.03759	6.23412	0.338185	4.54906
ARHGEF38	-0.306283	-1.16457	-0.652184	-0.0699449	-1.04758	-1.26561	-2.34157	-1.83702	-2.59484	1.28367	0.597931	-0.0470114	0.882932	5.07224	3.89762	5.09414	-0.618664	1.71139
ARL14	-2.12329	-2.10861	-0.896546	-0.384156	-3.03446	-0.35168	-1.69712	-2.71087	-2.01612	-0.273863	0.29144	-0.213927	0.41264	6.16591	5.82321	7.11342	1.03492	5.05866
ARL15	-1.55147	-1.53512	-1.99677	-0.751195	-1.35525	-0.861005	-0.406197	-0.512528	-0.338502	0.653691	0.80429	0.558801	1.13215	8.19576	3.5907	5.81645	-0.500629	1.42419
ARNTL	0.803417	1.18846	0.867911	-0.00176859	1.136	0.497836	0.73417	0.471969	0.694845	-0.359658	-0.559994	-0.538095	-0.446528	-0.237706	-1.41233	-0.215805	0.473009	2.76885
ARPP21	-1.36647	-2.64364	-1.46017	-1.21647	-2.8757	-0.247101	-1.42661	-1.31501	-1.85967	-0.296377	0.305255	0.409446	0.756705	6.45435	5.94901	6.41813	0.375714	2.94134
ASB11	-0.821738	-2.99496	-2.74509	-0.600143	-2.86428	-0.248369	-1.60102	-2.42996	-1.8663	-0.0674047	0.05619	-0.0476408	0.624305	6.22407	14.2119	8.66527	0.367291	2.86322
ASB17	-1.33464	-3.06427	-2.41972	-0.542916	-2.89925	-0.179755	-1.51167	-2.52054	-1.76007	3.33218	0.0315542	-0.0315542	0.297434	6.31185	5.13723	6.33376	0.473722	7.6062
ASB4	-0.461862	-1.97657	-0.406449	0.602567	-1.68297	-1.16358	-1.85133	-1.90129	-1.68669	1.64822	1.82551	2.12165	1.9946	6.95232	4.50955	4.97966	-0.388833	2.9304
ASZ1	-0.942997	-3.10944	-1.57291	-0.824339	-3.14609	-0.433244	-1.77469	-2.79019	-2.1066	1.49841	1.67239	1.97758	1.46612	6.12975	17.4125	6.15166	0.195613	2.7689
ATHL1	0.162555	3.05893	0.838255	0.0844398	2.30899	1.09806	1.09248	1.06829	0.996233	-0.580241	-0.960793	-0.87668	-1.11868	-0.239724	-1.41435	1.3572	1.19792	-3.60058
ATL2	0.139643	0.698057	1.09435	0.205722	0.994029	0.516708	0.622683	0.513844	0.611622	-0.222461	0.110736	-0.114441	0.0664706	-0.465875	-2.25272	-1.05619	0.234605	-1.65286
ATP13A5	0.0014286	-3.0058	-2.32225	-1.7883	-2.37992	-0.449878	-1.78933	-2.79469	-1.99029	-0.195689	0.307515	-0.0014286	0.533675	5.91877	4.89402	5.94067	0.245471	4.92771
ATP1B4	-0.214432	-2.30375	-0.622107	0.244951	-1.64756	-0.695439	-1.92849	-2.31139	-2.28658	0.748804	0.954501	1.06673	1.82343	6.46799	4.6158	5.68498	0.00760936	5.83431
ATP4A	-2.32391	-3.39955	-0.526193	0.169817	-3.27714	-0.650651	-1.98786	-2.99843	-2.28247	-0.0176663	-0.346321	-0.432878	0.0719891	5.91759	9.85857	5.93949	0.0176668	3.23555
ATP4B	0.0538597	-0.915522	-0.464723	-0.0400753	-1.45814	-0.924783	-2.2578	-1.52184	-1.65577	1.83527	1.34533	1.0856	1.60968	5.47476	8.98087	5.49667	-0.373321	3.04963
ATP6V0A1	1.16065	0.786859	0.650865	-0.26096	0.824406	0.00661039	0.146144	0.0696788	0.235686	-1.63607	-1.68874	-1.57857	-1.69904	-2.10225	-1.2356	-3.15119	0.955468	-5.79585
ATP6V0C	0.626516	0.333429	0.423481	0.402311	0.587937	0.232785	0.553758	0.454509	0.379009	-1.62016	-1.69043	-1.4994	-1.46984	1.30169	-4.37734	-3.58528	-0.59702	-6.96803
ATP6V0D2	-0.622001	-1.07005	-1.38188	0.166149	-1.18859	-0.885253	-1.55622	-3.23515	-2.49176	0.54051	0.692863	0.604933	0.855863	5.63554	4.46092	6.08478	-0.233672	2.27469
ATP6V1G3	-0.855447	-3.39747	-1.25991	0.306377	-2.92321	-0.503616	-1.83483	-1.99574	-2.09033	2.72831	0.571759	0.822589	1.21727	5.98378	4.80916	9.1393	0.145492	2.62293
ATXN3L	-2.34635	-2.35748	-1.99276	-1.54699	-3.28922	-0.592478	-1.93689	-2.94123	-2.16625	-0.614622	-0.0655131	-0.391793	0.399059	5.83795	4.66332	6.64977	0.0655136	4.26396
AVPR1B	-0.176071	-3.84093	-0.722305	0.176072	-0.781072	-1.09149	-2.44185	-1.41289	-2.69652	2.20653	2.3441	2.31149	1.21106	5.69114	4.25779	5.45432	-0.433949	9.08947
AWAT1	0.0486012	-2.26425	-0.904633	-0.129821	-2.01486	-0.442225	-1.79264	-2.15383	-2.10315	-0.0486012	0.544856	1.37227	0.285071	6.01482	10.1461	6.03672	1.59736	12.1221
AXDND1	0.166306	-1.52211	-0.487584	-1.07704	-1.7918	-0.541396	-0.564061	-0.887743	-0.680859	0.568041	0.789267	1.17787	0.853973	8.73074	6.26337	5.39515	0.979859	4.27527
B3GALT2	-0.822583	-2.17524	-0.25821	-0.841832	-1.86106	-1.17836	-2.54313	-3.18491	-2.82305	1.40091	1.04833	1.52138	2.49381	5.26657	4.09194	5.28847	-0.405751	1.90572
B3GALT5	-1.32193	-2.51392	-0.926558	-0.392468	-2.04269	-0.654155	-1.97969	-3.00801	-2.30508	1.25266	1.28723	1.36321	1.98015	5.92735	8.62525	5.94925	-0.00876521	3.57016
B3GNT4	-0.997967	-1.02553	0.000959395	-0.0260863	-0.61005	-0.297865	-1.1702	-1.67352	-1.46367	2.09976	2.39069	1.58265	1.2364	5.38544	4.21082	6.26336	-0.334115	2.02459
B4GALNT2	-1.81441	-3.19285	-0.801712	-0.621381	-3.09474	-0.30594	-1.66695	-2.6759	-1.9584	0.158807	-0.120142	1.30086	0.78941	6.15438	15.5949	7.16183	0.265944	2.79353
BAD	0.013741	-0.427241	-0.41235	-0.288039	-0.382927	-0.104897	0.0535264	0.071712	0.0227771	-1.90122	-2.10579	-1.88201	-1.89271	-2.60276	-4.04611	-2.84959	-0.642522	0.32825
BAG6	-0.217285	0.140501	-0.0551074	-0.0179999	0.0537941	0.313531	0.37144	0.39756	0.307693	-1.40003	-1.35463	-1.34339	-1.41802	-3.34415	-4.13317	-3.32225	-0.478131	-4.83666
BANF2	-0.944379	-2.80727	-1.50098	-2.05981	-2.83403	-0.238346	-1.53697	-2.58482	-1.89239	-0.297035	0.287169	0.112394	0.432935	6.38388	5.20926	6.40578	0.430219	3.02303
BARHL1	-0.0123646	-1.20633	-0.428432	-0.0653362	-1.28083	-1.51132	-2.54742	-1.82107	-1.75719	2.46533	2.5602	2.4131	2.57048	4.96587	3.98997	5.78248	-0.371798	6.68522
BARX1	-2.11346	-3.14684	-2.77208	-2.23563	-3.03444	-0.391972	-1.69958	-2.73766	-2.05513	-0.489139	0.0509954	0.834988	0.230773	6.21823	15.9684	8.62047	0.281981	6.70043
BARX2	-0.00363207	-3.34649	-0.72476	0.20291	-1.92668	-1.05799	-2.30673	-2.47513	-2.597	1.72055	2.34109	-0.671496	1.00975	5.33163	4.15701	5.93274	0.116568	1.97078
BBS4	1.18254	0.841871	-0.0453496	0.0203147	0.346323	-0.0324798	0.0220351	0.0525327	-0.0203147	-0.994565	-1.17614	-1.05037	-1.08043	-0.872205	-2.04683	-0.850304	0.159529	-4.16263
BCL2L14	-0.119188	-0.754779	-1.21002	-0.139534	-1.60922	-0.864779	-1.40953	-1.82568	-1.37122	0.866864	0.931828	1.244	1.50942	5.69495	4.22121	7.0291	0.572902	4.24948
BCL2L2	0.0336471	1.0533	0.712198	-0.0187907	0.892759	0.483397	0.382453	0.418486	0.347441	-1.035	-1.14089	-0.676358	-0.842603	-1.27788	-2.45251	-1.25598	0.300835	-4.63873
BCORP1	-1.30432	-2.92196	-2.53562	-2.01112	-2.82203	-0.19942	-1.49879	-2.54665	-1.88097	-0.274433	0.392326	0.142615	1.58645	7.53002	5.26702	6.46354	0.475187	6.94608
BDNF	-1.55921	-1.27703	-1.00802	-2.15912	-2.89844	-0.184162	-1.55114	-2.57029	-1.802	1.05215	0.880618	-0.0416212	0.624426	6.14738	4.97276	6.16929	0.356733	10.6109
BEND2	-0.57636	-3.32954	-0.964726	-2.01798	-3.16445	-0.599472	-1.91065	-2.9475	-2.2824	0.61199	-0.0568037	0.416909	1.92857	6.03463	4.86	6.97536	0.073741	2.67378
BEND4	-0.172348	-3.5152	-2.84181	-0.494486	-3.4527	-0.515356	-1.91143	-2.1111	-2.14746	2.32353	2.02124	1.98827	2.38953	5.70246	4.52783	5.92417	-0.00746441	2.3416
BEST3	-1.32164	-1.65081	-1.20852	-0.708446	-2.055	-0.067643	-0.899537	-1.55522	-1.15254	0.479847	0.742819	0.602647	0.904253	6.58761	4.37691	5.69433	0.554955	5.48764
BET3L	-1.85959	-2.32488	-0.210961	0.34526	-2.65514	-0.476337	-1.78156	-2.73495	-2.1249	-0.069865	0.517953	-0.146411	0.248874	6.42913	5.48507	7.15751	0.193684	6.51718
BIRC8	-1.93531	-2.95361	-2.77304	-2.18274	-2.86835	-0.272657	-1.60328	-2.64929	-1.87279	-0.239729	-0.00254059	0.00254059	0.478369	8.0315	4.899	10.4037	0.223365	2.71278
BPESC1	-1.61959	-3.26583	-2.19865	-0.467904	-3.17061	-0.478091	-1.82473	-2.83912	-2.12182	0.726141	1.74317	0.680974	0.365572	8.43592	5.22743	6.5372	0.140553	2.68166
BPI	-0.309472	-0.330942	-0.047462	-0.416735	-0.909097	-0.625812	-1.94919	-1.81566	-2.27866	1.35273	2.0025	2.23005	1.41302	5.97118	6.10494	5.99309	0.0474615	8.96236
BPIFA1	-1.73657	-3.4889	-0.78442	-0.491242	-3.27357	-1.57227	-2.90742	-2.29335	-3.15572	1.30319	1.3711	1.90484	1.8691	4.93267	3.64526	4.84179	-1.0405	1.45904
BPIFA3	-0.514853	-3.41631	-0.555867	-0.0383153	-0.97328	-0.540983	-1.90235	-2.90926	-2.19536	1.79742	1.76627	1.27866	2.1091	8.69716	15.5415	7.99167	0.0383153	2.57316
BPIFB3	-2.27972	-1.39994	-0.285364	0.00499964	-1.77657	-0.548254	-1.8908	-2.64076	-1.93811	0.754295	-0.00499964	-0.337739	0.298857	5.88472	4.7101	5.90662	0.0132794	4.11116
BPIFB4	-1.5744	-3.48705	-0.662245	0.524882	-3.35992	-0.660059	-1.99114	-3.00792	-1.12916	1.47277	1.40778	1.39981	1.75022	5.84397	4.66934	5.86587	-0.00528192	5.36449
BPIFB6	-2.17394	-4.08978	-1.9421	-2.13611	-2.3764	-1.34866	-2.70335	-3.73425	-2.95159	0.367176	0.170085	0.136043	1.17976	5.01091	11.7865	5.03281	-0.808036	4.47438
BPIFC	0.22115	-1.76358	0.0501308	-0.0501308	-2.10279	-0.719221	-2.08538	-3.08893	-2.36923	2.13024	2.00635	2.07961	2.47964	5.7368	4.56218	5.7587	-0.148662	2.81669
BPY2B	-2.1896	-3.11503	0.186908	-1.75947	-2.98912	-0.401911	-1.75318	-1.74467	-1.99453	-0.133611	2.48104	1.26647	0.558361	5.99912	5.40016	6.69703	0.191877	2.63826
BRIP1	0.154064	-2.50282	-2.54958	-0.580709	-2.77184	-1.18821	-1.38539	-1.01112	-1.44712	0.1319	0.201202	0.100293	0.503171	7.25206	4.11976	5.70336	-0.574006	5.10629
BSG	0.534894	0.472083	0.303579	0.820687	0.632791	-0.077558	0.150076	0.0201359	-0.087728	-1.16717	-1.14723	-0.998269	-1.04458	-1.27148	-2.4461	-0.287839	-1.39307	-2.96064
BSN-AS2	-0.0256295	-1.328	-1.0399	-0.718476	-2.06312	-0.106071	-1.41601	-1.09848	-1.77622	-0.0147266	0.520662	1.53056	1.2721	6.49827	5.32364	6.52017	0.536126	3.13741
BTBD2	0.0209367	0.697644	0.387859	0.995878	0.693206	0.152088	0.318004	0.188377	-0.151715	-0.981126	-1.10861	-0.976755	-1.20662	-0.0428381	-1.21746	-0.0209367	-0.86399	-3.40369
BTG4	-0.158836	-3.12673	-2.86622	-1.54912	-3.00316	-0.40238	-1.71858	-1.23631	-1.79852	0.436047	-0.0459571	0.726655	0.311531	7.22913	8.10787	7.29852	0.24035	2.77873
BTNL3	-0.227247	-2.80333	-1.67762	0.0153964	-3.02252	-0.492487	-1.81775	-2.83558	-2.06555	-0.129772	1.15779	1.04036	1.11534	5.81323	5.83102	6.48835	0.0966895	4.79904
BUTR1	-2.28331	-3.27159	-1.32789	-1.14748	-3.14669	-0.517375	-1.86577	-2.87219	-2.15541	0.50728	1.3372	-0.324392	0.86218	5.96862	4.794	5.99052	0.0945406	8.49393
C10orf116	0.0784106	2.56625	2.82403	0.35375	3.19004	0.273798	0.383908	0.390771	0.499843	-1.28983	-1.17813	-1.0584	-0.895369	-0.488863	-2.63856	-1.34854	-1.11094	-3.87585
C10orf122	0.924675	-2.25662	-1.22966	-0.667107	-2.74133	-0.669714	-1.9681	-3.01632	-2.32533	0.147171	0.844938	-0.318362	0.00109339	5.95383	4.77921	5.97574	-0.00109339	6.54616
C10orf136	-0.366941	-3.40316	-2.52296	-2.44494	-1.56903	-0.254785	-1.84106	-2.02248	-1.40117	3.20644	2.79772	2.60515	0.185595	5.8798	4.70517	5.9017	0.0744014	2.51894
C10orf53	-0.377254	-2.96993	-1.79908	-0.674315	-2.88939	-0.302404	-1.63001	-2.68439	-1.91999	0.790288	1.05593	-0.0216522	0.410611	6.00851	4.83388	6.03041	0.171166	2.64765
C10orf67	-0.343162	-3.2576	-2.44229	-0.983053	-3.11987	-0.515921	-1.87324	-1.98758	-1.53587	1.68187	-0.23584	0.205636	2.30538	5.9605	4.78588	7.77845	0.129472	9.31961
C10orf90	-0.2083	-3.01335	-3.12459	-0.482374	-3.30803	-0.674337	-2.02061	-3.02267	-2.3127	0.705935	0.784273	1.7075	1.26795	5.8808	4.70618	5.9027	-0.0208354	2.79422
C10orf92	-0.983897	-1.96952	-2.91971	-2.36773	-2.38078	-0.507285	-1.84409	-2.8585	-2.05254	-0.137358	0.640338	0.0590625	0.638288	5.83478	9.20532	5.85669	0.136119	5.10312
C10orf96	-0.0266333	-3.36783	-1.59584	-1.69326	-2.13854	-0.596414	-1.92526	-2.69903	-2.1499	0.190982	0.17385	-0.146647	1.19032	5.74053	4.5659	5.76243	0.111206	2.37967
C11orf2	0.396059	0.247824	0.481728	-0.00272822	0.188409	0.0332148	0.290491	0.25148	0.204997	-1.66632	-1.56158	-1.62962	-1.64719	-3.02038	-4.195	-2.99848	-1.76246	-6.38123
C11orf40	-2.34087	-2.47605	-0.746131	0.173528	-2.23539	-0.620663	-1.93408	-2.97901	-2.25118	0.702404	-0.00897026	0.846777	0.152287	5.94757	9.46342	5.96947	0.00896978	2.58672
C11orf68	-0.0363421	0.382207	0.768338	0.195069	0.758987	0.15582	0.308855	0.247466	0.0901313	-1.79754	-1.7047	-1.53663	-1.79166	-0.779169	-1.23952	-0.757268	-1.07121	-3.57527
C11orf86	-1.67752	-0.837446	-0.856821	0.0427551	-1.45245	-0.473855	-1.8175	-1.40729	-2.12901	-0.269262	0.868038	-0.0695972	1.6873	6.01861	4.84399	6.04051	0.131905	2.65776
C12orf12	-2.05409	-3.1929	-2.84726	-2.28664	-3.03746	-0.297908	-1.6283	-2.64043	-1.89259	1.3139	1.74966	1.17413	0.191183	6.18592	6.9037	6.20782	0.347768	3.85161
C12orf33	-0.312391	-0.891743	-0.591499	-0.873618	-0.819604	-1.40188	-2.3507	-1.26433	-1.72417	0.233396	1.0212	0.686095	1.38746	5.50516	4.03619	5.23272	-0.614328	1.84996
C12orf39	-0.827395	-0.866346	-0.836826	-1.51813	-0.699436	-1.43555	-1.79089	-2.25582	-1.71429	-0.270169	0.521466	0.0665364	0.447345	11.5371	5.04165	4.97128	0.847053	4.84649
C12orf40	-0.45661	-2.13336	-1.5802	-0.115371	-3.27474	-0.672887	-2.02692	-3.0317	-2.27734	1.50026	1.16728	1.00064	1.75236	7.45763	4.75854	5.79663	-0.071342	6.30807
C12orf42	-0.0563521	-1.64776	-0.501722	-0.920003	-1.61242	-0.740052	-2.05252	-3.08407	-2.33956	0.402855	0.509073	0.169127	0.115055	6.01508	7.69097	5.77177	-0.0486979	5.15603
C12orf50	-0.55859	-3.30082	-0.184665	0.02387	-1.68529	-0.546367	-1.89869	-1.33092	-2.15082	1.56304	2.67489	1.77004	2.06431	5.85943	5.13432	5.88133	0.00724506	4.82257
C12orf74	-0.0812736	-2.47378	-3.01	-1.21828	-2.58822	-0.380404	-1.72557	-2.6226	-1.93968	0.685626	0.897408	1.09588	0.3934	6.02567	4.85105	6.04758	1.39087	3.56209
C13orf26	-0.974172	-2.74987	-0.743382	-1.07209	-2.17986	-0.43364	-1.77822	-0.55395	-1.19367	-0.681469	-0.0325894	-0.309789	1.61357	5.99869	7.64944	7.28044	1.73827	4.91762
C14orf126	-0.463418	-2.95647	-1.0618	-2.0503	-2.29366	-0.222135	-1.53407	-0.779739	-1.91013	-0.322347	0.377705	0.0714116	0.440773	6.53367	6.46037	6.42454	0.434258	3.04179
C14orf177	-1.62588	-3.05092	-2.67783	-1.02028	-2.94457	-0.313669	-1.62711	-2.66061	-1.98382	-0.378151	0.162958	-0.0259995	0.657966	6.87842	5.13248	6.32901	0.361964	2.94626
C14orf183	-0.781857	-1.33172	-0.621151	-0.226115	-2.38719	-0.206016	-1.54846	-2.08198	-1.79451	0.0338421	-0.0338421	1.17816	0.620193	6.16815	4.99352	6.19005	0.324835	2.80729
C14orf34	-0.416972	-3.03228	-0.151055	-2.13295	-2.94294	-0.262101	-1.59008	-2.61673	-1.94478	-0.397651	0.212618	-0.0512152	0.374321	6.33508	5.16046	7.40933	0.382383	2.97423
C14orf39	0.176375	-2.39454	-2.1922	-1.02348	-1.04107	-0.332106	-1.67544	-1.04024	-1.52833	-0.255734	0.0496779	-0.0393019	0.447793	6.135	6.73904	6.1569	1.31543	6.18623
C14orf48	-0.47828	-2.7524	-2.77375	-1.63202	-2.21481	-0.360143	-1.71277	-2.60879	-1.91072	-0.0707035	0.55343	-0.0840275	0.972502	9.12867	6.21373	6.69294	0.25167	2.65066
C14orf91	-0.757226	-3.35498	-3.22947	-1.52747	-3.38871	-0.531067	-1.86461	-1.91832	-2.0746	1.76911	0.167739	1.06041	1.3678	8.4032	5.43588	5.84982	0.0920191	2.3396
C15orf32	-0.0590129	-3.19827	-0.410676	-1.06833	-2.06837	-0.488574	-1.82848	-2.86502	-2.07318	2.94707	2.56082	3.0139	1.11339	5.92175	17.116	5.94365	0.0590124	8.99362
C15orf43	-0.706441	-3.484	-1.81394	-1.26002	-3.3015	-0.0399947	-1.81616	-2.80758	-1.99594	0.0399942	0.752564	0.393542	0.0803018	5.81985	5.74578	5.84175	0.138016	2.459
C15orf55	-2.20187	-3.3018	-2.76505	-0.66054	-3.17751	-0.449375	-1.79123	-2.79332	-2.00986	0.456816	-0.131583	-0.221824	0.346929	5.91457	4.73994	8.04177	0.214655	5.74661
C15orf56	0.291299	-2.28974	-1.49971	-0.393702	-1.81671	-0.762905	-0.909016	-0.419976	-1.34593	2.02777	1.57488	1.44848	0.00905132	5.72937	4.55474	7.35081	-0.100311	5.66104
C15orf60	0.446447	-3.00504	-1.2859	-0.314589	-2.89807	-0.292165	-0.985112	-1.80929	-1.88057	-0.295387	0.8024	0.0527544	0.54208	6.16675	4.99213	6.18865	0.280547	2.8059
C16orf45	-0.220881	1.48184	1.17864	0.685862	1.13919	-0.209704	-0.121014	-0.134169	-0.200023	-0.564197	-0.762639	-0.613384	-0.729182	-1.10154	-2.27617	-1.07964	-1.17885	-4.46239
C16orf46	-2.12549	-1.48768	-1.90872	-2.33627	-3.03626	-0.367252	-1.70443	-2.70928	-1.91844	-0.204152	0.230322	0.00439453	0.551043	5.98726	4.81263	6.00916	0.323413	2.6264
C16orf73	-1.00617	-1.91223	-1.03953	-1.13534	-2.70099	-1.29514	-2.6396	-0.702842	-1.01841	1.57541	2.25929	1.97013	1.36388	5.2251	4.05047	5.247	0.10916	3.41006
C16orf89	-0.25353	-2.08112	-1.70479	-0.568649	-1.4562	-1.42791	-2.16989	-1.58452	-1.94199	-0.953586	-0.443025	-0.168821	0.0449677	6.08748	3.78267	5.03648	-0.140038	5.67088
C17orf104	-2.02208	-3.0387	-2.75951	-2.17222	-2.91131	-0.261451	-1.60916	-2.61165	-1.83705	-0.227626	0.0105867	-0.0120344	0.540922	6.2029	6.80775	6.2248	0.401283	2.84205
C17orf47	-0.738594	-3.43456	0.672959	0.135065	-3.41959	-1.27548	-2.62448	-3.62393	-2.80979	3.07147	3.81789	2.00037	2.4883	5.11091	3.93628	5.13281	-0.650121	7.79181
C17orf57	-0.912064	-2.39501	-2.68907	-2.09193	-2.50467	-0.197972	-1.54113	-2.57641	-1.78816	0.30274	0.00402403	-0.00402451	1.11574	6.21755	5.04293	6.37396	0.355199	2.8567
C17orf64	-0.489965	-1.49124	-1.15004	-0.604764	-2.33574	-0.611058	-1.89999	-1.54559	-2.20804	-0.294985	0.602682	-0.120857	0.297206	5.61366	4.43904	5.63557	0.11527	2.25281
C17orf66	-0.187684	-0.445863	-0.214592	-0.568694	-1.73995	-0.538217	-1.8556	-1.31744	-2.13377	0.510309	0.799762	1.91148	0.861839	6.0162	15.4525	6.0381	0.132825	2.65535
C17orf77	-1.50355	-2.58334	0.0321908	0.549245	-2.57212	-1.41525	-0.20896	-2.48798	-2.70711	2.21817	2.2443	1.58324	2.24238	5.14559	6.06675	5.16749	-0.756757	9.74395
C18orf15	-1.1073	-0.173436	-1.03398	-0.865055	-1.38881	-0.805808	-0.814692	-0.585024	-0.910492	0.34722	1.14122	1.10751	1.76649	5.55988	6.89544	5.58178	1.38551	3.91161
C18orf26	0.0156689	-2.23948	-0.0156684	-1.33999	-2.1992	-0.510002	-1.81172	-2.86066	-2.19423	1.51142	1.39521	1.02517	2.97126	6.1274	7.05013	6.37499	0.155219	2.76655
C18orf57	-0.0219793	-2.50251	-2.67667	-1.64477	-2.98372	-0.417999	-1.76578	-2.78889	-2.07161	0.0219793	1.48162	1.43127	0.37061	7.93944	4.90289	6.09942	0.167751	4.8003
C19orf60	0.351376	0.210781	0.274984	0.195339	0.374693	0.0914903	0.256654	0.185009	0.226863	-0.997364	-0.934884	-0.787277	-0.677701	-2.59418	-3.76881	-2.57228	-0.802691	-1.27714
C19orf67	-0.27764	-1.11714	-0.918729	-0.0218873	-2.03572	-0.605173	-1.95822	-2.32419	-2.15804	-0.341606	1.70392	1.83963	1.77577	5.77701	4.60239	7.84801	0.0214076	2.41616
C19orf69	-0.31221	-1.94892	-0.576767	-0.8097	-1.40867	-0.661771	-1.99858	-3.00477	-2.20648	-0.427595	0.986352	0.450171	1.37789	5.69938	4.52476	5.72129	0.0367632	2.33853
C19orf75	-0.0797167	-1.95559	-1.22132	-0.0541162	-2.54983	-0.461369	-1.78714	-2.81726	-2.14475	-0.0648117	0.72761	0.392823	1.25264	6.13529	4.96067	6.15719	0.180302	2.77444
C1orf100	0.227335	-1.91664	-0.377045	0.506183	-1.283	-0.096499	-1.98014	-2.08223	-2.26666	2.12327	2.9474	1.97748	2.12798	5.571	5.95536	5.5929	0.0866642	10.6996
C1orf105	-0.373421	-3.18666	-1.46841	-2.33106	-2.5191	-0.316888	-1.69293	-1.11752	-1.94364	1.84617	-0.172912	-0.251579	0.397189	6.56829	4.86679	6.06332	0.222157	11.6561
C1orf111	-1.37245	-1.60221	-3.15791	-0.0884924	-3.34815	-0.408591	-1.76923	-2.43485	-2.07125	1.42522	1.85409	-0.0588918	0.420353	5.73744	4.56281	5.75934	0.0989261	2.37659
C1orf123	0.277749	0.317186	0.331895	0.292062	0.213668	0.147844	0.254802	0.256229	0.249997	-1.31445	-1.33854	-1.35154	-1.48643	-0.823474	-2.95614	-1.45	-0.535794	-3.465
C1orf126	-1.01707	-0.811702	-0.0777378	0.141279	-1.05732	-0.947382	-2.29397	-2.15832	-2.51301	1.9557	1.7368	1.70161	1.79329	5.37874	4.59057	6.08743	0.0368881	4.53989
C1orf127	-0.462514	-3.95344	0.411514	0.40944	-1.22402	-0.761663	-2.67454	-2.87241	-2.85212	2.67302	2.22764	2.54176	2.35547	5.66153	3.79504	4.99157	-0.413836	3.89083
C1orf129	-0.0926571	-2.06679	-1.74257	-0.52048	-2.02663	0.880265	-1.9626	-0.977002	-1.82975	1.11325	2.30749	1.61884	1.62313	6.95921	14.0496	5.33392	-0.407164	4.45307
C1orf150	-2.17957	-3.41238	-3.1013	-2.5918	-3.28944	-0.490183	-1.76794	-2.7843	-2.09547	-0.306998	0.966523	0.0151024	0.41555	6.16369	10.082	5.73571	0.233648	7.36537
C1orf226	-0.328566	-1.34104	-1.06789	-0.867893	-1.5595	-1.157	-1.33001	-1.24444	-1.90558	1.12823	0.649384	1.38728	1.01984	6.62767	5.35756	14.0517	1.82866	1.71169
C1orf49	-1.89836	-1.38407	-1.8538	-0.526645	-2.9655	-0.383175	-1.72165	-2.10876	-2.01304	-0.47094	1.37609	0.621276	0.988775	6.59434	4.91157	6.1081	0.194209	4.92328
C1QL3	-0.277914	-2.41086	-0.0571313	0.173337	-1.47337	-0.924129	-2.27068	-2.28103	-2.48219	1.5424	1.53687	1.38563	1.66555	7.06848	5.16493	5.50455	-0.255608	2.12179
C20orf152	-2.02186	-2.26659	-2.81261	-1.07085	-2.96523	-0.299693	-1.62304	-2.63891	-1.88774	-0.4348	0.0442395	-0.0358038	0.240889	6.23456	11.8162	6.25646	0.369391	4.82779
C20orf173	-2.49469	-2.17102	-1.61163	0.258691	-1.77172	-0.764205	-2.08631	-3.11139	-2.42367	1.11106	2.66852	1.50704	2.45859	5.84201	6.96736	5.86391	-0.0902958	4.14783
C21orf54	-0.598666	-2.20971	-0.171715	-0.8076	-0.917753	-0.303464	-1.60406	-2.64843	-1.9584	-0.020175	0.609055	0.837842	1.54704	6.32259	5.5273	6.3445	0.372713	3.80707
C22orf33	-2.09949	-1.76936	-1.49159	-1.22084	-2.30259	-0.525659	-1.84012	-2.72807	-2.13404	0.605292	0.471178	0.520637	1.11746	5.86696	6.43596	7.9245	0.137414	4.76394
C2orf16	-1.51837	-4.04963	-0.602924	0.402834	-2.80194	-1.33119	-2.68731	-2.15422	-2.90655	1.36996	1.66354	1.31603	-0.0139422	5.98028	4.30501	6.50296	-0.716588	1.72223
C2orf19	-0.90898	-3.64104	-0.849447	-0.76252	-2.82221	0.412129	-2.58391	-3.20067	-2.78465	1.42622	1.66557	0.0720687	1.65566	7.72613	3.92889	5.12542	-0.5764	4.44808
C2orf57	-0.654087	-1.67974	-2.56661	-0.190907	-2.9976	-0.420776	-1.76901	-1.64581	-2.00903	-0.123156	1.88051	0.327144	0.563717	5.95836	7.59414	7.3019	0.16658	2.59751
C2orf78	-0.660014	-2.86513	-2.84851	-0.440744	-3.00464	-0.358284	-1.67677	-2.69724	-1.95342	1.68967	2.0612	1.71842	1.16125	6.19306	8.34246	6.21496	0.313294	2.83221
C2orf82	-0.540025	-0.770423	-1.43427	-1.41393	-2.80983	-0.418457	-1.74962	-1.53246	-1.66635	-0.47865	0.0427189	-0.168665	0.325269	5.85045	4.67583	6.48676	0.24098	4.96091
C3orf24	-2.08305	-4.05681	-0.59163	0.493521	-3.93309	-1.27834	-2.62606	-3.63006	-2.92909	1.96962	2.27232	2.28931	2.21655	5.26092	5.7859	5.28282	-0.642527	1.90007
C3orf27	-0.711848	-2.41221	-0.632125	0.146523	-1.63717	-1.25265	-2.41483	-2.13158	-2.00817	2.26529	1.07551	1.22005	1.32796	6.40797	4.05083	5.24735	0.154835	6.46094
C3orf36	-2.29861	-1.33862	-1.76959	-0.903098	-3.12441	-0.517736	-1.87394	-2.86836	-2.08609	-0.408524	-0.205649	0.248626	0.339404	5.94644	4.77181	7.95425	0.137151	7.06015
C3orf49	-1.81037	-3.02886	-2.70827	-2.13572	-2.86859	0.59372	-1.38937	-2.3831	-1.59868	-0.326583	0.032856	-0.032856	0.496627	6.29902	5.1244	7.42304	0.578145	5.31714
C3P1	-1.31036	-2.47152	-0.927286	-0.110492	-2.12877	-0.988281	-2.31895	-2.8752	-2.64595	1.14623	1.79011	1.74479	2.20629	5.55399	9.74833	6.14378	-0.380822	5.1512
C4orf37	0.0360279	-2.9308	-2.39624	-1.36371	-1.5519	-0.633144	-1.90596	-1.82716	-2.17253	0.865157	0.0143843	-0.237034	1.28143	5.75197	4.57734	10.7512	0.0488558	3.2073
C4orf45	0.597244	-0.468355	-0.747715	-0.327384	-0.433911	-0.75376	-2.09231	-2.73131	-2.4291	2.46134	2.95076	1.67581	0.0585089	5.80811	4.63349	6.63554	-0.130032	3.68965
C4orf6	-0.763691	-0.959311	-1.10717	-0.433565	-0.578823	-0.358504	-1.68647	-2.72661	-1.60084	1.12501	2.57462	1.75365	2.746	6.43294	6.64909	6.19191	0.244449	2.95614
C5orf4	1.15289	1.67166	1.50707	0.183301	1.48679	0.15802	0.0911946	0.18326	0.264628	-0.402895	-0.475033	-0.438294	-0.349875	-1.99278	-3.16741	-1.97088	-0.256155	-5.35363
C5orf47	-0.404179	-3.12975	-0.544492	-0.650347	-2.74101	-0.759476	-2.05415	-2.86224	-2.39373	0.853179	1.64418	1.31867	1.79026	5.6151	8.21978	8.28758	-0.219738	4.5407
C6orf15	-0.332902	-3.30177	-2.27314	1.47803	-1.99855	-1.75071	-1.66884	-3.31547	-3.32238	2.76417	0.996567	1.15301	1.02749	4.72872	3.8947	5.54114	1.82993	1.36787
C6orf195	-0.193527	-2.99926	-1.91813	-1.24737	-1.99504	-0.209524	-1.51693	-2.55054	-1.84327	-0.35699	0.127163	0.0602031	1.38738	6.37627	5.20164	6.39817	2.1843	5.75239
C6orf223	-0.0463505	-2.83877	-1.32006	-1.46229	-3.15298	-0.555642	-1.40662	-1.25144	-2.18653	1.17712	1.19524	1.71182	0.347877	5.90671	5.50372	5.92861	0.0463505	3.54165
C6orf58	0.298403	-2.13726	-0.573925	-0.0199056	-1.42012	-0.92866	-1.65935	-1.33123	-2.41844	1.79289	1.5866	1.16745	2.11753	5.2855	7.2857	6.15348	-0.12601	4.37288
C7orf33	-2.05428	-2.65062	-2.13	-1.85408	-2.96962	-0.294058	-1.64025	-2.6422	-1.85389	-0.238706	0.0404325	-0.0404329	0.539261	6.1134	4.93877	6.65225	0.373102	5.46593
C7orf34	-0.151568	-2.52712	-0.80286	0.179324	-0.957959	-0.542859	-1.45177	-1.4264	-1.49923	1.65741	1.91246	1.7788	1.35045	4.83836	8.507	4.98913	-0.333324	3.81468
C7orf51	-0.163839	-0.494465	-0.232173	0.286022	-1.83027	-0.578699	-1.90269	-2.92037	-2.16333	2.21	3.19372	2.96038	1.51756	5.94938	4.77475	5.97128	0.0873623	9.8423
C7orf69	-0.883105	-2.03452	-0.457357	0.786524	-0.730696	-0.694902	-2.01034	-1.60671	-2.12108	1.17638	0.905393	1.21443	1.8797	5.86667	4.69204	5.88857	-0.0697823	2.50582
C8B	-0.382852	-0.7843	-0.804009	-0.716985	-1.29495	-0.327365	-1.6618	-2.43465	-1.95506	0.506934	0.289866	-0.100189	3.17215	6.23339	5.05876	6.25529	0.341311	7.7703
C8orf12	-2.5911	-2.70987	-0.695495	-0.515336	-1.94363	0.141211	-2.17387	-1.68702	-1.89018	0.728221	0.365422	0.0619464	-0.26505	5.57156	4.39693	5.59346	-0.199289	6.98004
C8orf22	-0.560675	-3.17482	-0.379941	-0.595404	-1.70511	-0.694726	-2.02602	-3.04265	-2.35894	1.473	1.70965	1.36037	1.44056	5.90707	4.73244	5.92897	-0.0283675	2.54621
C8orf68	0.000595	-3.42763	-2.1577	-1.18168	-4.40134	-1.46999	-0.49546	-1.80624	-3.09498	2.01525	1.20604	1.17392	1.56705	4.7607	3.71279	7.03501	0.203088	3.41456
C8orf75	-1.07151	-3.5278	-0.945283	-0.463828	-2.22991	-0.758236	-2.0963	-3.12971	-2.40114	0.838242	1.40188	0.062942	0.700007	5.74884	11.0077	6.11841	-0.166892	11.4451
C8orf8	-0.949864	-2.9437	-0.547619	-0.357089	-2.04713	-0.299423	-1.66247	-2.67025	-1.94951	0.76369	0.484487	0.81956	0.837618	6.15194	5.2414	6.17385	0.267756	8.27957
C9orf11	0.203134	-0.616959	-0.64918	-0.0858717	-1.70133	-0.545277	-1.64199	-0.997874	-2.13403	-0.339822	2.15048	0.0130262	1.04647	5.66659	4.49196	5.68849	0.126285	7.75657
C9orf128	-1.23294	-2.08344	-0.904776	0.428675	-2.39589	-1.64861	-1.42353	-2.22065	-2.83314	0.766485	0.712359	0.835835	1.56699	4.70886	3.53424	6.28608	0.0246968	3.60653
C9orf153	-2.1794	-1.57882	-2.18442	-1.8486	-1.34913	-0.414094	-1.34848	-1.03964	-1.98093	-0.353494	1.50612	2.02476	0.415193	6.03417	8.06848	6.05607	0.249947	7.58286
C9orf57	-2.1947	-3.22321	-1.34574	-1.67729	-2.13177	-0.423417	-1.77074	-2.77807	-2.08443	-0.437741	0.615882	1.39166	0.705646	6.11905	5.07611	7.97429	0.206118	2.7582
C9orf79	-1.36415	-3.2302	-0.755233	0.0634227	-2.3774	-1.51319	-2.11534	-2.54385	-2.47726	1.35341	1.05907	1.39863	0.865133	4.81038	3.63575	4.83228	-0.782263	4.80372
C9orf84	-0.661403	-1.39984	-1.19635	-0.874463	-1.18056	-0.337718	-1.69196	-2.70014	-1.99891	1.75031	2.63464	1.54466	2.25062	8.42255	4.63918	5.8357	0.164212	2.45295
CA6	-1.71015	-2.92747	-2.4424	-2.26068	-3.03221	-0.391092	-1.72518	-2.60046	-1.6434	0.0270114	0.427665	0.215689	0.859014	6.57342	6.44864	6.19304	0.275466	6.99411
CABP2	-1.09005	-1.47049	-0.758235	0.107624	-1.46274	-0.577025	-1.88547	-2.92338	-2.24573	0.0200462	1.02989	1.38242	1.26334	6.04168	4.86705	6.06358	0.0984211	5.18573
CABS1	-0.620225	-3.33083	-0.932397	-0.250889	-1.99471	-0.481444	-1.81675	-2.82918	-2.08087	1.53414	1.55238	1.12799	1.5813	5.99163	4.817	11.415	0.16825	3.78731
CACNG2	-0.0591025	-2.29784	-0.366507	0.0591025	-1.5355	-0.918651	-0.628251	-0.918468	-0.97612	1.80071	1.58453	1.44946	2.34607	9.27226	4.27559	5.47212	-0.375946	2.08936
CADPS	-2.07298	-3.09757	-1.78827	-0.755324	-2.97319	-0.347366	-1.66288	-1.32382	-1.9825	-0.407453	1.63496	1.49853	0.525348	6.2441	6.91671	6.266	0.325001	2.88325
CAGE1	-0.972718	-3.25659	-2.18908	-0.407425	-3.10056	-0.547579	-1.87037	-2.58548	-2.13294	0.848355	0.630314	1.27523	1.87195	5.94733	6.95838	5.96923	0.0567746	2.58648
CALB1	-0.292876	-3.55538	-1.29049	-0.480457	-3.33931	-0.229607	-1.93354	-2.93136	-2.15339	0.498813	0.663963	1.05188	1.85794	5.7977	4.62307	11.5649	0.0351839	10.4918
CALCA	-0.0136979	-1.37209	-1.13029	-0.8241	-1.47669	-0.337927	-2.03024	-1.01138	-2.08265	0.069808	0.129784	0.32395	0.735057	9.63993	7.02331	5.83977	-0.0711918	5.48439
CALHM3	-1.87467	-3.05558	-2.7518	-1.4086	-2.98056	-0.0677447	-1.45784	-2.44596	-1.69157	1.04401	-0.0688062	-0.103371	0.495726	6.23992	5.0653	6.26182	0.444114	6.74438
CALML5	-1.46752	-3.09406	-1.39157	-1.11168	-2.03242	-0.239797	-1.58824	-2.61435	-1.90301	-0.223619	0.0866241	0.281887	0.501201	8.27158	12.9401	6.24366	1.82636	2.86091
CAMK4	-0.64795	-1.02458	-1.02858	-0.831853	-1.03778	-1.31825	-2.1455	-1.53206	-1.47095	0.179091	0.0281868	-0.748212	4.11471	5.58387	3.85383	5.05036	-0.0281863	1.66761
CAMKV	-1.90102	-2.18644	-2.65712	-1.46113	-1.62661	-0.162364	-1.51546	-1.9081	-0.84588	-0.309444	0.130911	-0.0122867	0.625362	6.27674	9.8059	6.29864	0.40207	5.665
CAPN11	-1.44559	-0.883836	-0.932531	-1.254	-1.67964	-0.31086	-1.62655	-2.31804	-1.90954	-0.386803	0.0509968	0.00417233	1.08922	9.42414	6.03413	6.27096	0.360287	2.88821
CAPN3	0.832112	2.9978	1.03136	0.683061	2.3299	1.76206	2.07564	1.93125	1.65465	-0.517242	-0.204986	-0.612219	-0.771469	2.28715	1.64188	2.30906	0.0529757	-1.0737
CARD14	0.773463	-1.87061	-0.87152	-1.10831	-1.19366	-0.452878	-0.434783	-0.288567	-0.218108	2.07996	1.60065	1.77669	1.76927	4.48879	3.76571	5.0019	1.20196	1.29988
CARD18	-2.08154	-3.30804	-2.2509	-1.04198	-3.15463	-0.405403	-1.66581	-2.70264	-1.99956	-0.191917	2.12226	0.162735	0.902381	5.8019	4.62727	5.8238	0.273648	4.04738
CASP14L	-2.07559	-3.09987	-0.751289	-0.165973	-2.98191	-0.30483	-1.65217	-2.65938	-1.96437	-0.293696	-0.0696897	-0.179351	0.410753	6.23428	5.05966	6.25618	0.324284	6.675
CASZ1	-0.341656	-1.31197	-0.27604	-0.0453795	-1.45061	-1.67422	-1.99527	-2.45111	-2.05641	1.21114	1.28542	1.08562	0.98527	4.37485	8.08576	4.44308	-0.3664	2.83006
CATR1	-2.20848	-2.56626	-2.04857	-0.0997772	-3.27177	-0.451113	-1.79433	-2.78942	-2.00886	-0.63442	1.19281	1.46965	0.189205	6.39768	9.11529	5.88389	0.183568	5.56698
CATSPER4	0.329173	-2.74374	-0.677846	-0.101715	-2.54003	-0.656262	-1.08439	-1.29925	-2.3177	1.71517	1.74917	2.57544	2.24557	5.84508	7.10199	5.86698	-0.0494013	2.48423
CATX-1	-1.0857	-2.20929	-3.02718	-2.21186	-3.13056	0.184057	-1.84533	-2.88388	-2.11673	0.613312	1.16633	0.836956	1.57193	5.87941	4.70478	5.90131	0.0121017	2.51855
CBX2	-1.92742	-3.45707	-3.08587	-1.40957	-3.26072	-0.719962	-2.03528	-3.06702	-2.38941	0.566569	0.715886	0.428941	1.04713	5.89961	4.72498	5.92151	-0.0446377	2.53876
CBY3	-2.07375	-3.1209	-1.21236	0.150033	-2.79844	-0.293112	-1.64341	-2.65291	-1.95626	-0.351512	-0.0639076	-0.201129	0.380019	6.22917	5.05454	6.25107	0.318945	2.86832
CCDC140	-0.635052	-3.05886	-2.7212	-1.87147	-2.67243	-0.254451	-1.56777	-2.59386	-1.86752	-0.406047	0.0435233	0.367361	0.302737	6.31135	5.13672	6.33325	0.417112	3.79767
CCDC27	-1.59481	-1.72671	-0.716466	-0.234044	-1.78661	-0.9606	-2.28549	-3.30851	-2.63192	0.872784	1.72479	1.24493	1.62714	10.059	4.479	5.67553	-0.291033	2.923
CCDC34	-0.595621	-1.84099	-0.846962	-0.433306	-1.4728	-0.586153	-1.92159	-1.16496	-1.17538	0.674359	0.47567	1.46924	1.26896	8.10123	4.54579	7.43511	0.078764	2.35957
CCDC54	-1.1715	-2.20351	-1.61205	-0.153544	-1.94872	-0.0769148	-1.87694	-1.58286	-0.979071	0.907995	0.911462	0.685122	0.0509853	5.88234	9.25528	9.81038	0.0999556	5.07215
CCDC67	-0.921979	-2.33822	-1.42144	-0.878881	-2.03965	-0.57896	-1.79416	-2.39373	-2.21165	0.968075	1.06365	0.887109	0.965428	5.91478	4.74015	5.93668	0.0256227	2.55393
CCDC70	-1.78464	-2.77888	-1.03364	-1.88753	-2.68035	-0.0669856	-1.37381	-2.42217	-1.71672	-0.112508	0.473601	0.262344	0.672765	9.36608	5.35634	6.55287	0.577435	3.17011
CCDC73	-2.05062	-2.71243	-0.140328	-0.733371	-0.969235	-0.671471	-2.0083	-1.37707	-2.22702	1.08595	-0.0259395	-0.348817	1.01709	5.67346	4.49883	6.47334	0.0115509	6.89092
CCDC92	0.0912518	0.531636	0.531662	0.311696	0.463785	-0.3269	0.173877	-0.0683303	-0.16707	-0.496431	-2.27554	-0.391673	-0.441113	-1.09437	-1.59337	-1.07247	-1.17666	-1.11908
CCKAR	-1.87639	-3.44354	-0.433671	0.211799	-1.99909	-0.596285	-1.95339	-2.96806	-2.2473	3.19459	3.89915	2.64678	2.98684	5.87478	6.97177	5.89668	-0.0208421	4.78635
CCKBR	-1.52894	-4.19883	-1.20641	0.271086	-2.87064	-2.46166	-3.76299	-4.72387	-2.24756	0.425988	0.355393	0.51716	0.978687	4.15183	5.99699	4.17373	-1.78656	3.40079
CCL1	-0.398089	-1.61764	-0.819775	0.0752568	-2.15467	-0.786393	-2.12537	-1.4181	-0.942756	0.598866	0.493893	0.382578	1.74028	5.57723	4.4026	5.922	-0.0957837	2.21638
CCL22	-1.8571	-2.94814	-2.64465	-2.07754	-2.37647	-0.137881	-1.45992	-2.47696	-1.72755	-0.260508	0.213481	0.13788	0.412478	6.40131	5.22668	9.6424	0.532266	3.04046
CCL7	-1.65324	-2.30361	-1.58849	-0.699218	-1.74935	-1.06029	-1.82614	-1.26377	-1.73861	0.657749	-0.0632181	-0.846809	-0.29911	5.43185	4.25723	6.50684	2.46473	5.26199
CCNB1IP1	0.751543	-0.296916	0.11467	-0.0835285	-0.0752611	0.054287	0.0638819	0.173126	0.123261	-0.684871	-0.482473	-0.544577	-0.413197	-2.18593	-3.36056	-2.16403	-0.78525	-5.54678
CCR3	-1.15167	-1.39685	-0.325328	-0.492479	-1.39273	-0.592567	-1.67108	-2.16266	-1.70931	1.50637	1.54049	1.66793	2.01778	5.03076	6.17859	6.59256	0.359559	1.56397
CCR4	-0.973084	-3.27958	-1.60377	-0.350245	-3.20551	-0.481203	-1.82028	-2.84683	-2.14765	0.58881	1.25598	1.00573	1.24287	6.05478	9.58016	6.07668	0.124156	2.69393
CCR8	-1.78769	-2.78248	-0.956573	-0.100118	-2.68624	-0.0687294	-1.37871	-2.42615	-1.71575	-0.116149	0.460229	0.248913	0.683245	6.51902	5.3444	6.54092	0.568735	6.27705
CCR9	-1.91823	-2.13513	-1.56059	-0.493273	-3.10207	-0.455864	-1.79868	-2.8056	0.213757	-0.455857	0.250664	-0.240812	0.302487	6.05005	5.98904	7.14521	0.207415	2.6892
CCRN4L	-1.22288	-1.89926	-1.23564	-0.25263	-1.83786	-0.781208	-1.32548	-1.46993	-1.34023	-0.301122	0.929491	0.498075	0.453792	4.83339	3.82939	4.85529	0.22277	3.80919
CD101	-1.76826	-1.36889	-1.01018	-0.514397	-0.880381	-0.271027	-1.59279	-2.63509	-1.92677	-0.36876	0.256123	-0.00521898	0.475403	6.29175	5.11713	6.31365	0.347705	2.9309
CD200R1	0.279014	-0.750333	0.0343599	-0.11507	-0.906394	-0.210333	-1.04826	-0.395959	-0.740644	0.790841	2.02807	0.898412	1.33514	6.18316	5.41058	5.50305	1.01499	6.52681
CD300LD	-1.78159	-2.99614	-2.6709	-2.10181	-2.48931	-0.0120659	-1.36278	-2.35558	-1.55097	-0.325355	0.312418	0.0120654	0.466235	6.35095	5.17633	7.22499	0.605278	2.9901
CD5L	-0.587686	-2.9526	-0.50691	-0.644567	-2.10353	-0.329053	-1.7755	-2.76104	-2.149	0.259853	0.817183	0.0946198	0.934133	6.00915	4.83453	6.03106	0.0851626	2.6483
CD80	-0.663589	-1.83561	-0.9022	-0.306161	-1.96879	-1.03809	-2.36863	-2.09622	-2.4772	0.915106	-0.00302887	0.275894	1.33588	5.26263	4.42301	7.5105	-0.099761	3.22542
CD81	0.0147572	0.279012	0.238676	0.0516062	0.158138	0.0844479	0.32653	0.229398	0.308006	-2.23858	-2.13185	-2.12097	-2.15119	-5.84726	-7.02189	-5.82536	-0.858795	-4.49419
CDC20B	-1.24517	-3.51094	-1.03696	-0.296525	-2.24489	-0.428642	-2.10291	-2.82448	-2.35523	2.09514	2.31359	2.07853	2.15383	6.81972	4.92952	5.76958	0.0931978	3.4676
CDCP2	-2.15834	-3.10971	-1.18829	-2.26359	-1.90494	-0.372219	-1.73032	-2.72301	-1.94562	-0.240461	0.129452	-0.145316	0.740032	6.08948	4.91486	6.50082	0.272017	2.72863
CDH17	-1.88949	-2.88771	-1.1956	-2.08639	-2.24812	-0.15658	-1.51029	-2.54303	-1.76154	-0.191986	0.371888	0.972644	0.679139	6.46608	5.01373	6.21026	0.379458	4.11553
CDH20	-0.0972629	-1.49551	-1.36603	0.106654	-3.31897	-0.666403	-1.97211	-3.00838	-2.30942	1.16745	1.0895	1.26374	0.931622	9.42318	4.75216	5.94869	0.00606728	3.11839
CDH4	-1.01122	-3.45002	-1.55987	0.407885	-3.35386	-1.75798	-2.97512	-3.12485	-1.36661	0.238133	0.243236	0.231561	0.418635	4.69284	3.51821	4.89169	-0.718655	4.89547
CDH7	-0.504547	-1.84444	-0.546137	0.424824	-1.78698	-1.67189	-2.28869	-1.37725	-2.10201	1.7728	1.51964	1.78077	1.7289	5.76714	4.4029	5.73806	-0.170184	5.76087
CDHR4	-0.447403	-1.58817	-1.41431	-0.72518	-1.50258	-1.19991	-1.33276	-1.11514	-1.63156	1.17452	1.48388	1.02166	0.750026	7.19495	3.84652	12.2128	0.55067	2.99818
CDK4	-0.299803	-0.28755	-0.220456	0.547694	-0.179061	0.12863	0.394816	0.242838	0.277534	-0.644786	-0.599069	-0.63875	-0.532168	-3.04198	-4.2166	-3.02008	-0.560659	-6.40283
CDK5RAP3	0.809955	1.01805	-0.0668483	-0.123567	0.40574	0.557727	0.670627	0.598829	0.560701	-1.48699	-1.48898	-1.4499	-1.42271	-1.93079	-1.99793	-1.99242	0.0359631	-4.57602
CDKL4	-0.0889206	-2.96758	-1.37098	-2.10589	-2.90319	-0.0342073	-0.182022	-0.741708	-0.927238	-0.377427	1.55764	-0.0286288	1.52399	10.1699	7.51162	7.76517	0.492045	2.93159
CDY2A	-0.747973	-3.04115	-2.65895	-1.24255	-2.95699	-0.313112	-1.62263	-2.66813	-1.99594	2.41095	1.83068	1.47033	2.04641	6.30593	5.13131	6.32783	0.337617	2.94508
CELF5	-1.88406	-2.38898	-0.782873	-0.0174856	-1.86938	-1.45236	-2.78991	-2.26812	-2.63578	1.55039	0.793335	0.904079	1.53879	5.06388	7.70759	5.08578	-0.85717	2.44271
CER1	-1.18656	-2.00669	-0.308134	0.229791	-1.87135	-0.489539	-1.88563	-2.86741	-2.11522	1.3998	1.6852	1.24813	2.7383	7.79637	6.04359	5.78777	0.0172405	8.00213
CERS2	-0.331945	-0.102176	-0.132909	-0.444605	-0.241915	0.0808158	0.226452	0.20739	0.0575061	-1.67217	-1.60708	-1.68867	-1.84409	-0.730468	-1.96665	-1.92227	-0.170148	-5.30502
CERS3	-0.0739613	-3.23279	-1.97532	-0.677569	-1.6987	-0.561992	-1.15126	-2.1212	-2.14855	1.65858	0.381578	0.773457	0.459685	5.78218	4.60755	6.08461	0.014967	4.99414
CES1P1	-0.1147	-1.52086	-1.77428	-1.18061	-1.68097	-0.648977	-1.99031	-0.99831	-0.982058	0.689211	0.656455	0.318864	2.53708	5.77617	4.60154	6.62499	-0.0921731	2.41532
CETN1	-0.234348	-2.71148	-1.14461	-0.228375	-3.37328	-0.74011	-2.06041	-3.08774	-2.41322	1.3463	2.1189	2.09649	0.935631	5.88029	4.70567	5.90219	0.787382	5.6509
CETN4P	-0.645915	-0.895416	-0.151969	-0.637673	-0.74747	-0.356878	-1.71214	-1.65293	-0.519957	0.734487	0.632636	-0.158413	0.464697	6.13968	4.96505	6.19834	0.292774	6.12063
CFHR2	-0.936904	-3.33018	-1.12805	-0.43414	-3.26432	-0.399153	-1.6693	-1.8843	-2.0288	1.21586	1.20558	1.45139	1.49944	5.94516	4.98265	5.96706	0.130175	2.58431
CFHR5	-1.21726	-2.49017	-0.801761	-0.816022	-2.34146	-0.610028	-1.81114	-1.4405	-2.25101	2.59627	3.07075	2.50515	2.68666	5.88133	5.85159	5.90324	-0.0168402	3.47209
CHD2	-1.0305	-1.6817	-1.3061	-1.24471	-1.95464	-0.285267	-1.2539	-1.32552	-1.34326	1.25821	1.98611	1.49037	2.59922	5.40674	9.03236	5.93417	-0.269639	3.92499
CHKB	0.835501	0.731586	-0.0357757	-0.355923	0.401615	0.424364	0.375828	0.564387	0.576448	-1.47417	-1.50623	-1.34963	-1.37631	-0.807178	-0.633452	-0.785276	-0.0141683	-4.16803
CHMP1A	-0.198884	0.523731	-0.428756	-0.28223	0.386842	-0.0234885	0.0234885	0.0747571	0.05792	-1.45042	-1.40946	-1.27297	-1.43349	-1.4875	-0.466017	-1.03163	-1.07467	-3.13668
CHMP2B	-0.276801	0.454653	0.637337	0.255925	0.772672	0.627344	0.564851	0.524741	0.635323	-0.591667	-0.731055	-0.615267	-0.677401	-0.058794	-1.23342	0.900836	0.444005	-3.41965
CHRM2	-1.00721	-1.34363	-0.143704	0.0534906	-1.24858	-1.04913	-1.37492	-2.04112	-2.26226	1.27153	0.843464	0.704493	1.27373	5.45152	6.33329	5.47342	-0.444181	2.09067
CHRNA9	0.356274	-3.35671	-0.947606	-1.16928	-2.72828	-0.502394	-1.82393	-0.925041	-1.91361	1.0998	0.406142	2.19976	0.907697	6.02381	7.90444	6.04571	0.153746	3.08504
CHST9-AS1	-0.369525	-2.20005	-1.08387	-0.248282	-2.69761	-0.294271	-1.61884	-1.78648	-1.55379	-0.329152	1.16359	0.818938	1.28622	6.26762	5.093	6.28952	1.15318	5.00669
CIDEA	-2.41885	-2.53182	-0.663922	-0.0157056	-2.03008	-1.20858	-2.50731	-3.50018	-2.88246	0.0157061	0.648749	0.276324	0.089323	5.42569	5.58337	5.44759	-0.532386	2.76563
CLCA2	-1.10386	-2.4105	-0.509135	-0.939413	-1.9247	-0.820161	-2.16937	-3.16433	-2.34526	2.36234	2.53477	2.95525	2.59718	5.4944	4.31977	5.5163	-0.212081	10.1315
CLCNKB	-1.51436	-1.06658	0.279707	0.648726	-1.85854	-1.0213	-0.911356	-0.278813	-1.48802	2.20949	2.71436	1.58155	2.56177	7.08293	4.11526	5.31179	-0.503274	6.26673
CLDN16	-1.1345	-1.47719	-1.48276	-0.832747	-1.07902	-0.351561	-1.08303	-1.27558	-1.02138	0.187021	0.643838	-0.147005	0.296003	6.42441	5.03059	6.22711	0.745826	6.69624
CLDN19	-1.3552	-2.56591	-0.95921	-0.129446	-2.31523	-0.785138	-2.12765	-3.13034	-2.33843	-0.680914	-0.0693946	1.59146	0.0897608	5.58962	4.41499	6.02367	-0.10768	8.30635
CLDN2	-1.27393	-3.41578	-2.56147	-1.15172	-2.39763	-0.649047	0.519456	-3.0083	-2.31192	-0.45123	1.65248	-0.45777	0.20798	5.8496	4.82467	5.8715	-0.0445042	2.48875
CLDN6	0.0436478	-1.92438	-0.644254	-0.143042	-1.48052	-1.60128	-2.24154	-1.58073	-0.712086	2.17406	2.33017	2.97065	2.4104	4.96374	3.78911	4.98564	0.579999	7.71093
CLEC2L	-0.389225	-1.41355	-0.689591	-1.64807	-0.95716	-0.151755	-1.53065	-1.93135	-1.8002	-0.442441	0.0203447	0.0550447	1.8596	6.80018	4.83314	6.652	0.651977	7.72779
CLEC3B	1.13825	2.11909	1.92695	0.699047	2.54009	1.07338	0.996039	1.1172	1.2139	-1.49171	-1.43002	-1.42464	-1.46976	-2.65042	-3.82505	-2.62852	0.773749	4.15343
CLEC4C	-0.11118	-3.44154	-0.237236	0.207474	-1.95807	-0.6682	-1.97269	-0.556462	-0.755186	1.53102	0.888888	0.207891	0.814658	6.24486	12.8001	7.69772	0.004673	5.16747
CLEC5A	-2.02919	-1.93601	-1.81544	-1.21071	-1.89103	-0.294862	-1.62382	-2.63755	-1.86137	-0.405811	0.18595	-0.11348	0.395533	6.09142	8.05723	9.28528	1.11794	4.88263
CLK1	1.28461	1.5285	0.866255	-0.65317	1.00602	1.21328	1.06953	1.17006	1.10009	-0.430222	-1.03154	-0.596622	-0.813202	1.89449	-0.927649	0.268878	0.915131	-1.59618
CLK3	0.703164	0.417039	0.0441833	-0.531496	0.222541	0.266431	0.465064	0.356948	0.264935	-1.82684	-1.44504	-1.78912	-1.47889	0.0979187	-1.68299	-0.12492	0.264346	-2.91759
CLRN1	-1.18364	-2.52833	-1.17687	-1.10739	-2.31351	-0.430885	-0.578947	-1.47145	-1.10482	0.482808	0.885434	0.75125	0.317132	5.82324	4.64861	6.42002	0.618839	3.19916
CLRN3	-0.356946	-2.74394	-1.48505	-0.911502	-3.26625	-0.329584	-0.650959	-0.58873	-0.81817	-0.187685	0.47839	0.814375	0.217588	5.82353	4.6489	6.13328	0.051003	2.52165
CLSPN	-1.26209	-4.16037	-3.87852	0.62071	-4.05996	-1.30434	-2.65523	-1.39278	-1.72023	0.365485	0.0455675	0.891992	-0.588679	5.16582	3.99119	5.18772	1.27087	3.33547
CLSTN1	0.209541	1.27374	0.910966	0.249762	0.756649	-0.0429728	0.282636	0.179514	0.162649	-0.902918	-0.789099	-1.03798	-1.19473	-2.61925	-3.79387	-2.59735	-0.862124	-5.9801
CNBD1	-0.374531	-3.49843	-0.717996	-0.0978198	-1.50115	-0.639821	-1.97017	-2.50594	-1.20298	1.45659	1.75956	0.73469	2.48617	5.8503	11.8339	5.87221	0.0087924	6.27535
CNGB1	-1.988	-2.19865	-0.774017	0.194173	-1.65436	-0.934117	-1.36664	-1.08264	-1.32287	1.0252	0.947729	0.641332	0.922898	4.77392	2.7726	3.96913	-0.167591	0.586377
CNGB3	-1.95017	-1.16274	-0.917834	-0.752133	-1.88039	-0.215728	-1.57077	-2.60153	-1.81947	0.585173	-0.00670147	0.00670099	1.25906	6.14001	4.96539	6.16192	0.324009	2.77916
CNKSR2	-1.96129	-2.95824	-1.61249	-0.20127	-1.2112	-0.240848	-1.55428	-2.05638	-1.65948	-0.293832	0.277945	0.0631409	0.520897	6.33638	5.16175	6.35828	0.38949	9.05718
CNTF	-0.471337	-2.08009	-0.486073	-0.108069	-1.67332	0.0859761	-1.82165	-1.68098	-1.09681	1.67003	2.04973	2.17119	1.72008	6.0605	7.79782	10.4698	0.128267	2.69964
CNTNAP2	-1.58548	-2.71521	-0.823535	-0.193927	-2.67356	-1.59191	-2.22374	-2.35581	-2.07714	0.885139	1.25627	0.770476	0.867701	5.06124	3.6287	4.91943	-0.0582742	6.47821
CNTNAP3	-0.154362	-1.39237	-1.60735	-1.50456	-1.62363	-1.01453	-1.94063	-2.39363	-2.12384	0.00693201	0.434539	0.26138	0.388708	4.25301	3.07838	4.27491	-0.161738	3.15928
CNTNAP4	-1.09365	-0.875774	-0.590371	-1.24183	-2.37407	-0.615872	-1.93195	-2.78605	-2.26637	1.34582	1.37294	1.0569	1.47379	6.72254	6.67947	5.99488	0.0281398	5.82908
CNTNAP5	-0.222385	-2.23096	-0.434284	0.423358	-0.792342	-1.29958	-1.91286	-2.15111	-1.68566	1.52235	1.54155	2.57205	2.13122	5.26498	10.1262	5.28688	-0.177513	1.90413
COL20A1	-0.951063	-1.59396	0.466992	0.327088	-0.984506	-1.13929	-1.36879	-1.61387	-1.38487	1.96462	1.98615	1.79713	1.97136	4.33585	4.70848	4.27114	-0.207401	2.11751
COL25A1	-1.01427	-1.63839	-1.23371	-0.707336	-2.3087	0.335867	-1.11989	-0.485968	-0.773646	0.990373	0.553353	0.54819	0.944108	5.71712	4.26991	5.92592	-0.0672956	6.35228
COL2A1	-1.7193	-3.4793	-1.97796	-1.82462	-3.35583	-0.683311	-2.01752	-3.03221	-2.08096	1.47511	1.53271	1.34254	0.0389748	5.83216	4.65754	5.85407	-0.0226154	3.45779
COLEC10	-0.624095	-1.76115	-0.0638638	0.123375	-1.39938	-0.746578	-2.65646	-2.65425	-2.91863	2.08351	1.73872	2.3414	1.58907	5.16206	7.59875	5.18396	-0.734686	1.80121
COMT	0.678975	0.182288	0.137602	0.134299	0.122179	0.34401	0.521914	0.487856	0.272479	-0.904135	-1.1233	-1.03331	-0.711008	3.13125	-2.24038	-1.04385	0.375839	-4.4266
COX2	0.131217	0.933344	0.60827	1.4645	0.97347	0.909347	1.27503	1.08042	1.08504	-0.439358	-0.365239	-0.369743	-0.0675497	-5.14593	-6.02291	-5.12403	-2.18607	-8.50679
COX3	-1.17266	0.104685	-0.192735	0.41029	0.076436	-0.0261221	0.283011	0.119276	0.169549	-0.966831	-1.15139	-1.00469	-0.829062	-6.40496	-3.94408	-6.38306	-2.52433	-4.30613
CP	0.202487	2.35694	1.29608	0.747568	2.06825	1.35677	1.34924	1.38756	1.31135	-1.38926	-1.24758	-1.27993	-1.2151	-0.990115	-2.16474	-0.968214	2.6967	-4.35097
CPA2	-0.605078	-2.65684	-1.5306	-0.711101	-1.62614	-0.590191	-0.719251	-0.624669	-1.13556	1.60848	-0.252361	-0.0152688	1.73294	5.90089	4.72627	8.81046	0.0152688	8.38114
CPA6	-1.92009	-1.01703	-0.33498	-1.15235	-1.09517	-0.492581	-1.8473	-1.76903	-2.10047	-0.567161	0.306979	-0.0821815	0.282713	5.96832	4.79369	8.23113	0.118142	6.87744
CPLX4	-2.10955	-2.83393	-1.24615	-1.04475	-3.00336	-0.37012	-1.70136	-2.71803	-0.594912	0.630142	-0.0408902	-0.135965	0.334218	7.11651	5.02809	6.22462	0.300066	8.15061
CPN2	-1.21573	-1.35548	0.0526427	0.307562	-1.20652	-1.16513	-1.72885	-2.16061	-1.93364	2.27401	2.41848	2.58681	2.07432	5.88979	2.6875	4.78498	0.0274781	0.501271
CPNE6	-1.22422	-1.33801	-1.21016	-0.313766	-1.7376	-0.676687	-1.31434	-1.74611	-1.54821	1.27894	1.41655	1.90482	2.68052	5.57115	2.92764	4.12417	0.429268	5.96274
CPNE9	-0.0464702	-1.16073	0.0464697	0.936535	-1.02787	-0.579249	-1.20951	-1.03832	-2.14805	3.34646	4.20366	2.92294	3.17976	5.64933	4.4747	5.67123	-0.0757179	2.51664
CR1	-0.997111	-1.78513	0.363184	0.630891	-1.12698	-1.1843	-1.8037	-1.39701	-1.73073	3.22616	2.37762	2.81028	2.65195	5.35341	5.57166	5.37531	0.0870878	6.96879
CRB1	-0.762164	-2.38259	0.312306	-0.91156	-1.80168	-0.61148	-1.94841	-2.95686	-2.2055	1.50197	0.949926	0.241966	0.60705	8.85985	6.3804	7.37373	0.0956814	3.89185
CRH	-1.457	-3.46509	-0.815852	0.0422378	-3.38645	-0.711145	-2.03269	-3.07073	-2.38928	2.24661	2.74272	2.49364	2.12328	5.90761	6.94676	9.88879	-0.0785723	3.43559
CRIPAK	1.17092	1.54661	0.681231	0.197344	0.996799	1.44061	1.77788	1.59536	1.6028	-1.04578	-0.816249	-1.34287	-1.17014	-0.506811	-1.68144	-0.48491	1.17444	0.509795
CRISP1	-0.411474	-3.62381	-1.01348	-0.36719	-2.6728	-0.84015	0.869078	-1.64427	-2.10818	2.06869	2.03483	1.26835	3.87205	5.66279	4.53866	5.6847	-0.240588	9.62496
CRP	-2.79902	-4.07487	-0.573768	0.234741	-3.95469	-1.4447	-2.77908	-3.79669	-2.99471	1.5894	1.65414	0.839263	-6.58e-05	4.89029	3.71566	4.91219	-0.809459	3.25758
CRTC2	1.15738	1.08194	0.818627	-0.0965113	0.93464	0.583769	0.456157	0.648621	0.646122	-0.791027	-0.957573	-1.19881	-1.1661	-0.518582	-1.69321	-0.496681	1.39163	-3.41572
CRYAA	-1.97296	-1.96819	-0.647973	0.075374	-1.81181	-1.83846	-2.0497	-2.58606	-2.307	0.787573	0.749568	1.47076	0.994295	4.60408	3.42945	6.08279	-0.898584	1.45192
CRYAB	1.70033	2.73859	3.08337	-0.69567	2.88951	0.947257	1.1046	1.15555	1.21418	0.209178	0.157891	0.330302	0.226392	-1.29665	-2.47127	-1.27475	-0.94614	-4.6575
CRYGB	0.256289	-3.37248	-3.10726	-2.46891	-3.30412	-0.530942	-1.90517	-2.91505	-2.15346	0.158462	0.489984	-0.433713	2.29677	5.80813	6.57307	6.25408	0.00767612	2.44727
CRYGC	-0.344499	-3.39369	-1.60141	-0.431705	-3.22854	-0.517454	-1.85215	-2.85892	-2.08817	2.56437	1.36515	1.49631	0.999351	5.96887	5.37237	5.99077	0.138036	2.60802
CRYZL1	-1.25939	-1.2671	-1.2911	-0.0533509	-1.0695	-0.122391	-0.158032	0.210228	-0.0297661	0.969358	2.59005	1.22426	0.878247	5.90273	6.63535	5.92463	-0.0507803	7.79141
CSMD2	-1.63709	-0.72814	-0.418719	0.636689	-0.850345	-0.49177	-1.45188	-2.09611	-1.64519	0.957964	2.65742	1.33173	1.81294	7.52957	5.91439	6.53756	0.101091	6.05919
CSMD3	-0.431443	-1.75638	-0.671509	0.861375	-1.0021	-1.24048	-2.53853	-3.58679	-2.91712	1.29083	1.08661	1.57063	1.7034	7.44967	4.22298	5.41951	-0.565107	3.74806
CSN1S2AP	-1.3898	-2.98216	-0.0150633	0.243927	-1.67649	-1.54989	-2.87557	-2.38055	-2.18874	2.53873	2.28335	2.44514	2.93462	4.96223	3.78761	8.82496	-0.897551	1.60138
CSN2	-1.20485	-3.70533	-1.00234	-0.145534	-3.43536	-0.772104	-2.14277	-3.1486	-2.41081	1.68394	1.93803	1.62225	0.918529	5.62533	4.4507	5.64723	-0.233175	2.26448
CSPG5	-1.67465	-2.85341	-1.20151	0.218767	-1.94935	-1.39685	-2.739	-3.74554	-3.01071	1.26466	1.48956	1.36663	1.09077	6.01986	3.9702	5.16673	-0.731306	5.65537
CSRP3	-1.86431	-3.09709	-2.74735	-0.789475	-3.0169	-0.216275	-1.57946	-2.58536	-1.86879	1.2843	0.395566	-0.0467195	0.37874	6.25079	5.07617	6.2727	0.359135	2.88994
CST8	-2.062	-3.07423	-2.83677	0.67939	-2.96031	-0.235528	-1.68903	-2.72224	-1.95167	0.26961	-0.0850711	-0.0637898	0.417269	6.13117	6.95591	6.15308	0.235918	2.77032
CST9L	-2.26459	-3.42162	-0.763692	-1.85252	-3.35412	-0.486958	-1.87121	-2.86529	-2.11745	0.714879	0.485311	0.686863	1.16648	5.86513	4.6905	5.88703	0.044024	2.50428
CSTF2	0.770647	0.106182	1.31318	1.89604	0.616967	-0.0218592	0.159298	-0.00920868	0.00920868	-0.373822	-0.768149	-0.610943	0.939752	-0.798695	0.672069	-0.776794	-0.931776	-4.15955
CSTT	-0.146289	-2.85503	-2.48287	-0.524905	-3.00273	0.016427	-1.70521	-2.7501	-2.03709	4.27672	4.51124	4.25794	4.04058	11.7808	9.33323	6.22082	0.255664	2.83807
CT45A1	-0.453393	-2.49609	-0.534321	0.993963	-2.51091	-1.17208	-2.48667	-3.51121	-2.77336	2.62082	2.41682	2.46963	2.50631	5.39144	4.21682	6.65576	-0.500471	4.94083
CT47A11	-2.09106	-2.38976	-0.927199	0.0536586	-2.23404	-1.0806	-1.85887	-2.61118	-2.13757	1.09006	0.718189	0.487064	0.7985	4.08628	2.04846	3.38512	-0.310742	0.323492
CTCFL	-0.494862	-2.99546	-2.65903	-1.83684	-2.83244	-0.0504556	-1.39148	-2.39343	-1.62394	-0.000772	0.000772	0.185481	0.430963	6.37241	5.19779	6.39431	0.580102	5.87292
CTDSP2	0.332017	0.821507	0.402874	-0.32337	0.537478	-0.120116	0.164634	0.0915337	0.121364	-1.56584	-1.42799	-1.48032	-1.62559	-2.48025	-0.0898268	-3.2006	0.562412	-6.58335
CTRB1	-0.820846	-3.33758	-2.97389	-1.15301	-3.25356	-0.501335	-1.85074	-2.8646	-2.16746	0.797289	0.791947	1.80482	1.10939	6.02286	4.84823	6.04476	0.10262	2.662
CTXN2	-0.618675	-3.87078	-1.40969	-0.308091	-3.67331	0.588846	-2.25583	-2.29423	-2.47759	0.940106	1.10964	1.44245	0.918691	5.4629	4.28827	5.4848	-0.285218	3.54127
CXorf22	-0.306397	-2.41976	-1.46132	-0.310697	-1.72043	-1.4248	-2.74649	-1.61143	-2.23445	1.83501	1.95736	2.25756	1.49012	5.29607	3.94129	5.13782	0.00623131	1.75506
CXorf27	-0.461492	-0.975317	-0.19944	0.0825593	-1.91822	-0.634108	-1.99778	-1.88624	-2.25202	1.89332	2.13445	1.81113	1.29452	6.07689	4.65507	5.77332	-0.0859344	7.75773
CXorf51A	-1.57388	-0.976739	-1.87725	-0.445367	-0.605321	-0.447736	-1.74563	-2.7954	-2.11049	0.737618	1.08809	1.3546	0.227164	6.18071	5.00609	6.20261	0.220318	8.70067
CXorf61	-1.85871	-2.78794	-1.29722	-0.0523715	-2.7399	-0.142079	-1.45381	-2.49545	-1.75936	-0.15593	0.264256	0.177012	2.18824	6.69767	5.25035	6.44687	0.494877	5.54337
CYLC1	-1.9602	-1.1833	-1.11544	-1.75838	-2.1244	-0.191095	-1.5422	-2.5408	-1.8189	-0.114428	0.0327754	0.760985	1.15386	6.33452	5.15989	7.2123	2.45111	2.97367
CYLC2	-2.16698	-3.11359	-2.86521	0.0847549	-0.69756	-0.379359	-1.73561	-2.73028	-1.93317	-0.23245	0.547439	-0.103309	0.588511	6.05563	4.88101	11.2423	0.278058	8.74415
CYP11B2	-1.46059	-3.43257	-2.46002	-1.58205	-3.31681	-0.588742	-1.91802	-2.92313	-2.14933	-0.0146255	0.0146251	-0.24175	0.288639	5.72487	4.55025	5.74677	0.102233	10.5396
CYP19A1	-1.02549	-2.46509	-0.701304	-0.569934	-2.35712	-0.389586	-1.71794	-2.4956	-2.03347	1.31958	0.830172	0.579557	1.09862	6.80017	4.96741	6.16393	0.246905	3.77043
CYP1A1	-1.60367	-1.51238	-0.41332	0.400036	-1.14312	-1.44454	-1.42189	-1.17474	-0.86238	1.35203	1.20908	1.47518	1.57418	4.88957	3.71494	4.91147	0.00223112	1.52871
CYP2C19	-0.982772	-1.89325	-0.23393	0.596796	-1.09934	-0.737419	-1.66097	-1.67767	-1.60241	2.66383	3.04229	2.73042	2.64161	5.78916	8.62179	5.81107	-0.0970349	2.87681
CYP4F22	0.172982	-1.55839	-0.845325	-0.667876	-1.88467	-0.43773	-0.515547	-0.929049	-2.06109	1.55708	-0.256226	-0.0123105	1.63901	5.82196	4.64733	5.84386	0.741934	2.4611
CYP4Z2P	-2.02447	-3.07008	-0.698678	-0.450823	-2.96752	-0.365566	-1.6895	-2.71998	-1.9511	-0.112927	-0.0217657	1.16735	2.02037	6.10937	4.93475	6.38251	0.227519	2.74852
CYP8B1	0.123098	-2.15824	-1.97286	-2.78231	-3.57014	-0.659043	-2.05269	-2.28877	-2.30043	0.267987	0.308424	0.894874	0.940122	6.1811	4.37893	5.57546	-0.138674	10.4028
CYSLTR1	-1.59082	-1.01197	-1.39339	-0.386503	-0.681599	-0.809294	-1.5171	-1.9592	-1.43528	0.753354	0.958115	1.46605	0.841171	4.70202	3.5274	4.72393	0.131225	7.55697
DAOA	-1.26517	-2.50829	-1.0184	-0.424537	-2.86751	-0.701559	-2.04479	-3.04172	-2.28715	0.282354	1.31174	1.63038	1.65387	6.60287	6.84309	5.72831	-0.0569684	4.58047
DAOA-AS1	-0.599828	-2.01006	-2.22327	-2.22059	-1.63704	-0.0848026	-1.41827	-2.41171	-1.63883	-0.239902	0.400162	0.0304055	1.96252	6.16026	6.02821	7.28679	0.554214	2.79941
DAZ2	-1.6527	-2.71378	-1.53627	-0.923764	-2.83768	-0.554554	-1.83104	-2.62394	-2.17939	0.779743	1.06192	1.12043	1.76429	7.09102	4.70259	6.17552	0.316656	6.29262
DAZL	-0.993755	-3.40972	-0.155062	0.249969	-1.84833	-0.668689	-1.98102	-3.01546	-2.33625	3.36795	3.50791	2.88578	2.3754	5.94842	4.77379	5.97032	0.00671578	2.60845
DBX2	-0.627978	-2.4842	-0.899402	-0.01755	-3.35267	-0.39362	-1.3471	-1.0117	-1.09741	1.43077	1.44457	0.619173	0.647462	5.26663	4.09201	5.28853	-0.543299	1.90578
DCC	-1.69211	-3.54953	-2.17054	0.0435038	-2.80216	-0.788029	-2.13801	-3.14081	-2.42491	0.839274	1.57424	0.753048	1.63652	13.3658	4.54319	5.73972	-0.163694	8.57413
DCHS1	-0.629176	1.4648	1.05014	1.03147	1.45543	0.14887	0.256137	0.183429	0.0114017	-1.27834	-1.36254	-1.1932	-1.0856	-0.672282	-1.84691	-0.650381	-1.18289	-4.03313
DCHS2	-0.605565	-1.21678	-0.364345	-0.176584	-1.46062	-0.920954	-0.995735	-1.61194	-1.39622	1.81369	1.76542	1.7007	2.04579	7.36709	7.27386	5.95243	-0.281569	4.47129
DCST1	-0.49947	-2.70486	-0.517257	0.632223	-2.28279	-1.52744	-2.85308	-2.7428	-3.20308	2.24542	2.58337	2.21356	1.95177	5.04955	4.92698	5.07145	-0.901258	5.22051
DCT	0.300935	-1.68403	-0.841804	0.0152733	-1.54333	-0.19691	-1.10364	-1.40726	-0.819078	1.79398	1.69623	2.30362	1.72107	6.11533	7.67493	5.62166	0.240135	5.55101
DCTN1	-0.975067	-1.42489	-1.37001	-0.990112	-1.62186	-0.413563	-0.99923	-1.59494	-1.33856	0.20799	0.279343	0.172874	0.582132	3.08622	2.5128	5.39944	-0.36227	4.08164
DDC	-2.16468	-3.42008	-0.136081	-0.977978	-1.81013	-0.665311	-1.99666	-3.01369	-2.33299	1.12584	2.08235	2.20233	0.00112581	5.93717	7.35656	5.95907	-0.00112534	2.57632
DDI1	-1.22193	-3.18938	-2.47837	-0.282412	-3.07398	-0.434715	-1.76967	-2.78257	-2.09352	-0.472253	0.071146	1.36403	0.31385	6.89037	5.4361	6.18023	0.229671	2.79748
DDRGK1	0.590581	0.10746	-0.361295	-0.598176	-0.193414	0.261825	0.439655	0.393716	0.370044	-2.53796	-2.50464	-2.60059	-2.61275	-2.11192	-3.28654	-1.1688	-0.534152	-5.47277
DDX25	-1.24364	-2.03328	-2.1889	-1.68578	-3.35611	-0.576202	-1.91907	-2.519	-2.14002	0.902597	1.20128	0.212466	1.44657	5.77408	7.8597	7.18938	0.0691199	8.55588
DDX4	-0.388829	-1.81127	-1.36441	-0.342931	-1.46764	-0.533649	-1.87557	-2.8814	-2.17303	-0.531748	0.486561	0.307277	1.16894	6.03562	7.31008	6.05752	0.12858	2.67477
DDX53	-0.656187	-2.91425	-2.26013	-0.186064	-2.82437	-0.196016	-1.49895	-2.54754	-1.88025	-0.206711	0.436975	1.46525	1.01541	6.43866	8.88008	6.46056	0.466569	3.07781
DEFA1	-0.14867	-3.62107	-0.657105	-0.53769	-3.48482	-0.847548	-2.16965	-3.1879	-2.43416	1.90669	2.51986	2.3076	2.34006	5.68906	4.51443	5.71096	-0.179642	4.50474
DEFA4	-0.299465	-2.12277	0.106911	-0.106912	-1.95171	-1.23238	-2.53498	-3.57911	-2.9124	1.67912	2.57607	2.1125	2.33644	6.00913	4.22981	6.56316	-0.556219	2.905
DEFA6	-0.930519	-2.75042	-0.955269	0.224506	-1.71745	-0.739321	-1.79011	-1.9668	-1.64358	1.58167	1.16161	1.0104	1.51942	6.56795	4.81707	5.29828	-0.615358	1.91553
DEFB105B	-2.1825	-3.7604	0.250723	0.78313	-2.76536	-0.991008	-2.33955	-3.34135	-2.63362	3.21091	2.48452	2.66905	1.84003	6.96166	4.37423	5.57076	-0.349606	2.188
DEFB106B	-0.0670309	-3.11668	-0.888956	-1.06101	-3.10274	-0.70444	-2.03284	-1.62884	-1.76296	1.02927	1.65359	2.07354	1.54311	6.78161	12.349	6.09301	0.2779	5.59465
DEFB118	-1.36636	-3.38926	-1.93844	0.218429	-2.43387	-0.465974	-1.83584	-2.84012	-2.10796	0.821034	1.28392	0.553989	1.59085	8.9657	4.77626	5.97279	0.0836573	2.59003
DEFB119	-0.930405	-2.20967	-0.973312	-0.0572879	-2.45384	-0.58625	-1.89527	-2.81781	-2.25369	1.00806	0.232074	1.17262	0.393941	6.43122	4.97495	6.05811	0.088953	3.80245
DEFB125	-1.98049	-3.29355	-2.33457	-0.612541	-3.25412	-0.400427	-1.72308	-2.71981	-1.95555	0.470222	0.434153	0.59663	1.07916	7.16865	4.67903	6.04406	0.240029	2.45469
DEFB126	-1.19901	-1.95243	-0.745661	-0.24476	-1.44468	-0.963338	-2.04947	-2.27365	-1.92163	2.26334	2.01622	1.87671	1.98842	7.37869	4.24608	6.02362	-0.328951	2.02105
DEFB127	-0.415285	-3.4677	-1.85211	0.219358	-3.36386	-0.691976	-2.02705	-2.05921	-2.36569	0.136255	0.324091	0.336664	0.491807	5.89928	4.72465	5.92118	-0.0408921	4.91329
DEFB129	-0.729664	-1.16397	-0.408318	0.262605	-1.4642	-1.61451	-1.36363	-0.672094	-1.11811	2.14177	2.09763	2.59043	2.24935	4.7637	3.71988	4.7856	-0.291788	2.52038
DEFT1P	-2.27875	-3.50514	-1.5659	-2.67184	-3.4398	-0.48515	-1.86312	-2.8534	-2.12803	0.298367	1.80506	2.30266	0.0887279	6.97028	4.90375	5.70428	0.0120802	2.32153
DGCR5	-2.03165	-1.11167	-2.70412	-0.614709	-0.249704	-0.281309	-1.61824	-2.63815	-1.9582	-0.443279	0.118602	-0.118602	0.342154	9.69938	10.6379	6.31366	1.25533	6.11156
DIO1	0.0508103	-3.81692	-1.0549	-1.36553	-2.47199	-0.966806	-2.30159	-0.890501	-2.53452	0.608096	0.313993	1.20302	1.30553	5.52413	7.05327	5.54603	-0.0508108	5.19913
DKFZP434H168	-0.604661	-1.70858	-1.62641	-1.89565	-3.01414	-0.691219	-0.402235	-2.54682	-2.23947	0.335586	0.531045	0.979101	0.215753	5.72783	6.4253	5.75248	1.65102	4.10021
DKFZp761P0212	-1.44559	-3.36287	-1.90884	-1.60986	-3.2717	-0.647729	-1.95017	-3.00028	-2.32433	1.54956	1.59981	1.94291	2.26514	5.9798	12.2578	6.00171	0.0104599	4.89855
DLX1	-1.45247	-2.6673	-1.17771	-0.498907	-1.20825	-0.90299	-1.46695	-2.20088	-1.83488	-0.068491	0.16265	1.77098	1.18259	8.20272	4.99498	5.66647	0.0953789	2.28371
DLX2	-0.158583	-2.40048	-0.815438	-0.32927	-2.21145	-1.14017	-1.77502	-2.45254	-2.05827	2.02257	2.1377	2.05132	2.35783	6.8905	6.33285	5.22988	0.113239	4.58631
DMP1	-0.464419	-2.12713	-1.36268	0.076869	-2.43288	-0.838234	-2.18078	-2.3648	-1.70214	1.01362	1.48364	1.51836	1.43056	6.78543	4.55349	5.70393	-0.17391	9.93404
DMPK	-0.00815248	1.9116	1.43729	0.482559	1.85173	0.870761	1.10635	0.979767	0.869564	0.00815248	0.0158734	0.213315	0.359896	1.86697	-2.1407	-0.944174	-0.93534	-0.69016
DMRT1	-0.544548	-1.17109	-1.6937	-1.03866	-3.29512	-0.648421	-1.97391	-2.18447	-1.49077	1.52049	-0.0208139	0.967564	1.02901	5.92184	4.74722	5.94374	0.0208139	8.78857
DMRT2	-0.355466	-1.97566	-2.68402	-1.77222	-1.92925	-0.399247	-1.74171	-2.75827	-2.06209	-0.220446	1.62302	-0.217411	0.442827	6.10369	11.4346	6.12559	0.207634	2.74284
DMRTB1	-1.22929	-2.44272	-0.227725	0.914387	-2.01979	-1.7297	-2.88174	-2.23971	-2.58121	3.60124	3.16995	3.66772	3.90525	5.36274	3.6846	4.88113	-0.103343	3.6513
DMRTC2	-2.00708	-3.04849	-1.72257	-1.40357	-2.92245	-0.252638	-1.59709	-2.60244	-1.83398	-0.258008	0.0171537	-0.0419798	0.515809	7.9721	5.03687	7.11225	0.407715	6.16184
DMTF1	1.36532	1.62803	0.762016	0.288486	1.34325	1.32904	1.27302	1.30284	1.27326	0.259059	0.372081	0.270398	0.311804	0.737345	-2.0657	-0.869177	0.636278	0.0399618
DNAH17	-1.46206	-2.27117	-1.31498	-1.14931	-2.55744	0.17792	-1.94923	-1.94098	-2.19595	0.179183	0.411861	0.411945	0.581595	8.46968	4.54005	6.51498	-0.0376036	4.89517
DNAH7	-0.624431	-1.27603	-0.515205	0.0533324	-1.16139	-1.55188	-1.8357	-1.91183	-1.77622	1.65042	1.48274	1.58977	1.31518	3.51151	4.2075	4.85904	-0.869186	1.04694
DNAH8	-1.56554	-2.52294	-1.94144	-1.56202	-2.58397	-0.215518	-1.58382	-2.52511	-1.8633	0.860194	0.578346	-0.119169	0.950653	8.52992	9.24054	6.17158	0.341674	4.98734
DNAJB3	-0.298877	-2.97731	-0.658993	-0.0622923	-2.62197	-1.0375	-2.35577	-3.38691	-2.62938	2.39724	2.3626	2.63006	1.62333	5.49125	5.35357	6.08924	-0.408204	4.35233
DNAJB7	-1.38856	-3.13892	-2.43439	-0.247022	-1.4926	-0.404514	-1.71718	-2.75164	-2.07845	-0.469445	0.383298	-0.113131	0.708725	10.6067	6.41857	6.98535	0.271086	2.86015
DNAJC6	-0.197763	-2.46578	-1.78195	-1.23037	-1.91589	-0.255375	-1.59689	-1.38882	-1.39998	-0.0859957	0.153588	0.443229	0.470277	6.18871	6.59102	7.17368	0.327578	2.82786
DPP10	-1.88365	-3.05025	-2.15997	-0.23216	-3.3722	-0.724901	-2.06373	-3.03916	-2.37324	-0.180163	1.09638	0.402865	1.43596	9.13856	4.66965	5.86618	-0.0680234	5.84907
DPPA2	-0.832201	-2.15014	-1.8064	-0.0115609	-2.04574	0.0357161	-1.9493	-1.72037	-1.44075	1.21733	0.989435	1.31158	1.80672	5.7043	4.52967	5.7262	0.0115609	3.50186
DPPA4	-0.483704	-3.19516	-2.05566	-1.29459	-1.71375	-0.308108	-1.67667	-2.64932	-1.95211	1.39991	1.82724	0.259975	1.57969	6.21494	4.94896	6.14549	0.251011	4.82139
DPPA5	-1.21045	-3.01433	-0.388167	0.150858	-1.90552	-1.06095	-2.40644	-2.51293	-2.54878	1.10481	1.98543	1.90783	1.54265	5.21757	4.04294	5.23947	0.207702	1.85672
DPYSL5	-0.670822	-2.76175	-0.647819	-0.0627322	-2.14333	-0.665206	-1.98963	-2.76093	-2.32904	2.86927	3.09549	3.58976	2.06933	7.75815	8.03298	6.11725	-0.00525046	3.83248
DQX1	-0.417196	-1.7864	-1.12259	0.118072	-1.41568	-0.860491	-1.03941	-1.08344	-0.941415	0.639663	0.725907	0.824308	0.568868	7.66022	5.04194	5.6279	-0.137566	2.524
DRD1	0.364068	-1.51615	-0.222531	-0.266418	-1.73371	-0.570849	-0.34703	-0.698037	-2.19905	1.52676	1.64306	1.5752	1.95804	5.78035	4.60572	5.80225	-0.0353346	5.37609
DSC3	-0.544383	-3.21756	-3.17454	-0.930303	-1.90579	-0.658515	-1.99706	-2.12981	-2.21652	-0.356079	0.626164	0.225286	1.31528	5.68589	8.55979	10.4241	0.0149527	2.87111
DSCAM	-0.195611	-1.40146	-0.0481296	0.254313	-1.62243	-1.31488	-1.9527	-1.33641	-1.98798	1.59563	0.821375	0.522215	0.804021	5.12003	4.61637	7.62862	-0.370516	5.87148
DSCR10	-0.245702	-3.36699	-1.83664	-1.45431	-3.19791	0.518064	-1.72154	-2.56388	-1.92533	0.300286	0.21434	-0.380229	0.535379	8.97393	4.80255	5.99908	0.244024	7.23647
DSCR4	-1.6811	-1.44106	-0.0338235	0.478804	-1.66219	-1.41979	-1.39416	-1.44513	-1.93186	2.13783	1.73243	1.97376	2.53714	5.06851	5.98896	5.09042	-0.815231	1.70766
DSCR8	-0.58327	-2.97359	-2.74845	-0.688593	-2.85929	-0.312202	-1.65133	-2.66966	-1.89088	0.0433664	0.696839	0.167776	0.71329	6.02613	15.5085	6.96984	0.272418	2.66527
DSG4	0.513258	-2.73147	-1.28232	-0.643916	-3.40765	-0.481841	-1.44109	-1.03343	-2.10551	1.16023	0.320354	1.34999	1.67546	6.20338	6.40916	5.81637	0.024653	2.43362
DSPP	-0.105485	-3.51753	-1.89458	-1.23101	-3.44218	-0.504785	-0.952715	-1.11546	-2.12665	0.705873	1.63031	1.4315	3.15931	8.1483	4.5688	5.76533	-0.0136414	2.38258
DUSP21	-1.9072	-2.92187	-2.63766	-2.09135	-2.801	-0.138688	-1.4857	-2.49347	-1.79457	-0.061101	0.107772	0.00454617	0.626915	6.38774	5.21312	6.40965	0.486	7.64319
DVL2	0.0433807	0.478753	0.243376	0.105169	0.454708	0.0345221	0.00813294	0.00247383	-0.00247383	-1.1541	-1.06866	-1.00305	-1.41304	-1.26149	-2.40594	-1.2746	-1.36705	-2.11567
DYDC1	-0.0779786	-3.03273	-3.41441	-1.65131	-2.50574	-0.372974	-1.7542	-1.9655	-1.70318	0.966897	1.19168	0.571259	1.55011	4.85461	3.67998	5.07954	-0.853642	1.49376
ECEL1P2	-1.82969	-1.51333	-3.38559	0.317442	-2.07592	-1.42594	-0.539773	-2.92854	-0.998471	-0.372822	0.714911	0.609749	1.36759	5.07854	4.41086	5.10044	0.0635672	1.71768
ECT2L	-0.455613	-2.51363	-1.85329	-0.793839	-1.81622	0.389875	-1.9516	-1.07216	-1.53555	0.808397	1.58467	-0.0633841	0.0486746	7.80132	4.55911	6.89952	0.0302873	2.37288
EDDM3B	-0.365361	-2.90364	-2.53171	-1.29656	-2.82436	-0.160273	-1.47861	-0.924883	-1.46101	-0.276091	1.45489	0.152525	0.539925	8.33779	5.2547	8.61521	0.472292	3.06848
EEF1A1	-0.518816	-0.490776	-0.74201	-0.699484	-0.929206	-0.111469	-0.0814975	-0.0408389	-0.0645049	-2.53487	-2.29098	-2.38817	-2.16652	-5.85025	-2.8492	-3.87672	-0.370603	-5.67612
EFCAB3	-0.45044	-0.983348	-0.792362	-0.0212746	-3.30525	-0.713477	-2.0721	-3.0649	-2.277	1.37629	2.62737	3.10543	2.00952	5.72704	4.55242	5.74894	-0.071373	7.65417
EFNA3	-1.26392	-0.486893	-0.69041	0.495289	-0.796781	-0.775657	-1.004	-0.676576	-1.34778	0.351522	3.5172	1.51511	2.32795	5.75671	4.58209	5.77861	-0.145019	2.39586
EIF2B1	0.389388	0.683196	0.128953	-0.0136409	0.505708	0.551515	0.543744	0.535017	0.58986	-0.494853	-0.677565	-0.703659	-0.639238	-2.18535	-3.35998	-2.16345	0.170997	-5.54621
EIF3L	0.6817	0.282689	0.337695	0.178544	0.297744	-0.223885	-0.26823	-0.13681	0.0014112	-0.355833	-0.510587	-0.373757	-0.412694	-4.16728	-1.02743	-1.83325	-0.994858	-7.52814
ELAVL2	-1.70244	-3.30582	-0.924312	-0.452911	-2.13608	-0.924374	-2.14018	-2.26317	-2.41132	2.19224	2.5249	2.07125	1.22214	8.2832	4.2445	5.61468	-0.353052	6.90877
ELAVL3	-0.578318	-1.72579	-0.146462	-0.0946985	-1.84021	-0.922772	-1.37401	-2.21026	-2.3674	1.54137	2.37379	2.20395	1.7968	5.25824	4.08362	5.57593	-0.561989	1.89739
ELAVL4	-0.694869	-1.26837	-1.33932	0.38127	-2.14799	-0.511655	-1.72499	-2.23993	-2.18443	0.555004	1.44654	0.769951	2.06374	5.54571	7.88644	5.6762	-0.193304	2.65617
ELF5	-1.43813	-1.05178	-1.06348	-0.344112	-2.17365	-0.756704	-1.93879	-2.68861	-2.12393	0.991819	1.18628	1.1022	2.34519	4.13852	2.96389	5.43555	-0.298585	5.00303
ELOVL2	-0.553816	-3.00952	-2.44658	-1.19624	-2.9178	-0.267925	-1.61151	-1.07376	-1.50272	-0.328882	2.04688	0.624357	0.570084	6.17907	5.00445	6.61576	0.299911	2.81822
ELSPBP1	-0.520692	-2.18024	0.156538	0.45506	-1.5174	-0.894979	-0.818295	-1.06084	-1.3837	2.57774	2.12491	2.23013	2.3476	7.63784	5.02398	6.16296	-0.294099	5.42808
EMILIN1	-0.650751	0.761221	0.75281	0.547986	0.749025	-0.160938	0.155159	-0.0153699	-0.0929484	-1.13194	-1.17913	-0.986017	-1.11097	0.913044	-2.47366	-2.50723	0.163666	-5.62779
EMP2	0.39536	1.154	1.29837	0.438021	1.30634	-0.0375073	-0.0783374	-0.0461457	0.0149734	-0.425762	-0.437979	-0.693488	-0.485662	-0.78618	-3.035	-1.83847	-0.202993	-5.22122
EMR4P	-1.4284	-3.35102	-1.315	-1.4288	-3.28124	0.787505	-1.73754	-1.23353	-2.02766	1.20718	2.04925	-0.0751038	2.1413	5.83065	4.65603	5.85255	0.0844879	2.4698
EN1	-0.4906	-1.64857	-1.45984	-0.386674	-3.07323	-0.571703	-2.30805	-3.31832	-2.55548	1.06833	1.75689	1.30378	0.959585	5.52954	4.35491	5.55144	-0.315648	2.16869
ENAM	-0.34474	-2.18856	-1.70098	-1.85363	-3.07617	-0.385146	-1.71303	-2.74334	-2.06576	2.81674	3.34862	2.95374	2.46499	6.19977	5.02514	6.22167	0.248223	4.74301
ENDOU	-0.439066	-0.977924	0.317472	0.0572188	-1.04561	-0.815971	-2.0253	-2.1003	-2.54341	1.35537	1.36983	0.949006	1.07477	5.55616	4.28802	5.48454	-0.202057	3.00875
EPGN	-1.51211	-2.5292	-2.01617	-0.832922	-2.95173	-0.253454	-1.58589	-2.61989	-1.91516	1.35659	0.96152	0.24957	1.02782	7.07314	5.91567	6.31106	0.354183	2.92831
EPHA3	-0.892547	-0.990301	-0.118306	-0.965494	-0.855379	-0.490105	-1.76337	-2.03768	-1.63075	1.05964	0.736461	0.648803	0.747541	6.28513	8.36599	5.42459	-0.411432	3.05797
EPHA6	-0.334605	-3.14465	-0.241692	0.0584707	-1.28426	-0.430583	-1.73821	-1.84504	-2.08648	3.43353	4.06142	3.80246	2.81617	6.16892	4.9943	7.24722	0.212381	3.85019
EPHA8	-0.800114	-2.77458	-1.27645	-0.862297	-2.50988	-0.935233	-1.83121	-2.56736	-1.65282	1.74682	1.79189	1.65341	1.60491	8.31613	7.30626	6.21511	-0.106325	2.43282
EPHB1	-1.32607	-1.25287	-1.12012	-2.0925	-1.90921	-1.55718	-1.80202	-1.14552	-1.79048	0.142006	0.929238	0.54461	1.12339	4.65291	6.97343	4.67481	-0.919794	1.29206
EPHX1	1.19201	2.12976	2.61276	1.49148	2.38384	0.820586	1.1195	0.986063	0.676609	-1.51245	-1.51331	-1.62588	-1.50504	0.229902	-0.944724	1.09417	-0.816114	0.898577
EPYC	-0.0445495	-1.73698	-1.87252	-0.00710869	-1.42007	-0.663199	-1.97195	-0.503684	-1.29915	-0.0182981	0.921949	0.823797	0.744487	5.91756	4.74294	5.93946	0.00710869	2.55671
ERCC5	0.912501	1.09941	0.276355	0.0501626	0.698326	0.554023	0.556713	0.551876	0.51405	-1.40218	-1.43395	-1.42974	-1.26225	-2.14658	-0.176058	-2.12468	0.824055	-5.50743
EREG	-0.7158	-2.41063	0.28785	0.429656	-1.68574	-0.747769	-2.0666	-3.09292	-2.20936	0.912355	1.41243	0.931493	1.00904	5.803	5.13647	6.05914	-0.0842814	7.20955
ERV9-1	0.0341897	-1.44054	-0.367941	-0.540345	-1.57658	-0.863846	-0.0341897	-2.3004	-2.44268	2.36339	0.563875	1.64688	1.24812	7.33601	4.45486	5.65139	-0.209183	2.26864
ESF1	0.515353	-0.3427	-1.21471	-0.882212	-0.917065	-0.628875	-1.96096	-1.07061	-1.78764	1.9215	1.24012	0.356935	1.80518	7.53056	4.56446	5.76099	-0.0838609	7.90265
ETV3L	0.0398936	-1.89277	-3.01105	-1.7904	-2.8783	-0.697997	-2.02448	-3.04714	-2.2448	0.696255	2.81081	0.357955	1.35377	5.6333	4.45868	5.65521	-0.0398936	4.70337
EXT2	-0.0118332	-0.119054	-0.15783	0.000285	0.0954971	0.0132647	-0.0667353	0.00895309	0.0400915	-1.08071	-1.01822	-1.13532	-1.09331	-2.38251	-3.13518	-2.06738	-0.1443	-5.74336
EYS	-1.25142	-3.20753	-1.22088	-1.43005	-3.07476	-0.439802	-1.77312	-2.78443	-2.01561	0.42191	0.923804	0.816537	0.299639	10.5992	5.97924	6.35415	0.228367	9.23836
F13B	-0.535991	-2.77606	-1.21463	0.48819	-1.4403	-0.667939	-1.98643	-2.99503	-2.23601	1.0422	1.9937	0.600253	2.21034	5.62281	14.0741	5.64471	0.0398383	2.26195
F2RL3	-1.9439	-2.07439	-1.69381	-0.463387	-2.15151	-0.534937	-1.67087	-1.73853	-1.52697	0.411905	0.588008	0.691959	1.24465	7.95582	9.11185	6.08938	0.0996733	4.35594
FABP12	0.0318012	-3.35903	-2.41116	-0.644019	-2.22624	-0.637815	-1.99245	-1.83197	-2.13971	2.37223	3.38432	3.03203	2.23196	6.81873	4.60429	6.03491	-0.0318007	3.94079
FABP2	-2.20501	-3.20653	-2.87776	-1.48995	-3.07939	-0.436478	-1.78622	-2.78617	-1.99473	-0.265964	1.7481	-0.171322	0.937965	5.99136	4.81673	6.84038	0.23051	4.66087
FABP7	-1.99234	-2.7562	-0.00638676	-2.08652	-3.26313	-0.482244	-1.83239	-1.2268	-2.01867	1.03472	0.00638676	1.09118	1.20381	5.89662	6.06042	5.91852	0.139906	2.53577
FAM135B	-0.147617	-0.237175	-0.542121	-0.810701	-1.48893	-0.715746	-2.08237	-2.43861	-2.13748	0.455977	1.0544	0.182233	0.425839	5.62583	9.54155	5.93931	0.237243	4.28181
FAM13C	-0.0351317	-1.24128	-1.04366	-0.961224	-1.31252	0.0878954	-0.537139	-1.18446	-0.699678	0.943792	0.972612	1.17744	0.803353	6.27521	8.78294	5.50243	-0.376364	4.86037
FAM160A1	0.105834	-1.86811	-1.0694	-0.909453	-2.05549	-0.624276	-1.9558	-2.97244	-2.23636	-0.209569	1.32953	0.870707	0.987395	5.88334	4.9577	5.90524	0.0317612	5.92149
FAM160A2	0.624229	0.948625	0.402565	0.0252693	0.675285	0.761643	0.69304	0.780833	0.769724	-0.847899	-0.744381	-0.774064	-0.866604	-1.99713	-3.17176	-1.97523	-0.227802	-2.08732
FAM163A	-2.26794	-3.45283	-2.20232	-1.23794	-3.31788	-0.460292	-1.81769	-2.83199	-2.10542	0.643646	-0.00741148	0.982028	1.76568	5.7168	4.54217	5.7387	0.216111	2.35595
FAM170A	-0.652967	-3.28901	-0.543374	-0.138889	-3.17328	-0.251547	-2.00336	-2.8232	-2.21761	1.96097	1.41211	-0.00412655	0.396364	5.66308	4.48846	5.68498	0.00412655	2.30223
FAM194B	-2.23969	-2.87192	-3.1214	-2.55598	-3.25514	-0.496267	-1.84516	-2.84417	-2.03229	1.11196	0.396334	0.229468	1.46801	5.89579	4.72117	5.91769	0.130925	6.71788
FAM205A	-0.475337	-2.86732	-1.81389	-0.193562	-2.56092	-0.581053	-0.567787	-2.02811	-2.22792	0.414415	1.92838	0.942057	1.58442	5.76575	4.59112	5.91387	-0.0367734	2.68735
FAM24A	-1.40638	-3.19778	-2.12659	-1.37384	-3.0808	-0.496699	-1.84188	-1.80477	-2.10001	-0.0327129	0.19102	2.25613	0.497119	5.88379	4.70917	7.06947	0.0793829	5.6476
FAM26D	0.0980368	-3.41164	-2.07734	-0.797095	-3.27083	-0.527568	-1.86089	-2.87304	-2.12616	1.72946	2.65089	2.00914	1.43047	5.94017	7.39655	5.96207	0.115348	9.90387
FAM40A	0.569992	0.0632675	-0.268632	-0.514157	-0.0960476	0.510499	0.524661	0.435978	0.379548	-1.81012	-1.88869	-1.68236	-1.82273	-0.538421	-1.71305	-0.516519	-0.400121	-3.89927
FAM41C	-1.28978	-1.61385	-1.16946	-1.09937	-1.77162	-0.369339	-0.773458	-1.11227	-0.816007	0.365832	0.511696	0.219979	0.704145	5.16364	4.2327	5.18554	-0.13139	1.80279
FAM46D	-1.63867	-2.43443	0.31739	0.0445933	-1.66774	-1.12156	-2.47873	-3.49657	-2.77459	4.14133	4.6918	4.41185	4.01674	5.31994	6.33453	12.4411	-0.563904	2.11822
FAM47B	-1.31603	-3.31669	-0.282664	-0.171206	-2.50024	-0.0468259	-1.90953	-2.95546	-2.24136	0.473836	0.501423	0.792728	0.624896	7.39063	4.81756	6.01408	0.0468254	3.90444
FAM55A	-1.29014	-0.905363	-0.79667	-0.22064	0.399372	-0.694321	-2.00437	-3.05101	-2.33374	0.896581	1.53217	1.0772	0.729575	5.88886	4.71423	5.91076	-0.0571299	12.0949
FAM55D	-0.0397778	-2.07883	-1.77079	-1.5023	-1.59439	-0.536094	-1.86709	-2.90356	-2.11979	1.74402	1.39783	1.65131	1.03945	8.08428	4.70075	5.99398	0.00621653	4.54043
FAM5B	-1.06478	-4.32799	-1.89475	1.5302	-4.1825	-1.52237	-2.83491	-3.8621	-3.13959	3.57041	3.89249	3.93323	3.29651	5.04544	3.87081	5.06734	-0.851297	2.51263
FAM71B	-1.2532	-2.2294	-0.403359	-0.209405	-2.21131	-1.13079	-1.65347	-3.50355	-2.60692	1.19262	1.56245	1.0972	1.19432	5.42785	5.85886	5.3078	-0.263283	6.8941
FAM71C	-2.29145	-3.52677	-0.804738	-0.0414844	-3.46287	-0.505002	-1.89195	-2.8743	-2.14566	2.18182	1.3849	2.20685	1.6781	5.6693	6.49851	7.38602	-0.00317669	2.30844
FAM71D	-1.1496	-1.72641	-1.35502	-0.458478	-1.72375	-0.522241	-1.87543	-0.584412	-1.31742	-0.332313	0.88216	0.704493	0.817044	8.17159	4.76697	5.9635	0.0913723	3.53448
FAM71E2	-2.41757	-3.06465	-0.900447	-0.327813	-3.2379	-0.851557	-2.18839	-3.19913	-2.48188	0.556625	0.24457	0.131184	0.0695274	9.51176	8.40609	6.50283	-0.207415	6.03287
FAM74A3	-1.77376	-1.63198	-0.105444	0.575315	-1.60051	-0.702339	-2.04845	-3.08445	-2.29355	2.15671	3.17101	1.38428	0.425914	5.67851	4.50389	5.70041	-0.163406	2.31766
FAM83C	-0.907908	-2.57485	-0.167628	0.758925	-1.72642	-1.00248	-2.7189	-3.76293	-2.68424	2.12535	2.06942	1.87195	2.22546	5.54877	4.47856	5.19616	-0.764589	1.8134
FAM9A	-1.28252	-2.84634	-2.5143	-1.95733	-2.71405	-0.0962672	-1.40129	-2.43774	-1.72207	-0.172707	0.298531	0.22833	0.528847	6.49924	6.25624	6.52115	0.57602	3.13839
FAM9C	-0.401508	-1.74611	-0.717808	-0.922386	-1.52378	-0.624556	-1.23162	-2.71639	-1.60966	0.760568	0.438467	1.18563	1.34954	5.92368	4.74905	6.82834	0.0579117	3.78923
FAT3	-0.66888	-0.294492	-0.0477271	-0.729748	-0.570358	-0.595838	-1.66703	-1.34454	-2.18997	-0.0271118	1.382	0.846565	0.859222	5.90242	6.44813	5.92432	-0.00536847	6.0649
FATE1	-1.90015	-2.93357	-2.42538	-0.872735	-2.59664	-0.167811	-1.49318	-2.5264	-1.84857	-0.315093	0.358962	0.0621409	0.489668	9.01933	11.5313	9.60624	0.466018	3.38874
FBLN5	-0.254221	2.03634	1.57925	0.822154	1.9829	-0.153124	0.122714	0.0328839	0.0106022	-1.34576	-1.20204	-1.20921	-0.8921	-0.343573	-1.5182	-0.321672	-0.32786	1.47588
FBP2	-0.247049	-3.28204	-2.89773	-1.1975	-2.2011	-0.552872	-1.85816	-2.8999	-2.23318	0.00371885	-0.00371885	-0.235001	1.81299	6.08264	6.90787	12.4232	0.123153	9.83367
FBXL21	0.407516	-3.3494	-1.27215	-0.376012	-2.8932	-0.573107	-0.0506334	-0.490387	-0.568558	0.810164	2.28043	2.19664	0.592406	5.94773	4.7731	5.96963	0.0506334	7.14469
FBXO40	-1.08964	-0.706554	-1.14192	-1.07222	-0.99224	-0.558324	-1.88354	-2.58568	-2.16905	0.708696	1.20485	0.978158	1.48589	9.53077	4.70558	6.71278	0.545343	2.51936
FCN2	-0.990498	-1.49197	0.215635	-0.861271	-1.80257	-0.792424	-2.13415	-1.61024	-2.02527	-0.108827	-0.345989	0.0374327	0.751965	6.85716	4.76093	5.68309	0.403867	2.30034
FCRL1	-0.0319407	-1.89905	-0.0119312	-0.722957	-1.45714	-0.608985	-1.80548	-1.46457	-1.46039	1.73961	1.15479	2.2402	0.552105	5.94126	5.15465	8.25987	0.0401778	3.01818
FCRL4	-0.0481437	-1.88473	-0.866981	-0.282882	-1.96315	-0.840902	-1.85434	-2.74789	-2.46095	0.760676	1.29507	0.917238	0.824779	5.64441	5.82461	8.26442	0.314462	4.87479
FDXACB1	-0.865882	-1.80009	-0.907922	0.162839	-1.07019	-1.14876	-0.873555	-1.08788	-1.01329	1.73583	1.85146	1.20125	0.766561	5.32073	4.1461	5.34263	-0.506191	6.59587
FER1L4	-0.596306	-3.35446	-3.13809	-2.59129	-2.04477	-0.704395	-2.02224	-3.04191	-2.25021	-0.278512	0.576788	-0.0215302	0.37894	6.3868	4.46608	5.66261	0.0299826	8.20417
FER1L5	-0.210976	-1.41014	-1.75573	-1.49272	-1.66243	-0.796045	-2.1465	-2.4088	-2.03786	0.962534	0.145104	1.45881	1.01663	5.77957	4.39033	5.58685	-0.178233	2.2041
FER1L6-AS1	-0.480077	-1.03656	0.29519	1.2107	-1.11651	-0.581357	-2.12665	-1.05243	-1.69482	2.34632	2.68511	2.51754	2.41373	4.98943	7.37859	6.10358	0.434249	1.62858
FERMT1	-0.565628	-1.88641	-1.5373	-0.229933	-1.26602	-0.174561	-1.52278	-2.51724	-1.72588	0.935474	1.05093	-0.107287	1.02755	6.84036	13.5433	6.2287	2.11624	2.84594
FEZF2	-0.473286	-3.11008	-2.49471	-1.79226	-2.54338	-0.388566	-1.69062	-2.73678	-2.07417	-0.462951	0.214539	-0.0543213	0.866049	6.25337	7.64128	6.62679	0.284424	2.89252
FGA	-1.28458	-1.71131	-1.21182	-0.633881	-1.62266	-0.688126	-1.39039	-1.92953	-1.58954	0.477913	0.738514	0.357913	1.47185	5.83088	9.37517	5.85278	-0.0177635	2.47003
FGF11	-1.76695	-2.51708	-1.39365	-0.792729	-3.98157	-1.25837	-2.609	-3.61734	-2.9219	0.0259094	0.74064	0.0185466	-0.0185461	8.7106	4.0957	5.57813	0.626977	7.21484
FGF16	-1.03701	-2.37192	-0.20926	-0.677409	-1.1418	-0.852778	-2.18306	-2.81039	-2.46175	0.770887	1.51691	1.49572	1.34372	5.64654	4.47191	5.66844	-0.26096	2.28569
FGF19	-0.844196	-3.62422	-2.05437	0.0642202	-3.12276	-0.891515	-2.25313	-3.17855	-2.53829	0.328583	1.01013	0.940616	1.06865	9.13154	4.37046	5.56698	-0.31733	2.18423
FGF21	-0.467947	-2.29099	-1.46868	-0.487028	-1.28081	0.0912247	-0.860615	-1.49395	-2.22821	1.48175	1.84819	0.292932	1.25396	9.30833	7.36314	5.63723	-0.0912247	6.53427
FGF22	-2.5605	-1.5025	-1.05389	-0.884904	-1.70172	-0.831449	-1.4499	-1.92108	-1.56076	-0.902905	0.42596	0.0935993	0.283872	7.45572	10.0367	8.85624	-0.0314114	4.14286
FGF23	-1.46764	-3.13552	-1.60643	-0.293125	-2.82464	-0.392183	-1.7488	-2.74341	-1.9893	-0.248764	-0.112467	0.655386	0.465028	7.54933	4.90736	6.60806	0.238337	9.09116
FGF5	-0.223492	-3.003	-2.20852	-0.993112	-2.49366	-0.569803	-1.89331	-2.51842	-2.21068	0.014205	0.710196	0.723243	1.80676	5.86734	5.78535	5.88924	0.486316	5.35049
FGF8	-0.311062	-2.92035	-0.49126	0.282289	-2.41456	-0.711665	-2.01994	-2.18004	-1.38326	0.714857	0.678462	0.595088	1.73444	5.87109	4.69646	5.89299	-0.0412011	2.51023
FKBP6	-2.40295	-1.34048	-1.35398	-0.370624	-1.98525	-0.904887	-2.22664	-0.687948	-1.97843	1.11206	1.66398	1.0891	0.175216	5.6323	4.45768	5.6542	-0.293661	2.27145
FKSG29	-0.817905	-2.11784	-0.913233	-2.05098	-1.44001	-0.518651	-1.83174	-2.74966	-2.15852	0.418233	1.05866	1.1214	1.59837	6.05608	5.75713	6.07798	0.111928	2.69523
FKSG83	0.166799	-0.920531	-0.225701	0.589325	-1.10681	-0.929943	-0.958516	-0.626638	-1.38934	3.1129	3.09974	3.25545	2.80914	5.59697	6.10828	5.61887	-0.285291	2.69257
FLG	-0.901722	-1.39807	-0.234284	0.125065	-1.35006	-1.18234	-2.11403	-2.33044	-2.01282	2.44128	2.6394	2.65278	3.53309	5.3261	4.15147	5.348	-0.439055	2.35536
FLJ22763	-1.81842	-2.8664	-0.225217	0.89039	-1.60544	-0.540624	-1.91537	-2.92568	-2.16662	2.47133	3.03817	2.42124	1.78979	5.86902	4.59185	5.78837	-0.0021534	2.9325
FLJ30679	-1.19175	-2.37706	-2.20385	-1.02562	-2.84713	-0.205876	-1.53469	-2.57461	-1.83105	-0.128559	0.356035	0.0384812	0.599344	6.31224	9.47751	6.33414	0.3933	3.00788
FLJ32742	0.0413485	-0.479126	-1.02671	-0.481059	-3.07589	-0.404634	-1.71693	-2.74553	-2.02978	0.904127	0.532328	0.806	1.62846	9.11099	4.98711	6.18363	0.263408	2.80088
FLJ32756	-0.0498447	-0.702846	-0.902245	-0.827128	-1.80953	-0.523278	-1.78004	-0.718621	-1.08571	1.12393	0.49527	-0.196646	0.22501	5.90953	5.61817	5.93143	1.38622	7.13459
FLJ33534	-2.41861	-2.00024	-1.5444	-0.264435	-2.78586	-0.67845	-2.01445	-2.63818	-2.27894	0.488693	0.972755	1.06044	1.3177	5.76368	4.74323	5.7951	-0.0521958	5.92698
FLJ34690	-1.82349	-0.0725422	-0.948173	-1.66516	-1.72117	-0.120666	-1.45568	-1.68578	-1.70204	-0.100237	0.0725422	0.116231	0.738761	6.29185	8.36182	6.84099	0.424318	2.931
FLJ35424	-2.40385	0.416516	-1.88798	-2.38106	-0.152656	-0.608719	-1.95089	-2.97468	-2.26966	1.14579	1.37327	0.570018	0.063499	7.85377	7.75716	5.57626	0.384373	5.18057
FLJ35700	-0.947371	-1.26239	0.383366	0.453529	-1.41906	-1.30913	-1.06115	-2.62168	-1.79737	2.66743	3.02991	2.37856	2.59425	4.7198	7.09221	5.60736	-0.0752569	1.80101
FLJ36000	0.011939	-4.47868	-1.2394	0.155799	-3.48923	-0.163753	-2.8614	-2.62265	-3.13799	2.09376	2.1196	2.12531	1.92735	4.72346	3.54883	4.74536	-0.011939	5.57792
FLJ37035	0.512701	-1.97815	-2.04473	-2.05282	-3.32971	-0.466282	-1.84391	-1.99914	-2.10045	-0.763965	-0.384897	0.583198	0.725017	5.91577	4.74114	5.93767	0.0686345	3.25502
FLJ37201	-0.508458	-0.547765	-1.37337	-2.43597	-1.58496	0.0757341	-1.86302	-2.89779	-2.12092	2.001	2.45637	1.72418	0.941605	7.38622	9.00834	10.3187	0.0175233	2.52918
FLJ38773	0.105229	-1.00356	-1.46711	-0.474826	-0.794888	-0.726554	-2.03924	-2.05285	-2.26474	-0.439748	1.41257	1.25848	0.27766	5.63956	4.46493	5.66146	-0.0288076	8.99548
FLJ40194	-1.53404	-1.83045	-0.566865	0.248877	-1.05767	-0.228286	-1.86791	-2.91117	-2.18402	1.81487	1.9579	2.38744	1.80197	6.01888	11.0779	6.04078	0.0835457	5.96728
FLJ40288	0.0173869	-2.38464	-1.69908	-2.50156	-2.22098	-0.656933	-1.98276	-3.00764	-2.20931	0.977378	0.759916	0.0135922	1.97834	5.6682	4.49358	5.69011	-0.0135927	2.30735
FLJ40453	-0.852763	-3.97032	-0.705414	0.846531	-1.47931	-1.24106	-2.5389	-3.58593	-2.89808	1.76456	-0.726634	1.81954	1.73462	5.38414	4.20951	5.40604	-0.567841	5.24713
FLJ40536	-2.42217	-3.43039	-1.54703	-1.02976	-3.31452	-0.672731	-2.00906	-3.02088	-2.33162	0.0211916	0.578932	-0.480329	0.0102382	5.91749	4.74286	5.93939	-0.0102386	2.55664
FLJ40606	-0.0175195	-0.683592	-2.93303	-1.33897	-3.05391	-0.429964	-1.7516	-0.749834	-2.01863	-0.171246	0.141291	-0.0118418	0.632995	6.09668	4.92205	6.11858	0.227515	7.52219
FLJ41350	-0.177865	-2.13816	-1.81882	-2.02617	-2.81008	-0.13773	-1.47352	-2.48906	-1.81054	-0.233438	0.221883	0.0359468	0.50639	6.45178	5.27715	6.47368	3.31446	11.4535
FLJ43390	-1.24165	-2.50061	-1.73067	-1.57917	-2.89048	0.970358	-2.09277	-3.10525	-2.32554	0.0118299	0.455373	0.134414	0.408331	6.66381	4.7555	6.64264	-0.129289	2.37714
FLJ45445	0.634373	1.26064	0.54454	0.0179577	0.886276	0.431049	0.441958	0.434472	0.233638	0.00950623	0.0398731	0.0666084	0.0583162	-0.113098	-3.78076	-2.58423	-0.0949411	-3.75654
FLJ90680	-2.26578	-3.32471	-3.01263	-2.48173	-3.21916	-0.478371	-1.83145	-2.84157	-2.13961	2.76119	3.77723	3.52644	2.96167	6.35279	5.20574	6.04803	0.120943	2.66527
FLOT2	-0.0413032	0.197999	0.284356	0.322487	0.249818	-0.00891161	0.205775	0.0954957	0.0424523	-1.48692	-1.19527	-1.03365	-1.20052	-1.19705	-2.37168	-0.169101	-1.00785	-3.4874
FMNL3	-0.348845	-0.27756	-0.173014	-1.24124	-0.32473	-0.250115	-0.83809	-0.373649	-0.965332	0.775652	1.75019	0.61303	0.823388	7.03141	4.23995	5.43647	0.271761	9.3624
FMO9P	-0.979455	-3.28274	-0.924948	0.179517	-3.14739	-0.521134	-1.82694	-2.86171	-2.04409	2.14217	2.22316	2.01759	0.439744	6.0717	4.89708	6.09361	0.152814	3.99045
FN3KRP	0.46097	0.133175	-0.270197	0.236588	-0.0729561	-0.139503	0.131187	0.0729561	0.0800982	-1.29281	-1.27297	-1.16375	-1.17901	-2.2026	-3.37722	-2.18069	-0.638697	-5.56345
FNDC7	-1.51588	-3.39062	-3.09792	-0.815884	-3.22745	-0.505007	-1.8491	-2.85295	-2.05261	1.29253	2.071	1.09781	2.50426	5.93276	4.75814	5.95466	0.13822	2.57191
FNDC8	-1.83306	-3.08798	-2.75596	-1.20185	-2.03758	-0.327955	-1.66003	-2.67625	-1.95601	-0.361406	0.479363	-0.0977249	0.542513	6.23117	5.71537	6.25307	0.340447	2.87032
FNDC9	-0.0269928	-3.64511	-0.627574	-0.148203	-1.59579	-1.43857	-2.77751	-2.76624	-3.10163	2.26936	2.42741	2.48654	2.46593	5.0918	3.91717	5.1137	-0.8365	5.52924
FOXA1	-1.20409	-0.996657	-1.77763	-0.661346	-0.863212	-0.173302	-0.892102	-0.476647	-0.978528	-0.233612	0.67243	0.731058	0.230149	6.05948	4.7505	6.08487	-0.0516818	5.44854
FOXO4	-1.39691	-1.61854	-0.490967	-0.00502825	-1.33554	-1.49624	-1.84765	-2.42518	-2.06056	0.941834	0.883101	1.48391	1.47857	4.8131	3.63847	5.01062	-0.382282	2.32753
FREM3	-1.80417	-1.4942	-1.99212	-0.198996	-1.71607	-0.426145	-1.75877	-2.77476	-2.03925	-0.0237513	0.567513	-0.224601	0.252491	6.09072	4.91609	6.31693	0.233732	7.73375
FRG2	-0.952432	-2.87963	-0.707855	0.0391293	-2.22405	-0.324255	-2.65696	-1.59252	-2.7135	2.51571	1.76528	2.29236	1.65327	5.1154	3.94077	5.1373	-0.760424	6.73303
FRMD8	-0.543605	-1.77871	-1.31913	-0.778579	-1.55895	-0.136562	-0.894421	-1.66518	-1.3998	1.24204	1.15561	0.679126	0.818144	4.0399	2.1624	4.78142	0.740973	1.48353
FRMPD1	-0.0260005	-3.1628	-1.59054	-0.318655	-3.25617	-0.502687	-1.8511	-1.40773	-1.51511	-0.375888	1.16302	1.00275	1.23187	5.89404	4.71941	5.91594	0.126111	4.31825
FSCB	0.0027976	-3.10578	-2.89189	-0.825453	-2.10444	-0.401384	-1.73628	-2.77245	-1.9826	-0.385167	0.406918	1.19652	0.76888	6.024	4.84937	6.0459	0.151866	2.66315
FSHB	-0.769115	-3.44698	-1.13758	0.577448	-3.34194	-0.711915	-2.0261	-3.05905	-2.38467	1.74209	0.975869	1.95207	2.07011	5.91181	4.73718	5.93371	-0.0365481	2.55096
FSIP2	-1.18234	-1.04708	-0.46189	-0.879822	-1.1294	0.0494986	-0.721515	-1.16403	-0.66837	0.791939	0.480378	1.11063	1.01511	5.3051	7.98492	5.327	-0.593441	4.60657
FSTL5	-2.00377	-2.68178	-1.55106	0.649867	-2.11485	-0.546906	-1.91595	-2.55763	-2.16908	1.94246	0.656786	1.39693	0.252334	5.76942	4.59479	5.79132	-0.00634718	4.52999
FUT9	0.229422	-2.28239	-1.56655	-0.64236	-2.25493	-0.38526	-1.25315	-1.73589	-1.34052	0.749838	0.950244	0.819828	1.43583	5.69323	5.75978	5.88398	-0.32899	3.94051
FXYD5	-0.267588	1.38549	1.69802	0.714985	1.531	0.49217	0.799962	0.652529	0.473108	-0.0828814	-0.0858254	-0.000571475	0.475914	0.375358	-0.233035	0.263048	-0.59974	-3.1234
GABARAP	0.23338	-0.180873	0.0125375	-0.0125375	0.0172257	-0.0355468	0.132832	0.22491	0.102704	-1.60963	-1.73123	-1.5744	-1.48178	-3.87778	-4.87291	-3.85588	-1.1121	-5.75151
GABARAPL1	1.43848	1.52307	1.80255	-0.0439749	1.53102	0.827081	0.622352	0.729123	0.565253	-0.924478	-0.706121	-0.761315	-0.682557	0.457539	2.66211	0.870574	1.38563	-3.04047
GABRA1	-0.129326	-1.78936	-0.267462	0.599201	-1.56988	-1.25952	-1.37467	-0.934987	-1.57417	2.41858	2.11086	2.43936	2.8925	5.12092	4.53449	6.58352	-0.0745878	1.76007
GABRA4	-1.00463	-2.98437	-1.7312	-1.3959	-2.6386	-0.347113	-1.68589	-2.10418	-2.00139	-0.159414	0.848393	0.692034	0.330864	6.19971	6.12956	9.20487	0.282425	6.37753
GABRA5	0.000348	-0.518699	-0.431333	-0.103514	-1.34765	-0.507476	-1.834	-2.56147	-2.11393	1.85395	0.63523	1.93772	1.62183	5.84812	4.6735	8.38091	-0.0105991	4.7421
GABRA6	-1.81478	-2.80047	-2.0461	-1.98915	-2.69663	-0.0892539	-1.43276	-2.46966	-1.6773	-0.0961313	0.0865855	0.105306	0.747973	6.2981	8.65259	6.32	0.449541	6.23034
GABRD	-2.43694	-0.906155	-0.36205	-1.283	-1.6819	-0.974208	-2.31982	-0.985257	-1.02431	-0.898973	-0.705776	0.440012	0.00162411	7.22096	4.40728	5.6038	1.90358	6.02238
GABRG1	-2.32585	-1.82365	-0.191242	-1.25854	-1.63295	-0.57303	-1.91941	-2.12423	-2.15077	0.693163	1.64373	1.49643	1.37292	5.8008	13.4141	7.83189	0.0182447	4.46447
GABRG2	-1.1955	-2.3245	-0.71485	-0.172953	-1.87132	-0.721941	-1.50573	-2.23158	-1.7601	1.29003	0.822594	0.726147	0.807617	7.9476	4.27903	6.58476	0.187279	2.93527
GABRG3	-0.310455	-1.15966	-0.662148	0.241565	-1.20203	-1.53883	0.105704	-1.19832	-1.37468	1.66256	1.88639	1.42934	1.66243	4.72498	6.86548	4.74688	0.016767	3.99034
GABRQ	-0.788803	-3.01516	0.235218	0.548666	-2.71889	-1.26888	-2.28351	-2.32972	-2.78263	2.09817	1.27148	1.01667	2.35785	5.08543	3.9108	6.24479	-0.626954	3.64208
GAD2	-0.259061	-3.10866	-0.442182	-0.539429	-1.35818	-0.273383	-1.61747	-1.93135	-1.94239	-0.203719	0.0875292	-0.0875287	0.499275	6.86338	5.02547	6.22199	1.88062	2.83924
GAFA1	-0.0881157	-3.07047	-2.37725	-0.46566	-3.08937	-0.301756	-1.22671	-2.51789	-1.92883	-0.0483022	2.28079	0.0483027	1.16081	6.00297	4.82835	6.81973	1.83512	3.14317
GAFA2	0.0678396	-1.35293	-0.470058	-0.0459957	-0.775929	-0.531345	-1.877	-2.90671	-2.16379	1.08394	-0.174902	0.547776	1.25819	5.94232	4.7677	5.96422	0.0459957	2.58147
GAGE1	-0.774004	-2.64389	-1.37606	-1.03101	-1.62434	-0.453036	-1.80441	-2.79686	-1.98467	1.25051	2.0834	1.82129	1.4085	5.88932	6.60233	12.3442	0.159842	4.57201
GALNTL5	-0.958527	-2.90853	-2.54385	-1.2912	-2.83255	-0.146732	-1.47374	-2.51043	-1.81467	-0.288455	0.376447	0.981425	0.555254	7.30237	6.69524	7.08313	0.471266	3.05533
GALR1	-0.320423	-1.73599	0.232214	-0.980538	-0.71167	-0.35881	-1.87431	-2.86403	-2.07161	0.961063	1.37641	1.17562	3.32171	7.72575	4.59203	5.78856	0.0882206	8.374
GAPDHS	-1.7926	-1.74724	-1.2525	-2.08098	-2.84478	-0.238093	-1.55671	-2.59862	-1.85351	-0.25717	2.01943	0.0505276	0.555816	6.30491	5.13028	6.32681	0.379468	2.94405
GAS5	0.0442729	-0.283002	0.999137	0.482908	0.439555	0.0244908	0.25364	0.196653	0.311744	-0.454987	-0.483164	-0.468483	-0.273263	-3.22321	-3.8383	-2.88354	-0.00114298	-1.02954
GBX1	-1.79562	-2.96667	-2.65806	-2.10149	-2.89927	-0.0136132	-0.595099	-2.39216	-1.64113	-0.379955	0.0136137	-0.0301385	0.585012	6.31367	12.2475	7.95029	0.509882	7.68784
GCET2	-0.0323522	-1.30143	-0.307891	0.2362	-1.12906	-1.08359	-2.39523	-2.09535	-1.70873	0.928559	0.832232	1.59186	1.88408	5.49739	4.32276	5.51929	-0.22135	2.71587
GCG	-0.49935	-2.82144	-0.69628	-0.405383	-1.89609	-0.10965	-1.43451	-1.8154	-1.14454	-0.11453	0.895402	0.238995	0.703221	7.04388	5.50374	7.74697	1.93849	8.49639
GCM2	-0.617665	-1.19501	-0.576935	0.137432	-0.675725	-0.607039	-1.91505	-1.45719	-0.554537	1.40379	0.920767	1.81809	2.56329	5.97646	4.80183	7.72685	0.0651898	2.61561
GCRG224	-2.22557	-1.15686	-0.934631	-0.621408	-1.66142	-0.50616	-1.82089	-2.57218	-2.12535	-0.524455	0.327196	0.111825	0.271744	6.05173	4.8771	6.07363	0.121119	2.69088
GDEP	-2.34124	-2.95292	-0.398397	-0.032917	-2.44678	-0.508192	0.282149	-1.49156	-1.6692	2.36143	2.4952	1.08452	0.208983	5.80005	4.62543	5.82195	2.26519	5.49425
GDF3	-0.173328	-2.61471	-0.409656	-0.225245	-1.85355	-0.486154	-1.86204	-1.76895	-2.13312	2.60689	2.4173	3.25262	2.50123	8.90008	4.50055	5.69707	0.0137124	2.31432
GDF6	-1.92583	-2.56506	-1.21833	-1.72126	-1.06877	-0.483995	-1.83435	-2.82385	-2.02269	0.812244	1.36892	-0.0332136	2.19312	5.82833	6.09617	5.85023	0.126058	6.11155
GDI1	1.17269	1.78671	1.65824	1.01014	1.59857	1.0497	1.29791	1.21009	1.35944	-0.0170574	0.0200043	-0.00271797	-0.191966	-1.74477	-2.9194	-0.587444	-0.436215	-5.10562
GDPD2	0.0364523	-1.90203	-1.62745	-1.83925	-2.98844	-0.388736	-1.71939	-2.19375	-1.98303	0.358669	-0.118483	1.22114	1.32571	5.97919	5.80488	8.08226	0.1214	4.5052
GEM	2.80934	4.16649	4.10742	0.246504	3.97867	0.786746	0.861927	0.825309	0.922216	-0.00930929	-0.0372086	-0.139923	-0.0450988	1.13316	3.32027	1.15506	-0.276598	-1.16973
GFAP	-2.18577	-2.29011	-2.18864	-1.5281	-2.42158	-0.33293	-1.05045	-1.80582	-1.29031	0.300306	0.13544	0.221203	0.981476	4.79904	4.75371	4.81567	0.143681	4.43641
GGNBP2	0.257276	0.649977	0.314368	-0.16784	0.202695	0.654198	0.661719	0.578778	0.666003	-0.678345	-0.520219	-0.744435	-0.729539	-0.993235	-1.979	-0.106091	0.231274	-2.24041
GIF	-0.192717	-2.95214	-0.887096	-0.183866	-2.84712	-0.242257	-1.58401	-2.62078	-1.82814	-0.245011	-0.0152202	1.77165	1.21885	6.15546	4.98083	8.61817	0.299934	2.79461
GINS1	-0.742434	-1.54319	-1.74634	-0.0547824	-2.01158	-0.801012	-0.711311	-0.544115	-0.855222	0.50495	0.628162	0.400942	0.920866	4.6187	7.77659	4.6406	-0.470286	5.47621
GJA10	-0.421048	-3.40088	-3.05609	-0.99325	-3.24669	-0.407578	-1.71322	-2.71746	-1.97581	1.48807	0.789887	1.65881	1.23244	5.79266	4.98168	5.81457	0.25108	4.22317
GJA8	-2.07121	-3.51177	-0.272614	0.551716	-1.76604	-0.754569	-2.0982	-3.1025	-2.39516	2.61662	2.53151	2.77559	0.94782	5.81084	12.4886	5.83274	-0.0958447	2.44999
GJA9	-1.82818	-2.47254	-2.60285	-0.485586	-2.71615	-0.0978589	-1.44554	-2.01818	-1.69134	-0.116942	0.4017	0.0889363	0.743498	6.27553	5.10091	6.69684	0.439744	5.43824
GJB5	-2.42653	-3.40014	-3.12183	-2.41992	-3.2642	-0.652434	-2.00679	-3.00187	-2.25036	0.432999	1.29435	-0.460556	0.159106	5.85208	11.6155	7.98158	-0.00292778	2.49123
GJD2	-1.5467	-2.47102	-0.905454	0.333509	-2.73958	-0.797956	-2.14444	-1.77215	-2.0601	0.592815	1.25789	-0.00639916	0.00639916	5.63047	4.45584	6.03915	-0.135073	6.1676
GJD4	-0.858353	-2.64201	-0.479854	0.483389	-1.75393	-1.48022	-2.38638	-2.72747	-2.11982	1.37481	1.00809	1.10144	1.76342	4.89992	3.72529	6.06793	-0.00408315	1.81154
GKN1	-0.952815	-2.12714	-0.36007	0.21786	-2.10983	-0.751311	-2.09596	-2.57111	-1.07944	1.32379	1.93111	1.91203	1.12484	5.65696	4.48234	5.67886	-0.0920458	3.23589
GKN2	0.181478	-3.37455	-1.75218	-0.64724	-3.26745	-0.637529	-1.93902	-2.98327	-2.31132	0.996936	-0.0388937	1.94506	1.12453	5.9928	4.81817	6.0147	0.0388942	10.663
GLDN	-1.34867	-0.904815	-2.08466	-0.0225814	-0.560137	-0.76045	-1.01434	-1.83971	-1.57581	1.40202	1.50556	1.79252	1.54861	6.24055	4.39301	6.1686	-0.16677	3.30255
GLG1	-0.350142	0.360883	0.124106	0.0181794	0.274004	0.0200655	-0.0292684	0.00882832	0.0025932	-1.27164	-1.64307	-1.15625	-1.24931	-1.22817	-2.30719	-2.01222	-0.193794	-3.31454
GLP1R	-2.59149	-3.59701	-0.238637	0.404137	-2.26831	-0.857493	-2.21288	-3.24382	-2.46304	3.62988	3.4709	3.52913	3.7757	5.49085	10.6197	5.51275	-0.318826	8.52484
GLRA1	-2.51373	-2.64492	-1.06317	0.0181909	-3.46924	-1.2356	-2.57893	-2.93866	-2.77489	1.12679	2.05596	1.87329	1.3327	5.02419	8.31352	11.1784	-0.620955	10.9332
GLRA2	-1.51767	-1.78352	-3.00607	-0.920821	-3.20136	-0.387726	-1.66834	-2.68332	-1.98317	-0.136323	1.16972	0.0521126	1.47286	5.8053	4.95098	5.82721	0.310125	2.44445
GNB2L1	0.25984	-0.496011	-0.175002	-0.0267754	-0.368882	0.230764	0.375774	0.368091	0.313957	-2.03238	-1.81727	-1.78059	-1.90293	-5.27611	-6.45074	-3.39518	-0.652354	-6.99154
GNPTG	0.285941	0.17852	0.0169914	0.0822551	0.147868	0.277487	0.403831	0.317288	0.280229	-0.565486	-0.848296	-0.245749	-0.0176356	-3.25884	-4.43346	-3.23694	-0.52537	-6.61969
GNRHR	-1.72189	-1.23176	-0.581079	0.161407	-2.28201	-0.649645	-1.99482	-2.3215	-2.24775	0.197834	0.610963	0.296022	0.598007	5.72892	6.10539	5.75082	0.455443	3.19607
GOLGA1	0.895081	1.04011	0.428189	0.280535	0.846444	0.560298	0.541206	0.576961	0.570592	-0.189397	-0.111783	-0.0833957	-0.208733	0.0007501	-1.17388	0.0226515	0.161247	-3.3601
GOT1L1	-1.85502	-2.41191	-0.438345	-0.82055	-2.34381	-0.932926	-2.25301	-3.29074	-2.5668	0.078243	0.127492	-0.0301325	0.725408	5.71187	4.39095	5.99455	0.14244	3.4762
GPR1	-1.94054	-3.21295	-2.88455	-0.956282	-3.04601	-0.18948	-1.52004	-2.5141	-1.73517	-0.367797	0.570805	0.685455	0.465916	6.03653	11.5088	6.05844	0.436851	2.67568
GPR101	-0.107038	-3.14703	-2.86967	-1.37097	-3.07537	-0.126556	-1.51606	-2.24734	-1.75064	1.57039	-0.0876746	-0.0874724	0.43837	6.09868	8.39631	6.12058	0.364943	2.73783
GPR111	-1.58272	-2.98042	-0.439796	-0.0625977	-2.54435	-0.17087	-1.51433	-1.82449	-1.83365	-0.379822	0.235085	1.09707	0.565872	8.21026	5.74394	6.37186	0.427041	2.9891
GPR112	0.041151	-2.78862	-0.041151	0.174083	-1.01855	-0.825733	-2.16122	-1.65862	-1.69038	1.89553	2.05448	2.09993	2.23456	5.62597	4.45134	6.1236	-0.187282	6.83861
GPR115	-1.35887	-1.41183	-0.0915494	0.494511	-1.79017	-0.929958	-2.24925	-2.68622	-2.5088	1.76606	1.88959	0.917016	1.5352	7.35099	5.45192	5.47042	0.699917	4.07812
GPR124	0.753425	0.616369	-0.0792241	-0.197533	0.65273	0.307082	-0.0453014	0.00994825	0.0855117	-1.60647	-1.2468	-1.47101	-1.54179	-1.13558	-1.64346	-1.89234	-0.874445	-2.35453
GPR128	-0.500087	-2.17476	-1.19405	0.522889	-2.32492	-0.688877	-2.01896	-3.0372	-2.30792	1.98713	1.50132	1.13986	0.508364	5.83901	5.55485	5.86092	0.290066	2.47816
GPR141	-1.9186	-2.93446	-0.600496	-0.471464	-1.9757	-0.197563	-1.50878	-2.54439	-1.86931	-0.266087	0.621211	0.0969028	1.65757	6.42548	5.25085	6.44738	0.478303	9.81831
GPR174	-1.14348	-1.60556	-0.0239677	0.682462	-1.48212	-0.696606	-2.01358	-2.33023	-2.26354	2.03039	2.76056	1.59396	2.31544	5.60472	4.43009	5.62662	0.0219445	4.85157
GPR55	-0.230213	-2.97333	0.0156293	-0.484078	-1.8931	-0.594875	-1.16055	-2.10246	-2.22369	3.09117	3.37081	3.09067	3.34554	17.0379	5.74984	5.71266	-0.0706654	2.32991
GPR6	-1.13675	-1.64516	-0.707054	0.226129	-1.29134	-1.30525	-2.14393	-1.35259	-1.75706	1.79928	1.19523	2.01938	2.32081	8.15552	5.00963	5.45309	-0.0559139	4.70586
GPR78	-2.50881	-3.05176	-0.859487	0.0739038	-2.15638	-3.12708	-2.36589	-2.32883	-2.60853	0.881741	0.966646	1.03883	0.819264	2.47455	1.29992	2.82525	-0.781209	0.918529
GPR82	-0.676515	-2.98838	-1.71749	-0.143656	-2.24147	-0.0641246	-2.1063	-1.15903	-2.07142	1.18336	1.5954	1.54063	1.27396	5.03825	6.79068	5.06015	1.49658	9.54644
GPR85	-1.02958	-1.49482	-1.91523	-0.507894	-1.79033	-0.329965	-1.36258	-0.810771	-0.482568	-0.0315209	1.11898	-0.11045	1.05927	6.15342	6.73871	6.17532	0.254185	2.79257
GPRC5D	-0.356016	-2.55646	-0.287647	0.313513	-1.71393	-1.18359	-2.25058	-1.48977	-2.85638	2.38032	2.46309	2.2664	2.26467	5.42922	4.25459	5.45112	0.772325	6.37982
GPRC6A	-0.155188	-1.83493	-0.219303	-0.13289	-3.21142	-0.547704	-1.90031	-2.39651	-2.1512	2.12209	2.78025	1.98271	2.67135	5.85293	4.6783	6.05493	0.00423574	2.49208
GPX4	0.428421	-0.145857	0.279354	0.381828	0.232989	0.0101075	0.236422	0.184545	0.242062	-0.915067	-0.650167	-1.02636	-0.73297	-3.04432	-4.21895	-3.02242	-0.0101075	-6.40517
GPX6	-1.68105	-3.04644	-2.34755	-2.15373	-2.86911	-0.017797	-1.36103	-1.69684	-1.55134	-0.277515	0.573647	0.017251	1.68219	6.24085	5.06622	7.35345	0.592382	3.31839
GRAMD1B	-1.22869	-2.00487	-0.732971	-1.21629	-1.84795	-0.320308	-0.747019	-1.27927	-1.11799	-0.223097	-0.363071	0.353829	1.63465	5.42311	4.6028	5.44501	-0.293005	6.78038
GRAMD3	0.877377	1.59626	0.91313	0.204475	1.50831	0.580871	0.733089	0.689933	0.606787	-0.30376	-0.0717442	-0.276068	-0.333615	-0.123794	-1.53272	0.387102	-0.320277	-3.83728
GRIK4	-1.21918	-1.75145	-0.235781	-0.905787	-1.64618	-0.194845	-2.04023	-3.03977	-2.2977	2.77431	2.64339	2.34354	1.63903	5.74172	5.80329	6.32256	-0.0665038	4.93483
GRIN2A	-1.00396	-0.931342	-0.519161	-0.651745	-1.21135	-0.848674	-2.27799	-3.01169	-1.66279	1.31191	1.35134	1.73676	1.38409	6.75126	5.99204	5.86357	0.492411	2.63842
GRIN2B	-1.96524	-2.97919	-2.51769	-0.839819	-2.87147	-0.221748	-1.55276	-2.57068	-1.89254	-0.289695	0.165458	0.553864	0.437947	6.38154	5.20691	6.40344	0.928276	7.0895
GRK1	-2.05703	-1.76415	-1.14562	-0.408106	-2.22283	-0.511931	-1.0432	-1.08383	-2.73138	0.984734	1.82571	0.844295	1.74203	6.47053	14.6077	5.10763	0.0133309	1.72487
GRK7	-0.130237	-2.73749	-2.94568	-1.02387	-2.06128	-0.523446	-1.86083	-2.87349	-2.19108	3.09763	2.97431	3.19625	3.06769	6.06376	4.88914	6.08566	0.130237	7.63817
GRM1	-2.37304	-3.32363	-1.77308	-2.48129	-3.18549	-0.586497	-1.94482	-2.93754	-2.16433	-0.446125	0.59025	0.223822	0.283262	5.87466	4.70004	6.09036	0.0524082	8.84503
GRM5	-0.334388	-2.81022	-0.517516	0.489303	-1.63546	-0.849658	-2.30912	-2.44963	-1.89043	1.99396	1.75819	1.94377	2.0649	6.01555	3.83149	5.09127	-0.880023	1.56481
GRPR	-0.237403	-1.07044	-0.275398	-0.222489	-1.1692	-1.18696	-1.3987	-1.52271	-1.44167	0.936762	1.68703	1.33422	0.989573	7.33264	3.50594	4.45112	-0.407879	3.89888
GRXCR1	-0.416697	-2.85718	-1.52004	-1.34081	-2.98619	-0.376861	-1.71623	-2.75224	-1.96364	0.263647	1.01152	-0.168772	0.464646	6.05082	4.87619	6.90682	0.180228	2.68997
GSC2	0.409242	-2.3103	-1.04465	-0.103924	-2.07246	-0.656815	-1.97329	-3.00196	-2.29317	1.96541	3.88734	3.38771	1.87469	6.39807	4.72647	5.923	0.00592613	7.03444
GSDMC	-0.88248	-2.06641	-0.0415864	0.796966	-1.18543	-1.71327	-2.55016	-1.5266	-1.17395	2.02163	2.45865	2.16077	2.47947	7.30568	3.6409	4.83743	-0.519995	1.45468
GSX2	-0.379762	-2.39313	-0.473949	-0.0273833	-2.47352	-0.585144	-2.04504	-3.08899	-2.36454	2.72892	2.45304	2.76345	3.13434	6.64312	4.67206	5.86859	-0.0916538	8.98562
GTPBP10	-1.26005	-3.26407	-2.93886	-1.61062	-3.09566	-0.36506	-1.70097	-2.70648	-1.93701	2.73662	1.41384	1.1905	0.106527	6.10893	4.93431	6.13083	0.284006	2.74808
GTSF1	-0.0055666	-1.66758	-0.692648	-1.07853	-0.812283	-1.70025	-1.00493	-1.59571	-1.88691	0.190573	1.18054	-0.408795	0.272936	4.78173	3.60711	4.80364	0.568624	1.42088
GUCA1C	-1.11372	-3.06751	-1.58624	-0.968741	-2.9273	-0.256384	-1.56806	-2.59761	-1.88408	2.72503	0.819045	0.877172	0.458557	6.68877	6.30219	6.33401	0.411729	2.95126
GUCY2D	-1.11739	-3.34281	-1.59374	-2.192	-1.00626	-0.664529	-1.99516	-3.04318	-2.26834	1.09985	2.01442	2.04731	1.56493	5.67099	4.49637	5.6929	-0.174427	3.46258
GYPA	0.179979	-2.67214	-1.63759	-0.967478	-2.49984	-0.586684	-1.90995	-2.777	-2.22886	0.604069	0.951967	0.827117	0.283624	8.23178	8.59342	6.33098	1.2285	5.1781
GYPB	-2.20232	-2.68832	-1.10534	-0.118748	-2.12412	-1.08005	-2.42501	-3.42078	-2.62489	1.78801	1.50123	2.17552	2.16282	6.47083	4.07621	5.52949	-0.449229	2.62477
H19	0.113867	1.02337	0.597305	1.15893	1.46261	0.425904	0.837546	0.615661	0.477784	-1.27597	-1.21978	-1.15232	-1.24039	-3.17824	-0.167577	-3.15634	-0.394215	-1.19473
H1FOO	-1.6387	-2.11431	-0.988336	-0.649442	-2.98358	-1.24888	-2.59265	-3.59669	-2.87673	0.896132	0.359831	-0.0547295	0.832863	5.79555	6.99239	5.3305	0.803338	3.92296
HAO2	0.0202522	-1.51384	-1.07552	-0.0202527	-1.91436	-0.401512	-1.70288	-2.74903	-2.08516	-0.4761	0.189097	-0.0664568	1.36111	6.23973	5.06511	6.26164	0.273108	5.07123
HAS1	-1.38083	-2.96191	0.424117	-0.777777	-2.88662	-0.196766	-1.52548	-2.33289	-1.75186	-0.342741	0.314271	0.0302792	0.507624	6.35968	9.13423	7.16651	0.417836	2.99883
HBBP1	-1.52287	-2.29319	-0.0397725	0.0397725	-1.41672	-0.998059	-2.32554	-1.40813	-1.61994	1.50542	1.8385	1.3528	1.32294	5.54503	4.37041	5.56694	-0.389539	7.40512
HCFC1R1	0.241598	0.167815	0.628197	0.446271	0.608016	-0.0976086	-0.0874443	-0.0367041	0.0596161	-0.681944	-0.801529	-0.612436	-0.499069	-3.33368	-4.5083	-3.31178	-0.353589	-0.88956
HCG22	0.0759587	-3.51368	-3.18513	-1.56271	-3.33909	-0.515104	-1.8648	-2.8566	-2.06208	1.40997	1.19854	0.838475	2.20537	5.83375	5.68532	5.85565	0.0999451	4.48509
HCG4B	-0.848826	-0.855554	-0.548476	-0.489219	-1.00192	-1.03861	-1.15634	-1.50148	-1.30101	0.770589	1.27277	1.44567	0.558372	5.40818	4.38029	7.62194	-0.394765	3.24871
HCN1	-1.73323	-1.95354	-1.50727	0.587978	-1.84697	-1.48663	-1.19103	-1.07903	-0.991945	1.92693	2.26242	1.99015	1.63839	5.49229	4.04261	4.53555	0.026772	2.44195
HCRTR2	-0.617378	-2.83864	-0.321626	0.521977	-1.87835	-0.505417	-1.84345	-2.84734	-2.07762	2.81928	2.70607	2.05504	2.51589	5.95059	4.77596	5.97249	0.1359	2.58974
HEATR7B1	-2.11511	-3.11905	-2.20349	-2.27018	-3.00262	0.105102	-1.72887	-2.23931	-2.0016	-0.394	-0.103396	-0.106681	0.370821	6.11134	9.10062	10.7556	0.205653	8.53052
HEPACAM	-0.593622	-1.2569	-0.193024	0.503624	-1.40638	-1.08474	-1.37097	-1.96799	-1.8578	0.985416	1.69535	1.23715	1.49884	6.4514	4.87365	6.68311	-0.0558928	1.95924
HEPACAM2	-0.342127	-2.39765	-0.126308	0.126308	-1.85503	-0.994386	-2.05204	-0.985574	-0.769508	0.272771	1.06189	1.42726	1.15729	6.10068	4.26929	5.46582	1.01372	5.48155
HERC5	0.239032	1.34314	1.69645	0.381119	1.29893	0.835788	0.758637	0.802774	0.769196	0.00748634	-0.137636	0.258993	-0.0706959	2.05369	1.10228	2.07559	-0.00748634	-1.30716
HFE2	-2.31295	-3.1826	-1.69215	-0.999981	-3.06812	-0.519616	-1.8491	-2.86221	-2.05767	-0.149706	0.578259	0.0755568	0.533218	5.83486	4.66023	5.85676	0.191199	8.30279
HHLA2	-0.389802	-2.49777	-2.31446	-0.424047	-1.2631	-0.628904	0.484322	-1.4003	-1.46342	1.7298	1.75042	2.01724	0.860538	5.87196	4.69733	5.89386	-0.0314116	8.97048
HIST1H2BJ	-1.35368	-2.54558	-0.281307	-0.212343	-2.36314	-0.698248	-1.40522	-1.43841	-1.409	0.820234	1.07233	0.586462	0.673349	5.31504	2.64015	4.06391	0.380761	3.47993
HIST4H4	-2.36915	-3.3868	-1.90747	0.11191	-2.52833	-0.652439	-1.95044	-2.99748	-1.8057	-0.739248	-0.120793	-0.315409	-0.0236421	7.61316	4.80456	6.19638	0.0236416	5.02774
HNF4A	-1.1956	-2.74353	-0.353209	0.193553	-1.89546	-1.93447	-2.52408	-3.35594	-3.4967	1.50467	1.70511	1.88497	1.90271	4.79569	5.48183	5.567	-1.32208	2.8046
HNF4G	-0.307703	-2.56258	-1.09631	-0.651229	-2.17665	-0.362543	-1.73522	-1.11757	-1.59797	1.03239	1.22199	1.46426	0.961907	6.40751	4.80357	7.5168	1.33487	4.28741
HNMT	0.926175	0.514805	0.496991	0.211082	0.829954	0.647983	0.774807	0.71873	0.878077	-0.74631	-0.642852	-0.724869	-0.712614	0.476657	2.00306	0.245518	0.279465	-1.29107
HNRNPUL1	-0.596687	0.274734	0.0997333	0.351102	0.300868	-0.0317111	0.253568	0.181338	-0.0163703	-1.39757	-1.45246	-1.2094	-1.21595	-0.843528	-1.78845	-0.821626	-0.848265	-4.20438
HORMAD2	-1.32041	-2.43307	-0.776051	-0.138844	-2.46629	-1.19011	-2.5387	-1.48823	-1.35822	0.669399	1.59625	1.68764	2.43475	5.32145	8.47164	5.34335	-0.566589	1.9606
HOXB1	-1.93569	-3.03052	-2.69108	-2.16075	-2.93919	-0.146225	-1.50886	-2.51334	-1.79985	-0.38476	0.0348229	-0.116122	0.445902	7.73619	5.36272	6.35041	0.434414	4.84433
HOXC11	-2.27604	-3.35514	-1.39854	-1.12521	-3.28348	-0.534353	-1.90389	-2.91869	-2.15389	1.80915	0.583535	1.93577	2.52654	6.49572	10.9243	5.84436	0.00799465	2.46161
HOXC13	-1.86142	-1.46397	-2.79027	-0.343958	-3.01218	-0.327118	-1.65131	-2.67412	-0.957991	1.05392	-0.0833926	-0.123362	0.294269	6.20958	5.08293	6.23148	0.332733	2.84873
HOXD12	-1.03441	-1.87028	-1.63274	-1.34738	-1.78575	-0.370064	-1.75895	-2.75021	-1.99734	-0.712096	-0.33574	-0.359762	0.264603	5.93871	4.76408	5.96061	0.1533	10.4332
HR44	-1.73852	-2.69399	-2.03612	0.0439644	-3.09942	-0.281568	-1.80611	-2.8503	-2.12934	1.35876	-0.0439644	1.12051	0.266294	6.08972	4.9151	6.11163	0.149919	2.72887
HRH4	-2.17068	-1.14523	-2.15851	-1.88774	-1.66509	-0.693899	-2.04516	-3.04523	-2.32476	-0.583041	0.434664	1.24757	0.745286	5.8181	4.64348	5.84	-0.0623693	2.45725
HS3ST4	-0.209882	-2.46737	-1.48196	-0.99853	-2.02248	-0.671023	-2.12275	-2.92774	-2.30045	0.813562	0.361575	0.413875	0.957417	5.89564	4.43923	6.02977	-0.20959	2.31092
HS3ST5	-1.42017	-2.489	-1.24784	-0.451641	-2.97667	-0.327959	-1.65138	-2.68263	-1.9697	0.499958	1.14134	0.2557	1.20567	6.23596	5.06133	6.25786	0.319913	6.09741
HSD17B13	-2.26387	-2.2203	-0.827389	-0.443483	-1.0958	0.303107	-1.97957	-2.02083	-2.22439	3.0719	3.27311	3.18749	0.0077076	5.79272	4.61809	5.81462	0.00492048	2.43187
HSD3B1	-0.960863	-2.5109	-0.46432	-0.0782952	-1.83396	-0.650773	-1.116	-2.42975	-1.4194	1.50538	1.01139	1.49299	1.27946	6.25947	5.63809	5.71442	-0.0734725	2.33167
HSFY2	-1.68271	-3.18882	-1.97418	-1.36559	-2.67346	-0.417428	-0.782692	-2.76591	-2.0715	0.733177	1.80315	0.722725	1.37753	8.17467	7.07752	6.18526	0.387541	5.0364
HSP90AB1	-0.902255	0.56919	-0.145884	-0.202402	-0.26845	0.397623	0.345829	0.241219	0.144543	-2.37472	-2.36592	-2.30165	-2.26397	-1.6663	-2.0368	-1.6444	-1.28982	-4.83153
HTN1	-0.151815	-2.32138	-1.319	-0.602189	-3.48083	-0.845064	-2.15134	-3.19688	-2.53254	1.85567	2.64568	2.53158	2.31232	5.78829	4.61367	6.32953	2.30292	4.15686
HTN3	-1.54907	-3.26158	-1.43052	-1.13309	-3.14119	-0.545749	-1.86287	-2.89569	-2.13999	1.17408	1.52149	1.57897	0.200227	5.98945	16.7909	7.75257	0.0846682	7.03049
HTR1A	-1.30477	-1.8392	-0.892312	0.36234	-2.58985	-1.48352	-2.83898	-2.15617	-3.1428	1.20239	1.31531	0.211052	1.17753	5.01159	5.0818	5.03349	-0.895454	4.81905
HTR2B	0.350763	1.60293	1.65647	1.35995	1.67263	-0.0676675	0.0651298	-0.0231919	0.238446	-0.840002	-0.693667	-0.970255	-1.24695	-0.218873	-1.3935	0.109587	0.224712	-3.57973
HTR2C	-1.99424	-2.97499	-2.70996	-0.0292106	-2.84243	-0.221331	-1.57455	-2.57278	-1.84131	-0.0898867	0.0292106	-0.0388036	0.609684	8.44082	5.10052	6.29705	0.407404	6.84693
HTR5A	-1.31313	-2.28441	-0.627152	-0.406446	-2.59163	-0.856499	-2.19262	-2.8217	-2.42813	1.29147	1.71149	2.39927	2.03334	5.48833	4.72348	5.65578	-0.270781	5.29701
HTR6	-2.53625	-3.53233	-1.64366	-1.09799	-3.40341	-0.777228	-2.12367	-3.12658	-2.37673	1.31123	1.29436	0.637603	-0.00216055	8.28021	10.7002	5.76386	-0.114096	2.3811
HUNK	-0.912733	-1.51035	-1.15783	0.027422	-1.9015	-0.363115	-2.08453	-2.73826	-1.78618	1.93069	1.54504	1.46419	1.5254	5.41447	4.23984	5.43637	-0.330061	3.89633
HYAL4	0.0332847	-3.44519	-0.855108	0.323036	-2.05337	-0.715248	-2.02496	-1.35152	-2.40365	1.77334	2.74578	1.60196	2.26878	5.91424	4.73961	5.93614	-0.055707	5.26716
HYI	-0.010927	0.950955	0.696673	0.196525	0.799614	-0.516968	-0.381564	-0.407442	-0.490978	-1.08752	-1.19778	-1.03135	-0.969233	-1.77135	-2.94598	-1.48095	-0.810977	-2.23997
IBSP	-0.262656	-3.13656	-2.61703	-0.105624	-3.02064	-0.374538	-1.68035	-2.71948	-2.03472	-0.485923	0.0535049	1.34152	0.232215	6.23266	7.09799	8.22148	0.298895	2.87181
IDO2	4.12293	4.10223	3.43023	0.589062	3.80344	2.69572	2.84421	2.71041	2.69427	-1.06077	-1.01852	-1.21623	-1.16526	3.21581	2.04118	3.23771	2.0971	1.10658
IFITM4P	-0.38836	0.397719	0.269913	0.440491	0.628552	0.302236	0.668082	0.439753	0.466289	-1.0288	-1.15023	-1.18294	-1.06944	-4.29629	-5.47091	-4.27439	-0.77312	-5.67669
IFLTD1	-1.06298	-2.95693	-2.29597	-1.3225	-3.25217	-0.395806	-1.74079	-2.73014	-1.93692	1.4439	2.83871	2.29086	3.13427	6.11997	4.70008	5.8966	0.219344	8.06751
IFNA10	-0.631947	-2.06514	-0.596388	-0.356458	-2.31849	-0.548243	-1.9303	-2.92482	-2.18142	1.03617	1.56615	1.52203	2.15369	5.82359	4.64896	5.84549	-0.012569	4.08636
IFNA6	-0.542091	-2.08648	-0.0958905	-0.650835	-3.18592	-0.572374	-1.88137	-2.91363	-2.18436	1.89503	1.25742	1.38941	1.64805	12.0792	6.07815	6.03002	0.095891	8.3085
IFNB1	-2.25276	-3.25547	-0.506232	0.551952	-2.98811	-0.527822	-1.85884	-2.89555	-2.14382	-0.538625	0.291446	0.80593	1.14771	6.00042	5.91287	6.92714	0.0858326	5.79363
IFNG	0.749926	-1.39011	-0.149818	-0.890655	-1.06885	-1.22389	-2.46585	-2.42363	-2.60544	0.0996718	0.315656	0.0888858	1.01363	5.48537	4.28852	5.33264	0.795873	2.65871
IFNW1	-1.18643	-3.29254	-1.34553	-1.28089	-3.12921	-0.270089	-1.60399	-2.59643	-1.81708	-0.460616	0.331016	1.10246	0.55391	8.22316	4.78981	5.98634	0.357633	2.60359
IGF2BP1	-1.86275	-2.1526	-1.56084	0.0272055	-2.38494	-0.746889	-1.95942	-2.0468	-2.01757	0.499423	0.354878	0.70301	0.942327	5.63373	4.5362	6.8649	0.57286	4.31261
IGFL2	-1.15857	-1.34213	-0.0117421	-2.13296	-0.927144	-0.615083	-1.97325	-2.38927	-2.18791	-0.426968	0.64694	0.227146	1.2549	8.30471	4.64258	6.02962	0.0117426	10.9347
IGHA1	-1.43203	-2.27414	0.192741	-1.56845	-3.16649	-1.17881	-2.50308	-3.49967	-2.73967	-0.265915	0.214755	0.0211663	0.27931	5.05028	3.87566	6.60675	4.1434	1.68943
IGHD	-1.66534	-3.15689	-0.836799	0.0811982	-2.44407	-1.51286	-2.85392	-3.86066	-3.15794	1.19369	1.22311	1.59697	1.93556	5.06133	3.88671	5.08323	-0.851397	2.56866
IGLV6-57	-2.0168	-3.20481	-1.88892	-1.4641	-3.06883	-0.26598	-1.60579	-2.60301	-1.82541	0.273436	0.00112438	-0.123767	0.586201	7.43883	4.86837	7.96336	0.381939	4.23908
IKZF3	-0.28672	-2.01427	-1.17395	-0.407075	-1.41979	-0.138653	-1.18313	-1.28995	-1.28473	1.9268	1.78978	1.81547	1.10204	5.09361	6.61023	5.57832	0.511004	6.92401
IL12B	-2.11187	-3.08525	-2.33487	-0.537018	-2.6551	0.28885	-1.69104	-1.30731	-1.94158	-0.225494	1.95102	-0.152182	0.489259	6.63603	4.98648	6.18301	0.302481	3.61128
IL17C	-1.3135	-2.3066	-0.191951	0.399009	-3.28879	-1.35686	-2.70734	-3.32412	-2.92309	1.64202	1.60154	1.46173	1.67298	5.09478	3.92015	5.14383	-0.692997	11.7758
IL1A	-0.464806	-1.83716	-2.24971	-1.24527	-2.05294	-0.119281	-1.45469	-1.47861	-1.79748	-0.129716	0.144479	-0.156445	0.470945	6.27281	6.00539	6.58769	0.270701	2.92671
IL1RAPL2	-0.727176	-1.32237	-0.374297	0.662103	-1.50784	-0.910097	-1.52449	-0.816874	-0.755075	1.66213	1.99236	1.38247	1.34804	5.9019	4.40974	7.54206	-0.030365	11.6689
IL2	-0.838899	-2.22829	-0.734015	0.0106227	-1.60823	-0.853924	-2.1831	-3.17929	-2.47414	0.967152	1.61168	1.37362	1.29804	5.85024	4.50389	5.94343	-0.223444	7.02303
IL20	-1.78043	-1.45937	-0.602618	-0.421292	-2.43114	-0.30898	-1.69798	-2.68114	-1.94284	2.13497	3.18512	1.57258	1.74585	5.87967	4.70505	9.67238	0.188128	2.51882
IL24	-0.974776	-2.64415	-0.742036	0.0255592	-2.50552	-1.66592	-2.97268	-3.67576	-3.16201	1.32822	1.73738	1.52891	2.0483	4.95292	3.77829	4.97482	-0.42094	1.59207
IL28B	-0.853223	-3.0821	-0.0450664	-2.20441	-1.25054	-0.362263	-1.66963	-2.70967	-1.9823	1.58603	0.155543	1.65634	2.38687	6.22166	5.04704	6.24357	0.29187	5.34843
IL3	-0.640392	-3.40642	-1.07832	-1.5545	-3.33966	-0.489458	-0.872003	-2.86765	-2.12165	-0.822379	0.950632	0.65972	0.548991	7.01474	8.54209	10.0578	0.0475078	2.51817
IL31	-0.836877	-2.31181	-0.218014	0.00733328	-1.29119	-0.871262	-2.18115	-2.76473	-2.55561	1.54355	1.30364	1.94022	2.44612	5.74944	13.6789	5.77134	-0.219263	2.38859
IL36RN	-1.16292	-2.99443	-1.35747	-1.32806	-2.23448	-0.68229	-1.95577	-1.67218	-2.27081	0.554038	1.23379	0.538894	1.06684	5.79668	8.96028	6.16749	-0.0639358	7.77659
IL5RA	0.0735905	-1.65815	-1.13754	-0.799772	-1.8768	-0.55598	-1.3035	-0.600858	-1.26127	1.38182	0.948714	1.54472	1.27983	5.3903	5.78639	5.29426	0.493538	6.3249
ILK	0.809733	2.09693	1.75405	1.21344	1.99834	0.682511	0.956639	0.839774	0.748319	-0.456872	-0.491949	-0.449431	-0.3921	-1.26878	-2.51151	-1.31499	-0.685131	-2.14674
INO80E	0.0984261	0.992359	0.768145	0.51776	0.895735	0.639714	0.803381	0.822994	0.843868	-1.01029	-0.840294	-1.00302	-1.19345	-1.11456	-2.28919	-0.185648	-1.15106	-4.47541
INSL4	-1.10997	-3.1086	-0.583283	-0.0168924	-3.03306	-0.34324	-1.67153	-2.70729	-2.01074	0.382588	0.74911	0.615282	0.756119	8.21612	5.27792	6.23823	0.273129	2.85548
INSL6	0.218087	-1.81194	-0.468632	-0.206751	-2.41313	-0.464955	-1.84135	-2.84565	-2.09404	2.19769	1.03032	1.7787	2.88784	5.87617	4.70155	5.89807	0.0486894	5.75692
INSM2	-0.488217	-3.01633	-1.16234	-0.648019	-3.42114	-0.29358	-1.9675	-2.44797	-2.15505	1.82328	1.22071	1.95607	1.63983	5.64961	4.47499	5.67152	-0.0240736	2.93319
INSRR	-1.11115	-3.14269	-1.03029	-0.764101	-3.30882	-0.677	-1.97682	-3.02065	-2.33718	1.25828	1.26152	1.98124	2.02298	5.94298	4.76835	5.96488	-0.00110006	4.38332
IPMK	-0.876892	-1.15216	-1.1127	-0.878575	-2.08853	-0.66003	-1.72815	-1.12572	-1.4408	-0.352782	0.615539	1.06887	2.29608	5.57327	4.39865	5.59517	-0.0442748	9.40576
IQCF1	0.121712	-2.30229	-0.770871	-0.174044	-2.10493	-1.04254	-1.82282	-2.0049	-1.5066	1.48879	1.31252	1.40672	2.48258	7.56852	5.79459	5.32911	-0.308411	2.34451
IQCF5	-1.71239	-2.95858	-2.73229	-2.16402	-2.8341	-0.247664	-1.59771	-2.42096	-1.84206	0.0298843	0.33043	1.33086	0.719183	6.14942	4.97479	6.20421	0.342784	2.78857
IRF2BP1	-4.58e-05	0.312764	0.853148	0.660363	0.737913	0.711655	0.722811	0.858693	0.448943	-0.834843	-0.969149	-0.916706	-0.892585	0.0136511	0.976433	0.0355525	-0.906805	-3.3472
IRS4	-1.90041	-2.93634	-0.488904	-2.0448	-1.8935	-0.169443	-1.50019	-2.53553	-1.83071	-0.31555	0.325105	0.0514569	0.545738	7.33997	8.36204	6.98039	0.439961	3.01588
ISL2	-2.24486	-3.02249	-2.92664	-1.81494	-3.12694	-0.528203	-1.836	-2.87912	-2.15358	1.89569	1.71147	0.725432	1.43222	6.38621	4.8807	6.07723	0.118826	2.69447
ISX	-0.0200973	-0.239689	-0.829616	-0.13316	-1.55414	-0.526869	-1.89579	-2.03365	-2.15374	1.30769	1.06443	1.67769	1.2214	5.8602	7.11989	6.28865	0.0200977	6.97587
ITIH2	-1.65153	-2.71718	-0.935212	0.0188088	-4.17395	-1.46734	-2.8037	-3.27668	-3.03311	0.355933	0.234201	-0.377675	1.38403	5.01432	5.14302	5.03622	-0.811457	4.25811
IZUMO1	0.164965	-1.17935	-1.06116	-2.45755	-1.55481	-0.517176	-1.91363	-1.931	-2.14778	0.222056	0.609854	0.532146	0.488373	5.70931	4.53469	5.73121	-0.00886154	3.94044
KANK1	1.02742	1.90663	1.51846	-0.24598	1.7498	0.500544	0.529623	0.547009	0.531142	-1.06473	-1.10952	-1.01	-1.19827	1.76581	-2.70273	-1.5062	-0.123779	-2.17404
KAT2A	1.01912	1.55637	0.924266	0.286688	1.05333	1.06198	0.646363	0.983383	0.945006	-0.438707	-1.03768	-0.416758	-0.430783	-2.39173	-3.56635	-2.36983	1.36056	-5.75258
KCNA1	-1.23288	-2.16835	-1.56589	-1.26308	-2.4028	-0.384234	-1.715	-2.72727	-1.01567	0.585248	-0.0918591	-0.170062	0.30816	6.04853	9.48421	6.76371	0.806432	5.73257
KCNA3	-0.85328	-1.94492	-1.02232	-0.535744	-1.76322	-0.931255	-1.77045	-3.27406	-2.51283	0.294794	1.11435	1.3637	0.548736	5.51651	4.34188	6.23522	-0.294794	5.1313
KCNA6	1.17719	-3.67816	-3.3233	-1.49752	-3.34047	-0.935917	-2.26152	-3.28313	-2.5929	0.439539	0.483779	0.106533	0.481485	5.66672	4.49209	5.68862	-0.163198	2.30587
KCNA7	-1.36456	-3.25762	-1.59335	-0.638447	-2.04922	-0.799959	-2.12643	-2.819	-2.42288	0.388948	0.381458	0.476258	0.835705	6.51013	5.14516	5.80366	-0.130527	8.66849
KCNB2	-1.01079	-2.94397	-2.70823	-2.12416	-2.81885	-0.208169	-1.55827	-2.32445	-1.38144	0.0282044	0.18696	0.0285459	0.709972	6.23842	5.0638	6.26033	0.391758	2.87757
KCNC1	-1.73509	-2.24923	-1.05003	-0.420113	-2.55124	-1.16785	-1.91044	-2.4425	-1.86267	-0.226659	-0.860099	-0.453702	0.0583205	5.32434	6.00347	5.58616	0.455856	4.02004
KCNG2	-1.79677	-2.97158	-2.66154	-2.10621	-2.90166	-0.0068202	-1.39627	-2.38514	-1.63404	-0.381643	0.0068202	-0.0344667	0.575569	6.31781	7.09717	6.33971	0.513848	2.95696
KCNG4	-0.59123	-2.60107	-0.146629	0.557712	-1.09525	-1.61311	-1.70356	-1.43949	-1.49512	2.76715	2.27152	2.50807	2.71431	4.70291	6.4986	4.66012	-0.315822	3.46667
KCNH5	-0.455934	-2.54809	-1.75835	-0.126026	-2.09545	-0.388121	-1.6967	-2.33519	-2.03797	0.418218	0.423139	1.43092	1.16243	6.20684	5.46981	6.22874	0.283784	7.02478
KCNH6	-0.380945	-2.75239	-1.504	-0.498335	-1.75617	-1.08052	-1.4363	-0.679288	-0.885574	0.0375268	0.481107	1.04559	-0.0157278	5.42538	5.22119	5.44728	0.903654	2.42859
KCNH7	-1.41876	-3.38194	-0.477209	-0.0261834	-1.86317	-0.573777	-1.19883	-2.1424	-2.19062	1.97971	0.891049	1.25904	1.93363	5.88743	8.70874	5.90934	0.00101757	2.87046
KCNJ10	-1.17066	-1.33965	-0.121219	-0.756491	-1.23428	-0.292279	-1.15504	-1.77751	-1.17672	1.10991	1.53918	1.34604	2.08366	5.52791	4.35328	5.54981	-0.344766	4.10062
KCNJ3	-0.873439	-3.39116	-0.334591	0.438549	-2.78348	-0.705262	-2.0403	-3.08467	-2.29998	1.19713	1.05428	1.28042	0.777952	5.64383	4.65887	5.66573	-0.199819	2.28297
KCNJ4	-1.94027	-2.99322	-2.63289	-1.37568	-2.85971	-0.210412	-1.51631	-1.46825	-1.55746	-0.350319	0.146142	0.0683289	3.13901	6.38139	5.20676	6.40329	0.462759	6.92216
KCNJ6	-0.537992	-2.3659	-3.14935	-0.672715	-3.37036	-0.46764	-1.82956	-1.74866	-2.09695	0.837511	2.71086	0.653789	2.40776	5.86987	10.5106	5.79829	0.00998831	5.18266
KCNJ8	1.04531	1.33858	1.6946	-0.0294337	1.66542	1.23427	1.18474	1.26898	1.27842	-0.606743	-0.706557	-0.730736	-0.750674	0.348382	-0.826244	1.98362	0.218039	-0.518058
KCNJ9	-2.3856	-2.2883	-1.73409	-0.75955	-2.47517	-0.907555	-1.7843	-2.24511	-2.20254	0.35914	0.355302	0.530426	0.249192	6.38001	6.76952	5.94915	-0.318826	2.1385
KCNK10	-0.167625	-2.76149	-1.288	-0.781878	-2.18919	-0.490391	-1.30849	-1.2495	-2.14759	1.3597	1.16054	1.31409	0.935455	5.99378	6.12827	6.01568	0.107315	8.38863
KCNK18	-1.97755	-3.23566	-2.92593	-2.37593	-3.08718	-0.238734	-1.56189	-2.5586	-1.79921	-0.334301	0.462284	-0.0573936	0.478436	5.9864	4.81178	7.57279	0.4128	2.62555
KCNK2	-1.67929	-3.26533	0.135447	-0.0793576	-2.44273	-0.333769	-1.69561	-2.71862	-1.97185	-0.179751	0.822688	0.190008	0.353006	6.02664	4.85201	6.04854	0.179643	3.34945
KCNQ2	-1.60971	-2.35608	-1.18607	-0.673606	-2.47476	-0.709422	-1.40041	-1.50506	-1.58336	0.889522	1.05376	1.10483	1.47656	5.21645	4.04182	5.23835	-0.155084	4.08337
KCNQ4	-0.913291	-0.670178	-0.677225	0.601719	-1.42506	-0.66093	-1.98895	-2.19519	-2.26003	2.08096	1.78284	1.57702	2.39274	6.64685	7.36075	5.73186	-0.151067	5.60992
KCNV1	-1.3643	-3.0835	-2.62728	-0.453989	-2.13274	-0.341823	-1.69852	-2.69334	-1.93757	-0.188591	0.84104	2.25963	0.524354	6.47987	7.95722	6.14812	0.286125	4.24075
KCTD4	-0.330921	-3.46109	-2.03254	-0.953895	-2.77922	-0.537439	-1.88819	-2.8757	-2.13297	1.70924	2.04899	0.953943	1.21805	6.81099	5.04897	5.8046	0.701097	5.12559
KDM5C	0.129752	0.830219	0.458664	0.524397	0.776896	0.526959	0.704507	0.603209	0.607266	-0.653503	-0.604594	-0.656337	-0.569973	-1.0436	-2.21822	-1.0217	-0.551443	-3.68645
KEL	-1.50218	-1.7953	-1.35557	-1.85738	-3.05656	-0.42819	-1.74764	-2.76844	-2.01841	-0.45613	0.00477314	0.691785	0.198434	6.11598	5.74036	6.13788	0.238234	2.75513
KIAA0319	-0.848513	-1.94324	-0.321052	-0.488372	-2.02518	-0.0757773	-1.70184	-0.843223	-1.34639	2.0437	1.94633	1.76638	0.959301	5.77983	4.75643	5.80173	-0.0631678	3.31172
KIAA0922	-0.998467	-1.73788	-0.938702	-1.01213	-1.89511	-0.240007	-0.786946	-1.00769	-1.01354	0.851625	-0.523628	0.21406	0.355082	6.65731	3.83786	5.03439	0.561698	3.97453
KIAA1239	0.425592	-2.76977	-1.6133	-1.07544	-3.26278	-0.505753	-1.84709	-2.03303	-2.07247	1.96572	1.45075	1.83714	2.15572	9.01599	4.75347	5.94999	0.128537	2.56724
KIAA1383	0.547238	-1.4523	-1.13969	-0.644931	-1.09481	-0.34095	-1.03914	-1.29645	-1.14789	0.818418	1.09763	0.877705	1.09056	4.42376	4.38236	4.47997	0.483563	4.0958
KIAA1486	-1.25395	-2.61109	-1.09562	-0.281889	-1.98678	-0.63548	-1.86474	-2.56272	-2.40031	1.40159	1.6139	1.36661	1.56615	5.49721	4.32259	6.08773	-0.204224	3.90216
KIAA1524	-0.0903227	-1.66657	-2.06412	-0.041194	-2.16978	-1.59626	-1.1506	-1.74307	-1.79071	1.19484	1.49835	1.59786	1.86582	4.82405	3.64943	4.84595	0.190812	3.83717
KIF19	-1.08781	-1.82535	-0.911019	-0.330364	-1.76699	-0.636223	-1.69363	-1.94387	-1.55594	1.00155	0.0829525	0.788544	0.662225	3.41007	5.04764	3.21187	0.15448	3.50229
KIF2B	0.0204496	-3.22712	-1.60318	-1.00571	-3.09424	-0.401722	-1.71978	-1.95967	-2.03084	0.706455	0.913336	0.0478687	1.02216	12.7208	4.96926	7.86253	0.258048	2.78304
KIRREL3	-1.08166	-1.61175	-0.282593	0.0151372	-1.00934	-1.07872	-2.14041	-2.69618	-2.26837	1.54036	2.66085	1.94138	2.2202	3.92043	2.69547	3.90869	-0.580342	0.574251
KIRREL3-AS3	-2.02377	-2.30663	-0.474803	0.13371	-2.33387	-1.61491	-1.53925	-2.17185	-1.09175	1.06148	0.844537	0.639117	1.44201	4.87675	5.01582	4.89865	-0.954778	1.5159
KLF16	-0.43585	-1.01064	-0.959313	-0.434168	-0.955998	-0.807801	-1.28054	-1.4831	-0.992038	0.415632	1.03408	0.899616	0.527683	3.8599	2.68527	3.8818	0.673634	6.98674
KLHL1	-1.14011	-3.11462	-1.33523	-0.558864	-2.14723	-0.392196	-1.74107	-2.77581	-1.98694	2.40741	1.3259	1.63798	0.722165	7.54284	6.5771	7.26164	0.146579	4.49057
KLHL32	-0.0929866	-1.64652	-0.497766	0.387483	-1.89417	-1.1134	-2.34146	-1.37383	-2.6957	2.5325	2.68855	2.76038	1.84026	5.41153	4.2369	5.43343	-0.445837	2.46051
KLHL33	-1.19344	-3.26478	-0.335843	1.06289	-1.20802	-1.74252	-2.17888	-1.35162	-1.80898	3.74912	3.67384	3.43078	3.47736	4.86412	4.72346	4.88602	-0.695372	6.61153
KLK15	-0.306205	-1.62592	-2.02323	-1.20288	-3.30872	-0.600635	-1.94317	-2.9566	-2.27244	-0.58967	0.804146	-0.469481	0.591987	5.96256	4.78793	6.68543	0.801455	4.99823
KNCN	0.670577	-4.22079	-2.5553	-0.868812	-4.11356	-1.49044	-2.78843	-3.83608	-3.16352	0.972259	0.246715	-0.00855303	0.00855303	5.14442	16.4212	5.16632	-0.814566	1.78357
KNG1	-0.351707	-2.23304	-1.31657	-1.19723	-2.66764	-0.942663	-1.66139	-2.20834	-1.71377	1.28243	1.50469	1.25873	1.52267	5.71322	5.19926	6.13791	0.13349	3.40395
KRT12	0.118946	-3.2725	-3.04939	-1.62691	-3.15818	-0.0921526	-1.99038	-3.01202	-2.20738	-0.229691	0.733522	0.0255814	0.412499	5.67262	4.49799	5.69452	0.0176654	2.31177
KRT16P3	-1.98365	-3.76803	-2.95947	-2.07676	-3.65405	-0.95873	-2.30687	-3.31547	-2.6213	0.116358	0.964777	1.49468	3.24266	6.43357	4.673	5.59739	-0.336346	3.52691
KRT2	-0.471419	-2.59581	-2.86801	-1.14097	-3.20687	-0.50914	-1.83346	-2.84905	-2.10397	2.55027	1.97383	2.71418	1.46293	6.92969	4.83852	6.03505	0.151819	4.75282
KRT20	-0.53071	-3.19085	-1.57019	-0.742233	0.768372	-0.417944	-1.83638	-0.270951	-1.46124	1.61853	1.53835	2.37348	1.78707	5.8579	4.68327	5.94122	-0.00267744	6.51147
KRT26	-0.0639415	-3.21947	-2.77498	-0.500742	-3.09529	-0.568257	-1.90882	-2.91835	-2.10695	1.4583	0.46378	-0.0379391	1.87603	6.82081	4.61146	5.80799	0.0893955	8.5962
KRT27	-1.29259	-3.04016	-1.04396	-0.930435	-1.32803	-1.57165	-2.91447	-3.74224	-3.16173	3.23202	3.51854	3.22627	2.68789	7.8404	13.693	4.81706	-1.04363	1.4343
KRT33B	-0.88021	-2.30501	-0.439255	0.368268	-2.08556	-1.23224	-1.27973	-1.54287	-1.88001	1.94832	1.70116	0.620507	1.68926	5.03997	3.86534	5.06187	-0.718649	6.51319
KRT38	-1.14499	-3.27385	-1.94512	-1.42149	-1.45719	-0.547562	-1.8662	-2.89225	-2.13767	0.734413	0.656139	-0.173168	0.157928	5.98189	8.04539	6.00379	0.0948644	3.5963
KRT6B	-1.81377	-3.93402	-2.47426	-1.67056	-3.75275	-0.941084	-2.29235	-3.28426	-2.47852	1.37503	0.647717	1.16436	0.973591	5.40946	7.47364	5.43136	-0.326667	7.30764
KRT72	-0.75963	-1.67442	1.5049	-1.63093	-2.12002	-0.671076	-1.97544	-3.01534	-2.32938	2.59738	0.699075	2.90689	2.72957	5.9363	7.19824	5.95821	0.00243902	2.57545
KRT73	-2.32317	-2.39803	-1.18573	-0.575929	-2.37313	-0.573182	-1.91252	-2.91033	-2.13302	1.92106	0.117408	1.38443	1.72709	5.73771	4.56308	6.74334	0.0780559	5.77331
KRT75	-2.32416	-3.29666	-0.974774	-1.11019	-1.38674	-0.699634	-2.02137	-3.04594	-2.24382	-0.249069	0.773453	0.0187187	0.383605	5.63451	4.45989	5.65641	-0.0187187	2.27366
KRT77	-1.24873	-1.79395	-1.56187	-0.664671	-2.29987	-0.402358	-1.70253	-2.72339	-1.99732	0.796665	0.683111	0.676597	1.75361	5.97027	6.79105	5.99218	0.272576	7.24974
KRT78	-0.863986	-3.33381	-2.97996	-2.44742	-3.16365	-0.355827	-1.66393	-2.67552	-1.90645	-0.395605	1.26774	-0.0812593	0.421616	5.86047	6.0563	5.88237	0.275752	2.49961
KRT83	-0.70146	-0.806631	-1.01473	-0.0643663	-1.59842	-0.568947	-1.87916	-1.55406	-1.47426	0.458554	0.10725	-0.406462	0.0543866	5.92333	4.74871	5.94524	0.179749	7.44542
KRTAP12-2	-1.98502	-2.96117	-1.96564	-1.14302	-2.82563	-0.211194	-1.5654	-2.56063	-1.81706	-0.121366	0.0240793	-0.0288424	1.19237	11.9776	5.12152	6.31805	0.433748	2.93529
KRTAP17-1	-1.9628	-1.92538	-1.41612	0.0189438	-0.889436	-0.812859	-2.16081	-3.16847	-2.38124	0.0405502	-0.0189438	1.27892	0.182316	5.65067	4.37627	6.03465	-0.211432	3.99784
KRTAP3-2	-0.951163	-1.32915	-0.223601	0.924796	-1.68685	-0.643645	-1.9919	-1.66166	-2.30721	1.32547	2.38275	1.12915	2.07361	8.63278	4.72171	5.91823	-0.0190163	6.1222
KRTAP4-3	-2.00209	-3.46484	-3.14564	-2.57413	-3.33745	-0.633073	-1.96915	-2.98157	0.0391088	2.27628	1.69979	1.86201	2.40647	5.84809	5.50677	5.86999	0.0202575	2.48724
KRTAP4-6	-2.31404	-3.11002	-1.1087	-1.48073	-2.99458	-0.487807	-1.8191	-2.84025	-2.04185	-0.0901279	0.800644	0.124365	1.42792	5.84071	4.66608	5.86261	0.142112	2.47986
KRTAP4-7	-0.669912	-3.39306	-1.82161	-0.462132	-2.20461	-0.580683	-1.90318	-1.39934	-1.29124	1.50021	1.00192	0.752375	1.19291	5.9592	6.25735	5.9811	0.0791597	2.59834
KRTAP4-9	-2.24534	-3.36938	-3.03582	-2.4697	-3.23255	-0.496328	-1.83004	-2.84287	-1.54436	2.51868	2.03827	2.51355	1.06844	5.97364	4.79902	5.99554	0.148718	2.61279
KRTAP9-2	-0.910804	-2.42539	0.051425	0.394317	-1.43692	-1.42745	-1.8443	-1.54479	-2.73982	2.06672	0.956532	1.48269	1.45917	4.92327	6.58928	5.35624	0.105851	1.56241
KRTAP9-4	-0.150647	-4.12407	-0.229912	0.763052	-3.27711	-1.32068	-2.65958	-2.70237	-2.99385	3.30716	3.13233	3.7864	2.70869	5.23179	6.57249	5.25369	-0.704285	1.87093
KRTAP9-8	-1.95555	-2.95003	-2.14226	-1.78489	-2.84599	-0.183819	-1.54245	-2.59088	-1.88735	-0.280649	0.293934	0.10197	0.485276	8.56369	6.15774	7.63213	0.413655	3.00635
LACRT	-1.27085	-1.59535	-1.2664	-0.718089	-3.3966	0.805267	-1.96304	-1.45377	-2.19046	3.21187	3.2804	2.16373	1.92344	5.76039	4.58577	7.23923	0.0192518	4.33786
LAMB4	0.438496	-1.39235	-0.729011	-0.962092	-1.43141	-0.439007	-1.25747	-0.908634	-1.28624	0.0699339	-0.0906744	0.579552	0.744991	6.08426	7.02232	6.10616	0.175485	4.51282
LARGE	0.429021	0.289706	0.53695	-0.145126	0.338176	0.399531	0.495002	0.543372	0.397639	-0.965725	-0.83405	-0.86373	-0.87099	-1.26759	-2.44222	-1.24569	-0.701502	3.00619
LARP7	-0.528117	0.843438	0.0566766	0.107381	0.477507	0.568477	0.42498	0.359037	0.460538	-1.11302	-1.80081	-1.19205	-0.966115	-1.01099	-0.987279	-0.989085	1.0745	-4.37184
LCAT	1.1115	3.61346	2.67953	1.6044	3.03711	2.34335	2.60386	2.43981	2.23695	-0.656501	-0.344234	-0.501415	-0.387781	2.86477	1.69015	2.88667	0.169405	-0.496079
LCE1B	-0.0195794	-3.06068	-2.8333	-2.28979	-1.40444	-0.417758	-1.7536	-2.71692	-1.98401	-0.0454426	0.727549	0.123384	2.23454	5.91262	4.73799	6.27116	0.184093	11.4263
LCE1E	-0.459485	-2.90783	-1.16455	-0.731668	-3.33027	-0.674912	-2.0001	-3.02523	-2.35544	2.34921	2.20539	2.12892	2.18661	5.93815	4.76352	8.83701	-0.0144305	10.6415
LCE2B	-0.12606	-1.03201	-0.0463305	0.295598	-1.59977	-1.02021	-1.3747	-1.00269	-1.35243	2.48899	2.47993	2.43955	1.51236	5.3864	4.47689	5.4083	-0.223707	3.50368
LDHAL6B	-1.14729	-1.55999	-1.18204	-0.620521	-1.91799	-0.344697	-1.67484	-2.67994	-1.90455	-0.23109	0.248296	0.000135	0.533223	5.97254	4.79791	5.99444	0.345521	7.96986
LECT2	-1.25964	-4.03775	-2.24064	0.429856	-2.38912	-1.12838	-2.45181	-3.07392	-2.69531	0.851231	0.606846	0.185888	1.58974	5.14224	3.96761	5.16414	-0.445826	5.96936
LEP	-1.41425	-1.22454	-1.08876	0.0464063	-1.003	-0.464544	-1.81216	-2.70692	-2.07331	-0.0464067	0.0580635	0.643877	0.395238	6.05773	4.87305	6.29704	1.47558	3.75864
LGALS13	-0.327428	-3.00494	-2.258	-0.873135	-2.77181	-0.250447	-1.5548	-2.59165	-1.87952	-0.167655	0.144665	0.0691919	1.51801	6.34742	5.17279	6.36932	0.423266	4.57644
LGALS16	-1.96392	-3.19065	-2.89877	-1.4019	-2.85879	-0.2403	-1.5524	-2.55537	-1.81458	-0.213182	0.588945	0.0642271	1.54012	5.98949	8.28702	6.01139	0.442564	2.62864
LHCGR	-0.906807	-3.29804	-1.4833	-1.5058	-3.46655	0.970243	-2.40417	-1.60887	-2.74862	1.33676	2.09587	2.25648	2.04483	5.51954	4.54294	5.54145	1.08152	2.15869
LHFPL1	-2.22379	-3.47676	-2.64452	-1.25087	-3.33853	-0.540733	-1.80852	-2.83022	-2.1463	-0.366308	1.30596	-0.0270925	0.371303	5.65013	6.09594	5.67203	4.67787	4.52235
LHFPL5	-1.37168	-1.43207	0.0966835	0.573105	-1.35134	-2.01491	-1.55963	-1.23517	-1.30133	2.78948	2.77682	2.35234	2.22058	11.4727	3.4129	4.95523	0.841456	2.82008
LHX2	-0.152412	-2.30509	-0.655829	0.310315	-1.66591	-1.17286	-1.62312	-0.940274	-0.701335	1.19666	1.62455	0.931634	1.26095	4.60613	3.43151	4.82956	0.732118	2.84733
LHX3	-1.47347	-1.41072	-2.3868	-2.38651	-2.98358	-0.611214	-1.42117	-2.96391	-2.16043	-0.3568	0.0488224	0.213161	0.358556	5.77506	4.60043	6.82396	0.0224919	5.27363
LHX4	-2.07951	-2.50694	0.0359077	-0.309444	-2.23158	-0.792866	-2.13621	-3.14062	-2.42434	1.67812	-0.525483	1.14438	1.24886	5.76819	4.59357	5.79009	-0.130496	2.40734
LHX5	-1.51532	-1.57658	-0.141214	0.303788	-2.15244	-0.839308	-1.97503	-3.18982	-2.38457	-0.268727	1.04278	2.00493	0.0850868	8.00476	4.40063	5.59715	-0.176376	6.48909
LILRA5	-1.14241	-2.79459	0.228877	-0.197743	-2.13516	-1.43253	-2.73829	-3.77632	-3.05407	1.96704	2.12395	1.92454	1.75997	5.15854	7.19467	5.18044	0.0118346	1.79769
LIN28B	-0.891139	-3.05628	-2.26711	-1.13969	-2.5209	-0.572764	-1.90631	-2.92203	-2.24206	0.196039	0.927012	0.543145	0.156286	6.02491	4.85028	6.05927	0.0868416	2.66405
LINC00029	-0.397269	-1.92391	-0.811093	-0.908508	-1.45912	-1.29616	-2.29356	-0.995332	-0.780139	0.677047	-0.543109	0.605586	0.959693	4.99791	3.82328	5.01981	0.955251	9.33485
LINC00032	-0.12914	-3.0059	-2.78377	-2.19106	-2.91012	-0.273271	-1.62477	-2.65746	-1.87121	1.48378	1.50568	0.0342674	0.571779	6.10021	4.92559	6.12211	0.268311	6.12558
LINC00052	-0.749079	-1.45436	-0.502572	0.536405	-1.24392	-0.825825	-2.16512	-2.80484	-2.44149	1.94723	2.06743	2.45263	3.25854	6.43645	4.5213	5.85894	-0.178749	4.45682
LINC00113	-0.933905	-3.15523	-0.665042	-1.65342	-3.03396	-0.443498	-1.76487	-2.53051	-2.03163	1.33654	0.128497	0.261967	2.024	6.05746	5.10045	8.74235	0.174547	7.74933
LINC00114	-0.331491	-1.77198	-2.69309	-2.1241	-1.48958	-0.0649986	-1.45064	-2.44706	-1.69348	-0.345334	2.05027	-0.00758791	0.626556	6.2331	5.64617	6.255	0.463493	8.1477
LINC00161	-0.371361	-2.84134	-2.71548	-1.31121	-3.01417	-0.756639	0.39687	-3.1042	-2.40341	0.906894	1.19787	1.32973	1.01968	6.15751	8.83268	5.854	-0.0845184	2.47124
LINC00165	-2.77139	-1.88373	-0.633658	0.104422	-2.31325	-1.33066	-2.67241	-3.21889	-2.89286	1.80845	1.22906	2.03538	1.69939	5.0161	4.02387	8.53771	-0.676714	1.91028
LINC00167	-0.419451	-2.03278	-0.737782	-0.0840158	-1.75325	-1.66683	-2.37054	-2.5258	-1.50965	1.06959	1.20238	1.28054	1.67608	6.01017	4.36233	4.82293	-0.0696957	4.52361
LINC00189	0.0824451	-1.87081	-1.46377	-1.2442	-1.15512	-0.489746	-1.82493	-2.38476	-2.08075	-0.468012	0.13919	0.855615	0.292023	7.47077	7.02598	5.89212	0.0217547	2.50937
LINC00208	-1.00713	-2.44249	-2.18139	-1.34915	-1.64204	-0.15377	-1.87187	-2.84109	-2.05491	1.31685	1.04726	0.93886	1.10483	5.78051	6.62143	5.80242	0.0864673	2.41966
LINC00226	-0.728354	-3.26009	-0.843747	-1.35124	-3.31181	-0.699326	-2.00727	-3.04094	-2.31447	0.387738	0.385152	-0.369258	0.199286	5.88499	8.07631	5.90689	-0.0309038	7.11852
LINC00238	-0.7543	-2.7644	-0.180024	0.554887	-2.30543	-0.823527	-2.14679	-3.17136	-2.49585	1.72064	1.36622	1.18972	1.83353	5.79322	4.6186	5.81512	0.452973	7.48915
LINC00303	-1.94889	-2.9518	-2.71952	-2.12728	-2.85702	-0.214395	-1.56491	-2.59703	-1.81208	-0.260529	-0.0161476	0.0554814	0.633115	6.17754	5.76148	8.78599	0.333334	8.80491
LINC00305	-1.20211	-2.40185	-1.14862	-0.989873	-1.42786	-0.583513	-1.92014	-2.91973	-2.14389	0.997946	1.55423	1.88481	1.94235	5.72508	4.55045	5.99105	0.0776262	4.2449
LINC00311	-1.3858	-2.34337	-0.537581	-0.239282	-1.5311	-0.963629	-1.74498	-0.928116	-1.08382	1.80207	2.15674	1.89549	1.75057	5.59553	5.05412	5.61743	-0.341423	7.77623
LINC00326	-1.89587	-2.97641	-2.68018	-2.14724	-2.87836	-0.0911732	-1.4499	-2.46368	-1.74432	-0.203112	0.126425	-0.0389895	0.570753	6.36021	7.27718	6.38212	1.22312	7.42652
LINC00328	-0.547576	-2.32306	-0.474198	0.0784129	-1.79248	-0.30025	-0.927848	-1.1017	-0.990391	1.80674	2.12731	2.08913	1.94994	6.10573	5.93317	3.93843	0.0354253	1.60885
LINC00466	0.0388913	-1.51442	-0.369473	-0.134102	-0.583425	-0.645161	-1.96803	-2.7627	-1.93673	1.26925	1.59059	1.89158	2.48401	9.06195	6.30158	5.89683	-0.0388918	10.8392
LINC00474	-0.815042	-2.85242	-1.85095	-1.37553	-3.12453	-0.317386	-1.67112	-2.68527	-1.97049	0.155958	0.264625	0.401452	0.842056	6.21851	6.77908	6.37191	0.774944	6.25306
LINC00477	-1.9987	-3.01573	-2.72059	-2.14665	-2.88914	-0.288853	-1.5989	-2.51147	-1.74123	-0.308332	0.0872297	0.0476804	0.408637	6.28355	5.10892	6.30545	0.366206	3.52733
LIPF	-2.21055	-3.44217	-3.13388	-0.0800686	-3.28852	-0.449182	-1.79339	-2.78578	-2.00205	1.38214	0.485026	0.879864	0.416902	5.84633	4.67171	7.53686	0.177681	2.48548
LMOD3	-1.38634	-2.17473	-1.21555	0.229857	-1.76688	-0.449635	-1.80088	-2.00522	-0.62028	0.883778	-0.18031	0.117698	0.226464	5.94545	5.55031	7.58267	0.141804	6.47091
LOC100127972	-0.237381	-1.38522	-1.11863	-1.82131	-2.32244	-0.270413	-1.60055	-2.636	-1.93351	0.576284	1.25789	1.57579	0.577084	6.27924	7.56327	6.30114	0.3407	7.02564
LOC100128176	-2.1108	-3.16107	-2.57036	-2.26758	-3.07345	-0.359455	-1.69799	-2.71775	-2.03489	-0.535263	0.0361805	0.148263	0.262414	7.37933	5.03076	6.22729	0.267074	8.19689
LOC100128185	-0.268792	-2.53079	-3.02933	-1.78602	-2.0705	-0.345654	-1.66553	-2.66346	-1.90854	0.388272	0.427175	-0.144241	2.44073	5.87409	4.69947	5.896	0.309357	3.99851
LOC100128262	-0.679405	-2.83173	-2.5919	-1.9991	-2.35082	-0.0993171	-1.44542	-2.26207	-1.69527	-0.139016	0.118292	0.0849385	1.83331	6.31729	5.84447	12.5708	0.456086	8.23543
LOC100128818	-1.68631	-2.43362	-2.89148	-2.3013	-1.37462	-0.413905	-1.76965	-2.76428	-1.98801	-0.314287	-0.1227	1.46298	1.20772	7.88733	7.00079	9.20728	0.240382	7.5878
LOC100129476	-1.12974	-2.65749	-0.28553	-0.0574999	-0.591585	-0.618683	-1.91717	-2.96388	-2.28971	1.16617	1.27327	1.50876	1.68068	6.01325	4.83863	6.03515	0.0574999	2.6524
LOC100129775	-1.32783	-3.11362	-1.3953	-0.541614	-3.14932	-0.82735	-1.96682	-2.49094	-1.81902	0.184676	0.912087	0.746531	1.16993	14.8749	8.76928	5.58324	-0.00795793	2.20049
LOC100129858	-1.47481	-1.11857	-1.84858	-0.352245	-2.16172	-0.830689	-1.07423	-0.729843	-1.16205	0.445073	0.544603	0.35725	0.98489	7.63375	4.39279	5.93984	1.12197	3.97852
LOC100129884	-1.01973	-1.1774	-2.91182	-2.13424	-1.83796	-0.270448	-1.60382	-2.32347	-1.83167	-0.291635	0.156598	-0.0250769	0.504643	9.14311	4.84915	8.76342	0.395313	8.92723
LOC100129894	-0.630873	-2.53653	-0.701874	-0.877484	-2.74208	-0.686297	-1.98452	-3.03531	-2.35645	1.89196	1.56998	1.66165	2.17987	8.53829	7.55788	6.40053	-0.0196695	2.80326
LOC100129935	-0.163247	-2.48614	-0.157	0.692251	-2.73899	-0.449037	-1.9975	-3.04569	-2.34503	0.666634	2.02069	1.82912	2.5648	5.91622	4.74159	5.93812	-0.0371418	2.55537
LOC100130256	-0.212506	-1.42845	-2.70668	-2.11412	-2.19248	-0.216166	-1.25932	-1.09275	-1.81208	-0.255658	0.00585222	-0.0299945	0.631978	6.20446	5.02984	6.22637	0.34062	2.84361
LOC100130264	-2.1444	-1.64696	-1.35789	-2.48518	0.0119576	-0.372946	-1.72412	-2.7148	-1.90477	0.965656	2.60704	-0.120009	1.21585	5.94701	8.91052	5.96891	0.236142	6.06032
LOC100130507	-0.201044	-1.26863	-0.843264	-0.223889	-1.53763	-0.573079	-1.92327	-2.92568	-2.11988	1.39657	0.204007	-0.158541	2.81357	5.79905	4.62442	7.37701	0.0609484	6.28109
LOC100130741	-1.52956	-2.01451	-3.59396	-0.873211	-3.31459	-1.13128	-2.47339	-3.4674	-2.68692	2.23263	2.05285	1.55689	1.65197	5.16469	3.99006	5.18659	-0.4968	4.53157
LOC100131195	-2.37711	-2.06461	-0.651711	0.00249291	-2.33645	-1.49222	-2.81229	-2.95313	-2.92451	2.1059	1.90051	1.80234	1.87993	5.04474	8.29563	5.06665	-0.878236	2.96193
LOC100131298	-0.420028	-1.68461	-1.73047	-0.20155	-1.32371	-0.615556	-1.95255	-2.96716	-2.16214	1.96124	2.36637	-0.0527143	2.41704	5.72569	6.94491	5.74759	0.0245562	2.36484
LOC100131496	-0.651443	-0.212189	-0.70294	-1.09425	-1.58244	-0.546099	-1.90752	-2.93106	-2.15681	0.680443	0.89213	0.371512	1.42181	5.82007	7.03065	5.84197	-0.00132704	4.75741
LOC100131508	-0.0701151	-3.28119	-0.947355	-1.19493	-2.55942	-0.456127	-1.82665	-2.84041	-2.07639	1.14553	1.97229	1.38879	1.44756	12.6233	4.72172	5.91825	0.085351	2.53549
LOC100131510	-0.622052	-0.688664	-2.21357	-1.1456	-2.24358	-0.39707	-1.38797	-2.0231	-1.98837	0.367237	0.157502	0.671198	0.823069	5.89102	4.7164	5.91292	0.345485	3.6097
LOC100131662	-1.12804	-2.11757	-0.285694	0.211586	-1.19132	-0.976886	-2.30618	-2.6361	-1.94863	2.25576	2.12165	2.63343	1.83937	5.31684	4.14222	5.33874	-0.185539	5.6805
LOC100131860	0.277287	-3.0353	-2.75169	-1.92507	-2.97289	-0.123188	-0.551353	-1.42646	-1.75079	-0.427114	-0.0612078	1.63662	0.54971	6.18575	5.01113	6.20765	0.404152	2.8249
LOC100131864	-2.03818	-3.03559	-2.7402	-2.18021	-2.90657	-0.271402	-1.62058	-2.621	-1.90764	0.0468631	-0.0468631	-0.113674	0.737296	10.4817	5.09213	6.89725	0.372742	2.93593
LOC100132005	0.0448551	-0.761978	-1.38709	-0.65446	-0.976636	-1.34421	-2.81808	-1.511	-2.00248	0.376883	0.318595	0.265521	0.646238	5.1278	5.65537	5.14714	-0.415617	1.76439
LOC100132014	-2.65625	-3.88421	-1.10056	0.10705	-3.38747	-1.48268	-2.78771	-3.83728	-3.15349	1.25351	0.776127	-0.0222635	1.77225	6.0019	4.97332	6.03923	-0.831672	4.38387
LOC100132661	0.216324	-2.48703	-1.55222	-1.22029	-1.57586	-0.66322	-1.99831	-2.83643	-2.20946	1.09682	0.732708	-0.218998	0.307101	5.69311	4.51849	5.71502	0.037941	2.33226
LOC100132735	-0.04247	-1.93022	0.04247	0.333392	-1.19428	-1.04696	-2.36641	-2.73039	-2.63595	1.85314	2.06076	2.6336	2.03684	5.47287	4.98728	5.69327	-0.414386	2.11202
LOC100133106	-0.107028	-2.84347	-2.49624	-1.94615	-2.71113	-0.0829787	-1.38677	-2.42405	-1.71652	-0.184917	0.311	0.279543	1.86666	6.77126	5.3423	7.18722	0.591706	10.4126
LOC100169752	-1.18937	-3.0065	-2.63583	-2.09575	-2.88156	-0.2285	-1.53414	-2.57173	-1.87847	-0.364295	0.152043	0.348654	0.350263	6.55422	8.09918	13.2521	0.443478	3.00751
LOC100192378	-0.247546	-3.02537	-0.726458	-0.395164	-1.56469	-0.240517	-1.54666	-2.58237	-0.17063	0.650205	1.65263	2.44627	1.75216	7.75827	5.31745	6.37259	2.6911	2.98983
LOC100268168	-0.735207	-1.086	-2.25851	-0.95189	-1.37277	0.44897	-1.97882	-1.09676	-1.60692	1.3097	1.04116	1.48863	2.00675	5.80397	4.62934	6.99588	0.0123696	8.25784
LOC100270680	0.522516	-3.53895	-2.62344	-1.68142	-3.41619	-0.787531	-2.12728	-1.62159	-2.42892	0.550887	1.49637	0.749659	0.780212	5.78728	4.61265	5.80918	-0.122933	2.42642
LOC100287166	-0.560572	-1.4726	-2.24815	-1.05472	-2.96215	-0.362876	-1.68753	-2.72507	-1.95804	-0.133087	0.412367	0.353364	0.445909	6.32675	4.96815	6.16468	0.237189	5.50219
LOC100287216	-0.84941	-1.98329	-2.8974	-1.65282	-2.98738	-0.45861	-0.253359	-0.0286284	-2.08494	1.92291	2.51539	1.51916	1.40264	6.00234	6.37094	7.4844	0.141863	2.57696
LOC100288077	-0.866317	-2.99222	-0.682976	-0.142007	-3.33709	-0.700545	-2.03714	-3.04825	-2.35502	2.94165	2.15332	2.72413	3.0962	5.88758	4.71295	5.90948	-0.0362697	2.52673
LOC100289045	0.0421257	-2.23515	-0.711725	-0.764606	-2.49779	-0.6929	-1.6773	-2.35103	-2.35689	0.562156	1.16362	1.6476	1.77117	6.90669	4.6677	6.49092	0.728286	8.52498
LOC100289094	-2.38501	-3.39756	-3.01912	-0.321453	-3.29405	-0.664485	-1.97526	-3.01156	-2.34041	-0.731914	3.73494	-0.366558	-0.0113454	6.51306	4.78926	5.98579	0.0113459	2.60303
LOC100291666	-0.805507	-3.34554	-3.08659	-1.74002	-3.22176	-0.546841	-1.89267	-2.89454	-2.1045	-0.0366602	0.614207	0.179758	0.371251	5.85377	4.67915	6.37189	0.121902	2.49292
LOC100293516	-0.346989	0.143659	-0.887732	-0.479468	-0.778321	-0.60555	-1.06186	-0.143658	-0.746976	1.70043	1.46873	2.02128	1.63105	5.6737	4.49908	5.69561	-0.181124	8.45857
LOC100306975	-0.144391	-0.98228	-0.0884385	0.195345	-1.24567	-0.815132	-1.45626	-1.00309	-0.765851	0.580281	1.30481	0.51274	1.76934	10.8899	4.52076	5.71729	0.62034	3.68678
LOC100505540	-0.797267	-1.93232	-1.04454	0.414441	-0.281463	-0.918417	-2.25093	-2.14153	-2.4919	1.73419	1.06252	1.95335	1.76394	5.54193	5.10307	7.05426	-0.0457916	2.18108
LOC100505663	-0.402509	-3.25858	-1.03277	-0.622963	-3.08214	-0.252996	-1.6035	-2.59429	-1.79604	0.517858	0.586738	-0.0324912	1.20069	6.08346	4.90884	6.10536	0.360013	2.72261
LOC100505701	-0.853488	-2.36692	-2.23928	-1.08378	-3.00972	-0.363579	-1.69792	-2.71235	-1.57583	-0.139797	-0.0789652	0.384544	0.853144	6.17977	5.00514	6.20167	0.302743	2.81892
LOC100505711	0.072216	-3.37987	-0.646085	-1.38396	-2.4792	-0.618252	-1.96061	-2.96351	-2.17166	1.92034	1.04671	1.44323	1.58087	7.68602	4.65711	6.71394	0.0280514	4.85568
LOC100505784	0.29153	-3.50603	-1.39192	-0.931257	-3.43731	-0.482933	-0.938725	-2.85782	-2.11067	0.248333	1.76901	0.30897	1.27408	5.72509	4.55047	5.74699	0.0113034	3.38968
LOC100505841	0.0605187	-2.61258	-2.7963	-2.27547	-3.09287	-0.387759	-1.66037	-0.573217	-1.23449	-0.0787492	0.0818768	0.575304	1.0297	6.18246	7.23391	6.20436	0.237568	7.34983
LOC100505870	-1.97814	-1.41851	-1.83996	-0.942646	-2.86252	-0.261931	-1.56693	-2.60859	-1.88892	-0.296021	0.172554	0.077682	1.28471	11.6439	8.38981	6.35391	0.39716	8.49589
LOC100505890	-0.354963	-1.77013	-0.509821	0.460212	-2.33545	-1.08654	-1.0725	-3.45826	-2.73077	1.50771	1.03481	1.51904	1.74008	5.4494	4.17023	5.36675	-0.528162	1.984
LOC100505909	-1.46979	-2.75208	0.0127244	0.162836	-1.54399	-1.52415	-2.82362	-2.98612	-3.17117	1.16398	0.679646	1.26374	1.42322	5.09286	3.91824	5.75838	-0.563151	4.00468
LOC100505964	-0.354488	-2.13908	-0.719701	0.520074	-1.70161	-1.55832	-2.09202	-1.76923	-0.642419	0.879908	1.0037	0.241117	1.11871	5.38773	4.5932	4.99447	0.435961	4.35343
LOC100506034	-0.439081	-3.43095	-2.06256	-0.389953	-2.4384	-0.688786	-2.00157	-3.03552	-2.35521	1.68976	1.30536	1.79484	1.83858	6.37432	4.7519	5.94843	-0.0135741	2.56568
LOC100506050	-2.10422	-3.11068	-2.76034	-2.21777	-2.99671	-0.360871	-1.69302	-2.70845	-2.02081	2.54791	-0.000587	0.641909	0.320533	6.59845	5.13648	6.25961	0.306576	6.90308
LOC100506159	-0.877844	-1.25623	-0.619794	-1.65055	-1.65585	-0.177347	-1.52541	-2.53372	-1.83991	-0.205687	0.0575867	-0.0670447	3.02441	8.52377	5.18429	6.41623	2.76917	2.99806
LOC100506165	-0.854885	-3.21668	-1.45104	0.12487	-1.18532	-0.790365	-2.10954	-1.89652	-2.42676	1.37015	-0.461815	1.0623	1.89812	5.76619	7.51646	5.78809	-0.127082	2.40533
LOC100506195	-0.359299	-2.91313	-1.97235	-1.06802	-3.33871	-0.642567	0.880746	-2.98327	-2.21852	0.764551	1.20599	1.50807	0.703364	5.85989	9.34005	5.88179	0.0182362	2.49904
LOC100506229	-1.68097	-2.99844	-0.973096	-1.07425	-2.88944	-0.236558	-1.59594	-2.64086	-1.91798	1.49577	0.174856	0.513797	0.460889	6.29589	8.10531	6.31779	0.355201	9.41535
LOC100506234	-1.27712	-1.72393	-0.974553	-0.493222	-1.41851	-0.939864	-1.60733	-2.50274	-1.37204	1.74403	1.51174	1.17169	1.17717	5.36261	5.22123	5.38452	-0.420593	10.9503
LOC100506236	-0.0666838	-0.781318	-0.181206	-0.285258	0.379407	-0.515329	-1.82503	-1.67682	-0.731675	1.67495	1.26897	0.812121	0.0666833	6.06433	5.0376	6.08623	0.15846	6.21612
LOC100506242	-1.70888	-2.29885	-2.37687	-0.601209	-3.14237	-0.527468	-1.83437	-2.86882	-2.14619	1.32645	1.83414	1.12903	1.2616	6.06096	4.88698	6.08286	0.14283	6.36375
LOC100506253	0.0486035	-2.07584	-0.0486035	0.458547	-0.942503	-0.889278	-1.38441	-1.67434	-2.47325	2.35896	1.96319	1.9083	1.76752	5.54094	5.67589	6.25339	-0.332028	2.88304
LOC100506317	-0.313458	-2.00669	-1.58906	-0.51438	-1.50125	-0.54162	-1.88218	-2.87461	-2.09409	0.450706	0.947574	0.766305	0.899678	7.3598	4.55727	6.50768	0.0904512	2.37104
LOC100506348	-1.85791	-2.90083	-2.52699	-1.9895	-2.78039	-0.133602	-1.43772	-2.47748	-1.24583	-0.256304	0.281997	0.15668	0.45817	11.9741	5.29749	6.49401	0.539933	3.11126
LOC100506389	-1.94223	-3.26067	-2.97184	-1.81888	-3.19825	-0.326625	-1.54486	-2.70726	-1.95432	0.404582	0.88906	1.34738	1.00381	5.97416	4.79954	5.99606	0.196367	2.61331
LOC100506406	-1.97961	-0.924049	-2.02689	-0.573372	-2.86116	-0.208141	-1.57494	-2.61546	-1.88031	-0.278189	0.13565	0.0614467	0.686101	6.30648	10.769	6.95943	0.378112	4.46147
LOC100506409	0.320029	-3.31495	-1.78984	-1.39256	-3.24094	-0.508454	-1.87322	-2.89194	-2.12606	0.465609	-0.308265	1.05857	0.285468	5.8697	4.69507	5.8916	0.038559	8.46928
LOC100506478	-1.01406	-3.90319	-0.480249	0.00353861	-3.74585	-1.01122	-2.34101	-3.35324	-2.60518	1.05174	1.23263	1.21022	1.29481	5.47775	6.18892	5.49965	-0.363668	2.1169
LOC100506507	-1.22588	-1.66033	-1.00097	-0.0102892	-2.29613	0.055232	-2.44147	-1.86017	-2.01364	1.61083	1.50249	0.951124	1.068	5.12162	3.947	5.14352	-0.662024	3.70922
LOC100506540	-2.00375	-1.87992	-2.60121	-0.1461	-2.82906	-0.236668	-1.58203	-1.50625	-1.77944	-0.504907	0.0745606	-0.221145	0.333802	6.03766	5.43176	6.75307	0.379335	2.8108
LOC100506542	0.857156	-1.64548	-0.00978422	-1.09326	-1.25807	-0.642303	-1.95685	-2.98608	-2.23923	2.42358	2.6012	2.91729	2.97519	5.9105	4.73588	5.9324	0.00978374	5.54311
LOC100506546	-1.82125	-3.26405	-2.94426	-2.37764	-3.09339	-0.356369	-1.69579	-2.69862	-1.92012	2.37842	-0.0802474	-0.229397	1.36402	6.10296	4.92833	6.12486	0.289328	2.7421
LOC100506630	-2.22573	-0.751544	-1.34946	-1.45085	-1.44566	-0.467037	-0.575741	-2.17792	-2.10418	2.85074	2.9348	3.10285	1.94253	7.62941	5.49665	5.96507	0.0849357	2.58232
LOC100506670	-2.31899	-1.83088	-1.20984	-1.18245	-3.29782	-0.629283	-1.96082	-2.97259	-2.20209	-0.112484	-0.0172482	-0.302514	-0.0525832	5.876	4.70137	5.8979	0.036047	2.51515
LOC100506687	0.530041	0.947529	0.570577	0.961502	1.41383	-0.0260041	-0.0176709	0.0120285	0.130708	-0.3201	-0.147864	-0.322433	-0.22599	-1.9359	-3.11053	-1.914	-0.502629	-2.73517
LOC100506769	-1.33479	-3.49046	-1.47312	-0.714144	-3.36754	-0.69026	-2.03518	-3.03716	-2.24623	1.2054	1.06938	1.82626	1.71712	5.70046	4.52583	6.25463	-0.0188813	2.33961
LOC100506837	-0.0819874	-2.92275	-2.65543	-2.10869	-2.88466	-0.271236	-1.57127	-2.61482	-1.9154	-0.343406	0.194181	1.6352	0.371001	6.52752	5.16849	6.36502	0.401274	2.98226
LOC100506853	-1.0184	-2.22051	-0.914621	-0.992028	-1.93174	-0.689113	-2.02776	-3.06511	-2.27239	0.444077	0.223765	1.85934	0.13585	5.7117	4.77751	7.32033	-0.148406	3.38276
LOC100506865	-0.733192	-3.12599	-1.00724	0.0966759	-2.49829	-0.644743	-1.97106	-2.99694	-2.20207	1.74286	0.765097	0.0144315	1.10664	5.67644	4.50182	5.69834	-0.014431	2.31559
LOC100506926	-0.960258	-3.36072	-1.13593	-0.0541649	-2.34249	-0.632231	-1.36448	-2.98246	-2.17682	0.896953	1.04805	1.25362	0.445281	7.44434	4.60546	6.72569	0.0332909	5.52797
LOC100506955	-2.29569	-3.11098	-1.68866	-0.617644	-3.33646	-0.564785	-1.88488	-2.88983	-2.13392	-0.476548	0.131543	-0.22143	0.288063	5.70812	4.53349	5.73002	0.128524	2.34727
LOC100507033	-1.33091	-2.11032	-1.19714	-1.00906	-2.03779	-0.583923	-1.25267	-2.08515	-2.15023	-0.494753	0.0299802	2.39995	0.657137	5.8756	4.70098	6.37244	0.0774193	2.51475
LOC100507066	-2.11933	-0.709137	-2.96299	-1.02963	-1.21236	-0.379888	-1.70434	-2.71188	-1.94257	-0.221616	0.329724	0.0177112	0.52818	5.9279	4.75327	5.9498	0.322305	2.56705
LOC100507096	-1.47435	-2.80793	-0.922856	-0.187626	-3.47043	-0.83363	-2.18438	-3.18392	-2.39691	1.64909	1.57864	1.84897	1.03496	5.61116	4.43654	5.85137	-0.169382	2.25031
LOC100507100	0.363159	1.77232	0.252361	0.103921	0.951722	1.15242	1.29355	1.18424	1.21803	-0.24415	-0.101389	-0.196595	-0.135528	0.309208	0.953141	1.89943	0.368079	0.101389
LOC100507127	-1.42611	-1.29707	-0.420114	-0.15718	-0.680853	-0.220169	-1.55406	-1.07273	-1.04079	0.574949	1.11908	0.00717401	1.35162	6.42666	8.12709	6.27696	0.360445	4.24833
LOC100507140	-0.848275	-2.05822	-0.968302	0.506674	-1.76627	-0.255532	-2.18229	-2.75178	-2.10792	1.19786	1.2656	0.751417	0.380223	5.62972	4.5502	6.60446	0.774837	2.26887
LOC100507218	1.29736	1.4216	0.208521	0.310814	1.52648	0.397311	0.422561	0.384816	0.496604	-0.83696	-1.66094	-0.966909	-0.778808	0.240309	-0.659649	0.26221	1.52845	-2.02466
LOC100507222	-2.03627	-3.09609	-1.88035	-0.117971	-2.69645	-0.3351	-1.65122	-2.6751	-1.93118	-0.37863	0.0485826	0.00167704	0.290854	6.22118	7.36162	6.58442	0.332307	2.86033
LOC100507362	-2.30867	-3.32639	-0.567464	0.195673	-2.14546	-1.53885	-2.87564	-3.88901	-3.20749	1.32261	1.63931	1.11286	1.53013	5.05019	3.87556	5.07209	-0.884694	1.68934
LOC100507390	0.236133	-2.35101	-1.49346	-0.563808	-1.71254	-0.513417	-1.85688	-1.95943	-2.08198	0.516417	0.100132	0.668105	1.18607	5.88917	4.71454	5.91107	1.10427	3.12049
LOC100507431	-0.28903	-0.496168	-2.30531	-0.714633	-2.1293	-0.175519	-1.51061	-1.23751	-1.83862	-0.130088	0.293189	0.0216527	0.909375	6.36318	7.7428	6.87833	0.430414	4.90442
LOC100507521	-1.50179	-3.22678	-1.46279	-0.356663	-1.66785	-0.389704	-1.73069	-2.72156	-1.93751	1.16271	1.72964	1.97311	1.85172	5.87243	4.69781	5.9875	0.235228	8.32882
LOC100507530	-0.987033	-0.929073	-1.191	-1.20642	-3.24072	-0.595659	-1.9438	-2.94613	-2.24046	-0.463399	0.298908	1.94352	1.97912	8.63573	4.77165	5.96818	0.0456467	5.31203
LOC100507632	-0.248166	-1.90215	-1.29515	-1.17962	-2.11648	-2.39297	-2.33338	-1.66957	-2.09263	1.23802	1.28865	1.18921	1.43136	6.60644	2.94798	4.1445	-1.79789	2.98606
LOC100507637	-0.592875	-1.6312	-1.90262	-0.451871	-2.00586	-0.826965	0.182132	-0.460931	-0.875042	1.74722	2.78038	1.11974	1.52188	5.39524	4.22061	5.41714	0.0258451	2.03439
LOC100507651	-0.908386	-3.03642	-1.13619	0.112911	-2.88611	-0.184561	-1.50543	-1.59427	-1.79454	-0.145889	0.00890064	0.523815	0.542078	6.34607	9.6812	6.36797	0.474537	2.98522
LOC100509091	-2.03745	-3.01612	-2.75856	-2.18934	-2.88484	-0.264738	-1.61758	-2.05056	-1.88568	-0.109036	0.00793457	-0.0784159	0.584891	6.22149	5.04687	6.2434	0.357362	8.00005
LOC100509121	-2.10719	-3.34625	-2.97444	-2.48759	-3.20493	-0.441425	-1.69102	-2.72546	-2.05728	-0.185118	1.93755	0.177983	0.53975	5.75369	4.57906	5.77559	0.270566	2.39283
LOC100509541	-1.14543	-2.75108	-1.7109	-2.49399	-2.83019	-0.535717	-1.8698	-0.38132	-2.13711	2.4003	2.40764	2.34782	2.42682	5.94064	4.76601	5.96254	0.112975	2.57978
LOC100509968	-0.551154	-3.22846	-2.89883	-2.328	-1.6097	-0.394201	-1.74539	-2.75363	-2.05754	0.712944	0.218307	1.28999	0.246397	6.1323	9.63814	6.15421	1.96376	2.77145
LOC100652770	-0.99375	-1.87708	-1.11379	0.229027	-2.20473	-0.893643	-2.20705	-3.23642	0.590301	3.22992	2.80803	3.80255	2.90426	5.66872	4.49409	9.60142	-0.229027	2.30786
LOC100653006	-2.25748	-3.52614	-0.895992	-1.23461	-3.37191	-0.538698	-1.8396	-2.84633	-2.10987	0.830558	0.783361	1.27853	0.249933	6.75017	6.43096	5.68071	0.122903	2.60143
LOC100653325	0.104064	-1.0127	-2.58892	-0.224862	-1.14916	-0.235619	-1.53828	-2.57958	-1.85516	-0.350428	0.204588	0.0650358	0.36314	6.37641	9.46419	6.39831	0.438951	4.7531
LOC126536	-1.00369	-3.72725	-2.8187	-0.569367	-1.36595	-0.787785	-2.12833	-2.32888	-2.3575	1.36769	0.519609	1.37322	0.153745	5.64733	5.35192	5.66923	-0.153745	2.28647
LOC146336	-1.97233	-2.97843	-0.720202	-0.789486	-2.87498	-0.279282	-1.61281	-2.08146	-1.86107	-0.251284	-0.0740819	-0.0284162	0.523299	7.30156	13.0422	6.15315	0.263435	2.7704
LOC150568	-0.426041	-3.99382	-1.92413	0.128053	-1.90362	-1.07859	-2.44555	-3.45277	-2.723	0.997815	1.59274	0.0460448	1.43446	5.34488	5.14172	5.36679	-0.0455646	7.53615
LOC150622	-0.763839	-3.38932	-0.426629	0.538671	-1.69627	-1.38247	-2.72017	-2.97063	-2.93862	1.91253	0.880698	2.01681	1.45541	4.96473	3.79011	5.26207	-0.703153	4.60181
LOC151300	-2.06236	-3.07468	-2.68967	-2.16963	-2.99056	-0.343005	-1.65386	-2.69755	-2.02829	1.41343	1.95723	1.55496	2.11562	6.27734	5.31185	6.75797	0.308989	5.66121
LOC151658	-0.380381	-3.19362	-1.69009	-1.55855	-3.03289	-0.315701	-1.64386	-2.65644	-1.90666	1.37369	1.54495	2.13506	0.165161	6.1875	5.01287	6.2094	0.338509	5.14036
LOC152586	-2.36426	-3.35726	-0.531189	0.00553179	-2.1905	-0.64577	-1.95449	-3.00151	-2.28703	1.2123	2.26687	1.84616	0.591129	6.56786	8.15259	5.96406	-0.00553131	2.5813
LOC154822	-1.42715	-1.09957	-0.741132	-0.502306	-0.782598	-1.07405	-0.104587	-3.41538	-1.98714	0.275814	1.52895	1.05092	1.07608	5.47409	4.29946	10.6806	-0.410973	6.25078
LOC157627	-0.483469	-2.52506	-0.921119	-0.130491	-2.48328	-1.32386	-2.47208	-2.41986	-2.63022	2.03127	1.78914	1.54916	1.898	5.58623	3.87795	5.07448	-0.777471	2.55692
LOC200261	-1.32123	-3.12763	-2.95107	-2.38625	-2.44914	-0.468161	-1.78982	-2.84968	-0.388943	2.04214	2.46111	2.81835	2.88998	7.10117	4.65515	8.22576	-0.0134196	2.46893
LOC219731	-0.0275733	-0.623739	-0.385433	-0.648086	-0.896163	-0.376449	-0.879201	-0.615012	-0.792213	1.65352	2.73308	2.44688	2.44933	7.25728	7.05858	5.42509	-0.335248	2.49196
LOC255177	-0.511073	-2.80056	-2.44013	-0.466641	-2.714	-0.0784235	-1.38923	-2.43665	-1.74326	-0.153957	0.506686	0.535832	0.788373	6.51942	7.53584	6.54132	0.560486	8.0068
LOC255480	-1.96117	-2.95064	-2.65733	-2.09018	-2.81898	-0.193703	-1.54413	-2.54259	-1.81863	-0.135509	0.0322962	0.23475	0.577184	6.3397	5.16508	6.3616	0.454713	2.97885
LOC284260	-0.529123	-0.60205	-1.74666	-0.0130849	-1.76469	-0.599454	-1.80417	-2.18504	-2.26014	0.446695	1.45587	0.288899	0.990947	6.11932	4.73424	5.93077	0.194452	4.53245
LOC284561	-1.94652	-2.95317	-2.72514	-1.7212	-2.86039	-0.211321	-1.56482	-2.59567	-1.81192	-0.263089	-0.0220337	1.54426	1.17626	6.16359	6.91882	6.18549	0.332388	6.88121
LOC284648	-0.0278687	-3.30418	-0.0625191	-0.802183	-1.39107	-0.622155	-1.93458	-2.96234	-0.1212	0.35747	0.50988	1.22296	-0.0866804	5.94441	4.76978	5.96631	0.0474062	2.58355
LOC284801	-1.05289	-3.44012	-0.968381	-1.07192	-3.3167	-0.697452	-2.01729	-3.03939	-2.28693	1.24897	2.79996	0.937717	0.84374	5.83707	5.06015	6.52973	-0.0401726	2.47622
LOC285074	0.586668	0.845558	0.580039	0.517796	0.823656	0.398285	0.583096	0.621924	0.665421	-0.222382	-0.349139	-0.247865	-0.261437	-0.0109507	-1.00963	0.0109507	-0.314231	-3.3718
LOC285389	-1.54931	-3.17837	-1.91602	-0.570392	-2.15107	-0.46851	-0.37295	-2.85149	-2.09536	1.8417	1.35563	0.766081	2.2915	5.77355	4.59893	5.79546	0.0115509	4.88199
LOC285441	0.0188212	-1.98225	-2.50974	-0.80819	-2.35669	-0.414679	-1.77374	-2.24809	-0.736548	-0.127729	0.886392	0.240664	1.35596	6.0197	5.57233	6.0416	0.171169	2.65885
LOC285548	-0.352473	-1.83534	-0.722957	-2.57056	-2.69212	0.1082	-2.08759	-3.0812	-2.30187	0.230793	0.709336	-0.137349	1.12895	5.7359	4.56127	6.08292	-0.0792994	2.37504
LOC285696	-0.852378	-1.19409	-0.534916	0.149267	-0.996556	-0.605484	-0.906325	-1.58157	-1.4138	1.07265	1.22266	1.50189	1.09172	5.8505	3.9855	7.0154	-0.688076	1.69281
LOC286359	-1.29297	-2.58628	-2.94994	-1.7674	-3.24627	-0.371419	0.156158	-1.04953	-1.99754	0.245314	-0.0830417	-0.23977	0.453794	5.87823	4.7036	5.90013	0.109676	2.51737
LOC338579	-0.0838041	-2.65278	-1.72415	-0.433742	-1.60034	-0.387256	-0.92256	-0.625108	-0.815827	-0.600207	1.05777	0.425024	1.93352	6.21515	4.85234	6.04886	0.167831	2.66611
LOC338651	0.165028	-0.357724	-0.540619	-0.0433259	-2.0742	-0.658196	-1.98095	-1.08203	-2.32863	0.383231	0.350402	0.743817	1.92247	5.91721	4.74258	5.93911	-0.0335388	9.17985
LOC338799	1.05113	1.35361	1.73529	1.81712	1.465	0.666817	0.777666	0.77467	0.737294	1.06556	0.554787	0.586424	0.495112	-1.92906	-3.10368	-1.90716	0.623236	-1.32178
LOC339240	-1.52008	-1.41206	-0.537161	0.587898	-1.33254	-1.10634	-2.30814	-1.75779	-2.53279	2.2674	2.07584	2.61376	2.51455	4.38802	3.63895	4.68336	-0.630138	1.5626
LOC339260	-0.192401	-3.22296	-1.27056	-0.219271	-2.54021	-0.498242	-1.79523	-2.8443	-2.16869	2.45874	3.77179	3.49627	2.49016	6.13677	10.0338	6.15867	0.175907	2.77591
LOC339316	-1.78446	-4.18459	-1.71558	0.31887	-4.05872	-1.41163	-2.7602	-3.76327	-3.05754	1.24889	1.1018	1.11496	2.07032	7.34731	3.94634	5.14287	-0.776768	5.82579
LOC340073	-2.09237	-3.11309	-2.55728	-2.26728	-2.9929	-0.396785	-1.71442	-2.74634	-1.98938	1.20494	-0.0663242	1.35885	2.93201	6.13498	6.17147	6.68768	0.232971	3.43866
LOC348761	-0.955766	-3.30659	-1.94437	-2.42331	-1.39522	-0.0546451	-1.90064	-2.94517	-2.2248	3.22209	3.70439	3.74842	2.78449	5.99536	7.72705	6.01726	0.0546455	4.32499
LOC348840	-2.32746	-1.33243	0.0755539	0.08319	-2.92136	-0.51922	-1.8557	-2.89299	-2.17291	-0.548698	1.21007	1.15002	0.203558	5.66652	4.49189	5.68842	-0.0368862	5.67367
LOC349160	0.0301595	-3.31045	-1.11864	-1.95757	-3.20489	0.334018	-1.93434	-2.96715	-2.18962	0.752251	0.599618	2.92122	0.429231	5.85182	9.08667	6.52201	-0.030159	4.39404
LOC374890	0.126462	-3.34606	-0.126462	0.179373	-2.95173	-0.879063	-1.7456	-0.651306	-2.50178	3.1023	2.90497	2.84499	3.51076	5.3582	4.18358	5.3801	-0.385574	1.99735
LOC388882	-0.0682402	-3.06193	-0.279638	0.77093	-0.777779	-0.599131	-1.94025	-0.701454	-2.17459	2.47931	2.18797	2.4607	2.07082	5.81822	4.6436	5.84013	0.0307598	4.95935
LOC389043	-0.280794	-3.32742	-1.61124	-1.66279	-3.21166	-0.576019	-1.90187	-1.80433	-2.22043	1.14327	1.08871	3.33083	1.82124	6.00845	5.14455	6.03036	0.0957174	2.6476
LOC399815	0.410643	-2.05402	-1.22074	0.491304	-2.55679	-0.58335	-1.57437	-2.35613	-2.20916	1.34582	1.93078	1.71517	0.228093	5.73255	4.55792	6.66543	-0.0489869	4.47608
LOC400084	-1.84312	-2.83793	-2.50885	-1.95161	-2.728	-0.0321999	-1.43148	-2.47734	-1.7621	-0.157636	0.357144	1.53996	0.605054	6.46897	5.29434	6.49087	0.524051	3.10812
LOC400550	-0.240519	-0.967803	-1.34419	-0.654509	-0.909197	-0.356235	-1.64226	-2.73745	-1.98835	-0.629125	0.530264	1.00777	0.332242	5.91671	5.36864	6.04972	0.172054	3.39255
LOC400620	-0.078239	-1.33282	-1.27218	-1.4318	-2.6831	-0.360446	-1.67448	-2.701	-1.95993	2.45971	3.09906	2.35206	2.91492	8.33249	11.5112	6.22368	0.30551	2.84093
LOC400655	0.08424	-0.77521	-0.261117	0.211689	-1.47582	-0.544062	-1.74913	-2.3847	-2.17305	1.39987	0.939688	1.54413	2.06489	8.03483	4.55969	5.75621	-0.0229549	10.4057
LOC400794	-0.758915	-1.66524	-0.250502	0.27042	-1.0214	-1.1201	-1.88071	-1.48077	-2.17035	2.13612	2.20264	2.19684	2.81532	4.26158	4.95462	6.27619	-0.826364	1.93486
LOC400943	-0.431861	-3.36277	-2.12112	-1.38593	-3.24058	0.0729632	-2.05765	-3.06962	-2.25837	1.89046	0.39575	-0.150546	0.744512	5.63002	6.70848	5.65192	-0.0531945	4.31107
LOC401098	-0.73992	-1.80148	-2.38125	-1.46564	-2.43005	-0.439003	-1.75979	-2.76619	-2.0067	-0.320093	0.27115	-0.0695872	0.437192	5.84567	4.67104	5.86757	0.258936	4.9312
LOC440040	-2.80728	-3.76829	-0.00201845	0.00201893	-3.63291	-1.02606	-1.96864	-3.37674	-2.59216	1.31483	1.90322	1.82085	1.7508	5.43417	4.25955	14.7855	-0.370359	9.9793
LOC440356	-1.28054	-1.54009	-0.0759597	0.0222502	-1.15162	-1.38275	-2.69213	-2.38494	-2.05103	2.40724	1.37473	1.0941	0.487307	5.22882	4.0542	5.25072	-0.70836	1.86797
LOC441052	-0.161136	-3.4118	-0.98029	0.370562	-2.54305	-0.683045	-1.98615	-3.02985	-2.36326	-0.305697	0.668802	1.10349	1.48475	5.95361	4.77899	6.23057	-0.00687933	2.59276
LOC441495	-0.457278	-3.45762	-1.78454	-0.108908	-2.23014	-0.671875	-2.01634	-3.02332	-2.33227	-0.707883	1.27491	0.837584	0.999209	6.20534	14.2374	5.91309	-0.0282683	2.53034
LOC51145	-0.0187669	-1.48004	-0.436508	0.0187669	-2.28958	-0.749437	-2.11327	-2.02488	-2.3657	1.82186	2.1633	1.89685	1.29648	5.62822	4.45359	6.67641	-0.202415	4.19127
LOC541472	-1.52527	-2.2359	-1.49127	-1.06226	-1.9496	-0.793512	-1.32368	-1.84284	-1.41002	0.423887	0.772678	0.708175	0.9919	4.58025	1.29354	2.49006	-0.0749001	4.69897
LOC554201	-0.503886	-2.83845	-1.00554	-1.93228	-2.74101	-0.123828	-1.42242	-1.75333	-1.79993	-0.189569	0.489366	0.474728	2.07649	6.5121	16.3135	7.13093	0.543284	3.15124
LOC554207	-0.256634	-2.11882	-0.682497	0.441437	-1.96475	-0.701041	-2.51461	-1.53984	-2.54288	2.31834	1.71767	1.90239	1.51523	6.18383	4.06333	5.80439	0.212696	3.15259
LOC57399	-1.04016	-3.46393	-1.49311	-0.663095	-3.36668	-0.673271	-2.01204	-3.02246	-1.99816	2.15673	1.87992	1.46536	0.975826	5.80323	5.07087	5.82513	-0.017601	2.44238
LOC642620	-0.437284	-2.98809	-2.6103	-2.08462	-2.2131	-0.267906	-1.57391	-2.62228	-1.94665	-0.347485	0.357331	0.058002	1.88991	7.62758	7.56463	6.61282	0.384976	7.72798
LOC643441	-2.14483	-2.29626	-3.07683	-1.749	-3.06725	-0.679666	-2.01068	-3.02928	-2.35299	1.60585	4.2897	1.27694	1.65833	6.34719	4.74864	5.94517	-0.0198078	6.99989
LOC643659	-0.929165	-3.32472	-1.34639	-0.624666	-1.26351	-0.584796	-1.89881	-2.93168	-2.25205	3.36869	1.83412	-0.11364	1.33672	6.03188	4.85726	6.05378	0.685473	5.32085
LOC643797	-2.2572	-3.25356	-2.50811	-1.59172	-2.18947	-0.531591	-1.85639	-2.42646	0.263379	-0.573447	-0.129609	-0.270189	0.274736	8.24307	4.82092	6.01745	0.0735812	2.6347
LOC645195	-0.360975	-1.586	-1.00255	0.00525808	-1.38692	-0.936656	-2.25072	-2.48519	-2.48849	0.764299	0.353256	1.24836	1.65061	5.27349	4.09886	8.36417	-0.302467	3.2503
LOC645206	-1.02828	-3.19226	-2.90081	-2.33588	-1.90639	-0.33216	-1.70582	-1.71446	-1.95878	0.713057	0.891331	-0.258465	1.34994	6.03591	4.86128	8.90995	0.209663	2.67506
LOC645321	0.740333	-1.55534	-0.354094	0.00595522	-2.39506	-0.901501	-2.23769	-1.84546	-2.5238	2.95203	2.98473	2.85143	2.31393	5.65083	4.4762	5.67273	-0.233809	8.56987
LOC645984	-1.95589	-1.79691	-2.6574	-2.10262	-2.83281	-0.190195	-1.53799	-2.54001	-1.83359	-0.152251	0.0380692	-0.0380692	0.551979	9.98918	6.59349	8.57336	0.454082	6.25589
LOC646627	-1.77518	-2.77721	-2.41469	-1.87604	-2.66919	-0.0595155	-1.35768	-2.40694	-1.71925	-0.118109	0.492435	0.29371	0.616453	6.56664	5.87136	6.96921	0.608286	4.95287
LOC646938	0.16581	-1.3338	-1.04687	-0.65908	-2.27374	-1.25219	-0.984399	-0.424202	-0.687688	0.553236	0.75792	1.35997	2.35617	4.82992	3.6553	4.85183	1.08612	1.46907
LOC646999	-0.0177183	-1.62797	-0.892758	-1.59081	-2.72811	-0.458088	-0.493064	-0.811881	-0.858286	0.413303	0.0177183	0.409629	0.371319	5.91506	5.05528	5.93696	0.0878935	2.55421
LOC647107	-0.996881	-3.39184	-0.959218	-0.829518	-2.78355	-0.389352	-1.73131	-2.72296	-1.94014	1.01297	1.70028	1.68481	1.16476	7.3995	4.71153	7.56249	0.238914	4.62699
LOC647323	-0.966094	-3.07671	-2.84957	-2.27896	-2.94916	-0.378539	-1.72991	-2.73397	-1.95192	0.123094	0.283526	0.278849	0.596706	6.00267	4.82805	8.2588	0.22307	6.61889
LOC647589	-1.68128	-3.50351	-3.1168	-1.58036	-3.4068	-0.784639	-2.08421	-3.13294	-2.46803	0.0938883	2.23686	0.939945	0.260701	7.63913	4.68262	5.87914	-0.112632	2.84651
LOC653581	-1.17652	-3.51284	-2.69152	-0.415999	-3.3472	-0.629983	-0.535792	-2.97087	-2.20669	2.69105	0.0587392	0.430409	-0.149774	5.85971	4.70868	5.88161	0.0241432	3.98399
LOC728485	0.429463	-1.38202	-1.42871	-0.923166	-2.0437	-0.655572	-1.9736	-2.84707	-2.24725	0.654283	-0.235201	-0.295161	-0.00672674	7.33586	7.89985	5.91202	0.00672674	7.15561
LOC728716	-0.136369	-2.22949	-2.55966	-1.18049	-1.41492	-0.206308	-1.50891	-2.55229	-1.88124	-0.29011	0.319077	0.114281	1.86449	6.42424	5.24962	6.44614	0.470024	3.06339
LOC729121	-0.486808	-2.07261	-1.56463	-0.810623	-2.88468	-0.212557	-1.57297	-2.59933	-1.82526	-0.0254335	0.989576	1.14091	1.73312	6.12289	8.17894	6.14479	0.327446	4.06419
LOC729444	-0.130117	-2.35475	0.0795167	0.536633	-2.15639	-1.01684	-2.82856	-3.21899	-3.13755	2.0084	2.40033	2.3078	2.00078	5.80572	4.96916	5.6378	-0.723721	2.33451
LOC729866	-0.519955	-1.91643	-2.98704	-2.00117	-3.15317	0.0680156	-1.61423	-0.760888	-1.93048	-0.262739	0.515851	0.158197	0.487603	7.12373	4.75469	5.95122	0.192243	2.56846
LOC729911	-0.455532	-2.15093	-2.62781	-0.932833	-3.02963	-0.425363	-1.7813	-2.15556	-2.02378	0.336946	0.0506997	0.51743	2.45612	7.10027	4.85643	6.05296	0.193753	5.72831
LOC730227	-0.498911	-3.3515	-0.642972	0.558076	-1.69915	-1.75733	-2.44318	-1.83613	-3.39778	2.00247	1.56863	1.31007	1.29811	4.81438	5.35269	4.83628	-1.09423	7.48088
LOC732275	0.0715623	-1.3965	-0.821039	-0.0715628	-1.20162	-1.01223	-2.36552	-2.65216	-2.62307	0.441688	1.96077	1.28731	1.91232	5.50223	4.3276	5.52413	-0.366324	2.14138
LOC780529	-2.24253	-3.16501	-1.25958	-0.714058	-3.02773	-0.444444	-1.3402	-2.79636	-2.00179	-0.255375	3.13547	-0.16049	0.475766	5.97788	10.851	5.99978	0.194646	11.8536
LOXHD1	-0.806533	-2.77047	-1.29981	-0.662085	-2.16096	-0.842212	-1.91565	-2.5315	-2.06709	0.784786	0.959631	0.493869	1.17646	5.70143	6.23152	6.73119	-0.139377	3.65141
LPAL2	-0.59876	-2.71925	-1.37121	-2.18992	-2.53068	-0.14017	-1.52356	-2.52302	-1.76927	-0.259557	0.705233	-0.0587158	0.574736	6.15266	5.93419	6.56987	0.391404	11.3181
LPHN1	0.0295348	0.811393	0.510922	0.717202	0.92472	0.691375	0.717214	0.712938	0.85765	-1.45678	-1.62564	-1.31714	-1.32846	-2.76973	-3.94436	-2.74783	-0.424286	1.41025
LPIN1	1.06012	1.25808	0.962454	0.326282	1.02082	0.840152	0.995054	0.892049	1.13339	-0.241344	-0.237947	-0.265905	-0.22577	-1.41494	2.32901	-1.39304	0.394521	-4.77579
LPO	-0.752317	-3.35319	-0.454566	-0.668748	-2.73744	-0.497516	-1.84776	-1.56223	-0.832449	-0.504197	0.0108409	0.859503	0.268446	5.96964	6.61739	5.99154	2.63668	2.60879
LPPR1	0.251489	-0.796627	-0.831818	-0.999723	0.0558825	-0.743417	-2.04348	-2.86354	-2.42298	0.445443	1.19198	0.928288	1.88876	5.89507	9.91137	5.91697	-0.0675488	7.51774
LRAT	-0.422818	-2.20543	-0.841146	-0.484231	-1.71086	-0.91318	-1.58782	-1.41469	-1.47674	1.47532	1.85792	2.19587	1.79398	8.00894	4.5326	5.60419	-0.0320458	3.54561
LRIT2	-2.26989	-3.49926	-3.17161	-1.72482	-3.31791	-0.516552	-1.86181	-2.86047	-2.03971	0.771312	0.468052	0.243379	0.0803142	6.45313	4.60777	7.15659	0.0899997	8.45687
LRP2	-0.553622	-2.09255	-2.04744	-2.28036	-3.01088	-0.262444	-1.61596	-2.55208	-1.92289	-0.335832	-0.0359054	0.480062	0.409699	7.92875	5.05518	6.25171	1.74513	10.0785
LRRC15	-1.06923	-1.01048	-0.151632	-0.751879	-1.00045	-0.750541	-1.26371	-1.63312	-1.36292	0.754371	1.22754	0.2594	0.237978	5.91243	5.37695	5.67504	-0.0832279	2.46763
LRRC27	-0.46272	-1.40482	-1.17241	-1.28988	-1.69139	-0.00388276	0.0304393	-1.17236	-0.72031	2.26028	2.46838	2.36944	2.23879	5.49162	4.55185	4.1591	-0.0620781	2.4555
LRRC32	0.801162	1.12	0.868524	0.523948	1.12365	-0.0507979	0.0531106	0.0950332	0.0507979	-1.14164	-0.837315	-0.813042	-0.995563	0.566191	-0.608435	0.588092	0.208098	-2.79466
LRRC3C	-0.884288	-3.02744	-0.997879	-1.14042	-1.22592	-0.675365	-1.92257	-2.9995	-2.21916	-0.497419	1.36539	-0.223164	0.251848	5.7315	4.55687	6.72835	-0.00524712	2.37064
LRRC7	-1.56991	-0.81238	-1.59045	-0.338831	-2.91287	-0.260516	-1.5758	-2.59942	-1.86565	1.68706	1.41928	0.010076	1.8229	6.39172	16.2193	6.32211	0.41148	12.6644
LRRC72	-2.31083	-3.52167	0.0263963	-0.254345	-2.88906	-0.554336	-1.90212	-2.89906	-2.07824	1.20045	0.310012	-0.465229	0.0171442	5.75634	4.58172	5.77824	0.0531607	2.39549
LRRN4	-1.3821	-2.81104	-1.28439	-0.33215	-2.2078	-0.59159	-1.93889	-1.95356	-2.03399	0.496018	1.41076	0.681419	0.841763	7.51792	5.64507	6.60912	0.574178	8.03359
LRRTM3	-1.096	-2.35483	-0.752419	-1.13	-2.99106	-0.337453	-1.68521	-1.89188	-1.91174	-0.199307	1.05486	1.08783	1.38088	6.02065	4.84602	6.53123	0.281163	4.61732
LRRTM4	-0.742295	-2.51788	-0.986335	1.20385	-1.76434	-1.20156	-2.51097	-3.54216	-2.81295	1.67026	1.78542	1.44025	2.50703	5.65486	7.16855	6.05736	-0.498986	4.1633
LRTM2	-2.43633	-3.4445	-0.658381	-0.0147438	-1.24441	-0.704923	-2.02721	-3.0523	-2.37306	1.82624	0.734381	0.767806	0.523477	5.91025	4.73563	5.93215	-0.0321636	12.7441
LSM14A	0.398327	0.565173	0.664278	0.229277	0.74856	0.302198	0.279928	0.307272	0.294364	0.0911093	-0.14592	0.054287	0.137796	-2.22316	-3.39779	-2.20126	-0.404082	-1.72119
LUZP2	0.0171728	-2.02063	-0.622536	0.468358	-1.12717	-0.893455	-2.21257	-3.23276	-2.4957	1.96076	1.91804	1.9572	1.75523	6.38329	4.47664	6.36582	-0.226013	2.44614
LUZP4	-1.90031	-2.90492	-0.944284	0.37563	-2.33298	-1.27304	-1.83675	-2.29701	-1.37653	1.82605	0.584366	1.67498	0.986725	5.69891	8.36167	5.18106	-0.711449	1.79831
LY86-AS1	-1.42929	-3.01909	-1.38083	0.332071	-2.19707	-0.174747	-1.5477	-2.55809	-1.798	0.323258	-0.015017	-0.0843515	0.577485	7.72637	5.00673	6.20325	0.366134	2.8205
LYG2	-1.72024	-2.71503	-0.654285	-0.408274	-1.66649	-1.32381	0.0261145	-1.40654	-1.15422	1.76092	1.61515	0.277235	-0.110643	4.96363	5.93247	4.98553	0.407137	1.60278
LYZL2	-1.01133	-1.21353	-0.339077	0.740717	-2.12291	-0.829493	-2.15391	-0.977608	-2.47934	1.23657	2.58254	2.56829	2.27232	5.76317	4.58855	5.78507	-0.156696	2.40232
LYZL6	-0.924509	-3.44864	-1.46981	-1.89439	-3.33501	-0.697237	-2.02981	-3.04497	-2.35831	0.54442	3.34566	3.59398	1.11222	6.93846	6.71104	5.92302	-0.0308642	5.44503
MAB21L1	0.376811	-0.514082	-0.229345	-1.17862	-0.887346	-0.651098	-2.0076	-1.92346	-2.38645	0.00991583	0.647682	1.61158	1.03681	7.58338	8.95305	5.94893	-0.0441532	7.56302
MAEL	0.0284791	-0.892302	-0.899997	-1.13556	-1.12042	-0.816114	-1.67479	-2.38106	-2.35505	1.54605	1.21711	1.56342	0.396954	5.57751	4.40289	8.54624	-0.142923	9.54221
MAGEA1	-0.726625	-3.22952	-2.26983	-1.72917	-3.1418	-0.506525	-1.82066	-0.386017	-2.16146	2.00739	2.62042	1.83328	2.28566	6.07522	8.33589	6.09712	0.124031	10.4552
MAGEA11	-1.35208	-3.55799	-0.996904	-0.365149	-3.38787	-0.530833	-1.86594	-1.63349	-2.0724	1.47692	1.92753	2.07929	1.69234	6.97271	12.658	9.53769	0.0896416	2.34302
MAGEA4	-0.265024	-3.09911	-1.89495	-0.299139	-0.82571	-0.429742	-1.75392	-2.80624	-2.01519	-0.379621	2.1058	1.75793	0.718649	5.89597	4.72135	5.91788	0.043128	2.53512
MAGEA5	-1.79599	-2.24617	-0.393197	0.00946283	-2.1174	-1.44268	-2.75262	-1.80998	-1.82521	1.86174	1.11712	1.06943	1.65002	5.18095	4.00632	5.20285	-0.788305	1.8201
MAGEA8	-0.268576	-3.41667	-0.358808	0.780293	-2.3266	-0.501821	-1.88127	-2.5594	-2.13291	3.89399	4.36779	4.15114	3.66641	9.52597	4.51841	6.37075	-0.0144258	2.81018
MAGEA9	-2.30403	-3.51775	-3.20849	-2.53849	-3.36659	-0.0815988	-1.8873	-2.55959	-2.09948	0.171374	0.716105	1.97592	1.7835	7.23296	4.60881	5.80533	0.0854797	2.42258
MAGEB10	-0.277233	-1.99757	-0.821689	-0.451525	-2.09661	-1.14386	-2.49836	-3.30597	-2.80407	0.759809	0.858107	1.79569	1.54157	5.35508	4.18045	5.37698	-0.553863	3.06029
MAGEB18	-0.762555	-3.23305	-3.1259	-1.06045	-1.36292	-0.473953	-1.79876	-2.80259	-2.01077	0.972715	0.829125	1.07119	0.330983	5.75904	5.07128	5.78095	0.142658	2.39819
MAGEB4	-0.0923324	-1.22925	-2.72294	-0.308953	-2.69476	-0.0908866	-0.34907	-2.4682	-1.72109	0.433553	1.03708	-0.113313	0.586436	6.26184	5.08722	6.28375	0.438303	8.45988
MAGEB6	-0.732467	-3.39847	-1.17667	-1.19483	-2.92837	-0.644413	-1.9969	-2.99375	-2.26107	2.02402	0.96799	0.867795	0.782747	5.87579	4.70116	5.89769	0.00108957	2.51493
MAOA	2.02863	1.7156	1.56026	0.334073	1.8294	1.29373	1.39751	1.32646	1.44628	-0.665515	-0.621161	-0.424687	-0.532148	0.760834	-1.28746	-0.0909328	1.68197	-3.47369
MAOB	0.544811	1.74303	1.3474	-0.578045	1.44879	0.77624	0.9582	0.989768	0.952051	-0.728453	-0.798154	-0.690814	-0.835657	-1.52983	-2.70445	-1.50792	0.656012	0.61039
MAPK8IP3	-0.257511	-0.806664	-0.860719	0.201204	-1.83809	-0.322489	-1.08596	-0.851359	-1.50323	1.4746	1.42295	1.54248	1.63962	5.58552	5.66352	5.02611	-0.0695033	5.56037
MAS1	-1.9015	-1.36882	-2.07899	-1.64641	-1.34854	-0.13591	-1.48242	-2.48671	-1.78825	-0.124476	0.0997505	0.00701809	0.581907	6.60478	5.24179	6.43831	0.50672	12.2133
MAS1L	-0.152783	-1.72561	-1.29483	-0.605764	-2.37563	-1.16227	-1.26868	-0.754586	-2.57163	-0.179956	0.366404	0.282459	0.930719	5.03458	3.85995	5.05648	1.28669	1.67372
MATN2	1.26464	2.95716	2.18031	-0.49709	2.32829	1.79638	1.8824	1.91933	1.76459	-2.4894	-2.15113	-1.76936	-2.11315	2.19818	1.28581	3.48875	1.36139	-0.812855
MBD3L1	-2.5579	-3.52348	-1.53353	0.0401707	-2.31505	-0.778508	-2.135	-1.62742	-2.37238	0.196204	0.971874	-0.0217404	0.059669	5.89539	4.53301	5.72954	-0.137891	2.34678
MBD3L2	-1.29957	-3.41034	-2.23318	-0.176934	-3.28955	-0.731526	-2.06999	-3.07744	-2.26654	1.50086	1.48237	1.13252	1.77678	5.63339	4.45876	5.65529	-0.0387549	2.27254
MBD6	0.74819	0.833826	0.523125	0.476036	0.633515	0.55468	0.510259	0.593967	0.545951	-0.629041	-0.493809	-0.558921	-0.625553	-1.95341	-3.12804	-1.93151	-0.067589	-2.13827
MBOAT4	-0.674085	-3.33208	-0.862669	-1.25255	-3.25514	-0.538461	-1.90084	-2.92222	-2.15333	1.60563	1.24681	1.29512	1.2585	5.84284	4.66821	5.86474	0.00940704	4.75162
MC4R	-0.51735	-3.01399	-0.819796	-0.0608511	-2.89323	-0.276062	-1.57527	-2.61953	-1.84869	0.244647	0.198061	0.0608511	0.356462	8.18349	5.16733	6.36385	0.398025	2.9811
MCF2L2	-1.06022	-2.54881	-2.64064	-1.77057	-2.48207	0.234742	-1.59524	-2.07939	-1.84418	-0.312127	-0.0380704	2.13106	0.738239	6.09763	10.8184	7.68269	0.308362	2.73678
MCHR2	-0.451751	-3.06944	-1.16865	-0.216979	-2.2303	-0.391363	-2.17697	-3.2255	-2.56094	1.3595	1.50315	1.87923	1.13337	5.64435	4.46972	7.08651	-0.273322	9.85085
MDS2	0.435848	-3.41556	-1.04797	-0.697363	-2.83966	-0.616387	-1.93512	-2.95523	-2.21201	1.52672	1.39508	2.31164	-0.0550728	9.67014	4.7594	6.79453	0.0550728	5.07456
MED12L	-1.77474	-2.11961	-1.70732	-0.350643	-0.510997	-1.13235	-2.48288	-2.59327	-2.58257	0.658904	1.08554	1.3772	1.40415	5.31417	6.69544	6.20494	-0.54622	3.90199
MEPE	-1.38223	-1.77402	-1.3825	0.0913091	-1.88157	-0.727379	-2.07393	-3.07573	-2.26939	0.958603	0.616364	1.66362	1.91758	5.69048	4.51585	5.71238	-0.0913091	2.32963
METTL21C	-0.634313	-1.09307	-0.0360708	-2.10492	-0.438888	-0.548305	-0.962677	-2.73176	-2.12853	0.290783	0.143191	0.543726	1.10726	8.23537	5.39567	5.81369	0.0836449	3.98248
MGAT5	-1.02213	-1.75975	-0.993944	-0.801618	-1.69604	-1.14155	-1.50155	-2.04662	-1.68615	-0.0336037	0.484315	0.477038	0.267358	5.40529	3.69376	5.57	0.324841	3.92077
MGC12916	-0.820637	-2.27023	-1.10872	-1.92762	-2.8114	-0.442976	-1.77778	-2.62627	-2.03119	-0.0650225	0.650932	0.0650225	0.59453	5.88546	4.71083	6.06765	0.1296	6.44334
MGC15705	-0.984976	-0.898799	-0.188684	-0.0829077	-0.564373	-0.515826	-1.85352	-2.2119	-2.17288	0.975198	1.33048	1.62411	0.870651	6.00842	4.83379	6.03032	0.0829077	2.64757
MGC15885	-0.132997	-1.01124	-1.41479	-1.41292	-2.16471	-0.358485	-0.142476	-2.72247	-2.02501	1.49974	0.208669	0.684237	1.17021	9.75014	4.99152	6.18804	1.025	4.77232
MGC16075	-0.397511	-2.52236	-1.47854	-0.585608	-3.3674	-0.615878	-1.92902	-2.94642	-2.19104	-0.146127	0.993301	0.670932	0.757935	5.7188	4.87568	5.7407	0.0504491	2.35795
MGC27382	-1.76925	-2.99543	-2.8103	-1.19212	-2.90268	-0.309306	-1.64245	-2.68592	-1.903	0.0783324	-0.0783319	1.08123	0.459885	6.04775	5.55719	6.23374	0.197113	4.22548
MGC2889	-0.7571	-2.24849	-1.87252	-0.471473	-3.08844	-0.459005	-1.81037	-2.80972	-2.08862	0.0158834	1.37312	0.771146	1.15981	6.05764	4.88301	6.07954	0.176095	2.69678
MGC39545	-0.0985908	-1.73229	-0.532779	0.634928	-3.59739	-0.993318	-2.31558	-2.11817	-2.58064	2.5281	2.45638	2.55535	2.1286	5.49613	6.16375	5.51803	-0.385903	8.80878
MGC39584	-0.608172	-2.55758	-0.734234	-0.512967	-2.64879	-0.635951	-0.994767	-1.89864	-1.89495	2.07455	2.70679	1.39399	1.60878	5.60647	6.43208	5.62837	0.348196	4.00097
MIP	-1.38497	-1.67857	-1.64561	0.394368	-3.25008	-0.617931	-1.96399	-2.96539	-2.16407	-0.45432	0.00849867	0.51147	0.302028	5.77178	4.59715	5.79368	0.0617127	2.41093
MKRN1	0.776072	0.347822	0.527583	0.541155	0.105363	0.270161	0.291042	0.266364	0.260979	-0.185585	-0.892163	-0.406629	-1.25487	-0.888491	-2.40667	-1.21014	0.0686567	-4.16624
MLF2	0.132578	0.573022	0.196599	0.61791	0.432285	0.100982	0.441404	0.270959	-0.00917339	-1.98909	-2.04673	-1.82184	-2.07652	-1.66427	-2.96035	-1.76382	-1.35161	-2.10773
MMD2	-2.25065	-3.31726	-3.0424	-2.4669	-3.2389	-0.534376	-1.89026	-0.911617	-1.7382	1.43545	1.91299	1.03277	0.274693	5.88097	4.70634	5.90287	0.0228605	2.52012
MMP13	-1.48806	-3.3482	-1.36485	-1.17811	-3.258	-0.561565	-1.8956	-2.9175	-2.24042	-0.136333	0.136828	0.381499	0.0661321	6.02024	4.84561	6.04214	0.0752831	6.70067
MMP27	-0.17611	-3.22838	-1.04229	-0.854625	-3.10141	-0.564615	-1.90949	-1.35966	-2.10547	-0.245553	0.361305	-0.0828004	0.449302	5.79596	4.62133	5.97926	0.0827999	2.6484
MMP8	-1.14586	-2.86329	-0.838721	-0.389836	-3.01195	-0.364009	-1.68328	-2.70295	-1.95755	2.26144	2.01038	2.44112	3.23011	13.9959	5.01005	6.20658	0.307642	5.00337
MOBP	-1.57704	-1.8365	-0.670696	0.0518127	-1.65607	-0.96362	-0.937295	-1.2218	-1.2577	1.36111	1.85006	1.60581	1.49709	4.3341	6.8403	6.96738	-0.240434	0.973252
MOGAT2	-0.232707	-2.54349	-1.37879	-0.837228	-2.95093	-0.516709	-1.88133	-2.87822	-2.11438	0.588684	0.859352	1.07396	1.10995	5.85856	5.28173	6.00796	0.0719552	9.30308
MPZ	-1.80459	-0.981872	-1.14013	-0.572115	-2.81918	-0.0366387	-1.37877	-2.3792	-1.60506	-0.347286	0.0366392	0.340826	1.05592	6.38375	5.60088	6.40565	0.600813	3.0229
MRGPRX1	-1.29537	-3.33149	-1.2598	-0.171423	-2.59223	-0.481749	-1.83529	-2.8464	-2.14421	2.89212	3.24719	2.03428	1.04702	6.02718	7.81769	6.04908	0.114779	13.6651
MRGPRX3	-0.387065	-2.44582	-1.15137	-1.27098	-3.42925	-0.503426	-1.89887	-2.81092	-2.13916	0.917607	-0.2061	1.46837	0.0874867	5.71324	4.53862	5.73514	0.0101428	2.35239
MRO	-0.181233	-3.17274	-0.822144	-0.347412	-3.00367	-0.37275	-1.69432	-2.40945	-1.99038	2.46883	1.0649	0.615406	0.233989	6.17086	5.50499	7.53808	1.30291	4.31451
MRPL41	0.24694	0.61314	-0.301485	-0.453135	0.188688	0.136537	0.114254	0.243418	0.244163	-1.78071	-1.23255	-1.72744	-1.71334	-4.04669	-5.08359	-4.02478	-0.0837283	-7.40754
MS4A12	-2.0492	-3.14933	-2.74682	-1.80383	-3.02964	-0.501181	-1.83593	-2.84757	-2.0363	-0.133608	0.601625	0.0788918	0.546879	5.85404	4.67941	5.87594	0.187165	2.49319
MS4A15	-1.46619	-3.45961	-1.0522	-0.0423036	-3.20778	-0.840719	-2.39648	-1.10814	-1.66271	1.28424	1.25325	0.835194	0.0423036	9.03049	4.20486	6.48066	-0.417435	10.4482
MS4A3	-0.847871	-2.39885	-0.071372	-0.0575838	-2.25085	-1.11882	-2.46849	-3.12936	-2.78393	1.7117	1.07831	1.71321	1.16684	5.41773	4.2431	5.43963	0.325936	7.45345
MS4A6E	0.0956678	-2.34856	-0.26976	0.547063	-1.81147	-1.09527	-2.46606	-2.88942	-2.73955	2.98002	2.89193	2.59775	2.98765	5.33518	5.69795	5.35708	-0.536625	2.53258
MTCH1	0.33287	-0.0827131	-0.248207	-0.350932	-0.0132685	-0.133568	0.00980043	-0.0775161	-0.130482	-2.13552	-2.34721	-1.76165	-2.2627	-2.70733	-3.88195	-2.16115	0.162992	-4.36166
MTNR1A	-0.680995	-3.62107	-0.707211	0.11993	-2.23405	-0.724065	-2.10985	-3.10422	-2.36403	1.93539	1.49854	1.76626	1.16122	5.52703	6.04509	5.54893	-0.190368	2.16618
MTNR1B	-1.52219	-3.01767	-1.70181	-2.14994	-2.41296	-0.0684037	-1.44969	-2.44416	-1.70174	-0.410688	-0.00704765	2.37228	0.502665	6.30789	5.13327	6.3298	0.466909	7.02097
MUC12	-1.05129	-2.73567	-0.11388	0.104909	-1.26394	-1.15034	-2.07022	-2.33806	-2.57713	1.19952	1.45757	1.39186	1.65306	5.36958	4.19495	6.27599	-0.223672	5.06876
MUM1L1	1.67761	3.31142	3.26166	1.18489	3.32015	1.62228	1.45393	1.58272	1.63385	-0.258128	-0.316426	-0.309963	-0.233431	0.11643	-1.0582	0.138331	-1.18288	4.73486
MYADML2	-1.55894	-1.89637	-1.46356	-0.6732	-2.96657	-0.372144	-1.70474	-2.74833	-1.96648	-0.342423	-0.13346	0.325131	0.394546	5.98499	5.74613	6.19829	0.13346	2.62414
MYF5	-1.37672	-1.95162	-0.752611	-0.744291	-3.24688	-0.475991	-1.79907	-2.8032	-2.04305	-0.088655	1.45459	2.08184	1.63818	5.80271	4.62808	5.82461	0.212655	4.49895
MYH1	-0.207727	-2.21302	-1.6226	-0.771154	-2.99846	-0.349169	-0.533799	-1.05208	-2.0106	-0.146024	-0.00459671	0.977717	0.512946	6.1475	12.4312	6.1694	2.39936	2.78665
MYH2	-1.11796	-1.81589	-0.799386	0.239506	-1.69314	-0.469926	-1.85168	-2.84591	-2.10217	0.400673	1.56874	0.918617	0.0998707	5.90121	4.72658	5.92311	0.0629988	9.05239
MYH4	-0.599947	-1.18951	-2.6523	-1.53168	-2.80231	-0.166947	-1.48459	-2.5062	-1.76165	-0.238514	0.295208	1.33457	2.55926	6.38646	8.61465	6.40836	0.503596	8.55466
MYH6	-0.825611	-1.55432	-0.017303	0.474359	-2.39269	-1.11489	-2.18752	-2.70683	-2.20826	2.40959	2.20673	2.41088	2.23886	5.2986	5.43373	5.3205	-0.527672	3.88921
MYH7	-0.956954	-2.00661	-2.35429	-0.371018	-2.54255	-0.635169	-1.95602	-2.18513	-2.22427	2.11424	2.48579	1.72417	1.72211	5.87022	10.0132	5.89212	-0.0105996	2.50937
MYH8	-2.09281	-1.59585	-1.64476	-0.960989	-3.1454	-0.552681	-1.9112	-2.90456	-2.12657	0.024147	1.87382	0.837524	1.26036	5.88946	4.71483	5.91423	0.0783744	6.99312
MYL1	-0.804157	-3.44487	-0.417053	-0.133166	-3.08445	-0.672701	-2.01238	-3.02229	-2.3352	2.01929	1.4522	1.14932	2.03625	5.90867	4.73404	5.93057	-0.0187855	2.54782
MYNN	0.0151916	-0.877866	-0.577229	0.312329	-1.06061	-0.70222	-2.00982	-2.5601	-2.38595	2.45553	2.29192	2.11595	2.06583	5.92199	7.46489	5.94389	-0.0478992	2.56114
MYO1H	-0.990109	-2.78678	-1.37702	-0.92854	-2.52858	-0.324871	-1.67753	-2.11455	-1.92861	0.992497	1.82306	1.19517	1.57477	6.05221	5.60112	6.78056	0.276419	5.46622
MYO3A	-2.18468	-3.23221	-2.90359	-2.3727	-3.12424	-0.408277	0.818535	-2.76606	-2.07238	-0.220203	0.898215	0.697522	0.241621	7.1978	4.95245	6.24798	0.211428	6.56804
MYO3B	-1.92102	-2.94258	-1.19967	-0.928969	-2.83556	-0.203115	-1.50773	-2.54919	-1.8759	-0.287182	0.30267	0.108777	0.430388	6.85038	5.2485	6.44503	0.473073	3.06228
MYOM3	-0.671587	-3.01304	-1.91775	-0.946992	-2.50752	-0.149469	-1.54179	-2.03778	-1.77366	-0.509002	-0.143921	-0.136298	0.858449	6.42474	8.0289	6.37951	0.348695	6.63916
MYPN	-1.02506	-2.34733	-1.75249	-0.714882	-2.29318	-0.690943	-2.03595	-2.31176	-1.75407	0.728531	0.72276	0.678116	1.88686	5.69733	5.96645	8.96397	-0.0452924	2.33648
MYT1L	-0.935632	-3.24621	-0.920002	-0.310292	-2.83039	-0.85807	-2.18126	-3.20745	-2.47183	0.480697	1.04632	-0.417529	0.418991	5.63204	4.45742	5.65395	-0.194074	2.27119
NAG18	-1.56651	-3.31315	-1.91189	-1.9002	-3.1327	-0.593405	-1.92308	-2.93343	-2.1391	-0.0365357	0.309459	-0.0771966	0.415622	6.26835	4.58212	5.77865	0.11997	4.70665
NBPF3	-0.523131	0.641727	0.597365	0.450109	0.333406	0.384991	0.335571	0.397146	0.349366	-0.630303	-0.954432	-0.743862	-0.712744	-2.59388	-3.36288	-2.5113	-0.0506096	-4.56462
NCAM2	-0.0663939	-2.05144	-0.275939	0.285236	-1.35996	-1.34194	-2.36823	-1.70887	-2.0758	2.00984	2.57215	2.73887	1.87695	5.05947	5.51295	5.08137	-0.168583	4.72972
NCAN	-1.45004	-1.04825	-0.266685	-0.405293	-0.769461	-1.03387	-1.1429	-1.24404	-1.70778	2.1147	2.15674	2.44238	2.48747	5.48705	12.4803	5.50895	1.17788	11.7533
NCR2	-0.498429	-2.27908	-0.203543	0.0667968	-1.56565	-1.21475	-2.48906	-2.05587	-0.497839	2.37469	2.42979	2.3222	1.93627	5.07063	7.98515	7.92921	-0.740272	1.70978
NCRNA00185	-0.194602	-2.95338	-1.89796	-0.909143	-2.85459	-0.241883	-1.54513	-2.59486	-1.89956	2.25838	2.81902	1.87237	2.41815	6.37012	5.19549	6.39202	0.41093	6.40248
ND4	-0.658844	2.32148	0.957605	1.24932	1.91602	1.25215	1.72478	1.41373	1.44955	-0.861901	-0.404635	-0.583285	-0.209472	-3.1713	-4.34592	-3.1494	-2.38474	-5.02079
NDST3	-0.734586	-1.30464	-0.330831	0.576547	-0.460016	-1.10698	-1.4288	-1.57631	-2.24067	1.0248	0.807849	1.48929	1.50398	5.42842	4.25379	5.45032	-0.21368	2.06756
NDST4	-1.22873	-3.48744	-0.529782	0.214951	-1.59579	-0.741003	-2.07185	-1.40035	-2.39844	2.22366	2.80128	1.34275	0.233374	5.85789	4.68326	5.87979	-0.0714221	11.6025
NDUFA11	0.218482	-0.952759	-0.345083	0.0794473	-0.434683	-0.242098	-0.268647	0.0256047	0.089231	-1.04122	-0.902274	-0.794135	-0.799232	-3.621	-4.92782	-3.73129	-0.97573	-7.11405
NDUFB7	-0.0474231	-0.544451	0.0371144	0.485545	-0.205977	0.278463	0.315321	0.437843	0.443323	-0.957394	-1.2359	-1.03909	-1.0647	-0.893728	-3.61489	-1.84731	-0.348221	-5.80112
NDUFS7	-0.337674	-0.44318	-0.105352	0.166723	-0.124739	-0.1192	-0.00345278	0.0995274	0.156537	-0.801121	-1.09644	-0.897951	-0.748372	-3.09371	-4.1367	-2.79354	-0.633984	-6.30958
NDUFV1	-0.332201	-0.052835	-0.0480227	-0.0286565	0.0286565	0.142994	0.19395	0.324206	0.374241	-1.76437	-1.71932	-1.49897	-1.46685	-3.37417	-4.5488	-3.35227	-0.419069	-6.73503
NEGR1	-0.348428	-0.777769	-0.104425	-0.994781	-0.750236	-0.547767	-1.87504	-2.89966	-2.22926	1.42227	1.18157	1.9994	1.47208	6.80535	4.88364	6.08016	0.106202	2.69741
NEK11	1.1577	0.941268	1.47084	1.60954	0.911031	0.365044	0.264763	0.293864	0.115131	-0.459528	-0.624667	-0.198742	0.255857	2.12308	0.948455	2.14498	-1.12968	-1.23777
NES	-0.0335789	0.95165	0.110249	0.844538	0.688944	0.0340033	0.502874	0.243004	0.139216	-0.940187	-1.16989	-1.07038	-1.05233	-1.63193	-1.74614	-1.61003	-1.49768	-4.99278
NETO1	-0.623059	-3.36514	-0.245656	-0.321181	-1.84842	-0.676721	-2.00214	-3.01592	-2.22117	1.23954	0.382895	2.02586	1.91477	5.6718	4.49717	5.6937	0.045486	2.31095
NEU2	-0.481478	-2.62463	-1.96983	-0.966817	-1.6468	0.189203	-2.086	-1.08878	-1.25729	0.941223	0.531455	1.2909	0.0326519	5.23338	4.94842	5.25528	-0.0326514	1.87253
NEU3	-0.673685	-3.10129	-1.05592	0.031364	-2.29333	-0.615645	-1.96114	-2.96317	-1.69007	0.130662	-0.256691	-0.351805	0.945239	5.78169	6.50551	5.80359	0.0533185	2.47346
NEUROD4	-0.895854	-3.3366	-1.95994	-1.67893	-2.46196	-0.517223	-2.15824	-2.80394	-2.38725	0.241572	1.40716	0.241454	1.54301	7.30405	6.41507	7.10727	-0.156389	3.97928
NEUROG2	-0.437576	-3.50928	-3.246	-2.67376	-3.44402	-0.486766	-0.376575	-0.274864	-1.25771	1.48735	1.49863	2.10341	1.44468	5.68553	4.51091	5.70744	0.0117073	2.32468
NFIA	-1.28716	-0.124615	-0.113918	0.216721	-0.0613035	0.523277	0.227642	0.307029	0.387988	-1.14591	-1.35752	-1.16981	-1.27058	-0.789927	-0.904385	-1.15895	-1.17085	-4.44047
NHLH1	-0.0678148	-1.24253	-0.520917	-0.143366	-1.29734	-0.480826	-1.82213	-1.61809	-2.06708	1.04721	1.90753	0.978542	0.359603	5.92922	6.94241	5.95112	0.0678148	7.7992
NKAIN2	-1.21976	-2.25087	-0.105164	0.280116	-1.43517	-0.588354	-2.33373	-2.44063	-2.53002	1.43474	0.743074	1.11478	1.41173	5.3836	4.20897	5.4055	-0.365255	2.02274
NKX2-1	-1.80156	-2.09417	-0.601745	-1.52074	-2.34117	-0.222595	-1.24111	-1.51321	-1.21695	0.9426	-0.0338125	0.123527	0.255735	5.27526	2.35232	3.54885	-0.507957	3.27383
NKX2-2	0.503013	-1.89239	-1.37686	-0.769761	-2.26136	-0.290288	-1.65588	-1.2772	-1.92048	-0.378538	0.606866	0.594523	0.38268	6.02282	6.08845	6.04472	2.24044	2.66197
NKX6-1	-1.02014	-2.42584	-1.57294	-0.325945	-1.33873	0.247611	-1.92068	-2.12777	-1.78143	0.538581	-0.410122	-0.16092	0.720702	5.73717	4.56255	5.85966	0.0430245	2.51606
NLGN2	-0.0283422	1.62912	0.911072	0.586259	1.29626	0.439839	0.592438	0.510815	0.457178	-1.03853	-1.60993	-0.611262	-0.931424	-1.30529	-2.47992	-1.28339	-0.124473	1.55243
NLRP10	-0.400097	-3.07667	-2.89712	-2.31641	-2.99465	-0.404494	-1.73338	-2.7849	-2.01596	1.39158	1.52886	2.06688	1.47625	5.91683	9.25844	8.19065	0.07551	5.04711
NLRP11	-0.307787	-4.01413	-1.18635	-0.358528	-3.69738	-1.00934	-2.39166	-1.53425	-2.63125	0.349932	0.85217	-0.970073	0.765871	5.25033	4.07571	5.27223	-0.519088	7.37071
NLRP13	-0.477555	-3.14929	-0.154779	-0.146556	-3.0456	-0.415851	-1.72857	-2.76306	-2.09119	0.516735	0.085638	-0.124461	2.16147	6.21124	14.0195	6.23314	0.259538	3.71134
NLRP4	-1.079	-3.53153	-0.349709	0.154196	-2.57664	-0.80742	-2.1272	-3.17105	-1.94203	0.064528	0.907635	1.34832	1.48921	5.74732	4.5727	5.76923	-0.18997	2.38647
NLRP6	-2.09425	-2.92451	-1.09207	-0.770452	-2.44392	-0.367569	-1.67145	-2.71012	-0.305008	1.26059	0.0269418	1.30839	0.21245	6.23412	5.05949	6.25602	0.306137	4.77933
NMBR	0.060163	-1.85221	-0.433335	-0.060163	-1.81346	-0.709591	-2.05944	-1.94438	-1.41767	1.29521	1.15698	2.24948	1.9032	5.6578	4.48318	6.954	-0.089746	5.70824
NOX3	-1.11674	-3.66432	-0.520244	0.821277	-1.90772	-0.672997	-2.06573	-3.044	-2.31853	3.20883	1.74184	2.24048	2.83559	5.54787	7.29981	5.53828	-0.15503	2.15553
NOXRED1	-0.509121	-3.4166	-3.0931	-1.01046	-2.84321	-0.400053	-1.72635	-1.7973	-1.95213	1.25531	0.679774	2.27873	1.94772	5.82073	5.6122	7.50236	0.235888	2.45988
NPFF	0.680195	1.4778	0.983546	0.377266	1.39676	0.636815	0.74411	0.674422	0.739289	-0.140896	0.280049	-0.0782232	-0.0119448	-0.384616	-1.55924	0.746098	-0.0385618	-0.568052
NPFFR2	0.35982	-2.63909	-0.521493	0.110762	-2.69513	-0.568425	-1.91323	-2.55605	-2.2314	1.08514	0.971172	1.85692	1.29571	5.95062	4.776	5.97252	0.0377755	2.58977
NPHS1	-0.610802	-2.33926	-2.33559	-0.735473	-2.31801	-0.930141	-1.67648	-3.07081	-1.81937	0.547282	0.525617	0.576654	1.46904	5.51655	5.36288	6.81169	-0.0959938	2.1557
NPSA	-2.15252	-3.22202	-2.39796	-2.423	-3.11294	-0.413295	-1.73459	-2.74434	-1.97647	-0.209372	0.387341	0.0330172	0.526218	5.89625	4.72162	5.91815	0.298556	2.71206
NPY2R	-2.01978	-3.01016	-1.43919	-2.07771	-2.87985	-0.250621	-1.60202	-2.60101	-1.82008	-0.178682	1.17675	-0.0126162	0.583001	6.21228	5.03765	7.01273	0.411914	2.85142
NR2F1	-0.345325	1.15717	0.474973	-0.0197916	0.712735	0.57637	0.486096	0.539904	0.44158	-2.13687	-2.3056	-2.16748	-2.0315	-2.48947	-3.66409	-2.46756	1.29296	-5.85032
NR2F2	-0.914666	0.47254	0.256593	0.0503981	0.486621	-0.078388	-0.0500715	-0.0690706	0.0333865	-1.19262	-1.10409	-1.15681	-1.12006	-4.31799	-5.49261	-4.29609	-0.258807	-2.80479
NR6A1	-0.757902	-1.01441	-0.164626	0.134787	-0.985699	-1.37668	-0.944887	-0.712694	-1.69499	1.72327	1.88809	1.6609	1.25934	6.36897	5.45311	5.11044	-0.116727	3.86936
NRAP	-1.23121	-1.95453	-0.738736	-0.33742	-1.42565	-0.644978	-2.00013	-3.00837	-1.6702	0.886882	0.79979	1.00236	1.82849	5.77289	5.35995	5.79479	-0.0541596	3.5187
NRBP1	0.354521	0.275909	0.0273714	0.134361	0.109065	0.0937014	0.123766	0.185896	-0.0868721	-1.34211	-1.46338	-1.4536	-1.20057	-1.26906	-2.44369	-1.24716	-0.452406	-4.62991
NRG3	0.205476	-1.85793	-0.864493	-0.304187	-2.22453	-0.629675	-1.34659	-1.37845	-1.30067	0.804716	1.81937	1.82371	2.30132	7.00822	4.70759	6.71586	-0.0238748	2.52137
NRG4	-0.180474	-1.23574	-0.333118	0.623199	-1.25024	-1.36628	-1.55179	-0.929308	-1.61426	2.62382	2.7086	2.57225	2.04455	5.25321	4.82595	5.76571	0.0501165	1.89236
NRSN1	0.345615	-3.38323	-2.14152	-0.63722	-1.71405	-0.58507	-1.82343	-1.22449	-2.20797	1.78486	1.49475	0.743413	1.37881	6.35962	5.19323	5.92385	0.723604	4.64087
NSA2	0.592221	0.368988	-0.0030942	-0.242815	0.486503	0.00716162	0.211818	0.0452113	0.163172	-1.45293	-1.54522	-1.64521	-1.74253	-1.94607	-1.1056	-1.92417	0.494249	-2.89051
NSUN5	0.960086	0.952826	-0.131766	-0.413643	0.22765	0.574944	0.526796	0.678615	0.644464	-1.57667	-1.71355	-1.60963	-1.59862	-2.24133	-1.73594	-2.21943	-0.216742	-0.597791
NT5C1B	-0.974111	-2.78077	-0.529912	-0.453431	-1.39516	-0.243022	-0.694119	-1.89521	-1.56775	0.132926	0.542856	1.10386	0.617631	6.07827	7.02349	8.72241	0.299901	2.71741
NUP210L	0.275433	-2.7075	-2.19499	-0.998962	-3.43603	-0.809379	-2.14599	-2.22233	-2.44884	0.467901	0.650484	-0.594867	0.317909	5.76799	4.59337	5.7899	-0.141244	2.40714
NXPH2	-2.08097	-3.07844	-0.734545	-0.699856	-2.96306	-0.323663	-1.66566	-2.68248	-1.98092	0.652385	0.290294	-0.11201	0.566263	6.87833	11.0528	6.18317	0.276523	2.80042
OCLM	-0.379334	-1.93566	-1.31029	-0.726579	-1.41495	-0.491487	-1.83	-2.83919	-2.14243	0.569607	1.09191	0.111179	0.214586	6.09111	4.91649	6.11301	0.171426	2.73026
OCR1	-0.300881	-2.07706	-2.7126	-1.66583	-3.0679	-0.634946	-1.94978	-1.98202	-2.19408	-0.289529	0.452159	-0.0362644	1.41881	10.7987	9.78138	5.71392	0.102616	7.84499
ODF1	0.953651	-3.23105	-2.93036	-2.36308	-3.07319	-0.387386	-1.71795	-2.72818	-1.96312	-0.543266	0.00092	-0.00092	1.08784	6.12011	7.53218	6.14201	0.276123	7.85728
OIT3	-0.581839	-2.0989	-1.01323	-1.41514	-3.37344	-0.739449	-2.08169	-2.78478	-2.38363	3.03399	1.68007	1.81021	1.49878	6.73698	4.6566	5.85312	-0.0797052	5.93887
OK/SW-CL.36	-1.80497	-2.82238	-1.67589	-0.617431	-2.74046	-0.0768623	-1.40632	-2.44535	-1.7177	-0.173741	0.379668	0.16082	0.698528	6.4524	17.109	6.4743	0.525731	3.09155
OLAH	-2.12443	-0.648002	-0.00705147	-0.786122	-1.36484	-0.350379	-1.69849	-2.70657	-2.01343	1.45391	1.25887	-0.242418	1.14408	8.73057	5.01421	6.21074	0.274425	3.99242
OLFM3	0.378442	-2.53354	-1.71329	-0.805046	-1.98747	-0.49685	-1.85649	-1.91061	-1.75262	1.44409	2.10183	1.76397	1.74073	5.872	4.69737	5.8939	0.351256	4.76502
OLFML3	-0.430553	0.530803	0.0264714	-0.0793455	0.373992	0.0508301	0.29575	0.207497	-0.0773275	-1.75933	-1.76277	-1.82174	-2.07927	-1.79707	-2.9717	-1.77517	-0.16986	-4.14309
OLR1	-0.404361	-0.949578	-1.14568	-0.770003	-1.18193	-1.02511	-0.525006	-3.02288	-2.58738	-0.787183	-0.461723	0.290536	1.12108	6.45472	4.19877	6.55619	0.84047	2.01254
OPALIN	-0.772729	-3.34063	-1.04454	-0.390991	-1.68273	-0.49326	-1.82059	-2.13603	-2.1079	1.39555	1.35754	0.638532	0.194316	6.00238	7.28931	6.02428	0.140119	5.4507
OPN5	0.077383	-2.90571	-0.450873	0.0150747	-2.27394	-0.658505	-1.97532	-2.99802	-2.26649	1.75737	2.15627	1.682	2.89029	5.89409	4.71947	5.91599	0.00997925	2.53324
OPRM1	-1.25653	-2.03772	-1.43926	-1.09642	-2.65826	-0.784973	-2.11747	-2.61444	-0.752154	1.53262	1.17161	0.85571	1.91142	5.56886	4.39423	6.98972	-0.147236	2.20801
OR10J1	-0.136271	-2.17458	-1.31151	-0.0794558	-2.12412	-0.319172	-1.6449	-0.801924	-1.10578	0.317172	1.60702	1.32291	1.54034	9.18886	5.01308	8.7517	0.332348	6.11647
OR10R2	-1.28122	-3.43398	-0.757862	-0.156396	-3.31777	-0.657941	-1.9996	-3.00789	-2.31867	0.948523	1.15963	0.807643	1.30007	6.40508	4.74221	5.93874	-0.00709295	2.55599
OR10T2	0.0132246	-2.27064	-0.77226	0.511888	-3.23381	-0.64367	-2.00214	-2.99579	-2.21475	1.46176	2.59063	2.2129	0.948122	7.9001	10.334	6.51764	-0.0132246	2.43166
OR11G2	-1.52189	-3.05706	-1.51584	-0.0986681	-3.19991	-0.583917	-1.93619	-2.93369	-2.17132	3.09965	3.54748	3.333	2.60713	5.91523	4.7406	7.06022	0.074409	7.67455
OR12D2	-0.94881	-3.90387	-0.389992	-0.00146246	-3.80169	-1.21927	-2.53267	-3.55228	-2.77409	1.31866	0.00146294	1.42242	1.48351	5.11639	3.94176	5.13829	-0.475183	4.15367
OR13C4	-1.30506	-0.282063	0.0997381	0.522087	-3.34535	-0.757309	-2.10486	-2.55544	-2.42268	3.13656	3.21602	2.30112	2.18045	6.69445	4.61468	5.81121	-0.130545	5.88049
OR13D1	-0.197695	-2.79468	0.163716	0.601986	-1.52584	-0.882472	-2.19976	-1.89366	-2.4762	2.2363	2.97347	2.19962	2.43567	5.66969	8.90046	5.69159	-0.214897	5.16446
OR1A1	0.440317	-3.27946	-3.00378	-0.439629	-1.89486	-0.371061	-0.846091	-1.57454	-1.99936	1.74545	1.66496	-0.13396	0.310697	5.92586	4.75124	5.94776	0.156191	3.8183
OR1A2	-1.57234	-3.50309	-0.789916	-0.0560698	-3.43759	-0.484656	-1.86064	-1.14602	-2.12921	2.44706	2.78903	2.2144	2.22753	7.92648	5.16182	5.70236	0.0125108	7.11645
OR1D5	-0.453675	-2.09714	-0.0454183	0.232822	-1.51504	-0.754743	-2.07924	-3.08089	-2.23603	1.05786	2.21215	-0.288025	1.72974	5.51297	4.33834	5.53487	-0.0764093	3.24888
OR1F1	-0.610613	-0.661742	-0.327295	0.439828	-1.04988	-0.688724	-1.91769	-0.8663	-0.821081	1.34901	2.87387	2.27548	1.88573	5.9326	4.75798	5.9545	-0.0154114	7.78545
OR1G1	0.0736227	-2.97176	-2.42452	-1.53095	-2.85051	-0.232236	-1.53154	-2.57556	-0.603829	-0.289085	0.660806	1.03706	0.477255	6.38541	5.21079	6.40731	0.442179	3.02456
OR1L4	-0.599343	-2.60244	-2.73357	-0.30021	-3.17215	0.560371	-1.84935	-0.925226	-2.05933	1.33779	1.23836	1.26677	0.00456905	5.85801	4.68339	5.87991	0.117624	2.49716
OR1Q1	-0.439229	-3.92032	-0.750428	0.164309	-3.45747	-1.10954	-1.90403	-1.25857	-2.69193	1.68976	1.76957	2.13131	1.65554	5.41769	9.41845	6.93228	-0.440764	2.05684
OR2A14	-2.31623	-3.34049	-3.05842	-0.0701084	-2.99003	-0.544959	-1.89081	-2.90324	-2.20814	2.37511	2.43074	2.91791	1.86201	5.97528	4.80065	5.99718	0.0701084	11.3333
OR2A25	-0.395536	-3.17161	-1.70125	-0.234446	-2.8256	-0.940099	-2.29017	-1.9873	-2.47439	0.575632	0.869611	1.18471	1.09566	6.9469	5.00707	5.45984	0.234445	2.07708
OR2C3	-1.02041	-3.02464	-1.99328	-0.737094	-3.2354	-0.550632	-1.91265	-2.937	-2.16325	2.20232	2.21225	2.56613	2.34053	5.79033	4.6157	6.50975	-0.00931358	3.68825
OR2J2	-0.043242	-3.87618	0.043242	0.670104	-2.44066	-1.12725	-2.42703	-3.16669	-2.78849	2.41632	2.32755	2.55287	2.63553	5.49348	11.104	5.51538	-0.45142	2.13263
OR2L13	-0.524089	-0.809508	-2.72554	-2.16573	-0.848447	-0.292136	-1.59957	-2.63256	-1.91099	0.125833	0.0785413	0.495247	0.847082	6.29498	5.47924	6.31688	0.380617	2.93413
OR2S2	-0.898306	-2.56167	-1.66117	-0.855709	-2.67292	-0.636583	-1.96591	-2.54855	-1.97699	0.13782	1.12808	0.835509	1.35212	5.85621	4.68158	5.87811	0.0115004	3.33926
OR2T5	-0.777838	-2.85003	-0.319397	0.132125	-1.94645	-1.42849	-2.7816	-2.33245	-3.09141	1.72963	1.33737	2.27373	1.92863	5.09182	5.21798	5.11372	0.294982	3.41462
OR2T8	-0.541976	-2.63931	-0.642377	-0.365995	-2.67895	-0.710516	-2.02137	-3.056	-2.27657	1.51512	3.13088	2.17483	1.72851	6.98288	4.68363	5.88016	-0.0573559	3.17622
OR2V2	-0.977167	-3.57754	-1.31707	-0.601572	-3.44965	-0.645318	-1.9222	-2.93853	-2.24937	1.30362	0.868237	1.1323	0.252031	6.18195	4.37877	5.5753	0.071744	2.19254
OR2W1	-0.321843	-3.28214	-0.988537	-1.28228	-1.47625	-0.474989	-1.79488	-2.81387	-2.06926	1.29317	2.79768	1.31058	0.0759397	6.07122	17.3065	6.09312	0.195836	7.29248
OR2W3	-0.584734	-3.34154	-0.313644	-0.521446	-3.0655	-0.323731	-1.59842	-1.19461	-1.94651	-0.136849	1.00236	1.23263	0.245569	6.82028	6.25131	5.93266	0.167042	2.54991
OR3A3	-1.07982	-1.81075	0.0347896	0.870255	-1.29802	-0.957501	-1.22008	-1.22459	-1.00728	2.28386	1.90432	2.31981	1.95071	4.60213	3.42751	5.1361	0.094028	1.24128
OR4C1P	-0.247536	-2.43783	-0.920139	-0.433567	-3.3463	-0.66576	-2.00524	-3.00797	-2.22281	1.48258	1.26102	1.95019	1.6249	5.68687	4.51225	5.70877	0.00865841	2.32602
OR4C3	-0.17248	-3.86278	-0.577952	0.983523	-2.09855	-1.23093	-2.55389	-3.15621	-2.89111	1.75786	2.27707	1.69899	1.80944	5.37607	4.20144	5.39797	-0.557186	10.2469
OR4D5	-2.3576	-3.6211	-2.93646	0.349409	-3.47031	-0.620539	-1.94121	-2.93861	-2.18142	0.422964	0.886296	-0.0304928	0.627448	5.59794	4.42331	5.72767	0.0304933	2.23708
OR4K1	-2.34945	-2.70135	-1.01564	0.879146	-3.30063	-0.123604	-2.02456	-3.05866	-2.28371	3.18974	2.89692	2.92968	2.61875	5.73412	5.39999	6.78311	-0.139583	4.35019
OR51B2	-2.04775	-3.11139	-0.620182	-0.795268	-1.36816	-0.393255	-1.74761	-1.42326	-1.97763	0.542117	2.77448	1.92187	0.549098	6.01766	4.84303	7.4381	0.211857	2.6568
OR51B4	-0.0976281	-2.7024	-1.01861	-0.00977612	-2.17898	-0.547111	-1.91554	-1.17478	-2.18903	0.458141	-0.339576	0.657555	0.698988	5.87846	4.70383	5.90036	0.00977612	6.78066
OR51Q1	-0.934155	-2.00346	-0.207987	-0.986838	-3.03746	-0.370429	-1.70021	-2.71233	-1.94577	1.26601	0.162945	-0.0589485	1.14815	6.14177	4.96715	7.559	0.296237	11.8926
OR52A1	-0.342132	-2.71433	-0.612897	0.104306	-0.96743	-1.45873	-2.83359	-1.33559	-2.18762	2.34074	2.87932	2.3641	2.45687	4.72327	3.54864	4.74517	0.0603576	3.60012
OR56B1	-2.81649	-3.84353	-0.859322	0.227333	-3.63138	-1.13397	-2.45645	-1.49595	-2.71967	1.41378	1.07259	1.89821	1.97092	7.6643	4.18895	5.38548	-0.527524	5.48505
OR5AK2	-0.28582	-2.16026	-0.382934	-0.591205	-1.741	-0.826949	-2.16202	-2.57077	-2.44983	2.03396	2.07579	2.03459	1.89613	5.72539	4.55076	5.74729	1.69305	10.2065
OR5AP2	-2.16614	-3.10573	-2.81752	-0.595654	-2.97485	-0.38024	-1.73446	-2.60477	-1.97342	-0.150741	1.2289	2.28085	0.936142	7.62038	4.86979	6.86146	0.225015	2.68356
OR5P2	-1.28403	-1.90041	-0.352486	0.672057	-3.37672	-0.726415	-2.06174	-2.71996	-2.39161	3.19559	3.63272	3.19405	2.68926	5.86705	5.26611	6.25579	-0.0663972	2.50619
OR5P3	-0.438283	-3.19521	-0.615361	-0.378175	-2.67655	-0.224427	-1.18845	-2.61026	-1.85183	1.11457	1.80564	-0.11987	1.6992	6.06361	6.62655	6.08551	1.74281	8.21466
OR5T2	-1.27935	-4.04311	-0.0616055	0.293198	-2.60888	-1.29243	-2.63864	-3.64106	-2.90246	2.09099	2.4458	1.70426	1.33278	5.24304	4.06841	5.26494	-0.629839	2.55876
OR7A10	-0.149305	-2.67262	-0.468766	0.472041	-1.7335	-0.131873	-1.73546	-2.09787	-2.39218	2.32557	2.54783	2.1085	2.22613	5.09304	10.3664	5.11494	-0.596614	1.73219
OR7D2	-0.653883	-1.90217	-1.829	-0.560254	-1.60771	-0.815335	-1.41448	-1.8166	-2.37293	-0.717808	0.852554	-0.547849	0.0478201	5.61605	7.52986	8.01714	-0.148954	2.2552
OR8D2	-0.0950856	-1.49037	-0.781323	0.0950856	-1.0656	-1.10322	-2.41697	-2.75232	-2.19398	2.72571	1.22085	2.96209	2.59501	6.36298	4.29261	5.48913	-0.17784	2.10638
OR8G1	-1.04902	-2.61158	-0.0310965	0.804643	-1.30223	-0.710263	-2.05569	-1.6969	-2.32212	1.49187	1.92411	2.34745	1.33021	5.68391	4.50929	6.18179	-0.133758	2.32306
OR8K3	-2.06373	-3.28486	-0.953972	-0.7457	-2.62042	-0.301586	-1.69581	-1.46094	-1.94211	-0.391	-0.305901	1.44621	2.44383	6.77195	4.72967	5.9262	0.215358	2.93745
ORF1	-1.01388	-2.48655	-1.49075	-1.13971	-2.93194	0.0775948	-2.51894	-3.51019	-2.71964	1.09198	0.233887	0.918068	0.543427	5.15154	3.97692	5.17344	-0.554454	5.34767
OTOGL	-1.16307	-1.81166	-0.369418	0.447456	-1.53522	-0.271488	-1.65774	-2.3464	-1.91288	-0.118829	1.53626	0.880718	1.18969	7.92189	10.1225	6.11578	0.291595	2.76193
OTOL1	-2.42724	-3.45702	-0.816412	-0.954283	-3.34217	-0.657847	-2.00437	-3.01169	-2.32012	2.35679	1.16307	0.115444	0.948311	9.38865	5.26677	5.91507	-0.0240111	7.46807
OTOR	-2.15488	-3.08499	-2.85292	-1.5171	-2.9549	-0.365627	-1.71957	-2.42843	-1.95382	-0.123644	0.123644	1.91185	0.576243	6.0473	4.87268	7.47865	0.23732	2.68645
OTP	-0.74107	-3.71803	-1.21753	-1.65714	-2.34969	-1.15924	-1.69054	-1.55002	-2.57974	0.452953	0.661239	-0.925019	1.19304	5.40514	7.45107	5.42704	1.26941	7.50002
P2RX6	-1.8996	-2.94942	-2.72286	-0.676253	-1.70872	-0.165816	-1.53204	-2.55226	-1.78728	-0.266935	0.00686884	-0.00686884	0.642605	7.4315	6.27057	6.17226	0.375117	2.78951
PABPC1	-0.39535	0.0281297	-0.264273	-0.0180888	-0.127019	0.122258	0.133933	0.184757	0.18292	-1.3294	-1.37734	-1.36133	-1.35063	-5.46747	-6.6421	-4.77901	-0.466484	-4.91152
PADI1	-0.885919	-1.5634	-0.584941	-0.657029	-1.47921	-0.368781	-1.73992	-2.7414	-2.01116	1.6166	-0.248002	0.630714	0.328775	6.06234	5.03284	6.07583	0.185077	2.69307
PADI3	-2.25717	-2.25374	-0.813055	-0.488287	-2.86142	-0.513185	-1.84412	-2.84041	-2.07279	-0.00694179	2.46204	1.23236	1.75792	5.74315	4.56853	7.09117	0.139508	3.23105
PAGE1	-0.0659032	-3.21048	-1.90617	-2.34966	-3.06106	-0.400802	-1.72568	-2.74061	-1.98467	0.871742	2.38078	1.1836	1.52328	6.12914	6.55054	6.15104	0.268452	7.4686
PAH	-1.23415	-1.83479	-2.25317	-1.36836	-2.1972	-0.371214	-1.70699	-2.73588	-1.99514	0.899916	0.702697	1.11019	0.350511	6.81709	4.97562	6.14831	0.222958	5.42159
PALM	0.559639	0.199027	0.624257	-0.117892	0.367278	0.65547	0.790945	0.798201	0.739315	-1.54193	-1.40809	-1.28912	-1.27132	0.298532	-4.43681	-3.24028	0.475397	-6.62304
PAPOLB	0.590848	-0.805654	-0.898131	-0.980139	-2.83901	-0.522697	-1.23596	-1.30124	-2.15189	2.09228	2.41635	2.22333	2.236	5.76819	5.72824	5.79009	0.0067935	4.40044
PAPPA2	-0.711962	-3.1314	-1.98161	-1.42092	-2.69797	-0.385572	-1.71071	-2.3118	-1.84822	1.11252	1.89833	0.4067	1.38719	10.495	5.01825	6.28047	0.350238	2.83202
PAQR9	-1.61528	-3.42793	-0.557125	-0.508098	-2.05609	-0.532512	-2.03205	-3.06684	-2.31083	1.1352	0.843684	0.707168	0.727537	5.82027	7.30282	5.92946	-0.0885782	3.54446
PAR5	-1.62976	-1.84144	-1.71917	-1.51597	-3.48513	-0.883396	-2.20114	-3.2422	-2.49475	1.61041	1.71079	1.6568	0.722672	6.9592	8.66465	5.68187	-0.263438	7.21022
PARP12	0.0167854	0.746768	0.429076	0.431705	0.592001	0.513227	0.741987	0.644444	0.578187	-0.73487	-0.583964	-0.469804	-0.703984	-0.0492964	-1.22392	0.873017	-0.438521	-1.72044
PASD1	-0.308763	-3.28852	-0.843916	-0.223099	-2.50835	-0.660135	-1.9869	-3.00416	-2.19778	0.729497	1.11533	0.48344	0.413146	5.68813	4.51351	5.71004	0.0417476	2.32728
PAX3	-1.0384	-2.65427	-0.627642	0.346669	-2.0433	-1.37687	-2.6281	-2.84894	-3.0284	1.91455	1.63683	1.46197	1.76299	5.21787	4.04324	5.23977	-0.704813	2.48594
PCDH11Y	-1.36074	-2.09803	0.8221	-1.10208	-1.17241	-0.482079	-1.80797	-2.39475	-2.1069	1.29371	0.617721	0.060382	0.476636	8.24819	4.86978	6.13179	0.191449	4.21899
PCDH15	-1.17818	-3.14458	-2.20886	-1.44829	-2.0927	-0.402368	-1.6369	-2.38183	-2.00034	1.36091	0.693767	1.08941	1.1742	6.1162	5.41304	5.95399	0.148178	3.42082
PCDHAC1	-2.10987	-3.1526	-1.84497	-0.998582	-3.01937	-0.426597	-1.78247	-1.67034	-2.01287	-0.212338	1.67897	0.825547	1.01882	6.00077	4.82615	6.40473	0.185426	11.2232
PCDHB1	-0.391213	-3.29418	-0.286669	-0.0686617	-1.20908	-0.280384	-1.88549	-1.86634	-2.2439	1.11039	1.91689	1.38898	2.18461	9.04816	7.97498	6.05241	0.0686622	2.66965
PCDHGB3	-0.665803	-0.562188	-0.741704	-0.864237	-0.607097	-0.410485	-1.75714	-1.64999	-1.96278	-0.298502	0.0157576	-0.0157571	0.469267	5.98804	4.81342	6.00994	0.262988	2.97336
PCDHGB7	0.241854	-0.618348	-1.71065	-1.67662	-0.580208	-0.656957	-1.96677	-2.22068	-0.411312	-0.309198	0.0023036	2.6644	1.45129	5.92514	4.75051	5.94704	0.0115209	5.36687
PCDHGB8P	-1.78436	-0.44274	-2.67122	-2.11166	-2.90407	0.006639	-1.3862	-1.4596	-1.61837	-0.376854	-0.00663853	-0.0198379	0.584441	8.495	5.76416	6.32483	0.520169	2.99664
PCDHGC4	-2.28205	-2.39581	-3.22919	-2.67489	-1.91045	-0.539057	-1.86671	-2.86205	-2.09719	-0.65394	0.0605764	-0.381828	0.16307	5.69502	4.5204	6.68489	0.108706	2.33417
PCYT1B	-0.521088	-0.777871	-0.191102	0.25862	-1.04447	-1.21677	-1.6736	-2.05443	-2.16763	2.05311	2.28583	1.2158	1.20525	5.22236	6.42076	5.24426	-0.546544	4.90146
PDCL2	-1.99614	-1.13422	-1.35275	-0.648478	-3.09648	-0.497736	-1.85528	-2.8498	-2.08429	2.00002	1.82978	1.57515	1.7754	5.95371	8.70805	6.50272	0.127555	3.76984
PDE3A	-1.7768	-0.406328	-0.495844	-0.322108	-1.13176	-0.243408	-1.59179	-1.18827	-1.78264	0.117892	0.340695	-0.117891	0.266383	6.15706	9.39261	6.17896	0.386117	2.79621
PDE6H	-0.260991	-3.22942	-0.807508	0.0102401	-3.29335	-0.695218	-2.05351	-2.13716	-2.26803	-0.0102406	2.00235	2.01116	2.08898	5.76343	9.12568	6.5947	-0.0523987	2.40258
PDHA2	-0.628117	-3.39465	-0.237491	0.424363	-1.58198	-0.671047	-1.97949	-3.02686	-2.34815	1.67378	3.35749	2.5731	2.15311	7.36517	8.91811	5.96534	-0.0230904	6.49189
PDILT	-2.34585	-1.5868	-0.232205	0.848503	-3.36741	-0.602219	-1.9356	-2.9373	-2.16319	2.092	2.65087	1.86796	1.07702	8.80463	6.69309	7.27402	0.0702653	12.263
PDLIM4	-0.145932	0.247529	0.161892	-0.0885267	0.466399	-0.296973	-0.092452	-0.0960197	-0.0691643	-0.593246	-0.722118	-0.505802	-0.533789	-3.86897	-5.04359	-3.84706	-0.866683	-7.22982
PDX1	-0.727019	-2.10522	-1.93079	-1.69818	-1.89311	-0.486105	-0.831662	-1.27135	-1.15427	0.00055957	0.256176	0.378025	0.974423	5.93473	9.91222	5.82291	0.0411754	3.1608
PDYN	-0.640014	-3.2011	-1.46977	-1.30091	-3.10848	-0.463221	-1.77838	-2.81373	-2.15039	0.813434	1.92329	-0.185843	0.699045	6.16486	5.17648	6.54634	0.200717	12.1524
PDZD3	-0.966278	-1.74667	-0.551682	-0.153293	-1.78391	-1.18446	-2.52	-3.188	-1.47546	1.16766	1.555	1.2575	1.76194	5.27185	5.69543	5.29375	-0.57981	5.78536
PDZD9	0.0531454	-2.75955	-0.908348	0.843836	-2.06232	-0.697476	-0.348668	-3.04424	-2.11408	2.62912	1.74153	2.51403	2.54025	5.74487	4.57024	5.76677	-0.0531454	2.38402
PEX5L	-1.30204	-2.46204	-0.81644	0.0640946	-2.31248	-0.833155	-1.88997	-1.98014	-2.13724	2.48254	2.90812	2.11832	0.923156	5.58527	4.93301	5.60718	-0.0826919	2.22442
PEX6	-0.736638	0.558753	0.116149	0.304575	0.42341	0.429605	0.453724	0.496747	0.472425	-1.23332	-1.18276	-1.11461	-1.09114	-0.700279	-2.10047	-0.734477	-0.116149	-4.28669
PFDN5	-0.481107	0.198736	0.868489	0.767497	0.88172	-0.211069	-0.0703449	-0.194603	-0.0670414	-0.942688	-0.93148	-0.863856	-0.924052	-4.00811	-4.22743	-2.21063	0.221747	-3.78463
PGCP	0.482229	0.428864	0.242818	0.0772572	0.43598	-0.372431	-0.25703	-0.320742	-0.215162	-0.919303	-0.603996	-0.565357	-0.671827	-2.46033	-3.63495	-0.872992	-1.15808	-4.52155
PGK2	-1.22328	-3.23024	-1.75183	-0.909802	-3.18031	-0.467465	-1.8092	-2.74635	-2.02577	0.790261	0.513544	-0.121328	0.545435	5.8984	4.72378	12.5981	0.201983	2.53755
PGLYRP4	-1.02029	-2.27615	-1.62499	-0.752401	-2.78152	-0.395154	-1.9451	-1.71888	-2.21253	1.61885	1.15805	2.14923	0.207185	6.30006	7.94741	5.8926	0.0113306	8.63736
PHF12	-0.120762	-3.75335	-1.73274	-1.04355	-3.65201	-1.02399	-2.32987	-2.84447	-2.70418	2.42799	1.93889	1.62188	1.75933	6.71999	4.43647	6.53365	-0.348021	12.2378
PHOX2B	-1.03121	-3.30817	-0.77556	-0.572913	-1.65705	-0.535642	-1.88819	-1.89131	-2.15051	1.33942	1.27846	0.386032	0.558571	5.89053	10.882	5.91243	0.0248933	2.52968
PI4KA	0.63798	0.683018	-0.137874	-0.189133	0.251194	0.2647	0.482498	0.392982	0.283207	-1.30432	-1.52622	-1.42484	-1.37963	-1.24064	-1.55453	-1.55369	0.0361778	-2.42614
PIEZO2	-1.76615	-0.86834	-0.702768	-0.448765	-1.20894	-0.907535	-1.80864	-1.7405	-1.95033	0.666099	0.88096	0.781053	0.890779	5.38575	7.35737	5.36532	0.138936	5.48435
PIK3AP1	0.352711	-0.479232	0.14771	-0.485689	-1.01328	-1.56069	-0.645845	-0.544948	-1.1189	2.39749	1.9273	2.13672	1.78885	4.89659	9.50861	4.91849	0.822859	2.35863
PILRB	0.270597	1.77302	0.955053	0.283598	1.35503	0.855379	0.81578	0.881555	0.805318	-0.347261	-0.400835	-0.254388	-0.284235	-0.671205	-3.69951	-2.50298	0.7116	-4.95493
PIWIL1	-1.89643	-3.15482	-2.80529	-1.04572	-2.98374	-0.164847	-1.47814	-2.48566	-1.71272	-0.238158	1.29454	0.0707011	0.583653	6.05174	4.87711	7.37807	0.46415	6.4475
PIWIL3	-0.503656	-2.96144	-0.353424	0.163373	-2.66426	-1.32703	-2.68042	-2.6811	-2.98876	2.8115	2.45201	2.20808	2.07767	5.18763	4.013	5.20953	0.453467	6.17185
PKD1L3	-1.82402	-1.70451	-3.18057	-1.0191	-3.42364	-0.53686	0.0647306	-2.4842	-2.16602	0.135137	0.456426	-0.56837	0.0719194	5.80944	4.63482	5.83135	-0.0109105	2.44859
PKD2L2	-1.07102	-2.12992	-1.4919	-0.223557	-0.845291	-0.466402	-1.38089	-1.99241	-0.839945	1.93879	2.23439	1.69038	1.701	5.31251	9.09517	5.47488	0.111845	3.86408
PKHD1	-0.814835	-0.740225	-1.24875	-0.604538	-1.97618	-0.327348	-1.89437	-2.92847	-2.00967	1.50938	1.22998	1.24151	1.11527	5.95901	8.27692	5.98091	0.04404	6.89448
PLA2G12B	-0.190299	-0.911244	-0.642046	0.252113	-1.57709	-0.465433	-1.76671	-2.8089	-1.02796	1.59038	1.96788	1.62637	0.133122	8.22562	9.30764	6.17079	0.209821	6.27098
PLA2G2F	0.0384126	-3.55135	0.0774403	-0.300544	-3.4886	-0.592356	-0.827645	-2.97184	-2.2197	2.22984	1.8304	1.75737	2.51653	5.68668	4.51206	5.70859	-0.0752912	11.155
PLA2G3	-0.224646	-3.257	-1.808	0.209836	-2.6715	-1.62921	-1.96931	-1.42026	-1.59772	0.841769	0.839613	0.998387	0.118638	3.54144	2.48341	3.56334	-0.398383	1.16613
PLAC1L	0.0699658	-3.10242	-2.42121	-0.911474	-3.04132	-0.282427	-1.6561	-2.66745	-1.9052	-0.456897	0.615945	1.11556	0.492466	6.0407	4.86607	6.0626	0.255948	2.67984
PLCZ1	-1.44449	-1.29636	-1.76182	-0.411615	-2.82478	-0.158283	-1.50127	-2.518	-1.8235	-0.00914097	0.154607	0.00914097	0.658987	6.35023	5.1756	6.37213	0.449691	7.11513
PLS3	0.680125	0.938939	0.749948	0.0634713	0.872545	0.854684	0.721709	0.851587	0.825697	-1.02952	-0.998476	-1.0182	-1.1458	-1.47882	-0.0840397	-1.45692	-0.554671	-3.59131
PLSCR2	-0.427911	-2.20059	-2.05565	-0.409241	-1.81699	-0.480915	-1.86452	-2.86163	-2.10383	0.684719	-0.407376	-0.48207	0.103234	5.81553	4.6409	5.83743	1.54799	4.9435
PM20D1	-1.87662	-3.33854	-0.979883	-1.11196	-3.22302	-0.659266	-2.00155	-3.01742	-2.24748	0.906716	0.2094	0.189088	1.2382	8.16771	4.51906	6.7698	-0.0815663	2.33284
PMCHL1	-0.535771	-1.90309	-0.0582957	0.703745	-1.34895	-1.43383	-2.47535	-2.56067	-3.11211	1.85144	2.05715	2.1137	1.82687	5.14014	9.21127	5.16204	-0.805629	2.12972
PMP2	-0.84394	-1.74902	-0.365373	-0.492364	-1.29691	-0.932556	-1.80973	-3.27807	-2.54202	2.91107	2.1228	1.8999	1.88143	7.36831	4.64112	5.60717	-0.28208	3.54608
PNLDC1	-0.727141	-0.30223	-0.621783	-1.32694	-1.62652	-0.661836	-1.9976	-0.988553	-1.47793	1.24095	-0.00559187	1.5377	0.910446	5.88752	4.71289	5.90942	0.00559139	2.52667
PNLIP	-1.94465	-2.74526	-2.20332	-0.678791	-2.92248	-0.157122	-1.51436	-2.5211	-1.81566	-0.335506	0.0454931	-0.105593	0.455903	6.34097	5.16635	6.36287	0.437429	8.81918
PNLIPRP1	-1.16951	-3.23936	-2.24774	-0.661734	-2.48692	-0.576443	-1.88929	-2.9236	-2.18975	0.454468	0.435436	-0.0545123	1.85636	7.31822	7.0313	6.63013	0.097796	2.67426
PNMA2	-0.606294	-1.58356	-0.705345	-0.556593	-1.70989	-0.137922	-1.05387	-1.62914	-1.23042	-0.0974193	0.632478	0.696911	0.272134	5.96973	6.41283	5.97162	1.15799	7.10447
PNPLA1	-0.614092	-2.8419	-2.43875	-1.49057	-1.37233	-0.242465	-1.58264	-2.61185	-1.89803	-0.420341	0.18799	0.916622	0.465995	6.27407	5.09944	6.29597	0.35261	2.91322
POLB	-1.83026	-1.25171	-2.61222	-0.961325	-1.34072	-0.0975094	-1.44969	-1.41398	-1.69899	-0.12911	0.083056	0.08144	0.741044	6.41162	5.08116	6.27769	0.43911	2.89494
POLE	-2.43614	-2.22268	-1.59027	-0.544049	-3.32368	-0.680618	-2.0253	-2.71102	-2.27295	1.21229	0.638285	-0.464202	0.0900469	5.81934	4.64471	7.50131	-0.0175343	2.60504
POLN	-1.15351	-0.494136	-1.07959	-2.10973	-1.7427	-0.399272	-1.74023	-0.680248	-1.40083	0.500106	-0.151175	0.154445	0.688779	5.89491	4.80992	7.52444	0.239134	2.53406
POM121L10P	-0.96133	-2.0578	-1.66829	-1.00002	-3.28408	-0.913274	-2.23596	-3.24844	-2.46778	-0.164905	0.0217452	-0.38508	0.898254	6.65822	4.2453	5.44183	-0.190621	5.19808
PON1	-2.03371	-1.98399	-1.38691	-0.828135	-2.36428	-0.299164	-1.62645	-2.07471	-1.90996	0.597209	0.0357652	0.694304	0.443455	6.52983	7.24979	6.24412	0.331828	3.1247
POTEM	-0.6553	-0.0580564	0.0580564	0.162594	-0.19421	0.328887	0.531775	0.486217	0.299014	-1.37183	-1.87623	-1.90978	-1.87899	-4.04462	-5.21924	-4.02271	0.311829	-5.26623
POU1F1	-1.05181	-3.06038	-1.39679	-0.777699	-1.99335	-0.345738	-1.66251	-2.70523	-1.96426	0.792504	0.249184	0.421841	1.07854	6.14385	5.7284	7.35606	0.247232	4.86665
POU4F2	-0.203121	-2.96971	-0.619249	-0.583582	-2.06217	-0.0268707	-1.40249	-0.820978	-2.1251	2.98238	3.01063	2.30561	2.25018	6.83482	7.94845	5.78749	0.342992	2.21263
POU4F3	-0.763732	-2.31282	-0.677268	0.00569677	-1.35511	-0.829548	-2.16875	-2.69916	-2.49966	0.362059	0.143339	0.0984211	-0.182167	5.71385	5.04528	5.73575	-0.219477	2.353
PP2672	-1.65358	-3.54231	-2.56859	-0.857202	-3.01893	-0.532151	-1.85284	-2.8504	-2.08894	-0.643303	0.33815	1.17354	0.176037	5.68158	7.91363	6.51965	0.110891	2.32073
PPBPL2	0.0576668	-2.02785	-1.29919	-0.0576668	-1.50077	-0.433028	-1.73773	-2.1953	-2.10005	-0.495888	1.37708	1.43679	1.31152	6.1814	5.00677	6.2033	0.21763	7.57734
PPIL6	0.210891	-1.40134	-1.72936	-1.33784	-1.93343	-0.18923	-0.287658	-0.407162	-0.942998	1.349	1.63556	0.268438	1.08552	3.99764	2.82302	5.54582	0.56816	2.3825
PPL	0.161317	0.551202	1.0516	1.195	-0.131082	0.0446591	0.353245	0.324196	0.140311	-0.0446591	-0.312627	-0.550929	-0.0703211	0.130425	-1.0442	0.152327	-1.89912	-2.29921
PPP1R16B	-1.55173	-1.56618	-1.01703	-1.65366	-1.43025	-0.522515	-1.29464	-1.69617	-1.2405	0.437281	-0.145738	-0.0205325	-0.5148	3.09326	7.9399	3.11517	0.251431	-0.267587
PPP1R2P9	-0.482158	-2.57606	-2.64433	-1.41063	-2.16581	-0.290556	-1.60626	-2.64257	-1.97851	-0.392527	0.272524	-0.0162349	0.361552	6.7334	5.75713	7.09295	0.368225	10.4052
PPP3R2	0.00752306	-2.13497	-1.03675	-0.787041	-2.0257	-0.67701	-2.01193	-3.02468	-2.31307	1.18811	1.88641	1.10022	1.78026	5.89734	12.1507	5.91924	-0.00752306	7.04746
PPP4R1L	-1.84545	-0.826401	-0.897137	-2.02388	-1.72724	-0.118224	-1.43148	-1.42731	-1.72773	-0.244752	0.202363	0.160798	0.443513	12.4818	5.27502	6.47155	0.554611	3.08879
PPP4R4	-1.39425	-1.63551	0.777617	-1.09171	-1.79349	-0.615076	-1.94958	-2.96077	-2.16808	0.0656507	0.362703	-0.0939629	0.795225	5.7392	4.56458	6.09911	0.0577486	5.34743
PPT2	0.771556	0.332462	0.51971	0.24661	0.515695	0.0743041	-0.164071	0.0830483	0.185886	-1.15005	-1.33929	-1.08456	-0.923337	-0.782887	-1.22998	-0.760985	-1.19465	-2.462
PPY2	-2.02967	-2.56337	-1.39043	-0.385172	-2.34383	-0.420727	-1.81062	-1.03181	-2.04317	-0.106017	-0.250898	-0.448795	0.606177	5.87309	14.9847	5.89499	0.15879	7.82138
PRAMEF1	-0.447344	-2.66237	-0.297768	0.429198	-2.0056	-1.26682	-1.62415	-2.24686	-1.19312	1.77317	1.77468	1.58616	2.15749	5.03602	4.81728	5.05792	-0.725207	2.54285
PRAMEF10	-1.4045	-4.26359	-1.04682	0.649537	-4.11328	-1.40651	-2.72842	-3.74805	-1.40344	1.56097	1.88687	1.60948	1.77822	5.11877	3.94415	5.14068	-0.749441	1.75792
PRAMEF16	-0.761163	-3.58162	-0.994545	0.498192	-2.83492	-0.639466	-1.94864	-2.65088	-2.2167	1.18551	1.71435	1.4071	2.05211	5.58996	4.82338	5.61186	0.0495596	4.63229
PRAMEF2	-0.812133	-4.16082	-1.10779	0.15445	-4.00476	-1.27299	-2.60191	-3.61515	-2.86936	1.44625	1.18042	1.82169	1.58775	9.87924	5.60409	5.24211	-0.624532	3.62069
PRAMEF3	-0.769524	-1.42004	-1.50446	-0.186249	-2.10145	-1.02048	-1.76304	-2.01119	-2.52346	1.87627	2.21574	1.67568	1.74698	3.98632	6.84975	4.00822	0.0731173	0.625467
PRAMEF8	-2.44087	-3.5938	-2.86895	-2.46133	-3.45628	0.55398	-2.02884	-3.03132	-2.26015	1.19048	1.61027	1.86403	0.849947	5.70666	8.19959	5.95413	-0.0465331	2.34581
PRB1	-0.92038	-0.507592	-3.29892	-1.05046	-0.531415	-1.52343	-2.85789	-3.807	-3.0803	0.532939	1.47998	1.48533	1.14257	4.73657	7.91107	6.57836	0.270252	2.2074
PRDM12	-0.468873	-1.85898	-1.93272	-1.68482	-3.15536	0.441981	-1.87827	-2.91087	-2.13806	-0.0483189	1.57108	1.87355	1.44558	5.89541	6.19501	6.88472	0.0186596	2.74475
PRDM14	-1.84227	-2.84493	-2.15858	-0.456084	-2.7285	-0.134333	-1.45429	-2.48995	-1.72857	-0.121734	0.175231	0.667165	2.76156	6.38834	5.21372	6.41024	0.481062	8.14682
PRDM9	-1.53697	-1.96322	-1.38901	-0.684597	-2.55362	-0.578265	-1.71235	-2.28152	-1.70251	0.554072	0.86926	1.03724	0.897307	6.02642	6.86623	5.95375	0.34151	3.27135
PRKAG3	-0.0579138	-3.19825	-2.81751	-1.44357	-2.46708	-0.465165	-1.7794	-2.81333	-2.14673	-0.536201	0.0579133	-0.180438	1.24147	6.16552	15.962	6.18742	1.10229	2.80467
PRKG2	-0.190778	-3.00997	-2.40181	-2.13846	-2.85382	-0.176434	-1.50349	-2.51634	-1.75857	-0.327527	0.176435	2.33494	0.350734	6.34429	5.66301	6.3662	0.489797	10.4714
PRM2	-1.43118	-3.60163	-0.347081	0.306263	-1.2803	-0.793765	-2.13424	-3.15624	-2.46539	1.84187	2.63313	2.10922	2.50763	8.97454	4.57785	5.77438	-0.180842	2.98182
PRNT	-0.254758	-2.54796	-0.898824	-0.204803	-1.68356	-0.913944	-1.76702	-1.84085	-2.55453	1.46394	1.6329	1.65439	2.31148	5.81913	4.60044	5.48622	0.214235	3.37893
PRO0471	-0.706764	-1.79885	-1.35679	-1.26395	-2.04748	-0.799798	-2.12925	0.710682	-2.4451	0.953858	1.87261	0.445145	1.57352	5.78744	4.61282	5.80935	-0.128208	3.80661
PRO1483	-0.0699425	-2.99073	-2.68334	-2.12471	-2.92431	-0.137012	-1.50542	-0.700529	-1.76832	-0.383914	0.069942	0.983636	0.575556	6.26269	5.08806	6.28459	0.412674	7.94397
PRO1596	-1.24841	-3.13257	-2.79935	-2.2348	-3.00681	-0.313496	-1.64387	-2.6615	-1.92758	0.582336	0.623685	-0.126786	0.330843	6.19791	5.02328	6.21981	0.342774	2.83706
PRO1768	-2.35625	-2.36969	-1.4481	-2.17931	-3.41498	1.22051	-1.75759	-3.17196	-2.37859	0.427981	0.19756	1.20634	1.25425	5.61829	7.03037	6.57753	-0.17041	2.25744
PRO2214	0.0680056	-3.24312	-3.30816	-1.71239	-3.41271	-0.00171995	-2.1272	-3.16061	-2.39509	0.331843	0.565313	1.54503	1.89345	5.63618	4.46155	5.65808	-0.236958	2.27533
PRR18	-2.40183	-3.40722	-0.60716	-0.00933695	-2.91401	-0.661673	-1.99277	-3.00907	-2.30843	-0.332268	0.895941	0.654857	0.664971	5.92715	7.82444	5.94905	0.00933742	10.9436
PRSS37	-0.947731	-2.49145	-0.371199	0.236297	-1.25027	-0.910273	-2.23827	-3.23928	-2.47429	2.07872	-0.378223	0.3986	1.41717	7.6065	4.19304	5.38956	-0.236297	2.00681
PRSS42	-0.814524	-2.10264	-0.376225	0.212777	-2.67147	-1.45631	-0.947699	-2.49766	-2.82717	1.95519	1.87999	2.42613	2.54278	5.05653	5.33661	5.07843	-0.797768	8.27858
PRSS53	-0.765091	-1.5218	-0.388883	-0.00449038	-1.40883	-1.42388	-1.93778	-1.17912	-1.35634	1.57021	1.90957	1.94314	2.35586	5.02547	3.85085	5.04737	-0.857072	1.66462
PRSS58	-1.05924	-2.93716	-2.44997	-1.34203	-2.89406	-0.176981	-1.527	-2.53742	-1.8403	-0.218004	0.0560646	0.110869	1.40911	8.31021	6.66688	6.36392	0.922807	6.54478
PSG1	-0.217759	-1.34682	-0.76687	-0.284276	-2.02165	-0.495449	-1.82407	-2.87719	-2.11017	0.781212	1.8377	1.72748	0.613269	6.93673	15.1364	5.85819	-0.0182075	2.45822
PSG3	-0.291779	-2.32657	-3.16141	-1.59141	-3.2228	-0.706893	-2.05365	0.64945	-2.34763	0.0746932	1.35671	2.359	2.35335	8.68876	4.672	5.86853	-0.0558853	5.14869
PSG6	-0.219858	-2.61016	-0.181515	0.536374	-2.34689	-1.96247	-3.33032	-2.47211	-3.49498	1.90907	2.71323	2.19671	2.23962	4.6067	14.5021	5.25636	-0.619423	2.70198
PSG8	-0.197872	-3.53568	-0.204897	0.560837	-1.89949	-1.64858	-2.92656	-1.7029	-1.63083	2.19778	2.37377	2.38659	1.80754	5.23013	10.0287	4.89783	-0.820706	4.50548
PSKH2	-0.528647	-2.0841	-0.9956	0.140192	-1.50297	-0.405362	-2.07546	-1.284	-2.45973	-0.848263	0.411145	0.113569	1.76965	7.32124	4.7264	6.07319	0.282087	7.13166
PSMA8	-2.10899	-2.97327	-2.74846	-1.90421	-2.85434	-0.302062	-1.64527	-2.65868	-1.87607	0.0315328	0.609495	0.142808	0.710643	6.04713	4.87251	10.1137	0.289551	9.6173
PTCHD2	-2.16264	-3.97984	-1.5222	-0.653432	-3.45349	-1.23618	-2.56804	-3.60627	-2.86831	1.98058	1.74773	1.94638	1.85395	5.27864	4.10402	5.30054	-0.639917	4.03934
PTGDR2	-1.90431	-0.828373	-0.410019	-1.92314	-1.44547	-0.730891	-1.70715	-3.08173	-2.29324	0.228841	1.52317	1.59357	1.34122	5.7221	7.6167	7.36914	-0.0740919	2.36125
PTH	-2.28939	-2.6405	-0.851863	-1.01732	-3.1661	-0.540325	-1.87862	-2.88789	-2.17524	0.530085	1.51436	0.136711	1.70331	6.03094	5.15335	6.05284	0.127011	6.16398
PTK6	-0.154107	-1.03772	-0.334995	0.94412	-1.18568	-0.93742	-0.561043	-0.24968	-0.262061	2.15706	2.91481	1.65653	1.46818	6.78264	3.62221	6.4421	0.619919	3.54142
PTOV1	0.778103	0.630979	0.635478	0.858679	0.504647	0.341884	0.543008	0.379959	0.23021	-1.09222	-1.09695	-1.0533	-1.08945	-0.768103	-1.94273	-0.746201	-0.731964	-1.00524
PTPN20B	0.262766	-1.03585	-0.292983	-0.0176487	-0.877832	-0.633373	-1.94255	-1.82669	-0.539925	0.84033	0.794629	2.18021	1.10946	5.94741	4.77279	5.96931	0.0354443	6.58871
PXDNL	-0.122956	-1.60029	-2.28849	0.0504026	-2.22272	-1.40398	-2.1337	-3.0132	-3.02715	0.375025	1.0623	-0.793174	0.587201	5.35365	3.72168	4.91821	0.318748	6.44484
PYGO2	0.612605	0.534804	0.328021	0.440694	0.489154	0.241214	0.522071	0.457043	0.329383	-1.35055	-0.959052	-1.07312	-1.25825	-1.6054	-2.78002	-1.5835	-0.305657	-2.59425
RAB11FIP3	0.0171609	0.673007	0.0964208	-0.314369	0.244884	0.503565	0.52723	0.577116	0.49576	-1.76866	-1.65227	-1.60452	-1.72359	-1.68079	-1.42525	-1.65888	0.135073	-5.03027
RAB39	-0.538809	-2.6317	-2.93682	1.01095	-3.18785	-0.566721	-1.88566	-2.68732	-2.15711	0.440536	-0.125049	1.73507	0.448759	5.97507	10.9008	5.99697	0.094851	2.61421
RAB6B	-0.689322	-0.904319	-0.112488	-0.442906	-0.859129	-0.867298	-1.25521	-1.2064	-1.13864	0.444098	0.994356	0.586029	0.79095	7.27475	5.06022	4.33247	-0.108766	2.01832
RAC1	0.0171657	0.362088	0.343764	0.0609891	0.401521	0.48492	0.484024	0.514257	0.43563	-1.22229	-0.991598	-1.03057	-1.13047	-2.74258	-3.85006	-1.77457	-0.242354	-5.60265
RAD21L1	-2.17794	-2.40993	-0.846468	0.406091	-2.56474	-0.542036	-1.90617	-2.92666	-2.15619	0.825344	0.460813	0.715148	0.26865	5.82227	7.95773	5.84417	0.0026989	2.46142
RAET1K	-1.8963	-3.03975	-2.78818	-2.21706	-2.97728	-0.155397	-1.53957	-2.53711	-1.79032	1.56501	-0.0748224	-0.0514603	0.555032	6.11341	5.07025	6.13531	0.377889	6.50182
RAF1	-0.0185399	0.503022	0.377099	-0.0191627	0.259876	0.679947	0.62835	0.66268	0.426797	-0.640398	-0.825084	-0.861623	-0.690686	-0.879982	-1.84945	-1.06575	-0.0712523	-2.05031
RAG1	-1.35451	-1.6642	-1.18454	0.193434	-1.2282	-1.10297	-1.8211	-2.2835	-1.99902	0.447949	0.671773	0.643878	1.63382	5.55533	5.15972	4.91795	-0.160612	2.15542
RALYL	-0.994684	-0.774443	-0.28985	0.968077	-1.73457	-0.695415	-2.01869	-2.39402	-2.2855	3.34976	3.4733	3.07059	3.28629	5.77315	4.59852	7.2034	-0.103769	2.41229
RANBP3L	-0.221355	-2.00002	-0.895147	-0.760735	-1.93052	-0.490503	-1.62343	-1.36015	-2.09873	1.47841	1.18664	1.49719	1.14801	5.95058	5.22333	6.56239	0.187633	2.58973
RAP1GAP2	-2.07262	-2.43497	-1.3234	-2.20092	-1.47149	-0.34612	-1.6722	-1.14424	-1.97735	-0.411455	0.0917144	-0.0917144	0.448157	6.18511	5.01049	6.20701	0.259094	2.82426
RASD1	0.914634	1.4691	-0.192659	-2.31181	1.3664	0.562688	0.542261	0.563434	0.429813	-2.76032	-2.39995	-2.64015	-2.30243	-2.78006	-3.92229	-2.75816	0.487322	-5.25154
RAVER2	-0.193433	-2.14231	-1.5058	-0.925783	-1.81275	-0.218632	-1.12986	-1.50462	-1.29046	0.786628	0.644969	0.849637	0.418198	4.45324	4.15945	4.62273	-0.620844	4.15241
RBM5	-0.454002	1.09577	0.370701	0.02779	0.710828	0.647627	0.60034	0.582709	0.633578	-0.964322	-0.942479	-1.05454	-0.921124	-0.759941	-2.69286	-0.603756	-0.911474	-2.79748
RBMXL2	-0.234187	-2.94458	-1.38444	-1.27435	-1.67988	-0.557476	-1.88157	-2.93036	-2.19836	0.471563	0.0550113	0.931736	0.0220304	5.85917	16.758	5.88107	-0.00580025	2.49832
RBMXL3	-0.784616	-3.44975	-3.13101	-1.91143	-3.26896	-0.479738	-1.8307	-2.82576	-2.01017	-0.531931	0.129778	1.1675	0.0373664	5.87512	5.38027	5.89702	0.136279	6.5843
RBMY1B	-1.97445	-3.08455	-2.81289	-1.75498	-2.35844	-0.441029	-0.885736	-1.67264	-1.08637	1.85085	1.54889	0.703049	0.415527	5.97029	4.62556	7.55766	0.534459	3.23384
RBMY1E	-1.20021	-0.944053	-2.70701	-2.17709	-2.87604	-0.134452	-1.48015	-2.50769	-1.80165	-0.0840788	0.208902	-0.00739765	0.625498	6.3376	5.16297	6.3595	1.93171	2.97675
RBMY2EP	-0.968468	-2.92383	-0.187695	0.630492	-1.7177	-0.784977	-2.14503	-3.15735	-2.43444	3.00071	3.60109	2.50485	3.12881	5.67645	11.2787	5.69835	-0.213563	13.5498
RBMY2FP	0.0897999	-3.47485	0.0195508	-0.307241	-2.1568	-0.662933	-2.00606	-1.92474	-2.33482	1.847	1.84221	1.45456	1.88073	5.8952	4.72058	5.9171	0.975718	6.15651
RBP1	-0.236107	-0.70965	0.714767	0.572212	-0.283591	-0.109502	0.117146	0.0420594	-0.0420594	-0.509556	-0.474948	-0.463927	-0.511095	-3.48621	-1.72948	-3.46431	-2.15565	-6.84706
RDH8	-0.0203328	-1.90231	-0.833087	-0.163507	-2.40309	-0.554739	-1.88096	-1.29449	-2.13595	0.428082	0.0203328	0.402993	2.33987	5.96852	4.7939	5.99042	0.113015	2.60767
REG1P	-0.562964	-1.69214	-1.68437	-2.26666	-3.08802	-0.286185	-1.65395	-2.39899	-1.92496	3.13674	4.3172	3.47848	3.61371	8.8435	4.95851	6.15504	0.268802	2.77228
REG3G	-1.91364	-2.27614	-2.00129	-1.36251	-3.15639	-0.52745	-1.86143	-2.87479	-2.1758	0.529317	2.899	2.63979	0.222026	6.06084	4.88621	6.08274	0.141467	6.22651
REG4	-0.343743	-2.80436	-0.44783	0.115615	-3.69378	-0.441543	-1.96915	-1.24294	-1.85746	1.67076	1.57261	1.55001	1.91435	5.36121	4.18659	5.68795	-0.609803	2.00036
RETNLB	-0.743176	-1.70804	0.000682	0.696694	-1.33749	-1.54246	-1.40721	-0.893227	-0.799015	2.01974	2.75142	2.65959	2.43944	5.61279	3.24909	4.44562	-0.000683	5.76627
RFPL1	-0.854173	-1.04	-0.357889	0.614743	-1.03245	-0.69319	-2.01752	-1.65472	-0.711963	1.31959	1.0533	0.82199	1.51729	5.84684	5.27678	5.86874	-0.0323224	8.2189
RFPL4B	-2.02215	-3.43388	-3.10816	-1.01786	-3.25169	-0.437758	-1.78927	-2.78085	-1.97157	0.168029	0.609393	0.811756	0.889864	5.90224	5.0796	5.92414	0.174542	2.55175
RFX4	-1.69474	-2.61008	-1.75855	-0.0400755	-2.07298	0.108578	-1.10369	-1.37934	-1.37035	0.853667	1.27633	0.890668	0.335085	6.62883	6.08969	6.85431	0.247495	4.47423
RFX6	-0.575148	-1.24323	-1.48	-0.460252	-0.820751	-0.499966	-1.84405	-2.85022	-2.15695	0.287093	1.24054	1.90716	1.23912	7.66546	4.89079	6.08732	0.147716	2.70456
RGS5	0.255131	2.09863	0.851983	-0.0197142	2.03427	0.6327	0.5759	0.605591	0.678651	-0.286412	-0.151808	-0.259412	-0.354226	1.52401	-0.824044	-0.188096	-0.417235	-2.16982
RHOG	0.645603	0.874242	1.21866	0.756724	0.917013	0.356085	0.763971	0.521863	0.379799	-0.474319	-0.577879	-0.322152	-0.341446	0.0357888	-0.953677	-0.560793	-0.216009	-3.94355
RIMS1	-1.66043	-2.21508	-0.840653	-0.258225	-2.52467	-0.345198	-1.84212	-2.84217	-2.05605	0.641799	1.06319	0.570482	1.06532	6.2583	4.61258	6.20429	0.151533	3.57685
RIMS2	-1.23326	-1.50736	0.0869802	0.252041	-1.67085	-0.838024	-1.22184	-1.53772	-1.2109	0.973273	0.565317	0.568673	1.67946	5.36337	3.94492	5.14145	0.39244	1.7587
RIPPLY1	-1.96219	-2.99493	-2.53216	-0.964459	-2.88112	-0.186911	-1.53429	-2.54547	-1.85034	-0.165682	0.0607042	1.31135	1.22549	8.34606	5.16214	6.35867	0.428543	6.76856
RLN3	-1.95076	-1.76976	-0.682839	0.171603	-1.70234	-1.1944	-2.98751	-1.6366	-1.48446	3.58564	3.39707	3.20636	3.65505	10.0557	3.93588	7.2337	-0.613524	7.23611
RNASE11	-0.591532	-2.38172	-0.363004	0.264043	-2.40625	-0.650722	-1.98856	-2.52962	-2.02357	1.73183	1.22152	1.32167	1.9075	5.78843	4.61381	5.84876	-0.0161028	2.4539
RNASE8	-1.72948	-2.54325	-0.799116	0.345901	-1.60827	-1.30313	-2.64609	-3.66353	-2.96974	1.45	1.23997	1.68882	1.05208	5.20604	4.03141	5.22794	-0.696093	5.38431
RND1	0.1925	-1.34197	-0.1925	-0.267854	-0.82702	-0.861835	-2.20829	-2.40172	-2.40847	1.39092	1.01129	1.19951	1.38759	5.55688	4.38225	5.60602	0.212258	2.19603
RNF133	-2.23744	-0.611966	-2.20295	-2.57162	-1.70853	-0.474047	-1.82508	-2.81862	-2.0024	1.32091	0.123684	1.60299	0.0472798	6.66226	6.62728	5.88175	0.137125	4.96052
RNF146	0.43224	0.796107	0.510848	-0.0573626	0.666561	0.722772	0.336972	0.557557	0.373932	-1.28015	-1.33928	-1.06864	-1.10313	-0.687306	-1.0915	-0.665405	1.52355	-4.04816
RNF17	-0.560369	-2.44814	-0.973889	-0.708954	-1.12481	-0.815506	-2.15323	-2.91057	-2.43823	0.917669	1.1233	1.2065	1.82588	5.68632	6.85233	5.77133	0.263232	3.30729
RNF175	-0.656312	-1.08947	-0.517162	0.210377	-1.20558	-1.45123	-1.5363	-2.2904	-1.79802	1.44234	1.61639	0.855873	1.15404	5.96087	4.42833	5.33657	-0.310664	2.78665
RNF26	0.907513	0.124503	0.0560408	0.421946	0.163904	-0.197995	0.0445518	-0.11263	-0.147182	-0.852434	-0.622388	-0.540116	-0.631298	-1.91177	-3.0864	-1.88987	-0.711208	-5.27262
RNF32	0.213388	-1.88082	-0.609719	-0.621042	-1.39081	-0.45231	-1.20193	-1.51859	-1.15525	1.15854	0.751796	1.31854	1.12955	5.36801	5.25505	6.85151	-0.0236895	2.20263
ROPN1B	0.29289	-2.14952	-1.74113	-0.735613	-2.75232	-1.28051	-2.59039	-2.52252	-2.27421	0.804906	0.843037	1.09082	1.04592	5.29793	4.1233	5.31983	-0.609958	11.7099
ROPN1L-AS1	-1.03353	-2.91668	-1.07644	-0.744097	-2.23159	0.264032	-2.28058	-1.4121	-2.5095	0.181148	0.618166	1.35619	0.736286	5.45515	5.29563	6.64475	-0.291135	10.1939
RP1	-0.958008	-2.14349	-1.45378	-0.553106	-2.1582	-0.961144	-1.06783	-1.66982	-1.14296	0.724931	0.8391	0.489954	0.856104	5.9538	4.60056	5.50564	-0.386283	8.7126
RP11-165H20.1	-0.969203	-2.94859	-1.34885	-0.820429	-2.87262	-0.100857	-1.45515	-1.16714	-1.75958	-0.354378	1.08343	-0.00960302	1.83098	7.85087	6.95555	6.4155	0.486072	6.52481
RPH3A	-2.16842	-3.39547	-1.69191	-2.51095	-3.23351	-0.473725	-1.75428	-2.78438	-2.04478	-0.350857	1.84019	-0.0122414	0.601191	6.3779	4.56795	13.7424	0.178263	2.38173
RPL13AP17	-0.23027	-3.59791	-2.21543	-1.11069	-3.11439	-1.24856	-2.63543	-2.55202	-2.87391	1.02332	1.4046	0.736771	0.713322	5.07691	3.90228	5.09881	-0.0170927	1.71605
RPL18A	-0.999312	-0.494038	0.0780859	0.149241	-0.252354	-0.182729	-0.0155354	0.0498152	0.0394735	-2.1075	-2.2124	-2.01858	-2.06296	-5.85018	-5.99343	-5.67987	-0.558205	-8.02688
RPL28	0.0591263	-0.194355	0.0748452	0.302472	-0.0450059	-0.000182745	0.244277	0.132319	0.233783	-0.350343	-0.279073	-0.274879	-0.265701	-2.88468	-2.71349	-2.20836	-1.00812	-5.58906
RPL29	-0.473785	-0.293807	0.426525	0.57513	0.22579	0.262842	0.368436	0.404674	0.508101	-1.15573	-1.20085	-1.21702	-1.1477	-4.91149	-4.09519	-5.21569	-1.02391	-4.69889
RPL4	-0.829641	-0.193524	-0.144354	0.0420732	-0.20496	0.135029	0.222952	0.236831	0.233593	-1.9151	-1.52585	-1.76406	-1.94483	-6.03425	-4.20055	-6.01234	-0.0420732	-7.29121
RPS15A	-0.274529	-0.248981	0.221151	-0.0912764	0.136167	-0.0605891	0.188314	0.0851572	0.20215	-1.3951	-1.44931	-1.38635	-1.2246	-2.77774	2.09952	-2.75584	0.0238435	-4.25738
RPS4Y2	-2.02026	-3.10194	-1.17271	0.0866404	-2.39281	-0.277218	-1.61072	-2.62551	-1.55583	-0.388213	-0.0866404	-0.0981903	0.379976	6.2192	5.90762	6.2411	0.377363	4.25802
RPTN	0.622956	-3.45671	-1.38591	-1.44265	-3.28224	-0.524278	-1.87286	-2.87154	-2.06214	1.12209	0.947975	1.35784	1.22558	9.5419	4.69903	5.89556	0.104345	5.97956
RRAS	0.348986	1.34139	1.66559	0.380543	1.62657	0.505106	0.833292	0.650978	0.61131	-0.524113	-0.55705	-0.476678	-0.362605	-1.14539	-2.09636	-2.37322	0.388834	-0.79606
RSPO2	-1.09823	-3.15044	-0.474447	-0.604089	-2.30542	-0.779586	-2.09216	-2.71519	-2.37391	0.412222	1.73677	0.863675	1.03456	5.53283	5.66937	5.55473	-0.122029	3.53497
RTN4	-0.0405881	0.597884	0.658207	0.127722	0.6978	0.588476	0.59404	0.603236	0.510916	-1.95397	-1.86748	-1.90296	-1.7964	-2.12214	-2.32287	-2.10024	-0.225623	-1.72883
RTP3	-1.06636	-2.34624	-0.588789	-0.49274	-1.84953	-0.656743	-1.97208	-2.85102	-2.22184	-0.262034	0.303701	-0.12936	1.63841	5.65442	4.4798	5.67632	0.0713549	4.00265
RXFP4	-0.0755	-1.2961	-1.11306	-0.559362	-1.82361	-0.533887	-0.830189	-0.689026	-0.666925	1.95003	1.30028	2.06937	1.87438	6.2513	17.1388	5.83194	0.00614643	2.44919
S100A5	-3.42223	-3.01709	-1.42481	-0.269024	-2.79811	-2.97945	-3.95532	-3.24038	-2.78986	0.658811	-0.137539	0.115579	-0.122382	2.32132	1.14669	2.34322	-1.87794	-1.03953
S100A7A	-2.16706	-3.26021	-3.09142	-1.57108	-2.85888	-0.460022	-1.75644	-2.76641	-2.04939	2.01259	0.635964	-0.0356612	0.412057	5.76285	4.58823	5.78476	0.250637	8.02553
S100G	-0.298039	-1.89911	-2.09085	-0.646335	-2.06827	-0.536203	-1.85866	-1.18481	-1.7734	-0.668509	0.596168	0.201278	0.962233	5.6824	4.67319	6.11946	0.0894351	2.32155
S1PR3	-0.449785	-0.976697	-0.0968206	0.602669	-0.848606	-1.22015	-1.13127	-1.04641	-1.06473	2.37192	2.62351	2.7408	2.38877	5.23866	8.32277	3.55071	0.347519	4.51894
S1PR5	-1.93471	-3.03298	-0.316158	-1.78288	-2.80294	-1.00824	-1.46223	-1.5822	-1.28702	-0.562701	-0.485172	-0.418047	-0.444519	5.13153	4.95488	5.15343	0.487597	2.27367
SAA2	-1.00592	-3.79244	-3.46022	-1.14913	-3.62151	-0.820589	-2.16673	-3.16318	-2.37965	0.272223	1.19894	1.39319	0.922577	5.57024	4.39561	5.59214	1.59152	2.20939
SAGE1	-0.747304	-2.04039	0.0555463	-0.0430531	-1.69407	-1.329	-2.66939	-3.50598	-2.90008	1.73386	1.20129	1.54487	1.66088	5.1065	9.26702	7.47764	0.201704	2.96328
SAMD7	-0.0903096	-3.30124	-0.96653	-0.316033	-1.86787	-0.580583	-1.88319	-2.92956	-2.26738	0.701495	2.29299	1.98039	1.58011	6.77537	4.88635	6.39573	0.0903091	3.36019
SASH1	-0.409537	0.91388	0.623896	-0.441039	0.764556	0.717598	0.662762	0.703132	0.688005	-0.521171	-0.542525	-0.70236	-0.84629	-0.61738	-1.0087	-0.773815	0.085252	-3.21487
SCAF1	-0.393853	1.28301	0.456297	0.528426	0.344492	0.134107	0.332354	0.255561	0.088367	-0.633106	-1.15011	-0.654087	-0.368805	0.0908257	-1.58584	0.383841	-1.03791	-3.53462
SCAMPER	-0.731762	-3.24883	0.0912499	-0.102441	-1.72162	-0.584146	-1.90811	-2.96429	-1.25641	2.60181	2.60852	2.64624	3.4426	5.72491	5.43333	5.74681	-0.120028	2.36406
SCG3	-0.197136	-1.46286	-1.09102	-0.197973	-1.4081	-1.04759	-2.15656	-1.83038	-2.49278	1.43186	0.836595	1.62575	0.819134	5.36586	5.72496	5.64611	-0.43907	3.15372
SCML2	-0.356406	-2.10786	-1.31965	-0.611261	-2.14344	-0.204385	-2.09364	-1.26747	-1.46886	1.35416	1.58894	1.45283	1.34598	5.26321	4.39348	5.28511	0.0493948	2.05671
SCML4	-0.226797	-1.06854	-0.322844	0.00449634	-0.918781	-0.994041	-1.42891	-1.20257	-1.18093	1.32796	0.988434	1.16428	1.5977	4.98618	4.11087	5.00808	0.395022	2.66831
SCN11A	-0.694466	-1.76683	-1.84903	0.312685	-2.0416	-0.454547	-0.860876	-0.732441	-0.910229	0.806235	1.0156	0.729398	1.34566	7.36791	9.38683	6.82158	0.125829	3.24037
SCN1A	-0.0207047	-3.41659	-0.466076	-0.153241	-3.33883	-0.569842	-1.22005	-2.23734	-2.23019	1.87433	1.95694	0.65689	0.835016	5.93075	16.5476	5.95265	0.0207047	12.777
SCN9A	-1.03729	-0.611705	-0.777143	-0.511489	-0.770664	-0.520848	-1.46473	-1.34011	-1.18156	1.14839	1.62819	0.956731	1.60993	6.26255	7.27884	7.84228	-0.0540214	3.7172
SCUBE3	-0.921344	-0.872048	-0.817456	-0.695532	-1.73435	-0.841336	-1.47546	-0.984542	-2.01762	3.45717	2.52514	3.16539	0.0927291	5.59744	7.20332	8.80364	-0.247946	2.23659
SEC14L3	-1.30977	-2.11899	-2.52707	-0.14402	-2.99724	-0.929036	-2.25925	-1.45903	-1.26394	1.98294	2.21377	0.970723	1.37849	5.69804	5.9171	5.58727	-0.31488	2.82685
SELM	0.596335	1.98207	2.72096	1.36465	2.53327	0.949512	1.12101	1.09938	0.995172	-0.712144	-0.872411	-0.546167	-0.468241	-1.58827	-1.6443	-1.56637	0.398451	1.52226
SEMG1	-2.18463	-3.43709	-3.10984	-2.28057	-2.43219	-0.412387	-1.76137	-2.7504	-1.94755	1.54472	0.298515	0.834545	0.715775	5.87711	8.38572	6.12025	0.19639	11.1118
SEPX1	0.717257	-0.383475	0.815999	-0.000454	-0.0195594	0.167501	0.352309	0.259153	0.1694	-0.593221	-0.730597	-0.570582	-0.563101	-1.34552	-2.52015	-1.32362	-0.0498528	-4.70637
SERINC3	0.0828138	0.15329	0.114738	-0.54876	0.170596	0.494617	0.330527	0.422857	0.274572	-1.88313	-1.41525	-1.95795	-1.64865	-0.923527	-2.09815	-0.901625	-0.052381	-3.30299
SERINC4	-0.850294	-1.611	-0.203232	0.0779185	-1.1472	-1.02665	-1.7325	-2.32856	-2.04998	1.63392	1.87613	1.83735	1.68699	6.82467	4.05637	5.12103	0.0855377	4.92544
SERPINA11	-0.067564	-2.48028	-2.10776	-0.0325584	-2.29838	-0.666818	-2.01061	-3.02745	-2.33818	1.09683	-0.309522	0.628829	1.2164	5.87971	4.70508	5.90161	-0.0504894	7.239
SERPINA13	-1.9877	-3.10334	-1.32103	-0.853722	-2.97641	-0.419577	-1.76535	-2.76843	-1.95432	-0.132171	0.39715	0.0370407	0.581496	5.95496	5.94597	7.15714	0.253209	2.5941
SERPINA2	-0.41399	-1.54336	-0.409349	-0.0123401	-1.18315	-0.234397	-1.64274	-1.2909	-2.10559	2.41811	1.62117	1.14624	1.05003	4.9568	10.5992	4.9787	-0.0100441	1.59595
SERPINA7	-1.78044	-2.19893	-1.89348	-0.650789	-2.15028	-0.542029	-1.88375	-2.88969	-2.17392	2.25682	2.20681	1.797	2.25668	18.2356	4.84766	6.04418	0.122273	2.66143
SERPINA9	0.0534029	-1.97688	-0.363172	0.382211	-1.57462	-1.37946	-0.718679	-1.6105	-1.46939	2.15332	2.75177	2.39565	2.56744	4.98988	3.81525	5.78699	-0.516307	9.73326
SERPINB10	-0.238049	-1.48484	-0.186698	-0.00668621	-1.62626	-1.22504	-2.14291	-3.58323	-2.88817	1.93032	2.1481	2.67151	2.775	5.2984	5.80567	5.3203	-0.608765	1.93755
SERPINB11	0.153585	-3.52792	-0.421739	-0.153586	-2.63071	-0.819396	-2.18534	-1.76946	-1.3804	2.60173	1.81093	1.89156	2.42651	5.79254	4.39667	5.59319	0.968946	7.07274
SERPINB12	-1.77699	-2.77318	-2.41703	-1.87582	-2.67103	-0.0613565	-1.36251	-2.41232	-1.71915	-0.111168	0.5027	0.28643	0.646272	6.55614	13.6505	9.60424	0.596796	9.12097
SERPINB13	-1.43078	-3.23806	-2.3218	-0.615274	-2.63545	-0.430047	-1.76026	-2.4987	-2.0094	1.24897	1.09902	0.580652	1.03148	5.96667	5.70267	5.98857	0.187212	3.94655
SERPINB2	-0.293569	-2.39223	-0.670737	-0.0598359	-1.69106	-1.56671	-2.04948	-2.15183	-2.24532	1.12343	1.40086	1.47475	1.74802	3.91116	3.772	4.73706	-0.484458	2.86763
SERPINB5	-1.06401	-3.38709	-3.03518	-1.7002	-3.26971	-0.610647	-1.93865	-2.01508	-1.74802	0.414946	1.42497	0.922913	0.865699	5.78012	4.60549	5.80202	0.0769529	2.41926
SERPINF1	0.195391	1.5999	1.31387	0.276941	1.63054	0.476923	0.765512	0.609122	0.640106	-1.49816	-1.39764	-1.40964	-1.43448	-4.28626	-2.52102	-4.26436	-1.15429	-3.78375
SETP4	-0.702299	-3.51269	-3.18592	-0.47256	-2.04993	-0.516241	-1.86745	-2.8589	-2.05367	0.823522	2.85122	0.94658	0.0524611	5.83007	7.34089	5.85197	0.097434	2.46922
SFRP5	-2.12742	-0.782637	-2.68411	-1.10191	-1.11608	-0.384868	-1.7158	-2.73296	-2.05101	-0.437889	-0.00615311	0.325685	1.03953	7.01445	6.31884	6.24004	0.280931	6.29935
SFTA3	-2.39623	-3.36831	-2.23696	-1.04423	-3.2324	-0.621771	-1.97629	-2.97136	-2.21374	1.85344	1.52796	1.07344	0.195098	5.87772	4.70309	5.89962	0.030004	2.68294
SGCG	-0.0618968	-3.38468	-1.08547	-1.13233	-3.283	-0.666319	-1.96365	-3.01392	-1.54327	0.580071	-0.0716352	0.864704	-0.0053277	5.97154	4.79692	5.99344	0.00532818	7.22286
SGCZ	-0.732147	-3.38742	-1.34336	-1.09648	-3.28556	-0.628944	-1.94071	-2.95679	-2.19522	0.829919	0.419158	-0.057775	1.90622	5.6835	4.50887	5.7054	0.10805	6.99491
SGOL1	-0.496663	-3.33889	-1.99322	-1.57676	-3.53768	-1.41139	-1.60188	-1.64586	-1.98897	0.661188	0.987752	0.836991	0.290865	4.09195	2.91733	4.68689	-0.382205	0.7311
SH3BGRL	0.268324	1.10726	1.11637	0.615213	1.3453	0.248234	0.239129	0.235036	0.347737	-0.0220046	0.0772748	0.144847	0.0220046	-2.95928	-4.13391	0.201443	-0.358841	-3.65825
SHANK2	-0.227304	-1.77274	-1.63204	-0.0301246	-1.77408	-0.545806	-1.17664	-1.70558	-1.30853	0.671623	1.17419	1.47915	0.824339	3.55161	4.55574	3.57351	-0.0254454	1.50424
SHCBP1L	-0.487079	-3.36936	-1.286	-0.999051	-2.75177	-0.57019	-1.90855	-1.89495	-1.26709	1.71619	1.1825	0.194172	0.145358	5.92617	6.87644	7.50455	0.0893679	2.56532
SHISA2	-1.41023	-2.48754	-0.439999	-0.0632033	-0.870828	-0.915994	-1.86986	-2.29925	-2.11309	0.4994	0.925634	1.0328	0.805539	5.54543	5.56936	5.56733	-0.317484	4.67747
SI	-1.40812	-3.41753	-2.1777	-1.91487	-3.30764	-0.706618	-2.02468	-3.06533	-2.31638	0.133442	0.826737	1.06484	0.48119	5.83454	4.65991	7.33445	-0.0873957	2.47369
SIX6	-1.36034	-3.73529	-0.673214	0.369833	-2.51645	-0.875836	-2.23801	-2.28518	-2.46495	0.128315	0.924497	0.614663	0.934579	5.51776	4.34314	6.53766	-0.237948	2.15691
SLC10A1	-0.60162	-1.69394	-0.0126824	0.95136	-1.10954	-1.41499	-2.75266	-1.79053	-2.09176	2.20032	2.39059	2.16432	1.96051	5.02366	3.84904	6.20789	0.172296	4.7052
SLC10A2	-1.54876	-0.209104	-1.1557	-0.221294	-0.289012	-0.202602	-1.56604	-2.23159	-1.751	1.70433	1.8571	0.0591912	1.32454	6.17483	8.63309	6.19674	0.32072	8.8737
SLC12A1	-1.10893	-2.17116	-0.89823	-0.160338	-2.29941	0.69278	-2.00858	-2.09581	-2.23073	0.731737	1.14139	0.909303	1.29609	5.78449	5.30229	6.65403	-0.00569155	5.13994
SLC12A5	-1.78989	-1.42445	-2.58492	-2.22533	-1.87902	-0.336027	-1.65101	-1.66869	-1.93287	-0.353244	0.0429492	0.0115294	0.325561	6.21982	5.04519	6.24172	0.32442	2.85896
SLC16A10	-1.88581	-3.04657	-1.82523	-2.14223	-2.70638	-0.125472	-1.46245	-2.46917	-0.70883	-0.398307	-0.0729876	-0.0565443	0.380875	6.31853	5.14391	9.806	2.50726	2.95768
SLC17A1	-1.71062	-2.1969	-2.6283	-0.92451	-3.32254	-0.680844	-2.02981	-3.03349	-2.32397	0.512974	1.31733	0.681327	0.37834	6.89437	4.7808	5.85873	-0.0532088	13.2739
SLC17A2	-1.56924	-3.23268	-1.72935	-1.47949	-2.32962	-0.261663	-1.58306	-2.58192	-1.82747	0.457515	0.410995	-0.0351191	0.493076	5.97357	4.79894	5.99547	0.40331	2.61271
SLC17A4	-0.262915	-1.46356	-0.964605	-0.212543	-1.75021	-0.692028	-2.04092	-1.70121	-2.09592	1.84032	1.37143	2.08212	1.75757	5.69856	4.99919	5.72046	-0.0675592	2.45686
SLC17A6	-2.46293	-3.32506	-0.583509	0.263313	-3.67348	-0.882207	-2.18112	-3.19114	-2.4696	1.52187	1.93912	2.63097	1.07205	5.34959	4.17497	5.37149	-0.169381	8.9219
SLC17A8	-0.859332	-3.17321	-2.17722	-1.23784	-2.85307	-0.904214	-1.41962	-2.10189	-1.5919	1.72351	1.8769	1.73467	1.30032	4.52866	3.94565	4.55056	-0.465086	5.93706
SLC18A1	-2.29358	-3.54699	-1.95314	-1.52362	-3.36595	-0.534743	-1.87549	-2.87095	-2.06275	1.15542	0.357094	0.299416	0.0736246	8.24667	4.55145	5.74798	0.072391	2.36523
SLC18A3	-3.20356	-1.5789	-0.763813	-0.046813	-1.59916	-1.43509	-2.78506	-3.78708	-2.22198	2.95705	2.02789	2.19208	2.27194	7.97894	3.9041	5.95071	-0.806247	1.71788
SLC19A3	0.0852923	-3.24895	-0.806053	-1.51877	-3.10573	-0.452184	-1.76279	-2.79186	-2.07246	0.965387	1.37987	0.208858	0.960931	6.12257	4.94794	6.14447	0.220136	6.80858
SLC22A12	-2.48597	-2.15849	-0.616055	0.157725	-2.22173	-1.92522	-1.88556	-1.70724	-1.7307	1.28232	1.0179	0.819445	0.528027	3.00804	1.60539	2.80192	-0.857429	1.27718
SLC22A24	-0.843274	-4.17373	-0.838723	0.136719	-1.48263	-1.38404	-2.45682	-2.87887	-2.01641	1.71637	1.68224	1.25807	1.19455	5.08942	3.91479	5.51211	-0.723012	1.72856
SLC22A25	-0.918929	-0.770907	-2.48002	-1.05328	-3.20294	-0.590904	-1.94522	-2.90486	-2.17061	2.25582	1.76762	1.96062	3.13787	8.21698	4.71977	8.90696	0.0656447	2.53355
SLC22A8	-0.516871	-3.24227	0.269763	0.113633	-1.08733	-0.794531	-2.11214	-3.11435	-2.36533	1.71965	1.18765	0.927226	1.27562	5.44987	4.83794	5.47177	-0.113634	2.08902
SLC22A9	-1.27512	-2.20895	-1.30324	-0.0675244	-2.09133	-0.851136	-2.17352	-2.96613	-2.43163	0.851532	1.38727	1.50804	1.47649	5.49696	5.24692	5.51886	-0.189984	3.94614
SLC25A31	-2.12445	-3.36911	-3.00364	-2.48805	-3.20757	-0.421689	-1.70753	-2.72981	-1.99289	-0.345134	1.59713	-0.0146728	0.447205	7.87952	4.60967	5.8062	0.232853	2.42345
SLC25A6	0.108833	-0.199438	-0.147917	0.154809	-0.244546	0.0181179	0.0559826	0.112824	-0.0247517	-1.84506	-1.82421	-1.65193	-1.66795	-3.32162	-4.49625	-2.69685	-0.409053	-6.68247
SLC26A10	0.817812	2.37723	1.71621	0.47698	1.89963	1.19037	1.27368	1.23937	1.2372	-0.537411	-0.137996	-0.111722	0.0606041	4.14685	-0.0761621	1.12037	0.0473881	4.51444
SLC2A2	-1.03322	-3.20647	-1.2183	0.0405061	-3.11187	-0.393882	-1.72609	-2.30311	-2.05164	1.59348	1.43848	1.39864	1.01567	8.5681	4.97168	6.16821	1.6098	2.78546
SLC35F4	-0.946996	-1.04054	-0.979385	0.230783	-0.897631	-0.521011	-1.85654	-2.86575	-2.11263	1.56053	1.05898	0.631727	1.87564	5.93119	8.29417	7.42676	0.117348	4.40416
SLC35G3	-0.110504	-2.99396	-1.87196	-1.16424	-2.91417	-0.103112	-1.46933	-2.05738	-1.75267	-0.395231	0.0847263	-0.0742931	0.488344	6.41838	5.46694	6.373	0.46623	8.96747
SLC36A2	0.387086	-3.37225	-1.46137	-1.03564	-1.45477	0.110844	-1.86283	-2.87069	-2.09001	1.15616	0.0708137	-0.256351	0.0202808	5.95689	4.78227	5.97879	0.132411	4.75415
SLC38A4	-0.120535	-1.10257	-0.197953	-0.230259	-0.946321	-0.71743	-1.56332	-1.74454	-1.65305	1.02552	1.33612	0.867837	0.736693	6.09425	7.16458	5.78824	-0.13049	2.40548
SLC44A5	-1.50295	-1.27863	-1.29592	-0.117577	-1.2592	0.202701	-0.0464523	-0.146218	-0.31072	2.3837	1.90434	1.60116	1.54067	8.51074	6.92245	6.15005	-0.292149	2.10847
SLC45A2	-0.744667	-1.4065	-0.119425	0.0635056	-1.5022	-1.51394	-2.80743	-2.08334	-2.47606	2.64268	2.78853	2.86779	2.79594	7.41128	3.91587	6.21787	-0.854208	5.04077
SLC4A10	-0.731286	-2.12168	-1.10015	-0.343004	-1.80907	-0.818885	-2.15642	-2.29017	-2.19795	1.10896	1.55458	1.31659	1.60422	5.61864	6.88246	5.64054	-0.223592	2.25778
SLC4A11	-0.800753	-3.34205	-2.00575	-2.46162	-2.00913	-0.575678	-1.91906	-2.76638	-0.945168	0.760356	-0.315192	0.233625	0.443665	5.93631	4.76169	5.95821	0.0880456	4.54852
SLC4A8	-0.436533	-0.84182	0.0722973	0.459121	-1.52439	-1.13289	-1.95964	-1.37264	-2.19494	1.45921	1.18917	0.828155	1.84416	6.49502	4.38471	5.71027	-0.488162	3.97731
SLC5A10	-0.668661	-0.859371	-0.666682	-0.517003	-2.30216	-1.02169	-2.32072	-2.99044	-2.67159	0.771576	0.77546	1.54714	-0.330829	5.94585	4.42302	5.61955	-0.351661	5.65307
SLC5A12	-0.525853	-2.02926	-0.987507	-1.29303	-1.74717	-0.0565227	-0.978046	-1.60646	-1.10092	-0.070597	0.108584	0.337833	0.867103	5.2203	4.62235	5.93353	0.951277	6.53765
SLC5A4	-1.1814	-0.6686	-0.473797	0.0265799	-1.36517	-0.413796	-0.726954	-1.1749	-0.581133	1.07587	1.84117	-0.0733533	0.839464	6.18326	7.1784	6.20516	0.248342	3.79047
SLC5A7	0.215736	-3.1631	-2.93596	-2.34573	-2.94395	-0.444858	-1.76509	-2.79121	-2.03409	0.824404	1.22956	-0.0517411	1.69429	6.06891	4.89429	6.09081	0.186861	2.70806
SLC6A1	-1.76246	-1.2259	-1.34909	-2.64298	-1.4306	-0.675726	-1.21652	-1.71192	-1.63894	0.320841	1.15694	0.883956	1.12004	5.77689	4.60226	5.79879	-0.107756	5.49183
SLC6A11	-1.79317	-2.98493	-2.71933	-1.45726	-2.92549	-0.0381179	-1.43067	-2.41614	-1.67403	-0.319445	-0.0264606	0.0264606	2.89595	7.54138	5.028	6.22453	0.484306	11.173
SLC6A15	-0.931321	-2.62742	-1.59553	-0.807339	-2.60394	-0.48681	-1.81733	-2.84172	-2.10005	2.47672	2.7538	2.80851	2.30942	6.27973	8.75558	6.11772	0.127925	5.58393
SLC6A4	-1.23073	-2.17074	-1.03665	-0.739569	-2.04823	-0.557245	-1.46026	-1.63955	-0.524467	0.770084	1.3429	0.961532	1.37071	5.81389	4.71416	5.97824	0.00429606	2.54593
SLC7A13	-0.380269	-2.27502	-2.8499	-0.486374	-2.44128	-0.418254	-1.75915	-2.77367	-1.98265	-0.0717573	0.594258	0.0717578	1.24135	11.463	4.74885	7.40148	0.184999	11.8501
SLC7A14	-1.67533	-2.46275	-0.93875	-0.753051	-2.45247	-1.08667	-2.4528	-2.49179	-2.71618	1.56242	1.5625	1.55676	1.34813	5.59842	4.79895	5.60316	-0.477081	3.62504
SLC9A10	-1.62743	-0.332828	-2.76478	-0.17691	-3.20653	-0.542655	-1.88996	-2.896	-2.19784	-0.500478	1.23349	2.51332	1.55892	5.99403	4.8194	6.01593	0.0884466	5.57686
SLC9A3	-0.998254	-2.95015	-0.175943	0.00633764	-3.52296	-1.17093	-1.7907	-1.8531	-2.80167	0.588767	1.25936	-0.675399	-0.47726	5.12989	7.006	5.15179	0.182056	1.76904
SLCO1A2	-2.05211	-2.99349	-1.20271	-1.18178	-2.85291	-0.297523	-1.62294	-1.70791	-1.90491	0.967142	1.61839	1.24534	1.11136	6.60696	6.47037	7.47142	0.323785	4.01364
SLCO1B1	-0.388214	-1.86528	-1.56672	-0.0830407	-1.63404	-0.345958	-0.145561	-0.183717	-1.94241	1.3343	1.61311	1.52283	1.67464	6.1246	4.94998	6.88239	0.295605	6.90662
SLCO1B7	-1.92646	-3.15866	-2.86468	-2.31818	-3.02424	-0.197358	-1.51424	-2.51505	-1.76713	-0.207127	0.551438	0.0663567	1.5252	6.03489	4.86027	6.05679	0.476225	2.67404
SLCO1C1	-0.783016	-2.64433	-2.10235	-1.55927	-3.09242	0.543109	-1.97126	-2.97664	-2.21143	1.37192	0.49549	0.231828	0.00793457	5.78859	4.61396	6.8394	0.0114193	4.88185
SLCO6A1	-2.30678	-2.24618	-0.712252	0.112597	-3.48541	-0.543409	-1.53192	-2.91206	-2.19202	0.387625	1.13874	1.33921	0.0265546	5.9833	4.45869	6.2991	-0.0265551	6.58621
SLIT1	-0.869285	-1.01063	-1.32495	-0.64067	-0.922689	-0.710559	-1.54189	-1.7759	-1.75774	1.60512	1.573	1.61601	1.45837	4.36961	7.27959	4.72833	0.166745	1.42117
SLIT2-IT1	0.174533	-2.28553	-0.557113	0.0236588	-2.30812	-0.555875	-1.94413	-1.29702	-2.18048	2.45797	3.02482	2.66299	2.84377	5.76046	4.58583	5.78236	-0.0432835	2.39961
SLITRK2	-0.506835	-2.00342	-1.11038	-0.482016	-1.60684	-0.534982	-2.08983	-2.88403	-2.41902	2.9911	3.01539	2.34897	2.49331	6.20392	8.12615	5.81338	-0.147016	6.20502
SLN	-0.976945	-1.2566	-1.97329	-1.50133	-2.04691	-0.338624	-1.68373	-2.67311	-1.87643	0.363981	1.61345	0.0178533	2.15143	8.84811	4.75367	16.9523	0.273836	2.60976
SMC1B	-1.67518	-3.46882	-1.30522	0.0753722	-2.56844	-0.754504	-2.0726	-1.99494	-2.3526	1.64598	0.940313	0.791126	1.23172	5.79491	4.62028	5.81681	-0.135581	4.01769
SMC3	0.919195	0.741664	0.00611448	-0.00611448	0.263923	0.477367	0.478281	0.578112	0.570404	-0.493438	-0.497823	-0.351947	-0.372755	-1.94319	-3.11782	-1.92129	0.095634	-1.2043
SMEK3P	-0.505721	-3.35594	-2.07683	-2.35142	-3.2626	-0.55926	-1.89734	-2.91538	-2.23531	0.0831995	-0.00261879	0.0284252	0.0634818	6.01397	13.6511	6.03588	0.895031	7.15274
SMR3B	-0.408857	-3.00271	-0.999954	-1.05564	-1.9673	-0.278983	-1.43489	-1.31725	-1.36907	0.0013895	0.220605	-0.0013895	1.21014	6.14245	4.96782	7.33926	0.307407	2.7816
SMTN	1.11123	2.89995	2.96019	0.986691	2.77573	0.773492	1.06631	0.932078	0.79343	-0.389021	-0.224938	-0.19699	-0.0751295	-0.475124	-1.64975	-0.453223	-1.36876	1.40147
SMYD1	-0.00302887	-2.67498	-1.43314	-0.771855	-2.90732	-0.313443	-1.64752	-2.18639	-1.90212	-0.286266	2.14717	1.65479	1.16632	6.05794	6.05239	6.42728	0.203432	2.69709
SNRNP70	-0.0990207	0.415971	-0.295038	0.0994527	0.0521371	0.114638	0.212307	0.0141499	0.0293334	-1.37566	-1.53986	-1.2902	-1.24721	-2.16734	-3.34197	-2.14544	-0.148843	-2.22025
SOD3	0.347922	2.9517	2.81029	-0.367274	3.01393	0.0474792	-0.0474792	0.0645852	0.0537438	-1.23906	-1.28379	-1.13129	-1.24761	-3.22238	-3.80907	-3.20048	-0.308136	-6.58323
SOHLH1	-1.50257	-3.39936	-1.23402	-1.46995	-2.59618	-0.474832	-1.80606	-2.8075	-2.02167	-0.504776	0.75566	-0.235909	1.33145	6.14148	4.62848	6.53529	0.179991	3.90115
SORBS3	-0.114538	0.952685	1.16999	0.542574	1.15496	0.408338	0.718435	0.657565	0.634152	-2.1188	-2.21713	-2.02799	-1.85876	-2.18746	-3.36209	-2.16556	-0.980701	-2.06486
SOX1	-2.26083	-3.35249	-3.01766	-1.79122	-3.25882	-0.468911	-1.83101	-2.83587	-2.12283	1.27407	1.65351	1.70323	0.407566	6.00654	12.5819	6.02844	0.112321	2.64569
SOX13	0.307691	1.51254	0.772905	0.0752149	1.3309	0.889726	1.01629	0.952463	0.74005	-0.421692	-0.255846	-0.319427	-0.428793	0.624264	-0.550361	1.23838	-0.300415	-2.73659
SOX14	-1.64683	-3.23815	-2.82158	-2.40167	-3.03599	0.23645	-1.78415	-2.8025	-2.03079	-0.0204625	-0.0821934	-0.207378	0.278829	7.9806	8.35599	6.99066	0.157532	8.97596
SOX2-OT	-1.9425	-2.93926	-1.21882	-1.5734	-2.05026	-0.220546	-1.53723	-2.58213	-1.85865	-0.270592	1.56313	0.0712571	0.555261	6.34275	5.16813	6.36466	0.402591	5.36454
SP7	-0.420403	-3.10027	-3.17817	-0.936154	-3.29588	-0.659495	-1.98781	-2.99765	-2.21013	0.901211	0.184888	-0.0528345	0.327129	5.68254	4.50791	5.70444	0.053216	2.32169
SP8	-0.387558	-2.46119	-1.71966	-1.97582	-2.68817	-0.287005	-1.65591	-2.12875	-1.36312	1.01093	1.38777	-0.219188	0.367397	6.03141	4.85678	6.05331	0.212409	2.67056
SPACA4	-1.16455	-3.16838	-1.88967	-1.15711	-0.982513	-0.488843	-0.890669	-1.32394	-2.11847	0.151688	0.9654	0.900053	1.41044	6.07855	4.5479	5.74442	0.0113959	2.36167
SPACA7	-2.12298	-3.56066	-1.06287	0.507029	-2.35249	-0.703833	-2.04585	-3.04771	-2.26474	-0.706778	0.791688	0.811699	0.751639	5.65957	4.48494	6.29008	-0.0412912	2.29872
SPANXA1	-0.235909	-1.40122	-1.26425	-0.0239582	-2.6375	-0.901446	-2.22526	-3.13828	-0.879079	0.637059	1.50456	1.29963	1.78974	6.84216	4.97883	5.47303	-0.216218	5.04942
SPANXA2-OT1	-2.51422	-3.06516	-0.543523	1.22722	-3.4038	-0.797773	-2.09987	-3.1483	-2.44729	0.296946	1.341	1.2256	0.891391	9.60806	6.50122	5.83499	-0.140896	2.45224
SPANXB2	-1.35627	-2.7578	-0.821664	-0.525905	-2.85756	-1.51988	-2.42641	-2.15959	-2.80523	1.01529	0.979224	0.502687	0.26749	4.78838	3.61375	4.81028	-1.00646	3.61161
SPANXD	-1.36855	-2.71298	-1.75148	0.00670052	-2.97239	-0.366412	-1.35043	-2.71717	-1.92506	-0.239819	-0.00670052	-0.106352	0.792274	6.07928	5.2546	7.18968	0.291772	2.71842
SPANXN3	-0.561044	-2.73842	-1.13607	-1.5004	-3.56093	-0.959988	-2.27632	-3.32079	-2.62521	0.94277	1.47974	1.06545	1.79595	5.62478	5.78359	5.64668	-0.329601	6.72234
SPATA12	0.0903559	-3.79043	-0.611174	0.0129905	-1.49074	-1.49383	-0.696343	-1.22914	-2.28244	2.73923	2.04376	2.0942	2.15073	4.72842	3.55379	4.75032	-0.258915	11.0056
SPATA5	-0.468781	-0.767657	-0.854551	-0.751276	-1.04154	-1.28919	-1.89226	-1.01013	-1.29571	0.829865	0.491499	0.31687	-0.0128145	4.0846	6.09646	4.10651	-0.102087	4.90913
SPDYA	-0.257449	-1.74541	-1.09681	-0.58612	-1.09918	-0.768696	-1.59151	-1.43027	-1.4152	1.78453	2.27337	2.12168	2.37469	5.78791	5.25248	5.69885	-0.142864	3.31634
SPECC1L	0.0796135	0.646344	0.186754	-0.100105	0.314205	0.0291188	0.196333	0.141041	0.21434	-0.867683	-0.878549	-0.760092	-0.762885	-1.10538	-2.85675	-1.66022	-0.458042	-5.04297
SPERT	-1.90287	-2.95468	-1.25427	-2.13516	-2.87577	-0.165963	-1.53176	-2.55206	-1.78183	-0.281537	0.00495624	-0.023982	0.646852	6.17321	4.99858	6.19511	0.375147	2.81236
SPHKAP	-0.182432	-1.63314	1.2926	-0.335592	-1.18286	-0.614722	-1.95484	-2.64724	-2.24995	1.86024	1.51234	1.16194	1.88796	7.50606	6.73631	5.78963	-0.0439007	2.40687
SPIC	-1.04501	-3.33971	-0.885114	-0.0314321	-3.33187	-0.715308	-2.03567	-2.99536	-2.30502	1.98497	2.31673	1.92104	1.16408	5.80952	4.63489	5.83142	-0.0660062	2.44866
SPINK6	0.0646882	-2.45263	-0.627055	-0.905321	-0.439846	-0.10963	-0.96536	-2.13491	-1.74647	-0.44924	0.535608	-0.0628476	0.90501	6.2841	8.71028	6.306	0.43387	4.49418
SPINLW1	0.233502	-3.23169	-3.03737	-2.28234	-3.12918	-0.537899	-1.87866	-2.92075	-2.1322	1.01921	1.22105	2.40377	1.17838	5.81171	8.41673	5.83361	-0.020493	2.45086
SPP2	-2.05158	-3.11825	-2.85132	-2.06898	-3.02475	-0.245757	-1.59594	-1.22193	-1.63156	-0.248959	0.0990496	0.417284	0.492884	6.1897	6.3576	6.2116	0.303521	5.68786
SPRY2	0.392517	0.761132	0.467252	-0.0791817	0.763919	0.616283	0.522591	0.663068	0.586364	-0.583448	-0.63386	-0.556445	-0.741833	-0.684767	-1.85939	-0.662865	-0.373876	-4.04562
SPTA1	-2.22363	-2.11125	0.120072	-0.86359	-2.06867	-0.492054	-1.85336	-2.22437	-2.14471	0.386915	0.029706	0.730949	0.132929	5.97268	7.68412	5.99458	0.0827627	6.83588
SPTAN1	0.387779	1.52437	1.62593	1.11921	1.79958	0.732288	1.28945	0.925124	0.90957	-0.0105124	0.0476694	0.254386	0.0712118	3.4083	-2.66082	-1.11359	-1.69403	-4.84705
SPZ1	0.669664	-4.02442	-1.1578	-0.0889788	-2.37825	-1.28498	-2.60159	-3.63202	-2.95085	1.3729	3.32171	3.18585	0.759249	5.32984	4.15521	5.35174	-0.609921	1.96899
SRCIN1	-0.907543	-2.14974	-0.751344	0.412291	-1.66191	-1.07918	-1.42369	-1.77783	-1.74101	1.32679	1.43638	1.44239	1.39207	5.36424	2.68587	4.0882	0.124884	0.992151
SRSF11	0.372867	1.05273	0.0440705	-0.286861	0.365198	0.909462	0.774946	0.998549	0.810339	-1.55618	-1.41195	-1.3784	-1.40884	-2.74077	1.74257	-2.71887	1.17864	-1.92855
SRY	-2.21359	-3.35292	-2.41919	-2.48564	-0.642492	-0.412577	-1.79067	-2.78709	-2.04888	2.5359	3.09139	2.45772	1.82071	5.98067	4.80604	6.00257	0.129418	5.61046
SSTR5	-0.845508	-2.61409	-0.198051	0.396652	-2.152	-0.0850277	-2.59588	-3.58968	-2.80957	2.1934	2.46685	2.62518	2.81797	10.3439	4.05233	5.58645	-0.373011	1.8661
SSX1	-0.242418	-3.25721	-1.4956	-0.379109	-3.32654	-0.530787	-1.43648	-2.7844	-2.1573	1.99918	2.15434	1.76201	0.208876	6.04727	12.1932	5.79911	0.00393295	2.41635
SSX2	-0.954045	-2.12598	-0.355644	-0.0968145	-2.42164	-1.2258	-1.7309	-2.25805	-1.87275	1.32363	0.822875	1.04612	1.67027	4.17274	2.99812	4.19464	-0.741061	5.3928
SSX7	-1.83631	-2.86747	-2.56368	-1.9944	-2.73455	-0.124317	-1.43392	-2.46615	-1.73428	-0.168169	0.249327	0.209168	0.528995	6.45323	5.27861	6.47514	0.541347	3.09238
SSX8	-0.588313	-2.91615	-0.909964	-0.151448	-2.82193	-0.198142	-1.49876	-2.54736	-1.88295	-0.27149	1.44457	0.877285	1.18003	10.3431	5.26836	6.48143	0.471536	3.08213
ST5	0.402675	1.40487	1.28729	0.00832891	1.06412	-0.00832891	0.254332	0.233824	0.143577	-2.01758	-1.54777	-1.62832	-1.70758	-1.71422	-2.88885	-1.69232	-0.816695	-3.26911
ST8SIA4	-1.4286	-2.03551	-0.588985	-0.290663	-1.70162	-1.01869	-1.45187	-2.19004	-2.15919	3.17589	3.42925	2.96553	2.82665	7.24366	7.31562	5.50213	0.833453	5.01662
STARD6	-0.719142	-1.90179	-0.415101	0.19019	-3.06458	-0.443428	-1.7628	-2.78468	-2.03333	1.52211	0.0104418	1.02415	1.24802	6.09622	7.75392	6.11812	0.217404	4.2094
STAT4	-0.593179	-1.15593	0.175972	-1.32938	-0.800622	-0.890769	0.0232034	-0.549385	-1.37758	0.788362	1.26603	0.851809	0.825662	5.33444	5.27788	5.35635	1.02853	4.48041
STK31	-0.873608	-1.63235	-0.666157	-0.496895	-1.34423	-0.689712	-1.34482	-1.80486	-1.49007	2.12004	2.48353	2.04409	2.0624	8.66328	8.081	5.56834	0.167243	3.50646
STK32A	-0.431153	-2.12566	0.0912757	0.316633	-1.62851	-1.00549	-1.71445	-1.54857	-2.29136	0.487877	0.912672	1.47513	1.04447	5.50737	4.33274	5.70035	-0.396495	4.41364
STON1	1.17212	1.82485	1.98249	-0.29223	2.11925	1.20097	1.23956	1.09789	1.38187	-0.45406	-0.33394	-0.366554	-0.440714	1.30881	-1.85228	-0.655753	1.93998	1.67823
STRA6	-0.153343	1.18106	-0.182693	1.22909	0.955862	0.643586	0.808031	0.731622	0.604328	-1.03887	-1.21503	-1.11539	-1.13822	-0.675565	-1.85019	-0.653663	-0.0761321	-2.04555
SUCNR1	-1.67162	-1.33321	-0.0980339	0.314403	-1.18729	-0.592404	-1.89608	-2.92019	-2.1868	-0.108774	0.445138	0.11928	0.0953839	5.80722	4.63259	5.88883	0.332215	3.60878
SULT1A4	0.370691	0.909775	0.467029	-0.0219498	0.546552	0.623401	0.712311	0.746942	0.774163	-1.54663	-1.38967	-1.46755	-1.53121	-1.66693	-2.81802	-0.907335	-0.549523	-3.07327
SULT1B1	-0.272002	-1.96015	-0.677051	-1.46033	-1.01163	-0.520592	-1.18118	-2.05585	-1.91717	0.369892	0.474345	0.0692239	0.342846	5.90465	5.47393	5.92655	0.120103	3.43436
SULT2A1	-1.08923	-2.63464	-1.29437	-0.442406	-2.32563	-0.682332	-1.44104	-2.47129	-2.29684	3.19533	2.11659	1.52156	1.38012	5.7611	5.66134	5.783	-0.0820096	4.32564
SV2C	-1.59133	-2.95185	-2.13974	0.55523	-2.97202	-2.15534	-1.72689	-1.31561	-1.63832	0.676128	0.7627	0.62017	0.468725	3.65451	6.02398	3.67641	-0.83041	3.7021
SVOP	0.385613	-2.5767	-1.09254	-0.255164	-2.14332	-0.65619	-1.98714	-3.02517	-2.24283	0.374594	0.747679	1.08617	0.124465	10.0579	4.79696	6.42922	-0.124465	5.33979
SYCP1	-1.34882	-1.66068	-0.903767	-0.206362	-1.65421	-1.09132	-1.62826	-2.03499	-1.85009	1.42146	1.51699	1.33009	1.60069	4.98913	4.56554	5.15908	-0.0876121	7.27985
SYNPR	-0.182146	-3.2053	-0.760694	-0.767749	-1.64565	-0.263105	-1.63616	-2.64032	-1.89907	2.13594	1.79925	0.528091	1.46152	6.12251	4.94789	6.14441	0.270876	3.33372
SYT10	-0.333575	-3.01128	-2.41411	0.312756	-3.16502	-0.409789	-1.75396	-2.75321	-1.96375	0.477224	-0.0988965	1.3126	1.27793	6.02179	7.55635	6.04369	0.227205	2.71005
SYT12	-2.34232	-1.70706	-1.14403	-1.42069	-1.59057	-0.618507	-1.92548	-2.64735	-2.15589	-0.685255	0.223393	0.111018	0.067102	5.96904	4.80819	5.90542	0.042192	3.86022
SYT14L	-0.528954	-2.6093	-2.72522	-0.882472	-2.9639	-0.264829	-1.60951	-2.61951	-1.93255	-0.0736074	0.125425	0.137668	1.2724	7.82663	5.1202	6.31673	0.368876	6.0287
SYT4	-0.966399	-3.37704	0.157763	-1.26334	-1.11658	-0.474197	-1.85084	-2.85203	-2.10666	1.73158	1.94604	2.30041	1.6715	5.93011	4.72034	10.9987	1.32731	9.19905
SYT7	-2.01717	-3.47617	-0.74946	-1.47366	-3.35547	-0.701672	-2.04465	-3.04739	-2.2508	1.53848	1.64918	2.01616	1.02988	5.67599	4.50136	6.80676	-0.0196347	2.31514
SYT9	-1.03838	-2.25757	0.0458346	-0.275121	-1.29511	-1.06934	-1.73587	-2.25625	-1.81676	2.11869	1.97926	2.40491	1.65421	8.38987	9.50248	4.53995	-0.248435	1.19461
SYTL4	0.483166	1.76668	2.08681	0.182829	1.63308	0.265948	0.303615	0.330913	0.341668	0.373079	0.357293	0.405658	0.293437	0.607194	-1.34824	-0.151708	-1.44533	-3.53446
TAAR1	0.349218	-3.36931	-0.846811	-0.309461	-3.22918	-0.530985	-1.88141	-1.55932	-2.19709	2.77213	2.72374	2.89615	3.04015	5.99831	4.82369	6.02021	0.0790386	2.63746
TAAR6	-1.93386	-3.13908	-2.83252	-2.25857	-2.99107	0.578228	-1.51839	-2.51388	-1.73292	-0.387277	-0.0576062	0.895296	0.435832	6.15808	4.98346	8.2627	0.456252	3.78617
TAAR9	-1.93782	-2.93636	-2.21551	-0.435375	-2.83656	-0.223433	-1.52274	-2.57351	-1.89068	0.740916	0.369076	0.584489	0.467758	6.40433	5.22971	6.47738	0.439666	4.63989
TACR1	-0.33332	-0.485018	-0.164889	-0.20752	-0.489166	-0.479853	-1.83111	-1.23993	-1.51399	2.15816	2.00193	1.64717	1.30288	10.9059	7.0086	5.95095	1.46452	2.5682
TACR3	-0.37169	-1.82713	-1.44396	-0.00527286	-1.42022	-0.538683	-1.8948	-0.616883	-2.11873	0.690092	2.2837	1.99809	0.835081	6.37233	4.70612	6.61085	0.0742912	2.5199
TAGLN	0.557182	5.23882	5.43003	1.86829	5.04214	0.785381	0.917942	0.853127	0.689333	-0.739484	-1.04838	-1.06657	-0.862507	-0.239101	-1.32934	-0.843894	-1.44431	-0.203958
TAS2R16	0.171359	-3.45216	-0.869317	-0.162032	-3.38544	-0.488336	-1.27414	-1.17639	-2.11469	1.15203	1.28839	0.816984	1.20548	5.81958	9.24924	5.84148	0.0301909	3.31421
TAS2R3	-1.00889	-3.2683	-0.705037	-1.04635	-3.10653	-0.327518	-1.6677	-2.01305	-1.90313	2.44077	2.951	2.17928	1.79592	6.09998	4.92535	9.13607	0.303764	2.73913
TAS2R4	-1.08983	-0.814767	-0.612833	0.0683217	-1.74615	-0.850227	-2.17869	-2.40234	-1.85163	2.36361	2.12557	2.06435	2.6383	5.65812	4.48349	5.68002	-0.0947132	2.29726
TAS2R40	-0.0563092	-2.32107	-0.73812	-0.00932026	-0.854692	-0.796656	-2.15506	-1.94117	-2.36924	1.71908	2.55363	2.3406	1.26614	5.63905	7.06912	7.30272	-0.168004	2.54229
TAS2R41	-2.27474	-3.26522	-3.02499	-2.42787	-3.02639	-0.550252	-1.88605	-0.778203	-2.13954	2.71836	3.25906	3.16863	2.97734	5.90233	4.7277	5.92423	0.0191169	3.24601
TAS2R7	-0.814744	-2.46874	-0.266391	0.134298	-1.89686	-1.26098	-2.57574	-2.79623	-2.61357	2.67105	2.82981	2.45122	2.77572	5.2998	8.47012	5.3217	-0.59031	1.93895
TAS2R8	-0.764086	-3.46591	-0.363647	0.674153	-2.89239	-0.495112	-1.25028	-2.24295	-2.12167	1.83174	2.73636	1.97724	0.499663	5.78158	4.60695	6.79172	0.0191426	2.42073
TAT	-1.65491	-2.80369	-1.53415	-0.668983	-2.17052	-0.754747	-2.11332	-2.5977	-2.01357	0.979826	0.716258	1.2645	1.46828	6.7092	6.62081	5.78883	-0.132425	8.51036
TBL1X	0.963924	1.17595	1.09986	0.641866	1.05826	0.709551	1.02578	0.958172	0.80245	0.540025	0.714595	0.687042	0.345208	-1.57961	-1.65421	-1.50054	-1.49627	-4.94046
TBX20	-0.747981	-3.15167	-1.4059	-1.56386	-3.02573	-0.331584	-1.66685	-2.68023	-1.93522	0.308537	-0.13587	0.741233	0.343305	6.16072	4.9861	6.18262	0.324161	10.2486
TBX22	-1.23115	-3.2337	-1.48232	-1.33775	-3.73877	-1.43078	-2.7644	-2.11071	-3.01165	0.444319	0.615519	-1.1876	1.30658	4.99943	6.51239	7.04535	-0.874876	5.80893
TBX4	-0.993958	-2.21345	-2.9362	-0.520121	-2.79266	-0.345668	-1.68537	-2.68784	-1.90932	3.57153	0.011899	-0.228081	0.123939	6.1105	10.639	6.1324	0.298478	4.40189
TBX5	-1.19366	-3.03435	-2.17051	-1.47788	-2.71244	-0.448907	-1.77197	-2.79607	-2.11101	0.22594	0.834334	0.077203	0.599443	8.88876	8.74301	6.18026	0.223325	6.61287
TCEAL1	1.26438	1.4339	1.89628	-0.112176	1.66455	0.820185	0.629077	0.862905	0.811913	-0.416875	-0.459739	-0.380548	-0.357123	-1.72489	-2.89952	-1.70299	0.987617	4.25663
TCEAL3	0.58121	1.40881	1.60339	0.0149627	1.49001	0.136631	0.32399	0.186551	0.282854	-0.929873	-0.999876	-0.894052	-0.919065	-3.22449	2.37534	-3.20259	0.857553	-6.58534
TCIRG1	-0.128848	0.396188	0.145623	0.0386853	0.373691	0.586993	0.616489	0.643021	0.591266	-1.385	-1.3541	-1.27067	-1.23689	-1.24125	-3.75767	-2.56115	0.273748	-5.9439
TCTEX1D1	-0.191871	-1.21935	-1.31368	-0.115454	-0.921741	-1.09654	-0.497341	-0.661392	-0.495697	1.02364	1.33144	1.83421	0.71399	4.93592	13.1571	4.95782	0.306945	2.32764
TDH	-0.29746	-2.84951	-1.8101	-0.984758	-2.67964	-0.431967	-1.79697	-0.860264	-2.06042	1.33976	-0.205993	-0.327055	0.312612	7.69225	9.14307	5.99063	0.12038	3.18102
TDRD1	-0.474396	-2.84579	-0.764942	-0.819973	-2.32434	-0.345828	-1.4762	-0.657725	-0.861043	-0.0748415	0.0300064	0.552335	0.29166	6.21446	8.36251	6.23636	0.320094	2.85361
TDRD6	-0.876737	-3.06919	-0.96379	-0.0393448	-2.87904	-1.05824	-2.37294	-3.40279	-1.28868	1.23323	0.0393453	1.08505	1.01244	5.50454	15.1941	6.33183	-0.394393	10.8979
TDRG1	-0.420022	-2.66648	-0.998629	-0.868738	-3.30662	-0.645819	-1.97212	-2.86731	-2.20091	-0.407356	0.167986	-0.178149	0.321932	5.68624	4.51161	5.70814	0.0662394	8.31
TECR	0.243511	0.319258	0.0471601	0.448895	0.375935	-0.0507231	0.405468	0.194388	-0.0212088	-1.26751	-2.05415	-1.26022	-1.30381	-2.54125	-2.89894	-2.51935	-1.84349	0.281728
TECRL	-0.246863	-3.39252	-1.57747	-1.35966	-3.25304	-0.542397	0.0118384	-1.25659	-2.16011	1.29148	0.592329	1.7727	1.48884	5.97993	10.4384	6.00184	0.111844	2.61908
TEDDM1	-0.171001	-3.33733	-2.7455	-1.52971	-2.9944	-0.508536	-1.83747	-2.85157	-2.08379	1.06205	1.30557	1.29095	1.50259	5.99429	4.81966	6.02759	0.148292	2.63343
TEX12	-1.11719	-2.29478	-2.52982	-1.30748	-1.71037	-0.197583	-1.49787	-2.5458	-1.88192	-0.271155	0.412287	0.14391	0.458432	6.44458	5.26995	6.51616	0.474976	4.56045
TEX14	-0.314075	-1.72806	-0.572024	-1.52286	-0.763723	-0.572871	-1.78867	-2.65101	-1.78177	2.28223	2.66001	2.13545	1.71964	6.18892	6.12587	5.90378	0.0283675	3.03137
TEX19	-0.257158	-1.80289	-1.63569	-0.646259	-1.8864	0.0431375	-1.91766	-2.74335	-2.10474	0.0992069	0.974306	1.565	-0.040494	6.58691	4.54992	7.98489	0.040494	2.36369
TEX28	-0.911188	-3.92126	-1.60034	-0.355561	-2.74992	-0.924498	-2.26591	-2.5255	-2.47678	1.20766	1.03655	1.32167	1.98548	5.35234	4.17772	6.52	-0.293975	5.7958
TFAP2A	-1.64455	-3.43613	-1.39729	-1.31184	-3.32279	-0.71526	-2.07114	-2.70312	-2.30099	1.09359	1.85607	1.89765	1.25094	9.74155	4.59824	5.79477	-0.0655918	6.28486
TFAP2D	-0.0819745	-1.24946	-0.200408	0.536896	-0.609942	-0.617353	-1.98608	-2.94928	-2.23544	2.15236	1.22604	1.96736	2.08003	5.88821	4.54792	7.95246	-0.0763669	2.3617
TFDP3	-1.45051	-2.43734	-1.13547	-0.330488	-3.05033	0.00267315	-0.580237	-0.104229	-0.847427	1.04389	1.15563	0.594123	1.307	5.28577	4.11114	6.16731	-0.510999	3.00287
TGFA	-1.08174	-0.970421	-0.963764	-1.26015	-1.25206	-0.911328	-2.24523	-1.13199	-2.57234	-0.953598	-0.56325	0.29959	0.306314	5.68453	4.50991	9.03833	1.68115	2.32368
TGM4	-0.708946	-2.57287	-1.5185	-0.827229	-2.09865	-0.528953	-2.10164	-1.89475	-2.31636	0.622427	0.935118	1.22962	2.32676	5.56796	4.39334	6.99739	-0.166858	2.20711
TGM5	-0.647799	-3.03229	-1.1107	0.123721	-3.50956	-0.914054	-2.22849	-1.3807	-1.12594	-0.752428	0.517788	1.30303	1.48401	9.13682	10.0003	5.65794	-0.275923	2.27518
THBS3	0.291226	1.56063	0.767158	0.0601869	0.92562	0.646695	0.783886	0.748889	0.624367	-1.58848	-1.53052	-1.45408	-1.76736	-0.813245	-1.98787	-0.791344	0.00674009	-4.1741
TIMP1	0.175762	0.757712	1.00599	0.625161	0.876415	0.542619	0.705341	0.688875	0.535281	-1.12391	-1.14468	-1.02246	-1.11895	-2.16126	-3.26011	-2.13936	-0.499516	-2.88958
TJAP1	0.123987	1.47536	0.851147	0.324529	1.04932	0.135605	0.260153	0.20476	0.0245371	-0.82792	-1.69652	-0.62607	-0.974063	-0.144627	-1.31925	-0.122726	-0.304342	-0.424859
TLR10	-1.01436	-0.937759	-0.0537047	0.445438	-0.767193	-0.707516	-2.03279	-1.11995	-2.35624	1.5278	1.51019	1.64849	-0.0227461	5.88391	4.70928	5.90581	-0.0349274	8.52316
TLR8-AS1	-0.537544	-3.16719	-2.8958	-2.34023	-3.07562	-0.269798	-1.62571	-2.6508	-1.9193	-0.332307	1.30004	0.737279	0.438383	7.20954	4.96612	10.8429	1.3025	9.28445
TLX1	-2.3412	-3.53355	-0.774712	0.293877	-2.63103	-1.32865	-2.72413	-3.47456	-2.95514	1.55001	1.16323	0.537687	1.42582	4.93308	3.75846	4.98377	-0.817986	2.4865
TMC2	-0.605509	-2.36269	-0.998701	0.501197	-1.80434	-0.895619	-2.24696	-2.21873	-2.54387	1.22577	1.24086	1.47401	2.03251	5.66553	4.69746	5.57703	-0.0858829	3.50257
TMC3	-1.82038	-2.24601	-1.42993	-1.94793	-2.11223	-0.103892	-1.41934	-2.45944	-1.71378	-0.11083	0.269753	0.962443	1.55337	6.44665	5.27203	7.77086	0.523402	3.74735
TMEM108	-0.753826	-1.42117	-1.09543	-0.148378	-0.523358	-0.900867	-1.12363	-1.9796	-1.69983	0.900125	1.12609	1.11286	1.58499	5.53812	4.36349	5.56002	0.610262	5.97089
TMEM123	0.0189843	0.345251	0.218966	-0.202462	0.623787	0.239179	0.226518	0.158527	0.173758	-1.12474	-0.995991	-0.885065	-0.8215	-1.256	-1.26743	-1.68804	0.0676661	-2.89685
TMEM132D	-1.53678	-3.4115	-3.01306	-1.24484	-3.31811	-0.67739	-1.99062	-3.02729	-2.3646	1.55982	1.89878	3.75999	1.28404	5.95412	5.25103	5.97602	-0.0108933	6.24269
TMEM155	-0.598648	-3.31997	-1.79075	-0.831244	-3.23871	-0.553178	-1.90061	-2.9081	-2.21459	-0.571296	0.85744	0.72561	0.547802	5.98874	4.81411	6.01064	0.0755882	2.62788
TMEM156	-0.215659	-1.07791	0.649036	-0.423875	-0.687409	-0.495124	-1.82917	-1.03026	-1.25292	2.01262	2.17328	1.84391	0.0518479	5.96697	7.47497	5.98887	0.591961	2.60611
TMEM158	0.209143	1.03536	0.569792	-0.410086	0.934712	0.0857835	0.174004	0.0671577	0.228566	-1.23796	-1.13799	-1.03631	-1.06252	-2.51724	-1.45385	-1.92504	-0.0372734	-5.8781
TMEM169	-0.116186	-1.17708	-0.292269	0.195158	-1.32362	-1.06954	-1.73796	-1.89282	-2.48417	1.59849	1.88554	1.38479	1.44213	5.52875	4.8282	5.61118	-0.404063	7.405
TMEM202	-2.17782	-3.21323	-0.406415	0.0493197	-1.46444	-0.4465	-1.77971	-2.81482	-2.10002	0.429985	0.802766	1.43333	0.288818	6.52009	4.91012	6.10665	0.155665	3.30171
TMEM209	-0.0438039	-1.68111	-1.5541	-1.18874	-1.58288	-0.165153	-0.847188	-0.88948	-0.636865	1.70012	-0.0101571	0.241561	0.0862699	4.21247	5.77421	2.81594	1.08905	1.2119
TMEM225	-1.61548	-3.22532	-1.45521	-0.702927	-1.83011	-0.514232	-1.81893	-2.8671	-0.3374	1.73816	2.11881	1.21782	0.630478	6.08818	4.91356	6.11009	0.135699	2.72733
TMEM229B	-0.0225143	-3.27284	-0.840259	0.0225143	-1.61775	-0.116997	-2.18347	-1.99416	-2.44225	2.07274	1.98766	1.69616	1.79599	5.61886	8.29143	5.64076	-0.267366	2.25801
TMEM43	1.00474	0.787717	0.690288	-0.532818	0.504207	0.760091	0.481393	0.750882	0.522286	-1.49473	-1.30748	-1.14339	-1.19786	-1.80219	-2.97682	-1.78029	0.405615	-5.16304
TMEM72	-1.53764	-2.88852	-0.683534	0.336421	-1.4011	-0.76506	-1.98055	-1.93918	-1.50551	1.34656	1.35485	1.10999	1.26282	5.64497	4.6	5.66687	-0.210546	2.28411
TMPRSS11A	-0.778674	-0.992308	-1.54664	-0.486833	-2.56537	-0.880365	-2.13325	-1.39948	-2.48355	-0.17025	1.73587	-0.268607	1.04164	5.32529	4.15067	5.34719	0.317775	5.71798
TMPRSS11F	-1.38083	-2.98158	-1.66342	-0.582509	-2.86581	-0.178925	-1.52658	-2.53461	-1.8405	-0.185081	0.0567155	1.95673	1.02827	12.2741	10.6479	6.68467	0.446766	2.9973
TMPRSS12	-0.817449	-3.27153	-2.60674	-0.99114	-3.31342	-0.0302782	-1.97214	-2.97737	-2.20653	0.852084	0.463747	0.622827	1.09852	9.50341	4.64567	6.29125	0.0302787	6.067
TMPRSS15	-0.846296	-1.62569	-1.90531	0.0654654	-1.50723	-0.686395	-1.99938	-3.03344	-2.35932	0.800989	0.740867	-0.0135889	1.99642	8.97317	4.7632	5.95973	-0.0107379	2.57698
TMPRSS6	-1.03299	-2.75566	-0.201463	0.764754	-2.03555	-1.74225	-2.85344	-2.95593	-2.97968	1.93892	1.88933	2.29419	1.61109	5.67558	5.25146	4.76917	-0.647215	3.46765
TNFRSF10D	-2.02999	-2.20871	-2.72943	-2.18839	-3.00196	-0.295425	-1.63301	-2.14835	-1.94907	-0.456362	0.149054	-0.101335	0.428057	6.2251	5.05048	6.247	0.301516	2.86425
TNFRSF13B	-1.2669	-1.96544	-2.42574	-1.04269	-2.0315	-0.219242	-1.55439	-2.56287	-1.78588	-0.340151	0.345427	1.43328	2.12549	6.2709	5.09628	8.08771	0.44143	7.62905
TNFSF18	-1.80256	-2.95959	-1.41728	-1.02658	-2.79532	-0.0407782	-1.37673	-2.38284	-1.62091	-0.328007	0.0608182	0.0407782	0.427899	8.82105	5.24432	6.44084	0.599647	3.05809
TNKS1BP1	0.642276	1.17815	1.27365	0.604068	0.983566	0.313966	0.665729	0.48541	0.198787	-0.0295696	-0.533932	-1.27487	-1.09439	0.296594	-0.878032	0.318495	-1.0141	-3.06426
TNNI3K	-1.10364	-0.583779	-0.475173	-0.603274	-1.51518	-0.899162	-2.06556	-1.70461	-1.66742	0.870219	1.58561	1.56246	1.13245	5.39681	4.22219	5.56813	0.268377	2.03596
TNP1	-1.73687	-2.50185	-1.89024	-1.1647	-3.11518	-0.506437	-1.80623	-2.85597	-2.16482	-0.331148	0.38577	0.43972	0.190045	9.30185	15.5515	6.99497	0.155656	2.75404
TNP2	0.629243	-1.61995	-0.13894	0.387556	-1.50023	-1.32838	-0.845845	-1.49622	-1.35789	1.93846	2.20878	2.35986	1.6019	5.96228	6.25898	5.25548	1.09487	4.10201
TPD52L3	-0.557981	-2.87249	-1.5182	-1.12007	-3.09467	-0.41307	-1.7606	-1.2214	-1.32809	0.787448	0.794032	0.0511625	1.37396	6.06036	4.88574	6.08226	0.164501	6.98818
TPH1	-1.1596	-3.03491	-0.876083	-0.437137	-1.57189	-0.530745	-1.90896	-2.91473	-2.15598	0.4437	1.38485	0.170406	0.214495	7.07755	4.61147	5.808	0.00472832	2.42524
TPH2	-0.660992	-2.62954	-0.769809	-0.570575	-2.50882	-0.819179	-2.05516	-3.0361	-2.47792	1.83957	2.32699	1.32952	2.14121	5.71067	5.48097	5.73257	-0.212056	3.72058
TPM2	-0.235975	2.37017	2.47071	0.702954	2.44088	0.437956	0.586688	0.463726	0.552033	-0.440321	-0.580276	-0.483062	-0.605724	-2.8467	-3.72072	-3.1152	-0.161453	-6.49795
TPP1	1.13028	1.52074	1.29604	1.02939	1.44114	0.457584	0.717881	0.545578	0.518126	-0.0547209	-0.0987501	-0.123419	-0.256121	-0.46841	-1.64304	-0.446509	-0.866154	-1.79176
TPPP	-0.206907	-0.472636	-1.08146	-2.03267	-0.963857	-1.12259	-1.41949	-0.692057	-1.31671	1.4721	0.691789	1.30106	1.1988	5.51133	11.4333	5.41159	-0.500728	4.23875
TPTE	-0.128609	-0.713824	-0.478881	0.114863	-0.879788	-0.432204	-2.11155	-3.16222	-2.48929	1.40142	1.53748	1.87952	2.42984	10.7539	4.64882	6.48075	-0.144441	2.4626
TPTE2P2	-1.25362	-2.98935	-2.68967	-2.22881	-1.03259	-0.372992	-1.70059	-2.72735	-1.93809	0.0393014	0.994777	0.259358	0.682192	5.94465	4.77003	5.96655	0.238569	13.7784
TPTE2P3	-1.13911	-1.5702	-0.716162	-0.0169516	-2.56849	-1.01378	-2.19284	-1.77887	-1.05457	0.664406	0.750591	-0.630326	0.554582	5.45219	4.27756	7.73313	-0.324467	2.09134
TRDN	-0.620406	-2.73616	-1.84877	-0.562831	-2.37672	-0.80621	-1.3627	-1.76801	-2.21208	1.71725	0.904431	1.87362	1.4327	6.18168	7.99683	6.25966	0.0949051	3.00543
TREML3	-0.606285	-2.7935	-1.26518	-0.690233	-2.0899	-1.41457	-2.73624	-1.45044	-0.738738	0.389132	0.670204	0.804253	1.21341	5.11159	6.18902	5.13349	-0.364535	7.88528
TREML4	-0.0558367	-2.82476	-2.61985	-1.22714	-0.1358	-0.122835	-1.46108	-2.49893	-1.70621	-0.1114	0.0558372	0.196939	0.696516	6.27223	5.0976	6.29413	0.413947	3.77795
TRGV7	-0.745676	-1.51121	-0.651662	-0.72932	-1.89488	-0.337942	-1.67916	-0.304622	-0.801169	0.822507	1.06508	0.173035	2.58277	6.14482	8.71018	6.16672	0.243687	2.78397
TRIM15	-1.4522	-1.54619	-1.49567	-0.999593	-2.40697	-0.730365	-2.0623	-3.08195	-2.3592	0.767261	0.338775	0.51168	1.35741	6.57682	4.64255	6.05153	1.15042	2.45632
TRIM28	0.177918	0.411986	0.512215	0.769156	0.523809	-0.0322456	0.205696	0.0322456	-0.168222	-2.28976	-2.18224	-2.15064	-2.33638	-2.20231	-3.37694	-2.18041	-1.56829	-4.07572
TRIM31	-1.35683	-1.91221	-1.05943	-0.15943	-3.30424	-0.702656	-2.00636	-3.04965	-2.33508	1.3969	1.22841	2.55838	1.32182	10.3148	5.56799	8.68324	-0.0423059	2.53619
TRIM43	-0.263327	-1.70224	-0.919826	0.0836725	-1.24682	-0.083673	-2.12607	-1.62144	-1.98454	0.605951	1.47722	2.10198	1.58965	5.73648	5.91008	5.75839	-0.163602	2.37563
TRIM48	-0.885199	-2.30309	-0.656076	0.221917	-1.89527	-1.06578	-2.31907	-2.40839	-2.35658	2.36138	2.75878	3.44112	2.49564	5.34961	7.80689	5.37151	-0.404219	6.03404
TRIM54	-2.41123	-2.92142	-0.696879	0.296442	-3.01938	-0.658497	-2.00205	-3.00439	-2.22612	1.1751	1.40101	0.926678	2.05681	5.72909	4.55446	5.75099	-0.00505304	3.76441
TRIM60	1.37965	-3.35349	-3.10295	-2.52054	-3.22985	-0.614427	-1.93335	-2.95668	-2.20467	0.759608	1.39413	2.47181	0.801072	5.92197	7.56389	5.94387	0.0403957	2.56112
TRIM64	-0.717557	-2.66105	-0.0731692	0.242704	-2.00181	-0.734642	-2.05717	-3.08194	-2.35135	2.8633	3.56524	2.87794	2.83402	9.59489	8.67416	5.82418	-0.0801747	2.44143
TRIML1	-1.05469	-3.05293	-2.68526	-2.16191	-2.07325	-0.229331	-1.57478	-2.59157	-1.89862	-0.248306	0.12464	-0.106184	0.386936	6.30737	5.13274	6.87986	0.380405	5.88458
TRIML2	-1.38052	-3.1148	-1.36982	0.0761857	-1.60104	-0.765817	-1.5263	-1.33206	-2.12239	0.935658	1.57637	1.59911	1.22557	5.73783	13.2147	5.75973	-0.159025	7.70663
TRPA1	-1.3685	-3.29252	-2.20616	-0.73857	-3.16783	-0.497293	-1.83661	-2.81048	-1.20055	0.545208	0.545307	-0.261001	0.228399	5.99798	4.82335	6.10794	0.162904	5.28269
TRPC2	-2.18146	-3.18117	-0.653032	0.00286245	-3.05157	-0.470151	-1.78838	-2.82553	-2.06915	0.824629	-0.141462	0.60953	0.306276	6.06317	6.40304	6.51013	0.150483	5.68783
TRPC5	-0.1135	-3.19471	-2.21217	-1.37395	-3.1255	-0.176844	-1.57044	-2.55332	-1.80167	0.387315	1.37518	0.0341163	0.714753	6.0509	4.87627	6.0728	0.320014	6.33202
TRPC7	-1.58177	-1.98517	-0.501996	-0.348465	-2.25537	-0.830862	-1.93158	-0.770083	-0.745988	1.05984	1.25882	1.73975	0.651059	5.71412	4.53949	5.73602	-0.163997	2.35327
TRPM1	-0.831841	-3.05467	-1.59505	-0.245064	-2.98519	-0.657486	-1.91515	-2.94397	-2.26802	0.375573	1.50321	-0.0872154	0.291677	7.76598	6.75516	5.55665	0.0508265	4.75465
TRPV3	-1.29972	-1.62088	-0.562722	0.626419	-1.84618	-0.654209	-1.38921	-1.58629	-1.01932	1.82568	1.40322	1.11578	2.05145	5.86214	4.56098	5.75751	0.022989	4.01609
TRPV5	-0.686569	-2.52895	-1.17179	-0.348119	-2.11169	-0.521781	-1.18377	-1.64001	-1.1964	1.12478	1.04154	0.919148	1.37485	4.70411	5.239	5.36144	0.55694	4.01417
TSGA10IP	-0.780594	-3.47796	0.0114255	-0.113986	-1.97239	-0.63276	-1.98555	-2.99391	-2.29641	2.40191	2.5779	2.05254	2.40433	5.88895	7.19751	5.91085	0.101909	2.5281
TSHR	-1.18872	-2.26549	-0.290309	-0.383152	-2.01104	-0.444981	-2.20285	-3.20836	-2.41171	0.311684	1.36189	0.525617	0.914714	5.4399	4.77176	5.56088	-0.197508	2.8599
TSPAN19	-0.217294	-1.59785	-0.191793	-0.0878186	-1.06911	-0.336319	-1.71717	-2.71672	-0.871664	-0.138092	1.23468	0.718867	1.16206	5.98652	6.42071	6.00842	0.625952	7.92107
TSPY26P	-0.993016	-0.832022	-0.335612	0.627593	-1.15241	-1.19379	-1.95925	-1.9234	-2.14204	2.16508	2.49606	1.93815	1.4635	5.05003	8.04689	5.72979	-0.580944	5.83385
TSPY3	-1.79611	-3.16993	-1.39742	-0.759868	-3.04085	-0.433621	-1.78624	-1.59374	-0.68519	1.72706	0.843131	-0.203283	0.474373	7.88775	7.58126	6.03582	0.172604	13.0743
TSPYL6	-1.16984	-2.14602	-0.775841	-0.0360506	-1.5796	-0.801212	-2.28116	-2.49188	-2.59079	1.14399	1.4128	1.76606	2.17789	5.60077	4.42615	5.62268	-0.320313	4.9474
TSSK2	-2.05828	-2.02602	-0.336902	-1.45606	-2.47417	-0.315714	-1.67287	-2.69385	-1.94739	-0.5065	-0.0293646	-0.188752	0.435044	6.12109	4.94647	6.143	0.247177	3.66438
TTC21A	1.06297	0.94087	0.0674279	-0.350623	0.847778	0.766216	0.630066	0.762062	0.866496	-0.731672	-0.722268	-0.592513	-0.544382	1.35228	-1.90497	-0.708442	0.749408	-0.663404
TTLL6	-0.369939	-3.44667	-2.318	-2.60585	-3.38402	-0.785508	-2.10781	-1.57871	-0.381537	1.49598	2.40233	2.02063	2.49938	5.51595	4.34132	6.15991	0.0207338	2.1551
TTPA	0.780906	-2.53842	-2.72546	-2.09259	-2.90609	-0.242505	-1.55912	-2.58165	-1.84798	-0.400514	0.044507	0.00615311	0.292249	6.77814	8.91421	6.33435	0.427835	5.20231
TTTY11	-0.797448	-2.97189	-2.74762	-2.19495	-2.75924	-0.300948	-1.64274	-2.65839	-1.88093	0.0407352	0.625323	0.146951	1.6747	6.04581	10.5231	7.28799	0.283528	2.68496
TTTY12	-1.51041	-3.24321	-2.93508	-1.43077	-3.1563	-0.292277	-1.66916	-2.37602	-1.92597	1.40103	1.08468	0.77575	1.23441	7.5029	5.89211	6.10699	0.239601	2.72423
TTTY15	-1.01615	-2.81083	-2.62712	-2.03762	-2.7188	-0.129867	-1.46286	-2.50951	-1.72969	-0.107575	0.107575	0.121177	0.627784	6.22432	5.03453	6.89609	0.36665	4.47338
TTTY2	0.0131345	-3.57307	-0.700462	-0.0592537	-1.56964	-0.248354	-1.90379	-2.047	-2.08421	3.22054	3.07527	3.18875	2.8052	5.72803	4.5534	5.74993	0.0498819	5.43665
TTTY21	-0.877244	-2.51625	-0.918676	-1.33537	-2.81574	-0.679835	-1.98124	-3.02912	-2.36568	-0.754307	0.776198	1.46549	1.88004	5.9614	4.78677	5.9833	-0.0101318	4.05213
TTTY23	-1.89053	-2.94949	-2.62647	-1.88004	-2.87798	-0.150899	-0.626104	-2.52589	-1.79012	-0.328205	0.20007	0.00244331	1.29308	6.32062	5.14599	6.34252	0.425116	5.6473
TTTY4C	0.170695	-2.96548	-2.21239	-1.72622	-2.40978	-0.254253	-1.55947	-2.60815	-1.90482	-0.226796	2.16659	1.55347	1.36077	6.34854	5.17391	6.37044	0.393991	6.59872
TTTY6	-0.577793	-2.33273	-2.67819	-0.192336	-2.29105	-0.559149	-1.90212	-2.90766	-2.17438	1.49689	1.55554	0.901008	0.503849	5.9849	5.54743	6.0068	0.105805	8.55432
TTTY7	-0.878221	-2.79855	-2.59984	-1.99798	-2.69515	-0.100838	-1.43775	-2.47653	-1.68508	-0.0834541	0.0834541	0.125762	0.706711	6.286	5.11138	6.3079	0.429461	2.95499
TTTY9A	-2.13129	-1.66638	-3.03118	-2.4997	-3.18621	-0.43637	-1.73486	-2.74887	-2.02366	-0.21454	0.637438	0.0705132	0.500393	5.81923	4.64461	5.84113	0.29471	6.15962
TXLNG2P	-1.07543	-2.18095	-2.55183	-1.56063	-1.95773	-0.246456	-1.55825	-2.36407	-1.87753	0.00854111	0.24173	0.632299	0.711324	6.46776	5.30006	7.68156	0.421685	7.78161
TYR	-0.553418	-2.68933	-0.416294	0.322037	-2.40391	-0.836689	-2.12468	-2.88733	-2.16989	1.7052	1.84587	1.54212	1.45072	5.4926	5.2398	5.5145	-0.0863147	3.97696
UBE2I	0.384153	0.322067	0.262362	-0.0798266	0.222234	-0.0522644	0.120246	0.134339	0.16606	-1.19988	-1.35506	-1.01151	-1.12946	-2.66412	-3.8268	-2.64222	-0.477651	-2.61145
UBE2U	-1.55488	-3.15697	-2.77166	-1.39025	-3.03254	-0.396738	-1.74433	-2.74495	-1.94522	-0.254479	0.0767851	-0.0767851	0.506274	6.002	4.82738	6.46104	0.278569	2.64115
UBQLN3	-0.547278	-2.35196	-0.718091	-0.0719471	-2.01506	-1.56016	-0.640073	-1.39607	-2.68036	1.01869	1.45902	1.2089	1.56308	4.63188	10.9065	4.65378	-1.06166	1.27103
UBR2	-0.0108523	0.702998	0.232827	-0.11504	0.576421	0.692588	0.652027	0.720301	0.746053	-1.0998	-1.00087	-0.99204	-1.13359	-0.451372	-1.626	-0.429471	0.0108523	-3.81222
UCP1	-0.43672	-1.08396	-0.980283	-0.641932	-3.23928	-0.578651	-1.89618	-2.93275	-2.26562	0.223947	1.06772	1.19689	1.03986	6.03647	4.86185	6.06487	0.0726166	2.67562
UGT2A3	-0.626173	-3.44595	-3.1133	-1.92185	-3.29954	-0.471411	-1.76531	-2.77438	-2.05266	-0.00692177	0.887498	0.987093	2.10853	5.72414	4.54951	5.74604	0.206214	2.36328
ULBP3	-2.24039	-3.28006	-3.18098	-0.0555649	-3.18965	-0.476309	-1.81865	-1.81336	-2.01685	0.0565767	-0.0236049	0.185825	1.21612	5.78003	4.60541	5.80194	0.140154	3.19442
UNC13A	-1.18905	-1.9865	-2.1638	-0.829039	-1.61376	-0.599035	-1.78157	-2.00282	-2.1225	0.281882	0.458409	0.640791	1.14718	5.94845	4.77382	5.97035	0.0631413	4.70101
UNC13C	-0.952279	-2.32897	-1.98046	-2.33446	-3.34342	0.668797	-1.87218	-2.86774	-2.08611	0.350359	0.399862	0.310843	1.06286	6.07226	4.65798	5.85451	0.0963259	7.84884
UNC5D	-2.06031	-1.44547	-1.90543	-0.0412688	-1.15764	-0.300049	-1.64415	-2.65747	-1.95247	-0.0878096	0.0412688	0.490266	0.575388	8.21599	5.01351	6.21003	0.30483	2.82728
UNC93A	0.158727	-2.50404	-0.129434	0.410769	-1.8323	-1.216	-1.36778	-1.87082	-2.06256	2.61138	2.87411	2.88418	2.71232	6.52039	5.90648	5.35808	-0.584616	5.20678
UNQ6494	-0.282208	-1.69753	-0.594433	0.147891	-1.24476	-0.806622	-1.1652	-2.90212	-2.35263	0.269837	0.826378	0.676523	2.03992	5.58623	7.53355	6.23544	-0.164592	2.57935
UNQ6975	-1.35151	-2.43058	-1.22749	-2.10995	-2.8143	-0.0587935	-1.40569	-2.40414	-1.60375	-0.30718	0.408789	0.0587935	0.433312	6.35698	6.77625	6.37889	0.574881	2.99613
UPK2	-1.62954	-3.26696	-1.08527	-0.407743	-1.70921	-0.572722	-1.84035	-1.24162	-2.17698	-0.239559	0.180985	-0.19725	0.433275	5.79733	4.62271	8.19106	-0.00204754	4.79083
USP11	-0.86312	0.733975	0.679493	0.526063	0.559279	-0.0855036	0.0348549	0.0120621	-0.0610075	-0.914967	-0.868542	-0.739257	-0.73228	-0.46419	0.207686	-2.46531	-1.29454	-5.25677
USP26	-1.76848	-3.00393	-2.70558	-1.41938	-2.92501	-0.0131297	-1.40032	-2.39225	-1.63647	-0.359215	0.0131292	-0.0395722	0.555034	6.29445	5.11982	6.31635	0.494789	8.15163
USP34	0.810519	1.3941	0.516398	0.281923	1.12753	0.555901	0.591831	0.552799	0.581171	-0.455833	-0.43247	-0.353208	-0.425472	-0.385749	-1.74896	-0.552438	0.550304	-1.62885
USP9Y	0.0613441	-2.61403	-2.245	-1.77817	-3.17765	-0.48604	-1.81848	-2.82739	-2.05858	0.394145	0.370024	0.0701561	0.58905	6.01386	8.19263	6.03576	0.175415	2.65301
USPL1	0.337025	0.913868	0.384807	0.130801	0.649643	1.04193	0.894022	1.02518	1.01747	-0.426967	-0.126657	-0.325793	-0.257975	0.724075	0.236893	1.27914	0.359533	-0.0544408
UTY	-1.12819	-2.72076	-2.66668	-2.07041	-2.90687	-0.260227	-1.58191	-2.60756	-1.82074	0.461714	0.44055	-0.0119357	0.579064	6.32388	5.14925	7.17356	0.409898	4.20434
VASH2	-1.96427	-2.21994	-0.589113	0.608585	-1.67946	-0.659571	-2.45506	-2.81132	-2.32315	1.48347	0.857295	1.04455	0.38669	4.78298	9.36725	3.25457	-0.693651	1.85195
VENTXP1	-0.549372	-3.16367	-1.68641	-1.18302	-2.7852	-0.318871	-1.68609	-1.04875	-1.94857	-0.332926	1.00701	0.864206	1.42543	6.08149	4.90687	6.69246	0.23156	3.40295
VHLL	-0.433456	-1.04359	-2.34106	-0.965729	-0.452465	-0.759003	-1.06609	-1.1558	-0.563161	0.328941	0.724093	-0.561295	0.374635	5.76694	4.59231	5.78884	0.221669	6.09025
VN1R2	-2.02258	-2.24173	-0.893919	-0.0593867	-1.85253	-0.473549	-1.86339	-2.85169	-2.11407	1.53923	1.66618	1.85034	2.06792	6.35464	4.58919	6.36246	0.0550895	2.40296
VN1R3	-0.634332	-3.37059	-1.51859	-0.481588	-1.52652	-0.571277	-1.90198	-2.91968	-2.18856	1.56039	1.7661	1.208	0.298137	13.5631	4.77851	5.97504	0.182177	2.59229
VN1R4	-1.29616	-3.28645	-1.23214	-0.289814	-1.21367	-0.545285	-1.86214	-2.88724	-1.1361	0.652471	0.936149	0.542046	1.62076	6.00131	12.5991	6.02322	0.112096	4.83865
VPS72	-0.464857	0.213672	-0.00904703	0.261613	-0.0508876	-0.069881	0.144826	-0.00696325	0.00123262	-1.38933	-1.38542	-1.31392	-1.29294	1.44776	-3.25302	-2.05649	-0.794651	-2.54643
VRTN	-1.97029	-1.48989	-0.628854	0.0337858	-3.44234	-0.808139	-2.13	-1.73769	-2.48046	1.10621	1.17368	1.99239	1.84747	6.69152	10.6905	5.83212	0.106064	2.44936
VSTM2A	-0.949404	-3.13636	-1.98016	-2.29601	-3.03188	-0.253537	-1.6235	-1.38214	-1.86986	-0.0580874	0.836503	1.0263	1.04143	6.10814	6.8881	6.13004	0.306714	5.54015
VSTM2B	-0.844307	-2.47002	-0.576187	-0.0343604	-2.65144	-1.63174	-2.95245	-3.97067	-3.22486	1.93445	2.09902	2.15442	1.90969	4.91136	3.73673	5.72926	-0.961437	1.55051
VWA3B	-1.03289	-1.69404	-1.03052	0.0219622	-1.30617	-0.657203	-1.46481	-1.43297	-1.87757	0.202731	1.02782	1.50743	-0.288671	5.72291	7.4112	5.6417	-0.313065	4.30387
VWA5B1	-1.4	-3.42035	-2.65144	-1.25443	-3.30606	-0.635494	-1.97843	-2.9612	-2.29844	0.876791	0.320898	-0.320152	0.213552	5.934	4.75937	5.9559	0.0101428	2.57314
WAC	-0.395434	0.508766	0.18788	-0.469401	0.351829	0.590489	0.355254	0.42448	0.426675	-1.43744	-1.15823	-1.23182	-1.10877	-1.87429	-3.04892	-1.51325	0.262303	-3.37556
WBP1	0.515423	0.636393	0.134482	0.446253	0.644492	0.293112	0.403897	0.411947	0.337484	-1.41206	-0.789007	-1.18482	-1.25916	-2.731	-3.90563	-2.7091	-0.910533	-6.07491
WBP2NL	0.156759	-1.64508	-1.89248	-1.02378	-1.31234	-0.723493	-2.08403	-0.753105	-0.475826	0.812736	0.709888	0.596502	1.88787	5.67923	6.03268	8.65276	-0.173568	2.31838
WBSCR28	-0.865882	-3.6558	-2.02164	-0.361268	-1.80861	-0.934833	-2.23177	-2.11601	-2.60407	-1.00432	-0.35723	0.126202	-0.200125	6.81441	4.52499	5.72152	-0.262528	2.33876
WDR17	-1.75436	-1.38753	-1.12744	-0.357345	-2.18192	-0.215685	-1.65346	-2.38285	-1.92831	-0.479881	0.543112	0.36977	0.345746	6.12013	5.3293	6.86806	0.315277	2.75928
WDR65	-0.532525	-1.4854	-0.685525	-0.438973	-1.30432	-1.01466	-1.31201	-1.50407	-1.90059	1.76975	1.80048	1.37267	1.398	4.45519	5.43636	4.47709	-0.95233	2.24261
WDR72	-1.50919	-0.807477	-1.25096	0.291185	-1.64707	-0.270991	-1.59763	-1.24944	-1.95238	-0.42087	0.241431	-0.0492268	0.378769	7.38468	5.57564	6.33893	2.04925	5.9675
WDR81	0.462355	-0.0064683	0.155773	-0.459864	0.30343	0.0438504	0.0784278	0.197234	0.337115	-1.36752	-1.03359	-1.17984	-1.00061	-1.48664	-3.21801	-0.863456	0.0305896	-2.98717
WDR87	-0.0866208	-2.95829	-1.01777	-1.20028	-2.10639	-0.245221	-1.54499	-2.59589	-1.91735	0.815748	2.8779	1.58904	2.4075	6.38482	5.21019	6.40672	0.417418	7.555
WFDC11	0.393708	-2.24615	-0.595355	-1.28669	-0.887844	-0.595154	-1.21268	-1.64265	-2.17959	0.669297	0.520635	-0.0771141	0.924222	5.73208	4.55746	6.59527	0.0485506	2.77291
WFDC12	-2.06158	-3.71779	-1.40854	-0.489855	-3.77286	-1.19807	-2.51712	-3.53436	-2.74698	0.14465	0.135065	0.640921	1.67698	5.14425	5.82023	5.16615	-0.46403	3.95736
WFDC13	-0.160844	-2.71107	-1.30263	-0.647597	-3.13773	-0.513885	-1.81586	-2.85567	-2.15291	1.76597	1.96798	1.46243	1.89071	6.09273	5.80716	6.11463	0.160844	4.93838
WFDC9	-0.270331	-2.95734	-0.669612	-0.104742	-2.85222	-1.29084	-1.443	-2.35237	-2.3472	1.4628	1.46454	2.74734	1.40946	5.17113	8.44342	6.19138	0.145084	1.81028
WNT7B	-0.711438	-2.49408	-1.40395	-1.12598	-2.35699	-0.442241	-2.04367	-1.51086	-1.50539	1.83646	1.86104	2.06403	0.765626	8.59937	4.51465	5.75603	-0.0897617	6.57424
WNT8A	-1.9534	-2.96283	-2.18464	-1.37862	-2.87988	-0.233129	-1.54711	-2.59259	-1.90112	2.43121	4.49362	2.74021	2.55366	6.3598	5.18517	6.3817	0.401924	5.91117
WNT8B	-0.412807	-1.97882	-0.580181	-0.225727	-2.3224	-0.654007	-1.97388	-2.99801	-2.24377	1.6778	0.231079	0.765667	0.103835	5.8703	12.2797	5.8922	-0.00905228	6.48523
WNT9A	-1.99708	-1.91004	-0.455369	0.509383	-1.90737	-1.46472	-2.80177	-2.4313	-2.66177	1.39665	0.946503	1.10033	1.57762	5.44403	3.82081	5.46731	-0.822767	1.63458
XAGE1A	-1.61192	-2.87217	0.0410728	0.552644	-2.69847	-0.935567	-2.26189	-3.29815	-2.5251	0.620567	1.05596	0.953586	0.477027	8.21962	7.60659	5.75301	-0.342433	6.18922
XAGE2B	-0.967694	-0.557788	0.00744677	0.785358	-1.48395	-0.800146	-2.15336	-2.25377	-2.40579	2.98346	2.91579	2.28672	2.52241	5.71431	4.53969	5.73621	-0.150259	2.35346
XIRP2	-0.479095	-2.22182	-0.689325	-0.44552	-1.98541	-0.826102	-1.83062	-1.75978	-2.18038	1.45353	1.6376	1.41644	1.0731	6.09728	10.4532	5.69429	0.152639	2.77881
XKRY2	-1.90661	-2.9069	-2.64102	-2.05566	-2.8112	-0.17541	-1.5138	-2.54978	-1.77949	-0.220359	0.114348	0.0340271	0.66215	6.28953	5.1149	8.3921	0.400008	2.92868
XYLB	-0.442953	-0.588739	-1.34477	-0.240107	-2.28886	-0.974098	-1.61628	-1.61399	-2.01924	1.08361	0.536639	1.09357	1.39762	5.51167	6.36258	5.53358	-0.378921	9.93538
YPLR6490	0.110129	-1.92577	-1.08454	-1.71451	-3.07722	-0.423895	-1.7542	-2.76505	-1.99901	-0.552071	0.0214338	-0.0472822	0.656039	6.08572	4.91109	7.1047	0.241154	3.98277
ZAR1	-0.485428	-2.15448	-0.267386	-0.197469	-1.88045	-1.51993	-1.89656	-1.31808	-2.5055	0.918052	1.13402	1.2222	2.10835	4.90556	3.73093	10.0932	-0.96337	2.92712
ZBTB16	-0.119384	4.17328	3.36316	-0.848201	3.61962	2.65564	2.52667	2.6579	2.39731	-1.28052	-1.60418	-1.87293	-1.80794	1.61462	3.49646	1.63653	1.59182	-1.74623
ZCCHC13	-1.34015	-4.06658	-0.666873	0.405806	-1.7363	-1.11841	-2.46017	-3.4615	-2.69123	0.859278	1.07196	1.20954	0.961671	9.37915	4.12252	5.31905	-0.48945	1.9363
ZCCHC24	0.94683	1.06856	1.01954	0.172342	0.930108	0.74851	1.05088	0.935116	0.914013	-1.2872	-1.11009	-1.17981	-1.54819	-0.841139	-0.715014	-0.819238	0.0163064	-0.752413
ZCCHC5	-1.3846	-1.87801	-0.401812	-0.517424	-1.39389	-0.545211	-1.88657	-2.8938	-2.19906	-0.565884	1.75035	1.34677	2.1717	6.03054	4.85592	6.05244	1.50632	9.80964
ZFHX3	-1.59836	0.36879	-0.627354	-0.282556	0.199466	0.390568	0.182246	0.271329	0.360022	-1.48725	-1.57004	-1.48319	-1.43897	-3.47551	-4.65014	-2.58533	0.0887184	-6.83636
ZFP2	1.58562	1.10875	0.502548	0.0140784	0.83283	0.689739	0.797865	0.784126	0.783385	-0.488816	-0.742641	-0.75071	-0.539561	3.95814	0.697689	1.89422	0.239003	-1.48854
ZFP42	-0.13082	-1.30716	-0.798419	0.110819	-2.40907	-0.770125	-2.09741	-2.27518	-2.38894	0.819098	1.21189	1.49284	1.3315	7.65415	4.57394	5.77047	-0.113977	10.6633
ZFY	-0.224213	-1.41289	-1.27998	-1.02574	-1.44045	-0.156056	-0.814458	-1.28426	-0.888886	0.602894	1.38609	0.642188	1.00614	4.51822	3.45842	5.76059	-0.164985	1.15737
ZHX3	0.425493	1.26928	0.883738	-0.290947	1.08303	0.980181	1.00585	1.05991	1.0796	-1.73149	-1.60534	-1.56217	-1.64371	-0.403514	-1.57814	-0.381613	0.855772	-3.75861
ZIC1	-2.1259	-3.35256	-2.61505	-2.36738	-2.97284	-0.379311	-1.71499	-2.71206	-1.92624	-0.086242	0.29265	0.185074	0.399678	5.9072	4.73257	5.9291	0.260364	4.11313
ZIC3	-0.861141	-3.26665	-1.6033	-1.85352	-3.14892	-0.50317	-1.80766	-2.84756	-2.16223	1.31838	1.17874	0.746902	0.748267	6.10468	4.93005	6.12658	0.170343	7.46131
ZIM3	-0.914089	-1.83265	-1.80576	-1.6302	-2.27111	-0.450136	-1.7737	-2.5531	-2.07237	0.638792	1.44037	0.640842	0.922953	6.11056	6.78295	6.7208	0.212291	2.74971
ZNF229	0.465017	-1.53893	-1.00162	-0.904674	-1.02492	0.00620937	-0.545791	-0.844759	-0.776762	1.43209	1.32861	1.22931	1.53218	5.45256	4.78229	5.62627	0.312864	4.93418
ZNF280D	1.21386	1.82718	1.12913	0.194561	1.42221	1.40532	1.33794	1.42183	1.40779	-1.31977	-1.01456	-0.873035	-1.21847	0.0823661	-1.09226	0.9388	0.44463	1.52495
ZNF337	0.907758	1.30487	0.554014	-0.0463208	0.891943	0.964526	0.969294	1.0826	0.925573	-1.18837	-1.08695	-1.16538	-1.03106	0.381161	-0.753467	0.403062	0.0907115	-0.288763
ZNF358	0.365798	1.03739	1.00268	0.955492	1.10607	-0.0068835	0.0916148	-0.0846242	-0.304405	-1.03896	-1.0217	-0.802483	-1.19636	1.18151	0.0068835	1.20341	-1.26534	-2.17934
ZNF394	0.719795	0.218473	0.222386	-0.348956	0.229734	0.229878	0.328173	0.396435	0.333768	-1.50061	-1.63886	-1.50808	-1.43418	-0.786244	-1.96087	-0.764343	0.0149367	0.876516
ZNF444	0.740429	0.356402	0.120737	0.156658	0.398212	-0.0914269	-0.0329313	0.0329313	0.0977774	-0.566388	-0.652947	-0.492048	-0.427051	-2.94489	-4.11952	-2.92299	-0.220402	-0.745371
ZNF449	-2.29344	-1.38989	-1.67565	-0.458264	-2.66173	-0.430922	-0.989476	-0.834104	-2.06367	0.878016	0.42922	0.948091	0.419424	6.5502	4.55253	7.42369	0.787303	7.52544
ZNF503	-0.986423	1.72555	1.51759	0.839574	1.62685	-0.00146389	0.0375662	0.0894203	0.0136757	-1.03281	-1.16388	-1.19207	-0.997271	-2.02874	-3.04424	-2.00684	-0.0463009	-5.28727
ZNF560	-0.939178	-2.97796	-1.58915	-1.44229	-2.88282	-0.263409	-1.57391	-2.62125	-1.91092	-0.312922	0.703135	0.498302	0.48976	8.46957	8.06015	6.34505	0.372909	2.9623
ZNF580	0.111763	1.48889	1.1996	0.999185	1.61323	0.945201	1.29232	1.1289	1.09296	-1.02204	-1.22332	-1.03798	-0.792346	-0.01124	-2.80291	-1.60639	-0.995758	-4.98914
ZNF645	-2.63624	-2.97728	-0.349687	0.437365	-1.51837	-0.579755	-2.21711	-0.0089879	-2.48886	1.95911	1.66316	2.65813	1.84429	5.638	4.46337	5.6599	-0.234691	4.57232
ZNF692	0.984885	1.20706	0.420674	-0.156587	0.851021	0.961736	0.934487	0.964574	1.05505	-0.81462	-1.02432	-0.75001	-0.769245	-0.921415	-1.09892	-0.899513	0.881385	-4.28227
ZNF804A	-2.13607	-3.19408	-2.3488	-0.690135	-3.07994	-0.385096	-1.73327	-2.74222	-2.04776	-0.397308	-0.149034	0.0196505	0.315207	7.23702	15.8014	6.16899	0.236127	5.83727
ZNF804B	-1.82908	-2.89778	-1.51033	-1.23068	-3.18982	-0.516052	-1.85029	-2.86229	-2.12163	0.933287	1.19889	0.0178668	0.836114	6.94907	4.83803	6.31962	0.144476	8.05674
ZNF844	-2.00129	-1.46573	-2.92768	-0.67056	-1.89809	-0.0350852	-1.15368	-1.50314	-1.77019	-0.528719	0.0350852	-0.235228	0.306734	6.06296	4.88833	6.60951	0.381971	2.70211
ZNF847P	-1.6766	-2.71797	-1.93117	-0.613816	-3.11472	-0.453298	-1.74521	-2.75568	-2.04527	0.135338	0.747409	-0.0303688	0.412149	10.0641	4.58303	5.77956	0.25404	2.3968
ZNF90	-2.18518	-0.969814	-2.84441	-1.92156	-1.91778	-0.4667	-1.78678	-2.82637	-2.0716	-0.47234	1.55011	1.02486	0.329217	8.12697	16.7495	6.086	0.147027	2.70325
ZNF92	-0.198404	0.524385	0.0966768	-0.207602	-0.0966768	0.597164	0.624399	0.635033	0.579651	-1.3926	-1.27523	-1.49434	-1.33657	-2.32825	-0.980366	-2.30635	0.284862	-4.86304
ZP1	-0.653534	-1.54308	-1.30547	-0.796928	-0.896889	-1.06342	-2.40738	-1.55408	-2.387	-1.32066	0.393973	0.195478	2.01795	5.20372	4.0291	5.22562	-0.126973	1.84287
ZP4	-2.89082	-3.9822	-0.795258	-0.291162	-2.89958	-1.26284	-2.56315	-3.61124	-2.94732	0.113379	0.106302	0.53367	0.259487	10.9898	8.97494	5.40117	-0.590799	4.18026
ZPBP2	-1.86989	-2.95003	-2.59886	-0.938999	-2.76331	-0.119662	-1.47141	-2.49017	-1.77427	-0.35501	0.222785	-0.00103188	0.543191	6.36949	5.19486	6.39139	0.463626	5.10228
ZPLD1	-0.12688	-2.36743	-0.709967	-0.317325	-1.97631	-0.555599	-1.85942	-2.90125	-2.22578	0.413143	1.50648	1.35179	1.8136	11.8985	4.89296	6.08949	3.07402	2.70674
ZSWIM2	-0.0372639	-3.241	-2.89901	-0.260243	-3.04691	-0.404699	-1.73229	-2.75132	-1.57508	0.683293	1.52869	1.10145	0.288631	8.22795	8.63009	6.12798	0.249213	7.58537
