# Supplementary material for: Identification of Potential Molecular Mechanism Related to Infertile Endometriosis
Source: Front Vet Sci. 2022 Mar 28;9:845709. doi: 10.3389/fvets.2022.845709 (PMC8995652; doi:10.3389/fvets.2022.845709)
Supplement: Supplementary Table 14 — MiRNA-mRNA network. [file Table_14.XLSX]

## Sheet: Sheet1
geneNames	GSM3393500	GSM3393501	GSM3393502	GSM3393503	GSM3393504	GSM3393505	GSM3393506	GSM3393507	GSM3393508	GSM3393518	GSM3393519	GSM3393520	GSM3393521	GSM3393522	GSM3393523	GSM3393524	GSM3393525	GSM3393526
ACTN1	-1.10372	0.398319	0.459381	-1.46179	0.306744	-0.240746	-0.839031	-0.53793	-1.07829	0.290546	0.734778	0.486239	0.39332	4.39791	3.35676	4.41981	-0.209863	4.15906
ACTN4	-0.395241	-1.60596	-3.08283	-0.770926	-3.28354	-0.477516	-1.75164	-2.76966	-2.07899	-0.327845	1.20724	0.00278378	0.414649	5.71443	6.30048	5.73634	0.227489	2.94783
AGK	0.625908	-0.489874	-0.557799	-0.486237	-0.37184	0.0825329	0.0113921	0.0484643	0.13545	-0.317017	-0.937308	-0.0963936	-0.0805674	2.25954	-1.31556	1.01316	0.486993	-1.75045
AGXT	-0.613817	0.38606	0.607702	-0.0669271	0.594137	0.9459	0.827924	0.905382	0.875718	-1.70171	-1.53948	-1.60572	-1.62722	-0.331151	-1.50578	-0.30925	-0.207018	-0.530471
AGXT2	0.718451	0.0476074	-0.484797	-0.785248	-0.349868	1.17582	1.00135	1.19519	0.998702	-0.86536	-0.786475	-1.05387	-0.967487	0.396818	-0.777807	0.41872	0.8469	-2.96403
AKR1D1	0.177419	-0.303237	0.429539	0.699893	-0.177419	-1.92482	-0.689143	-1.2242	-1.73385	2.10904	2.16727	1.71224	1.46018	4.74776	3.28533	4.48186	-1.08352	4.43774
AOC2	0.733903	-0.32969	0.0833545	0.734128	-0.175424	-0.0223737	0.0223737	0.119303	0.135355	1.19763	0.973376	1.10914	1.36902	-0.507001	-2.75327	-1.55674	-1.17656	-4.40397
APOC3	-0.47531	-1.26305	-1.00617	0.482456	-1.49464	-1.09642	-0.697005	-0.400046	-0.488456	1.21784	0.484041	0.5353	0.556288	4.85831	3.68369	4.88021	-0.525849	1.49746
BDNF	-0.892202	-2.85925	-0.380665	-0.419486	-2.12814	-0.104034	-1.41075	-2.44486	-1.72467	-0.182636	0.274638	0.877162	0.979559	6.48561	5.31098	9.83207	0.5683	3.12475
CHMP2B	-0.406161	-0.728674	-1.17833	-0.957455	-1.03803	0.491255	0.467336	0.441391	0.315553	-1.97211	-2.37739	-2.76224	-2.27585	0.108674	-1.11166	0.224373	-0.0763057	-3.29788
COMT	-1.03258	-2.01303	-1.98886	-0.912712	-2.21541	0.120119	-1.99347	-1.93122	-1.921	0.293118	0.0781941	0.880457	1.31768	5.77914	6.89733	6.29126	0.0479856	3.54811
CYP19A1	1.46222	0.54996	0.486329	-1.019	0.145008	2.19072	2.2173	2.21502	2.05071	-2.01227	-0.0495505	-1.83775	-1.0663	6.93318	3.41823	4.61475	-1.32639	5.53956
CYP1A1	-0.290025	0.0673621	-0.0568142	-0.617333	-0.188079	0.840436	0.789004	0.587767	0.410764	0.0526619	0.340116	-0.104305	0.00736905	4.40356	3.22894	6.6781	0.554607	1.04271
CYP2C19	-1.34709	-0.0789766	-0.647911	-0.670663	-0.684391	-0.0931549	0.0985315	0.209935	-0.0500486	-0.0197647	0.540262	1.18112	-0.0755201	4.76382	1.31357	2.5101	0.432293	4.89329
DDC	-0.264196	0.16677	-0.004752	-0.250676	-0.0479404	-0.0971268	-0.220089	-0.239043	-0.10869	-0.852604	-1.24297	-0.949623	-0.814687	0.229641	-0.784869	-0.419918	0.991464	-2.25452
DEFB118	0.690315	0.871933	0.363594	-0.0665028	0.490366	0.578433	0.657172	0.721766	0.672196	-0.674398	-0.824176	-0.817186	-1.45866	2.94586	0.961154	2.98535	-0.211982	-0.617299
DEFB119	-0.746146	-0.756638	-0.718469	-0.344349	-0.732846	-0.345959	-0.23831	-0.39518	-0.343013	0.113989	-0.369066	-0.115173	0.482377	0.555389	-2.73676	-0.0550438	-0.183901	-4.92299
DEFB125	0.489457	0.358087	0.209631	-0.130559	0.599404	0.0340519	0.049469	0.0555453	0.0358515	0.022011	0.139629	0.303706	0.308735	0.696128	1.36653	0.718029	0.523264	-2.66472
DEFB126	0.0298359	-0.560275	-1.11645	-0.600074	-0.637789	0.0768869	-8.85e-05	0.0041945	0.140445	-0.0949829	-0.0800552	-0.118583	-0.155263	0.215281	5.11334	0.571723	1.18276	-3.14557
DEFB127	-0.120692	-0.455233	1.44094	1.5488	0.208107	-1.72581	-1.21584	-1.31576	-1.47599	4.2722	4.11429	4.29405	4.3639	5.5124	1.32053	2.51706	0.250415	-0.865693
DEFB129	-2.09294	-0.0172706	0.585563	0.439265	0.0510774	0.100119	-0.0937371	-0.104455	0.0172706	-0.641237	-0.401297	-0.580401	-0.51514	2.44306	1.26844	2.46496	0.272501	0.24251
EEF1A1	0.612066	-0.528254	-0.158421	-0.00243759	0.0583897	-0.380974	-0.215321	-0.333854	-0.11855	0.627554	0.443803	0.650021	0.658069	-3.90197	-5.07659	-3.88006	0.788754	-7.26282
GABARAP	-0.615206	-2.1411	-2.33453	0.0096488	-1.19891	-0.541233	-0.40217	-1.42811	-2.16904	0.0928221	-0.518697	-0.00964832	0.892162	5.79902	4.62439	5.82092	-0.0185947	2.43816
GABRA1	-0.0191579	0.219493	0.370181	-0.720842	0.58675	0.0356622	-0.0887589	0.126918	0.206003	-1.23921	-1.16989	-1.08395	-1.02748	-0.274868	-1.44949	-0.252967	-1.8236	-0.326089
GNB2L1	0.00260544	0.464499	0.174871	-0.92775	0.537768	0.537	0.699874	0.647438	0.605252	-0.465893	-0.419103	-0.516871	-0.378413	1.76985	0.595229	1.79176	-1.99547	-1.591
GRIN2A	-0.731563	-0.960629	0.686836	1.03616	-0.708872	-1.2908	-1.73118	-2.44378	-2.2311	2.26815	1.92069	1.94391	2.12719	5.38842	2.39318	3.5897	-1.29931	6.13236
GRIN2B	1.76412	-0.159992	-0.224748	0.13323	0.0812243	0.325115	0.334086	0.295849	0.310178	-0.76398	-0.865287	-0.926536	-0.729108	1.14312	-0.0315098	1.16502	1.7295	-2.21774
HIST1H2BJ	-0.0483494	1.18081	0.915127	-0.206316	1.20104	-0.137133	0.0349407	0.0536356	0.182203	-0.588635	-0.403178	-0.445245	-0.50286	2.19875	-6.07003	-2.71115	0.288301	0.13134
HSD3B1	0.0432801	-0.371917	0.10852	-0.0432801	-0.0964818	-0.849631	-0.972261	-0.763689	-0.745967	1.56772	1.86401	1.67165	1.24801	-0.47307	-1.6477	-0.451169	0.19124	-0.412282
IDO2	-1.86259	0.163365	-0.77368	0.245189	0.0786233	0.122941	0.0768371	0.0958839	-0.00145102	-2.39824	-2.6283	-2.48027	-2.57906	1.09176	0.467212	1.11366	-0.469061	-2.26909
ILK	-1.60569	2.16922	3.291	2.99281	2.93589	-1.52554	-0.327786	-0.922926	-1.02996	2.9495	3.04279	2.06448	-0.445081	4.78209	3.60746	4.80399	-0.893981	5.26418
MAOA	0.462617	0.619985	0.640085	1.06587	0.576778	0.0401444	0.261573	0.166214	-0.058907	1.3612	1.47643	1.47523	1.77188	-0.723193	-1.89782	-0.701292	-1.6866	-3.84654
MAOB	0.637463	-0.655977	-0.605347	-0.379464	-0.866717	0.0475812	0.162604	0.108446	-0.0814834	-1.31483	-1.37129	-1.26421	-1.06825	-0.993052	-0.561218	-0.97115	-0.174425	3.37287
PAH	0.28273	-1.09541	-0.888688	-0.0325899	-1.17222	0.577044	-0.101848	0.413942	0.388123	0.955173	0.0149956	1.36256	1.00941	4.69075	6.63763	4.71266	-1.28026	7.20888
PNLIP	0.0849767	-0.4246	-0.582313	0.178774	-0.969837	-0.680431	-1.9894	-0.881382	-2.3405	4.88344	5.22164	5.15435	4.79382	5.91837	4.95053	5.94027	-0.0394688	6.62535
PTGS1	1.1471	0.430373	-0.577291	-0.675441	-0.012428	0.918526	0.956848	0.91148	0.951885	0.209381	0.24967	0.117493	0.116884	-0.593566	1.02827	-0.571665	-0.087837	4.32246
RAC1	0.612596	-0.743343	-0.611153	-0.0241919	-0.500361	-0.132262	-0.230155	-0.0902424	-0.121267	0.084136	0.0941944	0.0812969	0.0989924	-0.684107	-3.30112	-2.36326	0.491158	1.97023
RBP1	-1.2075	-0.00592978	-0.082777	-0.000503702	-0.205262	-0.0108781	-0.901801	-0.550831	-0.557148	0.643993	0.276606	0.957558	0.791702	4.96867	3.32299	4.77914	-1.20579	4.33212
RPL18A	-0.756301	-0.181713	-0.340272	-0.354017	-0.366708	0.157313	0.182662	0.197205	-0.0561051	-3.60808	-4.52042	-4.46434	-4.56695	0.068824	-2.42486	-1.22833	0.0651393	-1.10579
RPL4	-0.925166	-0.978055	0.112719	0.785062	-0.783401	-0.652256	-1.16132	-1.00932	-0.855922	1.97244	1.7156	1.85542	2.05016	1.97438	0.799756	1.99628	0.832294	3.13154
RPS15A	-0.108566	-0.0142231	-0.790983	-0.376327	-0.657829	-0.0907955	-0.144063	-0.172815	-0.421681	-2.65953	-2.6217	-2.23987	-2.58165	0.423818	0.140507	0.445719	-1.09014	1.41831
TBL1X	-0.941864	0.437031	0.50328	-0.683638	0.365377	0.427529	-0.370493	-0.161449	0.570984	-1.19067	-1.02597	-1.03263	-0.644769	2.95874	3.44359	2.98064	0.14505	0.532104
TPH1	-0.818884	-1.04885	-0.972603	-0.662544	-0.946721	0.339946	-0.287923	-0.619548	-0.347054	-0.298037	-0.234371	-0.35182	-0.014996	3.54231	2.51608	3.24111	0.205696	0.529663
TPH2	0.469698	-0.224253	-0.424938	-0.216599	-0.0530608	0.454902	-0.801016	0.415975	0.55428	-0.281399	-0.757533	-0.285087	-0.578331	-0.91986	-1.35186	-0.330176	0.660586	-0.305631
TYR	1.00728	1.48447	0.985741	-0.0309591	1.23376	0.981826	0.896061	0.750505	0.898733	-0.636966	-0.81214	-0.696488	-0.845183	1.31473	-0.167899	1.02863	-0.389151	0.300482
UBE2I	0.617094	0.248206	0.117633	-0.0720214	0.116728	0.152657	0.281124	0.324087	0.335639	-1.28508	-1.20044	-1.19009	-1.1538	-1.23123	-2.3043	-0.99607	-0.824839	-3.56984
MT-ND4	-1.08789	-0.830974	0.548074	1.28209	-0.903409	-1.21187	-0.17487	-2.16448	-0.993896	2.60556	2.81273	1.81533	1.79901	5.33963	4.165	5.36153	-0.544412	2.96538

## Sheet: Sheet2
geneNames	GSM3393500	GSM3393501	GSM3393502	GSM3393503	GSM3393504	GSM3393505	GSM3393506	GSM3393507	GSM3393508	GSM3393518	GSM3393519	GSM3393520	GSM3393521	GSM3393522	GSM3393523	GSM3393524	GSM3393525	GSM3393526
ACTN1	-1.10372	0.398319	0.459381	-1.46179	0.306744	-0.240746	-0.839031	-0.53793	-1.07829	0.290546	0.734778	0.486239	0.39332	4.39791	3.35676	4.41981	-0.209863	4.15906
ACTN4	-0.395241	-1.60596	-3.08283	-0.770926	-3.28354	-0.477516	-1.75164	-2.76966	-2.07899	-0.327845	1.20724	0.00278378	0.414649	5.71443	6.30048	5.73634	0.227489	2.94783
AGK	0.625908	-0.489874	-0.557799	-0.486237	-0.37184	0.0825329	0.0113921	0.0484643	0.13545	-0.317017	-0.937308	-0.0963936	-0.0805674	2.25954	-1.31556	1.01316	0.486993	-1.75045
AGXT	-0.613817	0.38606	0.607702	-0.0669271	0.594137	0.9459	0.827924	0.905382	0.875718	-1.70171	-1.53948	-1.60572	-1.62722	-0.331151	-1.50578	-0.30925	-0.207018	-0.530471
AGXT2	0.718451	0.0476074	-0.484797	-0.785248	-0.349868	1.17582	1.00135	1.19519	0.998702	-0.86536	-0.786475	-1.05387	-0.967487	0.396818	-0.777807	0.41872	0.8469	-2.96403
AKR1D1	0.177419	-0.303237	0.429539	0.699893	-0.177419	-1.92482	-0.689143	-1.2242	-1.73385	2.10904	2.16727	1.71224	1.46018	4.74776	3.28533	4.48186	-1.08352	4.43774
AOC2	0.733903	-0.32969	0.0833545	0.734128	-0.175424	-0.0223737	0.0223737	0.119303	0.135355	1.19763	0.973376	1.10914	1.36902	-0.507001	-2.75327	-1.55674	-1.17656	-4.40397
APOC3	-0.47531	-1.26305	-1.00617	0.482456	-1.49464	-1.09642	-0.697005	-0.400046	-0.488456	1.21784	0.484041	0.5353	0.556288	4.85831	3.68369	4.88021	-0.525849	1.49746
BDNF	-0.892202	-2.85925	-0.380665	-0.419486	-2.12814	-0.104034	-1.41075	-2.44486	-1.72467	-0.182636	0.274638	0.877162	0.979559	6.48561	5.31098	9.83207	0.5683	3.12475
CHMP2B	-0.406161	-0.728674	-1.17833	-0.957455	-1.03803	0.491255	0.467336	0.441391	0.315553	-1.97211	-2.37739	-2.76224	-2.27585	0.108674	-1.11166	0.224373	-0.0763057	-3.29788
COMT	-1.03258	-2.01303	-1.98886	-0.912712	-2.21541	0.120119	-1.99347	-1.93122	-1.921	0.293118	0.0781941	0.880457	1.31768	5.77914	6.89733	6.29126	0.0479856	3.54811
CYP19A1	1.46222	0.54996	0.486329	-1.019	0.145008	2.19072	2.2173	2.21502	2.05071	-2.01227	-0.0495505	-1.83775	-1.0663	6.93318	3.41823	4.61475	-1.32639	5.53956
CYP1A1	-0.290025	0.0673621	-0.0568142	-0.617333	-0.188079	0.840436	0.789004	0.587767	0.410764	0.0526619	0.340116	-0.104305	0.00736905	4.40356	3.22894	6.6781	0.554607	1.04271
CYP2C19	-1.34709	-0.0789766	-0.647911	-0.670663	-0.684391	-0.0931549	0.0985315	0.209935	-0.0500486	-0.0197647	0.540262	1.18112	-0.0755201	4.76382	1.31357	2.5101	0.432293	4.89329
DDC	-0.264196	0.16677	-0.004752	-0.250676	-0.0479404	-0.0971268	-0.220089	-0.239043	-0.10869	-0.852604	-1.24297	-0.949623	-0.814687	0.229641	-0.784869	-0.419918	0.991464	-2.25452
DEFB118	0.690315	0.871933	0.363594	-0.0665028	0.490366	0.578433	0.657172	0.721766	0.672196	-0.674398	-0.824176	-0.817186	-1.45866	2.94586	0.961154	2.98535	-0.211982	-0.617299
DEFB119	-0.746146	-0.756638	-0.718469	-0.344349	-0.732846	-0.345959	-0.23831	-0.39518	-0.343013	0.113989	-0.369066	-0.115173	0.482377	0.555389	-2.73676	-0.0550438	-0.183901	-4.92299
DEFB125	0.489457	0.358087	0.209631	-0.130559	0.599404	0.0340519	0.049469	0.0555453	0.0358515	0.022011	0.139629	0.303706	0.308735	0.696128	1.36653	0.718029	0.523264	-2.66472
DEFB126	0.0298359	-0.560275	-1.11645	-0.600074	-0.637789	0.0768869	-8.85e-05	0.0041945	0.140445	-0.0949829	-0.0800552	-0.118583	-0.155263	0.215281	5.11334	0.571723	1.18276	-3.14557
DEFB127	-0.120692	-0.455233	1.44094	1.5488	0.208107	-1.72581	-1.21584	-1.31576	-1.47599	4.2722	4.11429	4.29405	4.3639	5.5124	1.32053	2.51706	0.250415	-0.865693
DEFB129	-2.09294	-0.0172706	0.585563	0.439265	0.0510774	0.100119	-0.0937371	-0.104455	0.0172706	-0.641237	-0.401297	-0.580401	-0.51514	2.44306	1.26844	2.46496	0.272501	0.24251
EEF1A1	0.612066	-0.528254	-0.158421	-0.00243759	0.0583897	-0.380974	-0.215321	-0.333854	-0.11855	0.627554	0.443803	0.650021	0.658069	-3.90197	-5.07659	-3.88006	0.788754	-7.26282
GABARAP	-0.615206	-2.1411	-2.33453	0.0096488	-1.19891	-0.541233	-0.40217	-1.42811	-2.16904	0.0928221	-0.518697	-0.00964832	0.892162	5.79902	4.62439	5.82092	-0.0185947	2.43816
GABRA1	-0.0191579	0.219493	0.370181	-0.720842	0.58675	0.0356622	-0.0887589	0.126918	0.206003	-1.23921	-1.16989	-1.08395	-1.02748	-0.274868	-1.44949	-0.252967	-1.8236	-0.326089
GNB2L1	0.00260544	0.464499	0.174871	-0.92775	0.537768	0.537	0.699874	0.647438	0.605252	-0.465893	-0.419103	-0.516871	-0.378413	1.76985	0.595229	1.79176	-1.99547	-1.591
GRIN2A	-0.731563	-0.960629	0.686836	1.03616	-0.708872	-1.2908	-1.73118	-2.44378	-2.2311	2.26815	1.92069	1.94391	2.12719	5.38842	2.39318	3.5897	-1.29931	6.13236
GRIN2B	1.76412	-0.159992	-0.224748	0.13323	0.0812243	0.325115	0.334086	0.295849	0.310178	-0.76398	-0.865287	-0.926536	-0.729108	1.14312	-0.0315098	1.16502	1.7295	-2.21774
HIST1H2BJ	-0.0483494	1.18081	0.915127	-0.206316	1.20104	-0.137133	0.0349407	0.0536356	0.182203	-0.588635	-0.403178	-0.445245	-0.50286	2.19875	-6.07003	-2.71115	0.288301	0.13134
HSD3B1	0.0432801	-0.371917	0.10852	-0.0432801	-0.0964818	-0.849631	-0.972261	-0.763689	-0.745967	1.56772	1.86401	1.67165	1.24801	-0.47307	-1.6477	-0.451169	0.19124	-0.412282
IDO2	-1.86259	0.163365	-0.77368	0.245189	0.0786233	0.122941	0.0768371	0.0958839	-0.00145102	-2.39824	-2.6283	-2.48027	-2.57906	1.09176	0.467212	1.11366	-0.469061	-2.26909
ILK	-1.60569	2.16922	3.291	2.99281	2.93589	-1.52554	-0.327786	-0.922926	-1.02996	2.9495	3.04279	2.06448	-0.445081	4.78209	3.60746	4.80399	-0.893981	5.26418
MAOA	0.462617	0.619985	0.640085	1.06587	0.576778	0.0401444	0.261573	0.166214	-0.058907	1.3612	1.47643	1.47523	1.77188	-0.723193	-1.89782	-0.701292	-1.6866	-3.84654
MAOB	0.637463	-0.655977	-0.605347	-0.379464	-0.866717	0.0475812	0.162604	0.108446	-0.0814834	-1.31483	-1.37129	-1.26421	-1.06825	-0.993052	-0.561218	-0.97115	-0.174425	3.37287
PAH	0.28273	-1.09541	-0.888688	-0.0325899	-1.17222	0.577044	-0.101848	0.413942	0.388123	0.955173	0.0149956	1.36256	1.00941	4.69075	6.63763	4.71266	-1.28026	7.20888
PNLIP	0.0849767	-0.4246	-0.582313	0.178774	-0.969837	-0.680431	-1.9894	-0.881382	-2.3405	4.88344	5.22164	5.15435	4.79382	5.91837	4.95053	5.94027	-0.0394688	6.62535
PTGS1	1.1471	0.430373	-0.577291	-0.675441	-0.012428	0.918526	0.956848	0.91148	0.951885	0.209381	0.24967	0.117493	0.116884	-0.593566	1.02827	-0.571665	-0.087837	4.32246
RAC1	0.612596	-0.743343	-0.611153	-0.0241919	-0.500361	-0.132262	-0.230155	-0.0902424	-0.121267	0.084136	0.0941944	0.0812969	0.0989924	-0.684107	-3.30112	-2.36326	0.491158	1.97023
RBP1	-1.2075	-0.00592978	-0.082777	-0.000503702	-0.205262	-0.0108781	-0.901801	-0.550831	-0.557148	0.643993	0.276606	0.957558	0.791702	4.96867	3.32299	4.77914	-1.20579	4.33212
RPL18A	-0.756301	-0.181713	-0.340272	-0.354017	-0.366708	0.157313	0.182662	0.197205	-0.0561051	-3.60808	-4.52042	-4.46434	-4.56695	0.068824	-2.42486	-1.22833	0.0651393	-1.10579
RPL4	-0.925166	-0.978055	0.112719	0.785062	-0.783401	-0.652256	-1.16132	-1.00932	-0.855922	1.97244	1.7156	1.85542	2.05016	1.97438	0.799756	1.99628	0.832294	3.13154
RPS15A	-0.108566	-0.0142231	-0.790983	-0.376327	-0.657829	-0.0907955	-0.144063	-0.172815	-0.421681	-2.65953	-2.6217	-2.23987	-2.58165	0.423818	0.140507	0.445719	-1.09014	1.41831
TBL1X	-0.941864	0.437031	0.50328	-0.683638	0.365377	0.427529	-0.370493	-0.161449	0.570984	-1.19067	-1.02597	-1.03263	-0.644769	2.95874	3.44359	2.98064	0.14505	0.532104
TPH1	-0.818884	-1.04885	-0.972603	-0.662544	-0.946721	0.339946	-0.287923	-0.619548	-0.347054	-0.298037	-0.234371	-0.35182	-0.014996	3.54231	2.51608	3.24111	0.205696	0.529663
TPH2	0.469698	-0.224253	-0.424938	-0.216599	-0.0530608	0.454902	-0.801016	0.415975	0.55428	-0.281399	-0.757533	-0.285087	-0.578331	-0.91986	-1.35186	-0.330176	0.660586	-0.305631
TYR	1.00728	1.48447	0.985741	-0.0309591	1.23376	0.981826	0.896061	0.750505	0.898733	-0.636966	-0.81214	-0.696488	-0.845183	1.31473	-0.167899	1.02863	-0.389151	0.300482
UBE2I	0.617094	0.248206	0.117633	-0.0720214	0.116728	0.152657	0.281124	0.324087	0.335639	-1.28508	-1.20044	-1.19009	-1.1538	-1.23123	-2.3043	-0.99607	-0.824839	-3.56984
MT-ND4	-1.08789	-0.830974	0.548074	1.28209	-0.903409	-1.21187	-0.17487	-2.16448	-0.993896	2.60556	2.81273	1.81533	1.79901	5.33963	4.165	5.36153	-0.544412	2.96538
